# Supplementary material for: Genome-Wide Association Study Reveals Host Factors Affecting Conjugation in Escherichia coli
Source: Microorganisms. 2022 Mar 12;10(3):608. doi: 10.3390/microorganisms10030608 (PMC8954029; doi:10.3390/microorganisms10030608)
Supplement: Supplementary file 1 [file microorganisms-10-00608-s001.zip]

Archive with 8 entries (7 files):
- microorganisms-1596076-supplementary/
- microorganisms-1596076-supplementary/Figures_S1-10.pdf
- microorganisms-1596076-supplementary/Table S1_Strains-used-in-this-study.xlsx
- microorganisms-1596076-supplementary/Table S2_Measured-conjugation-efficiencies.xlsx
- microorganisms-1596076-supplementary/Table S3_Competition experiment.xlsx
- microorganisms-1596076-supplementary/Table S4_GWAS-mixed-model.xlsx
- microorganisms-1596076-supplementary/Table S5_GWAS-fixed-model.xlsx
- microorganisms-1596076-supplementary/Table S6_Roary-presence-absence.xlsx
