# Supplementary material for: Genome-Wide Association Study Reveals Host Factors Affecting Conjugation in Escherichia coli
Source: Microorganisms. 2022 Mar 12;10(3):608. doi: 10.3390/microorganisms10030608 (PMC8954029; doi:10.3390/microorganisms10030608)
Supplement: Supplementary file 1 [file microorganisms-10-00608-s001.zip › microorganisms-1596076-supplementary/Table S1_Strains-used-in-this-study.xlsx]

## Sheet: Strains
	Isolated from	Resistance	Source or reference	Sequence Read Archive (SRA) accession number	Phylogroup	Sequence Type								Serotype		Notes
Strain							adk	fumC	gyrB	icd	mdh	purA	recA	O type	H type
BW25113	Lab strain		Baba et al., 2006	ERS2909662	A	10	adk_10	fumC_11	gyrB_4	icd_8	mdh_8	purA_8	recA_2	O16 (wzx and wzy)	H48 (fliC)
BW25113 ΔhemA::cat	Lab strain	Cm	This study
P06-02	Canis familiaris (2)		Souza et al., 1999	ERS1994972	B1	2350	adk_6	fumC_19	gyrB_14	icd_16	mdh_11	purA_12	recA_7	O8 (wzm)	H49 (fliC)
P06-04	Felis catus (8)		Souza et al., 1999	ERS1995007	B1	2350	adk_6	fumC_19	gyrB_14	icd_16	mdh_11	purA_12	recA_7	O8 (wzm)	H49 (fliC)
P06-07	Liomys pictus (19)		Souza et al., 1999	ERS1995043	B1	200	adk_6	fumC_4	gyrB_5	icd_26	mdh_7	purA_8	recA_14	O175 (wzx and wzy)	H28 (fliC)
P06-12	Leptonycteris nivalis (31)		Souza et al., 1999	ERS1995031	B1	2248	adk_6	fumC_6	gyrB_15	icd_16	mdh_7	purA_23	recA_7	O78 (wzx and wzy)	H49 (fliC)
P06-21	Aratinga canicularis (48)		Souza et al., 1999	ERS2428283	E	641	adk_9	fumC_6	gyrB_33	icd_131	mdh_24	purA_8	recA_7	O133 (wzx and wzy);O145 (wzx and wzy)	H25 (fliC); H34 (fliC)	O133 (wzx and wzy) on node 19 positions 27906-29147 and 24445-25602; O145 (wzx and wzy) on node 52 positions 10166-11404 and 8971-10158. H25 on node 2 position 39384-40715 and H34 on node 146 position 1822-3459.
P06-23	Aquila chrysaetus (55)		Souza et al., 1999	ERS2428275	D	69	adk_21	fumC_35	gyrB_27	icd_6	mdh_5	purA_5	recA_4	O17/O44 (wzy); O17/O77 (wzx)	H18 (fliC)	O17 and O44 have wzy in common. O17 has O17/O77 wzx and O44 has O44 wzx. However, more isolates need to be evaluated to determine if they can be properly predicted by SerotypeFinder.
P06-24	Oryzomys sp. (58)		Souza et al., 1999	ERS1995036	clade IV	4277	adk_82	fumC_552	gyrB_73	icd_456	mdh_349	purA_332	recA_300	No hit found	H5/H56 (fliC)	Node 23 position 33662-34972 was identified as H5 and H56 with an identity of 91,99%.
P06-26	Odocoeileus virginianus (63)		Souza et al., 1999	ERS1995030	D	4290	adk_164	fumC_35	gyrB_130	icd_25	mdh_5	purA_1	recA_39	No hit found	H28 (fliC)
P06-27	Marmosa canescens (64)		Souza et al., 1999	ERS1995008	E	2814	adk_87	fumC_276	gyrB_53	icd_24	mdh_55	purA_178	recA_2	O102 (wzx and wzy)	H7 (fliC)
P06-28	Panthera onca (65)		Souza et al., 1999	ERS2909739	D	4290	adk_164	fumC_35	gyrB_130	icd_25	mdh_5	purA_1	recA_39	No hit found	H28 (fliC)
P06-31	Sigmodon mascotensis (68)		Souza et al., 1999	ERS1995076	D	69	adk_21	fumC_35	gyrB_27	icd_6	mdh_5	purA_5	recA_4	O17/O44 (wzy); O17/O77 (wzx)	H18 (fliC)	O17 and O44 have wzy in common. O17 has O17/O77 wzx and O44 has O44 wzx. However, more isolates need to be evaluated to determine if they can be properly predicted by SerotypeFinder.
P06-32	Nyctomys sp. (69)		Souza et al., 1999	ERS2428306	B1	737	adk_6	fumC_4	gyrB_32	icd_26	mdh_9	purA_8	recA_7	O81 (wzx and wzy)	H21 (fliC)
P06-33	Peromyscus sp. (71)		Souza et al., 1999	ERS1994990	B1	1172	adk_6	fumC_6	gyrB_14	icd_18	mdh_7	purA_18	recA_6	O8 (wzm)	H16 (fliC)
P06-36	Baiomys musculus (75)		Souza et al., 1999	ERS2909656	B1	2354	adk_6	fumC_6	gyrB_5	icd_26	mdh_7	purA_8	recA_14	O103 (wzx and wzy)	H21 (fliC)
P06-37	Liomys pictus (76)		Souza et al., 1999	ERS1994981	B1	847	adk_6	fumC_6	gyrB_5	icd_26	mdh_9	purA_13	recA_98	No hit found	H2 (fliC)
P06-39	Didelphis virginiana (79)		Souza et al., 1999	ERS2428239	A	4287	adk_10	fumC_553	gyrB_4	icd_8	mdh_8	purA_8	recA_2	No hit found	H40 (fliC)
P06-40	Sylvilagus sp. (80)		Souza et al., 1999	ERS2428323	A	3337	adk_10	fumC_11	gyrB_315	icd_8	mdh_8	purA_8	recA_2	O154 (wzx and wzy)	H4 (fliC)
P06-41	Bassariscus astutus (84)		Souza et al., 1999	ERS2428220	B1	1727	adk_6	fumC_19	gyrB_3	icd_16	mdh_11	purA_8	recA_6	No hit found	H14 (fliC)
P06-42	Habromys sp. (88)		Souza et al., 1999	ERS1995049	A	218	adk_10	fumC_11	gyrB_4	icd_12	mdh_8	purA_8	recA_2	O103 (wzx and wzy)	H43 (fliC)
P06-46	Canis latrans (92)	Tc	Souza et al., 1999	ERS2909686	D	106	adk_21	fumC_35	gyrB_27	icd_6	mdh_5	purA_8	recA_4	O17/O44 (wzy); O17/O77 (wzx)	H18 (fliC)	O17 and O44 have wzy in common. O17 has O17/O77 wzx and O44 has O44 wzx. However, more isolates need to be evaluated to determine if they can be properly predicted by SerotypeFinder.
P06-47	Peromyscus megalops (95)		Souza et al., 1999	ERS2909755	B2	28	adk_13	fumC_21	gyrB_13	icd_22	mdh_17	purA_14	recA_15	No hit found	H6 (fliC)
P06-48	Peromyscus boylii (96)		Souza et al., 1999	ERS1994974	B2	28	adk_13	fumC_21	gyrB_13	icd_22	mdh_17	purA_14	recA_15	No hit found	H6 (fliC)
P06-50	Basileuterus belli (108)		Souza et al., 1999	ERS1995025	B1	3858	adk_9	fumC_6	gyrB_33	icd_131	mdh_9	purA_8	recA_7	O8 (wzy)	H10 (fliC)
P06-51	Atlapetes brunneinucha (126)		Souza et al., 1999	ERS2428361	D	4288	adk_35	fumC_57	gyrB_2	icd_27	mdh_37	purA_5	recA_4	O17/O44 (wzy); O17/O77 (wzx)	H1 (fliC)	O17 and O44 have wzy in common. O17 has O17/O77 wzx and O44 has O44 wzx. However, more isolates need to be evaluated to determine if they can be properly predicted by SerotypeFinder.
P06-52	Sula nebouxi (137)		Souza et al., 1999	ERS1994991	B1	3858	adk_9	fumC_6	gyrB_33	icd_131	mdh_9	purA_8	recA_7	O8 (wzy)	H10 (fliC)
P06-53	Henicorhina leucophrys (151)		Souza et al., 1999	ERS2428241	D	4288	adk_35	fumC_57	gyrB_2	icd_27	mdh_37	purA_5	recA_4	O17/O44 (wzy); O17/O77 (wzx)	H1 (fliC)	O17 and O44 have wzy in common. O17 has O17/O77 wzx and O44 has O44 wzx. However, more isolates need to be evaluated to determine if they can be properly predicted by SerotypeFinder.
P06-59	Felis concolor (268)		Souza et al., 1999	ERS1995034	D	973	adk_154	fumC_187	gyrB_22	icd_52	mdh_130	purA_129	recA_4	O11 (wzx and wzy)	H15 (fliC)
P06-61	Panthera onca (270)		Souza et al., 1999	ERS1995004	B1	2338	adk_6	fumC_6	gyrB_5	icd_18	mdh_9	purA_234	recA_6	O159 (wzx and wzy)	H46 (fliC)
P06-63	Urocyon cinereoargenteus (272)		Souza et al., 1999	ERS1994969	D	130	adk_18	fumC_22	gyrB_20	icd_6	mdh_5	purA_5	recA_4	O17/O44 (wzy); O17/O77 (wzx)	H18 (fliC)	O17 and O44 have wzy in common. O17 has O17/O77 wzx and O44 has O44 wzx. However, more isolates need to be evaluated to determine if they can be properly predicted by SerotypeFinder.
P06-64	Dipodomys merriami (286)		Souza et al., 1999	ERS2909694	B1	2352	adk_6	fumC_4	gyrB_4	icd_18	mdh_9	purA_8	recA_2	No hit found	H28 (fliC)
P06-68	Urocyon cinereoargenteus (299)		Souza et al., 1999	ERS1994977	B1	6188	adk_6	fumC_19	gyrB_5	icd_18	mdh_11	purA_7	recA_7	No hit found	H8 (fliC)
P06-72	Equus caballus (807)		Souza et al., 1999	ERS2428311	B1	2336	adk_100	fumC_23	gyrB_277	icd_45	mdh_7	purA_3	recA_7	O13/O129 (wzx); O13/O129/O135 (wzy); O62 (wzm)	H26 (fliC)	Genes wzx and wzy of O62 are included in the database of SerotypeFinder. However, these genes were not found in strain P06-72.
P06-75	Bassariscus astutus (814)		Souza et al., 1999	ERS2428221	B2	713	adk_86	fumC_24	gyrB_19	icd_13	mdh_23	purA_50	recA_17	O145 (wzx and wzy)	H34 (fliC)
P06-79	Perognathus penicillatus (820)		Souza et al., 1999	ERS2428354	C	423	adk_6	fumC_4	gyrB_33	icd_1	mdh_20	purA_12	recA_7	O88 (wzx and wzy)	H9 (fliC)
P07-05	Alouatta palliata (1639)		Souza et al., 1999	ERS2428227	B2	2356	adk_129	fumC_354	gyrB_13	icd_13	mdh_30	purA_14	recA_13	O127 (wzx and wzy)	H45 (fliC)
P07-07	Tapirus bairdii (1666)		Souza et al., 1999	ERS1994968	B2	4291	adk_47	fumC_39	gyrB_19	icd_37	mdh_17	purA_25	recA_10	No hit found	H45 (fliC)
P07-10	Ateles geoffroyi (1669)		Souza et al., 1999	ERS2909648	D	8973	adk_34	fumC_26	gyrB_157	icd_63	mdh_5	purA_16	recA_4	O36 (wzx and wzy)	H31 (fliC)
P07-11	Choeronycteris mexicana (1684)		Souza et al., 1999	ERS1995052	A	10	adk_10	fumC_11	gyrB_4	icd_8	mdh_8	purA_8	recA_2	O148 (wzy)	H32 (fliC)
P07-12	Philander opossum (1698)	Tc	Souza et al., 1999	ERS1995083	B2	538	adk_13	fumC_40	gyrB_19	icd_13	mdh_36	purA_28	recA_30	O13/O129 (wzx); O13/O129/O135 (wzy)	H4 (fliC)
P07-14	Gallus gallus (1728)	Tc, Tp	Souza et al., 1999	ERS1995042	D	69	adk_21	fumC_35	gyrB_27	icd_6	mdh_5	purA_5	recA_4	O17/O44 (wzy); O17/O77 (wzx)	H18 (fliC)	O17 and O44 have wzy in common. O17 has O17/O77 wzx and O44 has O44 wzx. However, more isolates need to be evaluated to determine if they can be properly predicted by SerotypeFinder.
P07-17	Trichechus manatus (1736)		Souza et al., 1999	ERS1995089	B1	1248	adk_6	fumC_29	gyrB_12	icd_1	mdh_9	purA_8	recA_7	No hit found	H21 (fliC)
P07-18	Tamandua mexicana (1743)	Tc	Souza et al., 1999	ERS2428355	A	2334	adk_10	fumC_23	gyrB_275	icd_8	mdh_8	purA_8	recA_2	O148 (wzy)	H30 (fliC)
P07-20	Lutra longicaudis (1930)		Souza et al., 1999	ERS2428258	B1	4281	adk_6	fumC_4	gyrB_3	icd_16	mdh_11	purA_8	recA_301	O8 (wzt)	H8 (fliC)
P07-23	Tapirus bairdii (1937)		Souza et al., 1999	ERS1995077	B1	1308	adk_6	fumC_6	gyrB_33	icd_1	mdh_24	purA_8	recA_7	No hit found	H7 (fliC)
P07-24	Dasypus sp. (1940)	Tc	Souza et al., 1999	ERS1995027	A	2739	adk_6	fumC_11	gyrB_102	icd_8	mdh_8	purA_8	recA_2	O21 (wzx and wzy)	H16 (fliC)
P07-25	Ovis aries (1965)		Souza et al., 1999	ERS1995045	B2	363	adk_13	fumC_38	gyrB_84	icd_13	mdh_17	purA_64	recA_26	O134 (wzx); O46/O134 (wzy)	H31 (fliC)	O134 has previously been reported to have O134 wzx and O134 wzy, or an O134 wzx and O46 wzy of incomplete length. O46 isolates have previouly been reported to have an O46 wzx and O46 wzy. In case of strain P07-25, the wzy gene has the same length as the O46 wzy template gene.
P07-28	Odocoeileus virginianus (1984)	Tc	Souza et al., 1999	ERS2428314	B1	4293	adk_6	fumC_4	gyrB_22	icd_88	mdh_11	purA_8	recA_14	O7 (wzx and wzy)	H7 (fliC)
P07-30	Tursiops truncatus (2025)	Tc, Km	Souza et al., 1999	ERS2428404	B2	4283	adk_13	fumC_166	gyrB_47	icd_458	mdh_23	purA_28	recA_122	No hit found	H4 (fliC)
P07-34	Didelphis virginiana (2049)		Souza et al., 1999	ERS1995011	B1	129	adk_6	fumC_23	gyrB_3	icd_26	mdh_9	purA_7	recA_7	O170 (wzx and wzy)	H7 (fliC)
P07-35	Didelphis virginiana (2050)		Souza et al., 1999	ERS1995033	B1	1307	adk_6	fumC_95	gyrB_3	icd_18	mdh_11	purA_18	recA_6	O54 (wzx and wzy)	H2 (fliC)
P07-36	Tayassu tajacu (2055)	Tc, Km	Souza et al., 1999	ERS1995000	B1	1582	adk_6	fumC_4	gyrB_4	icd_1	mdh_9	purA_26	recA_2	O8 (wzy and wzt)	H21 (fliC)
P07-37	Nasua narica (2060)		Souza et al., 1999	ERS1995044	B1	2521	adk_6	fumC_19	gyrB_3	icd_135	mdh_11	purA_8	recA_6	O147 (wzx and wzy)	H7 (fliC)
P07-39	Procyon lotor (2064)	Tc	Souza et al., 1999	ERS1995088	A	2357	adk_6	fumC_355	gyrB_4	icd_8	mdh_8	purA_8	recA_2	O5 (wzx and wzy)	H11 (fliC)
P07-44	Oryctolagus cuniculus (2355)		Souza et al., 1999	ERS2909710	B1	129	adk_6	fumC_23	gyrB_3	icd_26	mdh_9	purA_7	recA_7	O170 (wzx and wzy)	H7 (fliC)
P07-47	Romerolagus diazi (2372)		Souza et al., 1999	ERS2428403	B1	641	adk_9	fumC_6	gyrB_33	icd_131	mdh_24	purA_8	recA_7	O133 (wzx and wzy)	H16 (fliC)
P07-50	Bos taurus (2376)		Souza et al., 1999	ERS1994993	A	11180	adk_6	fumC_8	gyrB_12	icd_1	mdh_7	purA_18	recA_2	O18 (wzy); O18ac (wzx)	H8 (fliC)
P07-52	Tapirus terrestris (2381)		Souza et al., 1999	ERS1994992	A	1721	adk_222	fumC_11	gyrB_4	icd_8	mdh_8	purA_8	recA_2	No hit found	H32 (fliC)
P07-57	Artibeus sp. (3470)		Souza et al., 1999	ERS2428307	B2	2360	adk_13	fumC_21	gyrB_13	icd_301	mdh_17	purA_14	recA_15	O33 (wzx and wzy)	H6 (fliC)
P07-63	Ovis aries (5020)	Tc, Km	Souza et al., 1999	ERS1995056	B1	16	adk_6	fumC_4	gyrB_12	icd_16	mdh_9	purA_7	recA_12	O111 (wzx)	H8 (fliC)
ECOR-01	Homo sapiens (unknown)		Ochman et al., 1984	ERS1691355	A	10	adk_10	fumC_11	gyrB_4	icd_8	mdh_8	purA_8	recA_2	O144 (wzx and wzy)	H4 (fliC)
ECOR-01a	Homo sapiens (healthy)		Ochman et al., 1984	ERR4578733	A	10	adk_10	fumC_11	gyrB_4	icd_8	mdh_8	purA_8	recA_2	O144 (wzx and wzy)	H4 (fliC)
ECOR-02a	Homo sapiens (unknown)		Ochman et al., 1984	ERR4578729	A	49	adk_25	fumC_11	gyrB_4	icd_8	mdh_8	purA_8	recA_2	O48 (wzx and wzy)	H32 (fliC)
ECOR-04	Homo sapiens (unknown)	Tc	Ochman et al., 1984	ERS1691357	A	63	adk_30	fumC_11	gyrB_5	icd_8	mdh_7	purA_21	recA_2	No hit found	H20 (fliC)
ECOR-04a	Homo sapiens (unknown)	Tc	Ochman et al., 1984	ERR1948966	A	63	adk_30	fumC_11	gyrB_5	icd_8	mdh_7	purA_21	recA_2	No hit found	H20
ECOR-07x	Homo sapiens (unknown)	Tc	Ochman et al., 1984	ERS1691359	A	10	adk_10	fumC_11	gyrB_4	icd_8	mdh_8	purA_8	recA_2	No hit found	H32 (fliC)
ECOR-08x	Homo sapiens (healthy)	Tc	Ochman et al., 1984	ERS1691360	A	10	adk_10	fumC_11	gyrB_4	icd_8	mdh_8	purA_8	recA_2	No hit found	H32 (fliC)
ECOR-09	Homo sapiens (healthy)		Ochman et al., 1984	ERS1691361	A	10	adk_10	fumC_11	gyrB_4	icd_8	mdh_8	purA_8	recA_2	O10 (wzx and wzy)	H4 (fliC)
ECOR-10	Homo sapiens (clinical)		Ochman et al., 1984	ERS1691362	A	43	adk_24	fumC_11	gyrB_4	icd_8	mdh_8	purA_8	recA_2	O6 (wzy)	H10 (fliC)
ECOR-11	Homo sapiens (healthy)		Ochman et al., 1984	ERS1691363	A	10	adk_10	adk_10	gyrB_4	icd_8	mdh_8	purA_8	recA_2	O10 (wzx and wzy)	H4 (fliC)
ECOR-12	Homo sapiens (healthy)		Ochman et al., 1984	ERS1691364	A	10	adk_10	fumC_11	gyrB_4	icd_8	mdh_8	purA_8	recA_2	O71 (wzx and wzy)	H4 (fliC)
ECOR-13	Homo sapiens (clinical)		Ochman et al., 1984	ERS1691365	A	44	adk_10	fumC_11	gyrB_4	icd_8	mdh_8	purA_8	recA_7	No hit found	H25 (fliC)
ECOR-14	Homo sapiens (healthy)		Ochman et al., 1984	ERS1691366	A	46	adk_8	fumC_7	gyrB_1	icd_8	mdh_8	purA_8	recA_6	O9 (wzt); O9a (wzm)	H10 (fliC)
ECOR-19a	Homo sapiens (healthy)		Ochman et al., 1984	ERR4578502	A	48	adk_6	fumC_11	gyrB_4	icd_8	mdh_8	purA_8	recA_2	O89 (wzm and wzt)	H5 (fliC)
ECOR-20	Homo sapiens (healthy)		Ochman et al., 1984	ERS1691372	A	48	adk_6	fumC_11	gyrB_4	icd_8	mdh_8	purA_8	recA_2	O121 (wzx and wzy)	H11 (fliC)
ECOR-22x	Homo sapiens (unknown)		Ochman et al., 1984	ERS1691374	A	399	adk_6	fumC_4	gyrB_1	icd_95	mdh_69	purA_8	recA_20	O132 (wzx and wzy)	H12 (fliC)
ECOR-29	Homo sapiens (unknown)		Ochman et al., 1984	ERS1691381	B1	55	adk_6	fumC_4	gyrB_4	icd_18	mdh_20	purA_8	recA_14	O150 (wzx and wzy)	H21 (fliC)
ECOR-32x	Homo sapiens (unknown)		Ochman et al., 1984	ERS1691382	B2	73	adk_36	fumC_24	gyrB_9	icd_13	mdh_17	purA_11	recA_25	O25 (wzx and wzy)	H1 (fliC)
ECOR-36x	Homo sapiens (unknown)		Ochman et al., 1984	ERS1691383	F	62	adk_28	fumC_33	gyrB_25	icd_29	mdh_7	purA_11	recA_24	O7 (wzx and wzy)	H45 (fliC)
ECOR-38	Homo sapiens (healthy)	Tc	Ochman et al., 1984	ERS1691384	F	62	adk_28	fumC_33	gyrB_25	icd_29	mdh_7	purA_11	recA_24	O7 (wzx and wzy)	H45 (fliC)
ECOR-38a	Homo sapiens (clinical)	Tc	Ochman et al., 1984	ERR1948992	F	62	adk_28	fumC_33	gyrB_25	icd_29	mdh_7	purA_11	recA_24	No hit found	H45 (fliC)
ECOR-39	Homo sapiens (healthy)		Ochman et al., 1984	ERS1691385	F	62	adk_28	fumC_33	gyrB_25	icd_29	mdh_7	purA_11	recA_24	O7 (wzx and wzy)	H45 (fliC)
ECOR-46	Homo sapiens (clinical)		Ochman et al., 1984	ERS1691391	F	62	adk_28	fumC_33	gyrB_25	icd_29	mdh_7	purA_11	recA_24	O7 (wzx and wzy)	H45 (fliC)
ECOR-48x	Homo sapiens (healthy)	Tc	Ochman et al., 1984	ERS1691392	D	72	adk_35	fumC_37	gyrB_29	icd_25	mdh_4	purA_5	recA_18	O50 (wzx and wzy)	H4 (fliC)
ECOR-49x	Homo sapiens (clinical)		Ochman et al., 1984	ERS1691393	D	405	adk_35	fumC_37	gyrB_29	icd_25	mdh_4	purA_5	recA_73	O2 (wzy); O50 (wzx)	H4 (fliC)	O2 and O50 have wzx in common. O50 has O50 wzy and O2 has O2 wzy.
ECOR-50	Homo sapiens (healthy)		Ochman et al., 1984	ERS1691394	B2	73	adk_36	fumC_24	gyrB_9	icd_13	mdh_17	purA_11	recA_25	O25 (wzx and wzy)	H1 (fliC)
ECOR-53	Homo sapiens (unknown)		Ochman et al., 1984	ERS1691396	B2	12	adk_13	fumC_13	gyrB_9	icd_13	mdh_16	purA_10	recA_9	O4 (wzx and wzy)	H5 (fliC)
ECOR-54	Homo sapiens (healthy)		Ochman et al., 1984	ERS1691397	B2	73	adk_36	fumC_24	gyrB_9	icd_13	mdh_17	purA_11	recA_25	O25 (wzx and wzy)	H1 (fliC)
ECOR-56x	Homo sapiens (clinical)	Tc	Ochman et al., 1984	ERS1691398	B1	75	adk_6	fumC_6	gyrB_5	icd_10	mdh_20	purA_23	recA_6	O112ab (wzx)	H8 (fliC)
ECOR-59x	Homo sapiens (healthy)		Ochman et al., 1984	ERS1691401	B2	79	adk_37	fumC_38	gyrB_19	icd_32	mdh_17	purA_7	recA_26	O2 (wzy); O50 (wzx)	H4 (fliC)	O2 and O50 have wzx in common. O50 has O50 wzy and O2 has O2 wzy.
ECOR-62	Homo sapiens (healthy)		Ochman et al., 1984	ERR4578625	B2	73	adk_36	fumC_24	gyrB_9	icd_13	mdh_17	purA_11	recA_25	O25 (wzx and wzy)	H1 (fliC)
ECOR-63	Homo sapiens (clinical)		Ochman et al., 1984	ERS1691403	B2	681	adk_38	fumC_39	gyrB_30	icd_13	mdh_17	purA_25	recA_28	O8 (wzt)	H10 (fliC)
ECOR-65x	Homo sapiens (healthy)		Ochman et al., 1984	ERS1691404	B1	84	adk_6	fumC_29	gyrB_31	icd_16	mdh_24	purA_8	recA_2	O8 (wzm)	H49 (fliC)
ECOR-66x	Homo sapiens (clinical)		Ochman et al., 1984	ERS1691405	B1	58	adk_6	fumC_4	gyrB_4	icd_16	mdh_24	purA_8	recA_14	O88 (wzx and wzy)	H21 (fliC)
ECOR-71x	Homo sapiens (clinical)		Ochman et al., 1984	ERS1691410	B1	360	adk_6	fumC_4	gyrB_12	icd_1	mdh_20	purA_7	recA_7	No hit found	H19 (fliC)
ECOR-72	Homo sapiens (clinical)		Ochman et al., 1984	ERS1691411	C	89	adk_39	fumC_7	gyrB_4	icd_34	mdh_20	purA_7	recA_7	O112ac (wzx and wzy)	H8 (fliC)
ACUTE1	Homo sapiens (clinical)	Tc, Km	Skjøt-Rasmussen et al., 2011	ERR4578616	B2	2013	adk_36	fumC_24	gyrB_9	icd_275	mdh_17	purA_11	recA_25	O6 (wzy)	H1 (fliC)
ACUTE2	Homo sapiens (clinical)		Skjøt-Rasmussen et al., 2011	ERR4578643	B2	127	adk_13	fumC_14	gyrB_19	icd_36	mdh_23	purA_11	recA_10	O6 (wzy)	H31 (fliC)
ACUTE3	Homo sapiens (clinical)		Skjøt-Rasmussen et al., 2011	ERR4578668	D	1670	adk_18	fumC_218	gyrB_67	icd_240	mdh_5	purA_5	recA_4	O23 (wzx and wzy)	H45 (fliC)
ACUTE4	Homo sapiens (clinical)		Skjøt-Rasmussen et al., 2011	ERR4578696	B2	73	adk_36	fumC_24	gyrB_9	icd_13	mdh_17	purA_11	recA_25	O18 (wzy); O18ac (wzx)	H1 (fliC)
ACUTE5	Homo sapiens (clinical)		Skjøt-Rasmussen et al., 2011	ERR4578720	B2	127	adk_13	fumC_14	gyrB_19	icd_36	mdh_23	purA_11	recA_10	O6 (wzx)	H31 (fliC)
P1S2	Homo sapiens (clinical)	Tc	Skjøt-Rasmussen et al., 2011	ERR4578505	A	542	adk_112	fumC_11	gyrB_5	icd_12	mdh_8	purA_8	recA_86	O109 (wzx and wzy)	H45 (fliC)
P2S2	Homo sapiens (clinical)	Cm, Tc, Tp	Skjøt-Rasmussen et al., 2011	ERR4578576	A	93	adk_6	fumC_11	gyrB_4	icd_10	mdh_7	purA_8	recA_6	O15 (wzx and wzy)	H17 (fliC)
P3S3	Homo sapiens (clinical)	Cm, Tc, Tp	Skjøt-Rasmussen et al., 2011	ERR4578684	B2	703	adk_13	fumC_43	gyrB_9	icd_36	mdh_30	purA_105	recA_25	O16 (wzx and wzy)	H6 (fliC)
P4S1	Homo sapiens (clinical)		Skjøt-Rasmussen et al., 2011	ERR4578708	B2	95	adk_37	fumC_38	gyrB_19	icd_37	mdh_17	purA_11	recA_26	O2 (wzy); O50 (wzx)	H4 (fliC)	O2 and O50 have wzx in common. O50 has O50 wzy and O2 has O2 wzy.
P5S1	Homo sapiens (clinical)	Km, Tp	Skjøt-Rasmussen et al., 2011	ERR4578753	B1	58	adk_6	fumC_4	gyrB_4	icd_16	mdh_24	purA_8	recA_14	O9 (wzm); O9a (wzt)	H12 (fliC)
P6S2	Homo sapiens (clinical)	Tc, Tp	Skjøt-Rasmussen et al., 2011	ERR4578533	A	93	adk_6	fumC_11	gyrB_4	icd_10	mdh_7	purA_8	recA_6	O5 (wzx and wzy)	H10 (fliC)
P7S1	Homo sapiens (clinical)		Skjøt-Rasmussen et al., 2011	ERR4578688	B2	80	adk_13	fumC_24	gyrB_19	icd_14	mdh_23	purA_1	recA_10	O75 (wzx and wzy)	H7 (fliC)
P8S1	Homo sapiens (clinical)		Skjøt-Rasmussen et al., 2011	ERR4578513	B2	127	adk_13	fumC_14	gyrB_19	icd_36	mdh_23	purA_11	recA_10	O6 (wzx)	H31 (fliC)
P9S3	Homo sapiens (clinical)	Tc, Tp	Skjøt-Rasmussen et al., 2011	ERR4578612	B2	5369	adk_36	fumC_24	gyrB_450	icd_13	mdh_17	purA_11	recA_25	O6 (wzy)	H1 (fliC)
P10S2	Homo sapiens (clinical)	Cm, Tc, Tp	Skjøt-Rasmussen et al., 2011	ERR4578664	D	69	adk_21	fumC_35	gyrB_27	icd_6	mdh_5	purA_5	recA_4	O17/O44 (wzy); O17/O77 (wzx)	H18 (fliC)	O17 and O44 have wzy in common. O17 has O17/O77 wzx and O44 has O44 wzx. However, more isolates need to be evaluated to determine if they can be properly predicted by SerotypeFinder.
P11S1	Homo sapiens (clinical)		Skjøt-Rasmussen et al., 2011	ERR4578716	D	69	adk_21	fumC_35	gyrB_27	icd_6	mdh_5	purA_5	recA_4	O17/O44 (wzy); O17/O77 (wzx)	H18 (fliC)	O17 and O44 have wzy in common. O17 has O17/O77 wzx and O44 has O44 wzx. However, more isolates need to be evaluated to determine if they can be properly predicted by SerotypeFinder.
P13S1	Homo sapiens (clinical)		Skjøt-Rasmussen et al., 2011	ERR4578517	D	405	adk_35	fumC_37	gyrB_29	icd_25	mdh_4	purA_5	recA_73	O102 (wzx and wzy)	H6 (fliC)
