# Supplementary material for: Genome-Wide Association Study Reveals Host Factors Affecting Conjugation in Escherichia coli
Source: Microorganisms. 2022 Mar 12;10(3):608. doi: 10.3390/microorganisms10030608 (PMC8954029; doi:10.3390/microorganisms10030608)
Supplement: Supplementary file 1 [file microorganisms-10-00608-s001.zip › microorganisms-1596076-supplementary/Table S2_Measured-conjugation-efficiencies.xlsx]

## Sheet: diverse strains as donor
		24 hours									48 hours
Strain	Isolation	Transconjugants	Red cells	Donors	No signal	Events/s	Recipients	Transconjugants/Recipient	Events	Recipients per 10 000 events	Transconjugants	Red cells	Donors	No signal	Events/s	Recipients	Transconjugants/Recipient	Events	Recipients per 10 000 events	Week measurement	Notes
BW25113	Lab	106	3622	8513	303	140	3728	0.0284335	12544	2971.94	229	3647	8193	254	132	3876	0.0590815	12323	3145.34	2020-10-21
BW25113	Lab	192	3782	9916	222	221	3974	0.048314	14112	2816.04	81	4026	7905	333	132	4107	0.0197224	12345	3326.85	2020-10-28
BW25113	Lab	93	3318	9071	188	149	3411	0.0272647	12670	2692.19	233	3381	8757	177	142	3614	0.0644715	12548	2880.14	2020-11-04
BW25113	Lab	341	3599	7550	226	93	3940	0.0865482	11716	3362.92	283	4761	11838	667	70	5044	0.0561063	17549	2874.24	2020-11-12
BW25113	Lab	36	5005	8540	412	56	5041	0.00714144	13993	3602.52	140	3840	8079	279	131	3980	0.0351759	12338	3225.81	2020-11-18
BW25113	Lab	260	5336	7552	289	187	5596	0.0464618	13437	4164.62	461	4666	7184	262	142	5127	0.0899161	12573	4077.79	2020-11-26
BW25113	Lab	168	4659	7824	194	158	4827	0.0348042	12845	3757.88	353	4291	7090	255	111	4644	0.0760121	11989	3873.55	2020-12-02
BW25113	Lab	83	4928	6599	181	94	5011	0.0165636	11791	4249.85	170	5175	6895	280	143	5345	0.0318054	12520	4269.17	2020-12-09
BW25113	Lab	138	3554	14932	302	75	3692	0.0373781	18926	1950.76	501	3237	14903	341	76	3738	0.134029	18982	1969.23	2020-12-16
BW25113	Lab	315	6821	13415	376	84	7136	0.0441424	20927	3409.95	372	3729	7723	198	111	4101	0.0907096	12022	3411.25	2020-12-23
BW25113	Lab	158	5203	6363	231	102	5361	0.0294721	11955	4484.32	318	5516	9291	145	130	5834	0.0545081	15270	3820.56	2021-01-14
BW25113	Lab	365	4520	15043	259	81	4885	0.0747185	20187	2419.87	213	2637	9018	207	118	2850	0.0747368	12075	2360.25	2021-01-20
BW25113	Lab	321	3117	8087	217	93	3438	0.0933682	11742	2927.95	358	2920	8216	167	95	3278	0.109213	11661	2811.08	2021-01-28
BW25113	Lab	95	2789	8723	355	111	2884	0.0329404	11962	2410.97	394	2888	9579	309	179	3282	0.120049	13170	2492.03	2021-02-03
BW25113	Lab	177	2200	8892	832	116	2377	0.0744636	12101	1964.3	421	2093	10029	313	161	2514	0.167462	12856	1955.51	2021-02-10
BW25113	Lab										251	3287	8298	346	110	3538	0.070944	12182	2904.29	2021-03-09	Malfunction cytoFLEX at 24 hours timepoint
BW25113	Lab	110	3899	7220	493	95	4009	0.0274383	11722	3420.06	248	3841	7325	527	104	4089	0.0606505	11941	3424.34	2021-03-23
P06-02	Animal	5	942	11086	360	129	947	0.00527983	12393	764.141	10	711	17118	1123	76	721	0.0138696	18962	380.234	2020-11-18
P06-02	Animal	32	1052	10402	1605	138	1084	0.0295203	13091	828.05	60	2192	20378	825	94	2252	0.026643	23455	960.136	2020-11-26
P06-02	Animal	39	1240	11247	881	150	1279	0.0304926	13407	953.979	253	946	20084	961	89	1199	0.211009	22244	539.022	2020-12-23
P06-02	Animal	22	1192	11249	354	147	1214	0.0181219	12817	947.18	17	836	10286	253	76	853	0.0199297	11392	748.771	2021-01-14
P06-04	Animal	15	1466	10696	387	139	1481	0.0101283	12564	1178.76	23	1279	10273	525	108	1302	0.0176651	12100	1076.03	2020-10-21
P06-04	Animal	18	1698	11589	587	200	1716	0.0104895	13892	1235.24	9	1228	10878	305	129	1237	0.00727567	12420	995.974	2020-10-28
P06-04	Animal	31	1437	11477	239	164	1468	0.0211172	13184	1113.47	14	1599	18630	481	83	1613	0.00867948	20724	778.325	2020-11-04
P06-07	Animal	18	2652	15964	1113	79	2670	0.00674157	19747	1352.1	45	3018	14380	859	73	3063	0.0146915	18302	1673.59	2020-10-21
P06-07	Animal	20	1486	10384	242	121	1506	0.0132802	12132	1241.35	37	1064	11456	253	158	1101	0.0336058	12810	859.485	2020-11-04
P06-07	Animal	26	1060	11352	294	150	1086	0.0239411	12732	852.969	30	841	10741	413	115	871	0.0344432	12025	724.324	2020-12-23
P06-12	Animal	15	1369	10523	342	121	1384	0.0108382	12249	1129.89	70	2684	9318	314	134	2754	0.0254176	12386	2223.48	2020-10-21
P06-12	Animal	11	1974	9859	209	113	1985	0.00554156	12053	1646.89	76	2266	9438	279	115	2342	0.0324509	12059	1942.12	2020-11-04
P06-12	Animal	17	1887	9718	172	103	1904	0.00892857	11794	1614.38	115	2907	11143	340	247	3022	0.0380543	14505	2083.42	2021-01-14
P06-21	Animal	11	2548	9284	370	115	2559	0.00429855	12213	2095.31	50	2798	10173	311	183	2848	0.0175562	13332	2136.21	2020-10-21
P06-21	Animal	5	1923	10507	253	146	1928	0.00259336	12688	1519.55	59	2516	10796	330	198	2575	0.0229126	13701	1879.42	2020-11-04
P06-21	Animal	6	3486	10083	213	210	3492	0.00171821	13788	2532.64	46	3547	9204	240	172	3593	0.0128027	13037	2756	2021-01-14
P06-23	Animal	97	3150	7459	1018	47	3247	0.0298737	11724	2769.53	192	5177	15239	479	84	5369	0.0357608	21087	2546.12	2020-10-21
P06-23	Animal	35	1620	9804	191	91	1655	0.021148	11650	1420.6	95	1994	10821	257	173	2089	0.0454763	13167	1586.54	2020-11-04
P06-23	Animal	145	2333	10120	123	150	2478	0.0585149	12721	1947.96	159	2285	9484	157	109	2444	0.0650573	12085	2022.34	2021-01-14
P06-24	Animal	18	1157	11612	267	158	1175	0.0153191	13054	900.107	10	601	11124	337	116	611	0.0163666	12072	506.13	2020-12-16
P06-24	Animal	24	1342	11691	190	176	1366	0.0175695	13247	1031.18	7	890	10865	204	112	897	0.00780379	11966	749.624	2020-12-23
P06-24	Animal	3	1907	10654	102	145	1910	0.00157068	12666	1507.97	27	1492	11468	139	179	1519	0.0177749	13126	1157.25	2021-01-14
P06-26	Animal	17	1447	10844	454	145	1464	0.011612	12762	1147.16	15	1567	10307	442	128	1582	0.00948167	12331	1282.95	2020-10-28
P06-26	Animal	33	2048	12494	454	273	2081	0.0158578	15029	1384.66	18	1960	17707	935	82	1978	0.0091001	20620	959.263	2020-11-12
P06-26	Animal	12	1497	11013	376	149	1509	0.00795229	12898	1169.95	47	2701	19314	1541	94	2748	0.0171033	23603	1164.26	2020-12-02
P06-26	Animal	51	1541	10950	324	152	1592	0.0320352	12866	1237.37	30	1431	10573	408	134	1461	0.0205339	12442	1174.25	2020-12-09
P06-26	Animal	13	1131	11491	195	158	1144	0.0113636	12830	891.66	4	902	10677	248	102	906	0.00441501	11831	765.785	2021-01-14
P06-26	Animal	2	487	10924	571	114	489	0.00408998	11984	408.044	4	661	12990	518	223	665	0.00601504	14173	469.202	2021-02-10
P06-27	Animal	74	4078	19813	773	99	4152	0.0178227	24738	1678.39	220	2000	9947	221	133	2220	0.0990991	12388	1792.06	2020-10-21
P06-27	Animal	25	2918	9480	147	145	2943	0.00849473	12570	2341.29	289	1590	10405	269	145	1879	0.153805	12553	1496.85	2020-11-04
P06-27	Animal	65	1737	10183	245	117	1802	0.036071	12230	1473.43	191	1199	10115	438	99	1390	0.13741	11943	1163.86	2021-01-20
P06-28	Animal	19	2156	10360	269	155	2175	0.00873563	12804	1698.69	13	1702	10171	223	116	1715	0.00758017	12109	1416.3	2020-10-21
P06-29	Animal	11	1257	11000	163	133	1268	0.00867508	12431	1020.03	25	898	13486	166	254	923	0.0270856	14575	633.276	2020-11-04
P06-30	Animal	4	1172	11129	124	137	1176	0.00340136	12429	946.174	4	767	10853	192	97	771	0.00518807	11816	652.505	2021-01-20
P06-31	Animal	56	1236	10329	258	103	1292	0.0433437	11879	1087.63	104	1821	14935	801	71	1925	0.054026	17661	1089.97	2020-11-18
P06-31	Animal	204	2644	8624	1537	132	2848	0.0716292	13009	2189.25	508	4897	14441	737	82	5405	0.093987	20583	2625.95	2020-11-26
P06-31	Animal	90	2832	21334	259	98	2922	0.0308008	24515	1191.92	81	1315	10058	238	95	1396	0.0580229	11692	1193.98	2021-01-20
P06-32	Animal	21	1842	9822	646	121	1863	0.0112721	12331	1510.83	52	2177	9391	371	107	2229	0.0233288	11991	1858.89	2020-10-28
P06-32	Animal	26	1438	9821	366	91	1464	0.0177596	11651	1256.54	36	1681	10051	599	49	1717	0.0209668	12367	1388.37	2020-11-12
P06-32	Animal	36	3583	17357	478	86	3619	0.0099475	21454	1686.86	34	2794	17068	524	82	2828	0.0120226	20420	1384.92	2020-12-02
P06-32	Animal	30	1831	9963	179	113	1861	0.0161204	12003	1550.45	46	1498	9277	347	64	1544	0.0297927	11168	1382.52	2020-12-09
P06-32	Animal	10	2041	18056	257	81	2051	0.00487567	20364	1007.17	31	1377	10358	179	111	1408	0.022017	11945	1178.74	2021-01-20
P06-33	Animal	28	2758	11657	312	257	2786	0.0100503	14755	1888.17	57	3012	11164	309	256	3069	0.0185728	14542	2110.44	2020-10-28
P06-33	Animal	16	2486	10102	239	155	2502	0.00639488	12843	1948.14	58	3764	18688	774	93	3822	0.0151753	23284	1641.47	2020-11-12
P06-33	Animal	24	3298	9128	272	149	3322	0.00722456	12722	2611.22	46	3697	8946	318	168	3743	0.0122896	13007	2877.68	2020-12-02
P06-33	Animal	25	4440	8081	235	154	4465	0.0055991	12781	3493.47	47	4702	7514	330	147	4749	0.00989682	12593	3771.14	2020-12-09
P06-33	Animal	18	3977	15780	391	81	3995	0.00450563	20166	1981.06	32	2310	9311	190	102	2342	0.0136635	11843	1977.54	2021-01-20
P06-36	Animal	10	1859	10720	236	162	1869	0.00535045	12825	1457.31	35	2402	9967	393	155	2437	0.0143619	12797	1904.35	2020-11-18
P06-36	Animal	24	5410	8028	910	228	5434	0.00441664	14372	3780.96	53	4964	6958	389	136	5017	0.0105641	12364	4057.75	2020-11-26
P06-36	Animal	13	5283	16446	377	88	5296	0.00245468	22119	2394.32	48	3106	8568	373	120	3154	0.0152188	12095	2607.69	2021-01-20
P06-37	Animal	9	1314	10446	222	113	1323	0.00680272	11991	1103.33	31	1569	9861	442	106	1600	0.019375	11903	1344.2	2020-11-18
P06-37	Animal	10	2138	9637	575	122	2148	0.00465549	12360	1737.86	27	4110	18645	571	93	4137	0.00652647	23353	1771.51	2020-11-26
P06-37	Animal	8	1339	10662	180	123	1347	0.00593912	12189	1105.09	21	1593	9212	226	56	1614	0.0130112	11052	1460.37	2021-01-20
P06-39	Animal	25	1943	11567	392	210	1968	0.0127033	13927	1413.08	30	1713	12764	296	262	1743	0.0172117	14803	1177.46	2020-10-28
P06-39	Animal	11	959	10118	291	72	970	0.0113402	11379	852.447	13	1572	18222	549	81	1585	0.00820189	20356	778.64	2020-11-12
P06-39	Animal	11	2744	21136	421	97	2755	0.00399274	24312	1133.19	8	753	10502	186	80	761	0.0105125	11449	664.687	2021-01-20
P06-40	Animal	15	4488	9574	372	243	4503	0.00333111	14449	3116.48	124	6330	8944	448	326	6454	0.0192129	15846	4072.95	2020-10-28
P06-40	Animal	13	6367	5271	316	114	6380	0.00203762	11967	5331.33	49	12105	11711	921	99	12154	0.00403159	24786	4903.57	2020-11-12
P06-40	Animal	7	4536	7109	348	113	4543	0.00154083	12000	3785.83	40	6068	5186	662	101	6108	0.00654879	11956	5108.73	2020-01-28
P06-41	Animal	9	1118	12239	275	198	1127	0.0079858	13641	826.186	12	850	11310	299	137	862	0.0139211	12471	691.204	2020-10-28
P06-41	Animal	8	1161	10571	257	108	1169	0.00684346	11997	974.41	20	1087	18114	467	79	1107	0.0180668	19688	562.271	2020-11-12
P06-41	Animal	4	1003	11173	81	137	1007	0.00397219	12261	821.303	10	826	10317	192	78	836	0.0119617	11345	736.888	2021-01-28
P06-42	Animal	11	4850	6739	389	109	4861	0.00226291	11989	4054.55	140	11023	11965	986	96	11163	0.0125414	24114	4629.26	2020-11-18
P06-42	Animal	12	4780	6659	591	108	4792	0.00250417	12042	3979.41	52	6406	5289	457	125	6458	0.00805203	12204	5291.71	2020-11-26
P06-42	Animal	4	4307	6651	202	62	4311	0.000927859	11164	3861.52	38	5752	5361	327	83	5790	0.00656304	11478	5044.43	2021-01-28
P06-46	Animal	68	2252	8358	1379	111	2320	0.0293103	12057	1924.19	108	3365	15888	3347	91	3473	0.031097	22708	1529.42	2020-12-02
P06-46	Animal	136	5225	8345	2568	344	5361	0.0253684	16274	3294.21	107	3113	7114	2154	139	3220	0.0332298	12488	2578.48	2020-12-09
P06-46	Animal	43	1297	7990	1799	58	1340	0.0320896	11129	1204.06	54	1218	8448	1980	89	1272	0.0424528	11700	1087.18	2021-01-28
P06-47	Animal	12	3113	10011	301	194	3125	0.00384	13437	2325.67	52	2925	18128	711	87	2977	0.0174672	21816	1364.59	2020-10-28
P06-47	Animal	9	1306	9708	298	77	1315	0.00684411	11321	1161.56	16	1082	15216	569	67	1098	0.0145719	16883	650.358	2020-11-12
P06-47	Animal	2	999	9996	165	68	1001	0.001998	11162	896.793	6	434	10395	223	61	440	0.0136364	11058	397.902	2021-01-28
P06-48	Animal	2	1062	10573	218	105	1064	0.0018797	11855	897.512	17	1251	22464	758	98	1268	0.0134069	24490	517.762	2020-11-18
P06-48	Animal	8	2173	11334	374	210	2181	0.00366804	13889	1570.31	3	1187	16343	628	73	1190	0.00252101	18161	655.25	2020-11-26
P06-48	Animal	4	1035	10162	149	85	1039	0.00384986	11350	915.419	6	595	10400	224	71	601	0.00998336	11225	535.412	2021-01-28
P06-50	Animal	15	1238	11686	304	178	1253	0.0119713	13243	946.16	7	722	10793	358	100	729	0.00960219	11880	613.636	2020-10-28
P06-50	Animal	6	1082	11322	220	144	1088	0.00551471	12630	861.441	7	538	14038	492	60	545	0.012844	15075	361.526	2020-11-12
P06-50	Animal	9	939	10980	177	113	948	0.00949367	12105	783.147	9	512	10830	122	86	521	0.0172745	11473	454.11	2021-01-28
P06-51	Animal	287	5870	12841	518	78	6157	0.0466136	19516	3154.85	128	3423	6169	534	41	3551	0.0360462	10254	3463.04	2020-10-28
P06-51	Animal	353	1946	8877	177	79	2299	0.153545	11353	2025.02	323	2770	8154	354	46	3093	0.104429	11601	2666.15	2020-11-12
P06-51	Animal	144	2276	8392	155	54	2420	0.0595041	10967	2206.62	56	1208	4881	273	26	1264	0.0443038	6418	1969.46	2021-01-28
P06-51	Animal	103	1711	7908	2719	106	1814	0.0567806	12441	1458.08	95	1400	9833	244	81	1495	0.0635452	11572	1291.91	2021-02-10
P06-52	Animal	13	1155	11333	361	153	1168	0.0111301	12862	908.101	22	985	10787	314	114	1007	0.0218471	12108	831.682	2020-10-28
P06-52	Animal	20	1925	11509	219	199	1945	0.0102828	13673	1422.51	17	1672	16422	459	74	1689	0.0100651	18570	909.532	2020-11-12
P06-52	Animal	8	768	12880	372	219	776	0.0103093	14028	553.179	8	523	9464	1816	103	531	0.0150659	11811	449.581	2021-02-03
P06-53	Animal	127	2283	9381	376	114	2410	0.0526971	12167	1980.77	116	2071	7798	542	42	2187	0.0530407	10527	2077.51	2020-10-28
P06-53	Animal	190	1947	8817	229	61	2137	0.0889097	11183	1910.94	358	3294	10416	433	58	3652	0.0980285	14501	2518.45	2020-11-12
P06-53	Animal	50	858	10717	318	101	908	0.0550661	11943	760.278	38	1240	10373	327	110	1278	0.029734	11978	1066.96	2021-02-03
P06-59	Animal	14	630	11239	339	118	644	0.0217391	12222	526.919	3	450	11347	410	118	453	0.00662252	12210	371.007	2020-11-18
P06-59	Animal	28	1229	11694	310	178	1257	0.0222753	13261	947.892	18	843	10953	224	110	861	0.0209059	12038	715.235	2020-11-26
P06-59	Animal	15	475	11798	325	144	490	0.0306122	12613	388.488	15	809	13938	305	287	824	0.0182039	15067	546.891	2021-02-03
P06-61	Animal	16	1205	11713	297	174	1221	0.013104	13231	922.833	22	951	10749	345	112	973	0.0226105	12067	806.331	2020-10-28
P06-61	Animal	10	1337	10674	235	122	1347	0.0074239	12256	1099.05	33	2063	21741	531	97	2096	0.0157443	24368	860.144	2020-11-12
P06-61	Animal	17	184	4706	388	21	201	0.0845771	5295	379.603	15	776	13409	239	242	791	0.0189633	14439	547.822	2021-02-03
P06-61	Animal	6	1069	10528	874	149	1075	0.0055814	12477	861.585	77	1920	9026	1120	122	1997	0.0385578	12143	1644.57	2021-02-10
P06-63	Animal	98	1761	15858	415	73	1859	0.0527165	18132	1025.26	51	1183	10002	560	47	1234	0.041329	11796	1046.12	2020-11-18
P06-63	Animal	93	3133	11472	256	266	3226	0.0288283	14954	2157.28	69	2551	11645	586	59	2620	0.0263359	14851	1764.19	2020-11-26
P06-63	Animal	30	943	10447	251	92	973	0.0308325	11671	833.69	26	904	11608	632	169	930	0.027957	13170	706.15	2021-02-03
P06-64	Animal	336	1784	12943	618	63	2120	0.158491	15681	1351.95	312	1454	16872	1613	81	1766	0.17667	20251	872.056	2020-11-18
P06-64	Animal	61	2111	12998	207	296	2172	0.0280847	15377	1412.5	62	1761	22286	586	99	1823	0.0340099	24695	738.206	2020-11-26
P06-64	Animal	12	943	11499	1390	209	955	0.0125654	13844	689.83	15	431	13361	243	139	446	0.0336323	14050	317.438	2021-02-10
P06-68	Animal	3	775	11801	186	154	778	0.00385604	12765	609.479	4	463	15149	568	65	467	0.00856531	16184	288.557	2020-11-18
P06-68	Animal	11	2687	20707	548	96	2698	0.00407709	23953	1126.37	21	1455	21244	594	93	1476	0.0142276	23314	633.096	2020-11-26
P06-68	Animal	2	809	9272	2038	117	811	0.00246609	12121	669.087	1	553	13047	297	216	554	0.00180505	13898	398.619	2021-02-10
P06-72	Animal	4	7398	9344	443	69	7402	0.000540394	17189	4306.24	59	6042	5998	297	140	6101	0.00967055	12396	4921.75	2020-11-18
P06-72	Animal	8	5658	6417	222	132	5666	0.00141193	12305	4604.63	41	6247	5063	254	99	6288	0.00652036	11605	5418.35	2020-11-26
P06-72	Animal	7	4447	7579	1819	209	4454	0.00157162	13852	3215.42	11	7069	4663	817	145	7080	0.00155367	12560	5636.94	2021-02-10
P06-75	Animal	12	814	13921	134	277	826	0.0145278	14881	555.07	2	588	11441	290	130	590	0.00338983	12321	478.857	2020-11-18
P06-75	Animal	18	1341	11660	214	177	1359	0.013245	13233	1026.98	17	1787	20483	439	91	1804	0.0094235	22726	793.804	2020-11-26
P06-75	Animal	2	805	12126	548	197	807	0.00247831	13481	598.62	12	421	14081	291	275	433	0.0277136	14805	292.469	2021-02-10
P06-79	Animal	24	4531	10908	341	63	4555	0.00526894	15804	2882.18	183	7602	11947	719	82	7785	0.0235067	20451	3806.66	2020-11-18
P06-79	Animal	15	6455	6700	233	194	6470	0.00231839	13403	4827.28	140	11351	11488	479	94	11491	0.0121834	23458	4898.54	2020-11-26
P06-79	Animal	21	3523	8041	883	142	3544	0.00592551	12468	2842.48	99	5730	6142	1224	181	5829	0.016984	13195	4417.58	2021-02-10
P07-05	Animal	12	1287	10706	382	132	1299	0.00923788	12387	1048.68	39	1414	10495	430	134	1453	0.026841	12378	1173.86	2020-10-21
P07-05	Animal	10	2831	9515	151	133	2841	0.00351989	12507	2271.53	30	1569	12443	212	244	1599	0.0187617	14254	1121.79	2020-11-04
P07-05	Animal	8	1651	10347	147	116	1659	0.00482218	12153	1365.1	19	1559	10943	130	153	1578	0.0120406	12651	1247.33	2021-01-14
P07-07	Animal	4	622	11119	161	109	626	0.00638978	11906	525.785	9	715	10892	378	114	724	0.0124309	11994	603.635	2020-11-18
P07-07	Animal	12	1605	11267	215	173	1617	0.00742115	13099	1234.45	25	3041	20861	630	98	3066	0.00815395	24557	1248.52	2020-11-26
P07-07	Animal	6	1420	10361	238	111	1426	0.00420757	12025	1185.86	25	1519	11843	234	209	1544	0.0161917	13621	1133.54	2021-01-14
P07-10	Animal	36	3226	18897	844	92	3262	0.0110362	23003	1418.08	25	1805	14763	379	68	1830	0.0136612	16972	1078.25	2020-10-21
P07-10	Animal	5	2977	7857	220	64	2982	0.00167673	11059	2696.45	45	6946	11135	513	75	6991	0.00643685	18639	3750.74	2020-11-04
P07-10	Animal	35	6212	6363	531	177	6247	0.00560269	13141	4753.82	31	7521	5415	296	181	7552	0.00410487	13263	5694.04	2021-01-14
P07-11	Animal	16	4591	7497	310	142	4607	0.00347298	12414	3711.13	48	4484	8040	207	151	4532	0.0105914	12779	3546.44	2020-10-21
P07-11	Animal	8	2684	8892	187	100	2692	0.00297177	11771	2286.98	63	3525	10230	235	228	3588	0.0175585	14053	2553.19	2020-11-04
P07-11	Animal	4	3375	8641	337	127	3379	0.00118378	12357	2734.48	18	3278	8800	448	141	3296	0.00546117	12544	2627.55	2021-01-14
P07-12	Animal	12	2597	16271	805	79	2609	0.00459946	19685	1325.37	35	1661	19907	443	88	1696	0.0206368	22046	769.301	2020-10-21
P07-12	Animal	3	1208	10234	143	95	1211	0.00247729	11588	1045.05	21	586	12763	219	202	607	0.0345964	13589	446.685	2020-11-04
P07-12	Animal	6	1639	10307	180	116	1645	0.00364742	12132	1355.92	17	1386	10571	258	127	1403	0.0121169	12232	1146.99	2021-01-14
P07-14	Animal	290	6355	6029	374	159	6645	0.0436418	13048	5092.73	351	6051	5376	623	132	6402	0.0548266	12401	5162.49	2020-12-16
P07-14	Animal	352	6692	5262	321	146	7044	0.0499716	12627	5578.52	339	5485	5952	491	125	5824	0.0582074	12267	4747.7	2020-12-23
P07-14	Animal	116	5814	6186	195	125	5930	0.0195616	12311	4816.83	349	6017	5550	214	118	6366	0.0548225	12130	5248.15	2021-01-14
P07-17	Animal	8	6213	11818	1169	77	6221	0.00128597	19208	3238.75	25	11127	9203	1530	88	11152	0.00224175	21885	5095.73	2020-11-18
P07-17	Animal	10	4802	6602	561	106	4812	0.00207814	11975	4018.37	19	7544	4463	615	145	7563	0.00251223	12641	5982.91	2020-11-26
P07-17	Animal	18	5332	6529	714	136	5350	0.00336449	12593	4248.39	103	14372	8111	1454	96	14475	0.00711572	24040	6021.21	2020-12-16
P07-17	Animal	7	7602	10058	978	75	7609	0.000919963	18645	4080.99	11	6635	4224	670	80	6646	0.00165513	11540	5759.1	2021-01-20
P07-18	Animal	14	5580	6712	251	140	5594	0.00250268	12557	4454.89	22	6478	5397	204	119	6500	0.00338462	12101	5371.46	2020-10-21
P07-18	Animal	5	4766	6818	159	97	4771	0.001048	11748	4061.12	19	7040	5539	409	52	7059	0.0026916	13007	5427.08	2020-11-04
P07-18	Animal	5	10966	12658	252	96	10971	0.000455747	23881	4594.03	12	6156	5337	390	104	6168	0.00194553	11895	5185.37	2021-01-20
P07-20	Animal	11	1707	10345	220	125	1718	0.00640279	12283	1398.68	26	1992	22132	406	98	2018	0.012884	24556	821.795	2020-10-21
P07-20	Animal	14	942	10749	206	101	956	0.0146444	11911	802.619	29	809	12894	189	216	838	0.0346062	13921	601.968	2020-11-04
P07-20	Animal	13	1834	22000	280	97	1847	0.00703844	24127	765.532	17	713	10583	198	86	730	0.0232877	11511	634.176	2021-01-20
P07-23	Animal	16	1814	12268	226	244	1830	0.00874317	14324	1277.58	9	971	10778	199	110	980	0.00918367	11957	819.604	2020-10-21
P07-23	Animal	11	794	11231	163	129	805	0.0136646	12199	659.89	16	990	21444	500	92	1006	0.0159046	22950	438.344	2020-11-04
P07-23	Animal	4	2127	21069	307	94	2131	0.00187705	23507	906.538	2	565	10536	254	72	567	0.00352734	11357	499.252	2021-01-20
P07-24	Animal	22	1055	12487	187	209	1077	0.0204271	13751	783.216	75	2743	19545	475	91	2818	0.0266146	22838	1233.91	2020-12-02
P07-24	Animal	24	1697	10638	134	138	1721	0.0139454	12493	1377.57	64	1944	10874	173	167	2008	0.0318725	13055	1538.11	2020-12-09
P07-24	Animal	16	1176	10556	116	105	1192	0.0134228	11864	1004.72	21	1299	9959	232	85	1320	0.0159091	11511	1146.73	2021-01-20
P07-25	Animal	123	4648	13576	501	75	4771	0.0257808	18848	2531.3	121	2408	9346	628	50	2529	0.047845	12503	2022.71	2020-10-28
P07-25	Animal	31	1489	9032	307	47	1520	0.0203947	10859	1399.76	48	830	8140	577	38	878	0.0546697	9595	915.06	2020-11-12
P07-25	Animal										50	1211	9362	405	53	1261	0.0396511	11028	1143.45	2021-01-20	Malfunction cytoFLEX at 24 hours timepoint
P07-25	Animal	29	1103	9865	166	68	1132	0.0256184	11163	1014.06	32	671	9883	248	50	703	0.0455192	10834	648.883	2021-01-28
P07-28	Animal	96	4846	9706	574	61	4942	0.0194253	15222	3246.62	265	5985	7662	802	59	6250	0.0424	14714	4247.66	2020-11-18
P07-28	Animal	34	7152	4910	191	130	7186	0.00473142	12287	5848.46	69	7619	4597	243	145	7688	0.00897503	12528	6136.65	2020-11-26
P07-28	Animal										247	2508	8015	306	58	2755	0.0896552	11076	2487.36	2021-01-20	Malfunction cytoFLEX at 24 hours timepoint
P07-28	Animal	141	3383	7917	151	88	3524	0.0400114	11592	3040.03	375	3520	7192	194	70	3895	0.0962773	11281	3452.71	2021-01-28
P07-28	Animal										72	5844	5560	674	114	5916	0.0121704	12150	4869.14	2021-03-09	Malfunction cytoFLEX at 24 hours timepoint
P07-28	Animal	181	7803	3000	758	95	7984	0.0226703	11742	6799.52	162	8659	2740	750	118	8821	0.0183653	12311	7165.14	2021-03-23
P07-30	Animal	13	1017	11003	134	119	1030	0.0126214	12167	846.552	10	695	11140	239	120	705	0.0141844	12084	583.416	2020-12-16
P07-30	Animal	9	1131	11093	182	139	1140	0.00789474	12415	918.244	10	1193	14014	496	63	1203	0.00831255	15713	765.608	2020-12-23
P07-30	Animal	6	784	10899	98	98	790	0.00759494	11787	670.23	7	622	10366	227	65	629	0.0111288	11222	560.506	2021-01-28
P07-34	Animal	12	1711	11220	167	172	1723	0.0069646	13110	1314.26	30	2090	11563	192	215	2120	0.0141509	13875	1527.93	2020-12-02
P07-34	Animal	11	1992	10324	159	134	2003	0.00549176	12486	1604.2	22	2002	10542	205	156	2024	0.0108696	12771	1584.84	2020-12-09
P07-34	Animal	5	1120	10328	124	86	1125	0.00444444	11577	971.754	15	1103	10292	161	90	1118	0.0134168	11571	966.209	2021-01-28
P07-35	Animal	25	1341	10895	183	132	1366	0.0183016	12444	1097.72	100	1391	11723	248	191	1491	0.0670691	13462	1107.56	2020-12-16
P07-35	Animal	51	1386	10240	219	105	1437	0.0354906	11896	1207.97	109	1277	11564	483	54	1386	0.0786436	13433	1031.79	2020-12-23
P07-35	Animal	49	1314	14465	143	326	1363	0.0359501	15971	853.422	73	626	10105	283	57	699	0.104435	11087	630.468	2021-01-28
P07-36	Animal	22	997	11012	156	126	1019	0.0215898	12187	836.137	27	967	12391	173	202	994	0.027163	13558	733.146	2020-12-16
P07-36	Animal	14	946	12324	146	189	960	0.0145833	13430	714.818	14	700	10965	172	104	714	0.0196078	11851	602.481	2020-12-23
P07-36	Animal	17	1153	12698	98	222	1170	0.0145299	13966	837.749	9	875	10530	186	96	884	0.010181	11600	762.069	2021-01-28
P07-37	Animal	37	1026	10948	331	123	1063	0.0348071	12342	861.287	109	1218	10454	401	121	1327	0.0821402	12182	1089.31	2020-10-28
P07-37	Animal	34	1319	10065	377	92	1353	0.0251293	11795	1147.1	263	2352	19004	632	89	2615	0.100574	22251	1175.23	2020-11-12
P07-37	Animal	111	1466	10290	144	114	1577	0.0703868	12011	1312.96	144	1179	9895	246	82	1323	0.108844	11464	1154.05	2021-01-28
P07-39	Animal	14	527	11186	134	104	541	0.025878	11861	456.117	13	1035	21757	344	93	1048	0.0124046	23149	452.719	2020-12-16
P07-39	Animal	11	1219	11834	173	184	1230	0.00894309	13237	929.214	12	933	11149	206	128	945	0.0126984	12300	768.293	2020-12-23
P07-39	Animal	5	1086	10745	113	105	1091	0.00458295	11949	913.047	6	746	10511	180	81	752	0.00797872	11443	657.17	2021-01-28
P07-44	Animal	19	2195	9089	1151	129	2214	0.00858175	12454	1777.74	44	3196	14848	2086	81	3240	0.0135802	20174	1606.03	2020-10-28
P07-44	Animal	16	2082	9161	927	64	2098	0.00762631	12186	1721.65	16	2541	9888	1467	56	2557	0.00625733	13912	1837.98	2020-11-12
P07-44	Animal	2	680	9571	1678	112	682	0.00293255	11931	571.62	8	893	11505	2325	251	901	0.00887902	14731	611.635	2021-02-03
P07-47	Animal	23	1875	11234	243	183	1898	0.012118	13375	1419.07	56	1150	10560	355	113	1206	0.0464345	12121	994.967	2020-10-28
P07-47	Animal	46	2711	9833	181	144	2757	0.0166848	12771	2158.8	34	2628	8940	253	101	2662	0.0127724	11855	2245.47	2020-11-12
P07-47	Animal	67	4033	8824	203	176	4100	0.0163415	13127	3123.33	144	3577	8913	217	158	3721	0.0386993	12851	2895.49	2020-12-02
P07-47	Animal	14	2440	9664	171	121	2454	0.00570497	12289	1996.91	57	1908	10033	181	121	1965	0.0290076	12179	1613.43	2020-12-09
P07-47	Animal	29	1632	10295	224	118	1661	0.0174594	12180	1363.71	86	2145	14010	286	355	2231	0.0385477	16527	1349.91	2021-02-03
P07-50	Animal	29	1304	11529	290	169	1333	0.0217554	13152	1013.53	13	1005	11088	301	135	1018	0.0127701	12407	820.505	2020-10-28
P07-50	Animal	19	1835	10959	116	152	1854	0.0102481	12929	1433.99	21	1917	10271	218	134	1938	0.0108359	12427	1559.51	2020-11-12
P07-50	Animal	1	1864	10645	203	149	1865	0.000536193	12713	1467	8	2346	10701	298	186	2354	0.00339847	13353	1762.9	2021-02-03
P07-52	Animal	11	1955	10027	193	111	1966	0.00559512	12186	1613.33	172	2827	9432	250	147	2999	0.0573525	12681	2364.96	2020-10-28
P07-52	Animal	17	3383	8353	200	107	3400	0.005	11953	2844.47	72	8029	14578	456	93	8101	0.00888779	23135	3501.62	2020-11-12
P07-52	Animal	5	3270	7552	400	65	3275	0.00152672	11227	2917.07	166	8123	6195	633	274	8289	0.0200265	15117	5483.23	2021-02-03
P07-57	Animal	14	6032	12660	517	77	6046	0.00231558	19223	3145.19	28	5734	17625	865	97	5762	0.00485942	24252	2375.89	2020-11-18
P07-57	Animal	8	6773	14174	403	85	6781	0.00117977	21358	3174.92	18	3669	8002	235	108	3687	0.00488202	11924	3092.08	2020-11-26
P07-57	Animal	3	2888	7587	594	59	2891	0.0010377	11072	2611.09	13	3103	8617	540	130	3116	0.00417202	12273	2538.91	2021-02-03
P07-63	Animal	15	6702	6101	283	165	6717	0.00223314	13101	5127.09	44	7511	4912	456	161	7555	0.00582396	12923	5846.17	2020-12-02
P07-63	Animal	15	5879	6138	268	129	5894	0.00254496	12300	4791.87	17	7599	5243	423	193	7616	0.00223214	13282	5734.08	2020-12-09
P07-63	Animal	2	6600	4199	458	69	6602	0.000302939	11259	5863.75	10	8975	2352	293	90	8985	0.00111297	11630	7725.71	2021-02-03
ECOR-01	Human-Unknown	69	2779	9628	295	154	2848	0.0242275	12771	2230.05	56	2786	9115	482	131	2842	0.0197044	12439	2284.75	2020-12-02
ECOR-01	Human-Unknown	19	1727	10784	286	152	1746	0.010882	12816	1362.36	23	1490	10311	351	120	1513	0.0152016	12175	1242.71	2020-12-09
ECOR-01	Human-Unknown	15	1882	9913	348	123	1897	0.00790722	12158	1560.29	46	1529	9920	260	98	1575	0.0292063	11755	1339.86	2021-01-14
ECOR-01a	Human-Healthy	73	2309	11131	423	215	2382	0.0306465	13936	1709.24	82	3023	11798	385	296	3105	0.026409	15288	2031	2020-12-02
ECOR-01a	Human-Healthy	21	2396	10428	250	169	2417	0.00868846	13095	1845.74	24	1579	9882	322	99	1603	0.0149719	11807	1357.67	2020-12-09
ECOR-01a	Human-Healthy	18	2959	9259	340	142	2977	0.00604636	12576	2367.21	44	2597	9425	350	138	2641	0.0166604	12416	2127.09	2021-01-14
ECOR-02a	Human-Unknown	16	1587	11222	197	163	1603	0.00998129	13022	1230.99	13	1646	11217	345	179	1659	0.00783605	13221	1254.82	2020-12-02
ECOR-02a	Human-Unknown	12	2713	10198	196	167	2725	0.00440367	13119	2077.14										2020-12-09	Events/s too low at 48 hours timepoint
ECOR-02a	Human-Unknown	12	1459	10481	187	112	1471	0.00815772	12139	1211.8	13	1591	12247	186	232	1604	0.00810474	14037	1142.69	2021-01-14
ECOR-02a	Human-Unknown										17	1357	10699	466	138	1374	0.0123726	12539	1095.78	2021-03-09	Malfunction cytoFLEX at 24 hours timepoint
ECOR-02a	Human-Unknown	18	1978	10553	445	162	1996	0.00901804	12994	1536.09	28	1825	10666	434	158	1853	0.0151106	12953	1430.56	2021-03-23
ECOR-04	Human-Unknown	5	1798	10939	204	167	1803	0.00277316	12946	1392.71	72	4975	14433	440	80	5047	0.0142659	19920	2533.63	2020-12-02
ECOR-04	Human-Unknown	8	2999	8892	156	114	3007	0.00266046	12055	2494.4	33	3616	7548	528	98	3649	0.00904357	11725	3112.15	2020-12-09
ECOR-04	Human-Unknown	7	2055	17741	349	81	2062	0.00339476	20152	1023.22	30	2010	8570	257	49	2040	0.0147059	10867	1877.24	2021-01-20
ECOR-04a	Human-Unknown	184	1890	10046	314	137	2074	0.0887175	12434	1668.01	693	2494	8586	406	117	3187	0.217446	12179	2616.8	2020-12-02
ECOR-04a	Human-Unknown	149	1491	10060	298	111	1640	0.0908537	11998	1366.89	15	1584	9126	769	88	1599	0.00938086	11494	1391.16	2020-12-09
ECOR-04a	Human-Unknown	241	911	10793	354	120	1152	0.209201	12299	936.662	1466	3815	16680	600	90	5281	0.277599	22561	2340.77	2020-12-16
ECOR-04a	Human-Unknown	204	1654	9616	398	109	1858	0.109795	11872	1565.03	809	2723	7838	389	97	3532	0.229049	11759	3003.66	2021-01-14
ECOR-04a	Human-Unknown	151	1436	10485	1377	180	1587	0.0951481	13449	1180.01	471	2182	8113	1502	133	2653	0.177535	12268	2162.54	2021-02-10
ECOR-07x	Human-Unknown	139	3472	15592	278	78	3611	0.0384935	19481	1853.6	160	4886	18978	354	98	5046	0.0317083	24378	2069.9	2020-12-02
ECOR-07x	Human-Unknown	57	2354	9617	170	121	2411	0.0236416	12198	1976.55	51	2124	9361	206	96	2175	0.0234483	11742	1852.32	2020-12-09
ECOR-07x	Human-Unknown	22	1910	17958	331	81	1932	0.0113872	20221	955.442	17	897	10175	260	72	914	0.0185996	11349	805.357	2021-01-20
ECOR-08x	Human-Healthy	91	2805	9923	184	166	2896	0.0314227	13003	2227.18	189	4654	12985	487	73	4843	0.0390254	18315	2644.28	2020-12-02
ECOR-08x	Human-Healthy	49	2691	9299	193	120	2740	0.0178832	12232	2240.03	62	2954	8198	201	79	3016	0.020557	11415	2642.14	2020-12-09
ECOR-08x	Human-Healthy	42	1642	13276	321	61	1684	0.0249406	15281	1102.02	44	1327	9822	175	76	1371	0.0320934	11368	1206.02	2021-01-20
ECOR-09	Human-Healthy	14	7278	5425	183	157	7292	0.00191991	12900	5652.71	183	6631	4790	249	101	6814	0.0268565	11853	5748.76	2020-12-02
ECOR-09	Human-Healthy	13	5482	6637	190	129	5495	0.00236579	12322	4459.5	225	6181	6488	276	179	6406	0.0351233	13170	4864.09	2020-12-09
ECOR-09	Human-Healthy	13	5705	5971	150	104	5718	0.00227352	11839	4829.8	240	5044	6191	213	92	5284	0.0454201	11688	4520.88	2021-01-28
ECOR-10	Human-Clinical	5	1036	11139	184	134	1041	0.00480307	12364	841.961	20	1326	19709	374	86	1346	0.0148588	21429	628.121	2020-12-02
ECOR-10	Human-Clinical	38	2298	21575	174	784	2336	0.0162671	24085	969.898	24	1302	12046	166	196	1326	0.0180995	13538	979.465	2020-12-09
ECOR-10	Human-Clinical	5	1231	10031	202	81	1236	0.00404531	11469	1077.69	21	1039	10142	205	81	1060	0.0198113	11407	929.254	2021-01-28
ECOR-11	Human-Healthy	7	2198	15967	341	74	2205	0.0031746	18513	1191.05	2	1021	9794	557	78	1023	0.00195503	11374	899.42	2021-01-20
ECOR-11	Human-Healthy	8	1659	9130	302	56	1667	0.00479904	11099	1501.94	3	791	9063	1218	57	794	0.00377834	11075	716.93	2021-01-28
ECOR-11	Human-Healthy	0	1072	8569	598	41	1072	0	10239	1046.98	6	969	10445	791	121	975	0.00615385	12211	798.46	2021-02-03
ECOR-12	Human-Healthy	4	891	11017	212	114	895	0.00446927	12124	738.205	16	833	15410	407	67	849	0.0188457	16666	509.42	2020-12-16
ECOR-12	Human-Healthy	8	1365	11557	195	172	1373	0.00582666	13125	1046.1	34	1580	19346	469	86	1614	0.0210657	21429	753.185	2020-12-23
ECOR-12	Human-Healthy	1	575	10347	519	82	576	0.00173611	11442	503.408	1	612	12176	668	197	613	0.00163132	13457	455.525	2021-02-03
ECOR-13	Human-Clinical	30	2216	20376	255	91	2246	0.0133571	22877	981.772	52	1280	11030	292	51	1332	0.039039	12654	1052.63	2020-12-16
ECOR-13	Human-Clinical	17	1466	10489	156	121	1483	0.0114633	12128	1222.79	21	933	6905	403	33	954	0.0220126	8262	1154.68	2020-12-23
ECOR-13	Human-Clinical	8	823	10304	455	92	831	0.00962696	11590	716.997	22	1220	11928	437	213	1242	0.0177134	13607	912.765	2021-02-03
ECOR-14	Human-Healthy	2803	2870	8568	383	58	5673	0.494095	14624	3879.24	4586	2233	8904	429	65	6819	0.672533	16152	4221.77	2020-12-16
ECOR-14	Human-Healthy	4685	4184	12717	460	88	8869	0.528244	22046	4022.95	4955	3822	8147	475	70	8777	0.564544	17399	5044.54	2020-12-23
ECOR-14	Human-Healthy	3233	4858	13064	315	86	8091	0.39958	21470	3768.51	3169	2380	5804	172	85	5549	0.571094	11525	4814.75	2021-01-14
ECOR-19a	Human-Healthy	35	2875	18799	325	88	2910	0.0120275	22034	1320.69	85	2645	16929	374	80	2730	0.0311355	20033	1362.75	2020-12-16
ECOR-19a	Human-Healthy	52	2624	9286	218	117	2676	0.019432	12180	2197.04	53	2244	10990	366	204	2297	0.0230736	13653	1682.41	2020-12-23
ECOR-19a	Human-Healthy	39	1203	10412	415	105	1242	0.031401	12069	1029.08	67	1498	11317	301	190	1565	0.0428115	13183	1187.13	2021-02-03
ECOR-20	Human-Healthy	16	1750	10136	191	242	1766	0.00906002	12093	1460.35	48	4396	15450	738	83	4444	0.0108011	20632	2153.94	2020-12-02
ECOR-20	Human-Healthy	9	2731	9256	197	122	2740	0.00328467	12193	2247.19	25	3997	8504	538	169	4022	0.00621581	13064	3078.69	2020-12-09
ECOR-20	Human-Healthy	5	1093	11344	449	171	1098	0.00455373	12891	851.757	3	1916	10036	411	150	1919	0.00156331	12366	1551.84	2021-02-03
ECOR-22x	Human-Unknown	11	1711	10944	117	146	1722	0.00638792	12783	1347.1	22	1884	21997	393	97	1906	0.0115425	24296	784.491	2020-12-16
ECOR-22x	Human-Unknown	22	1486	12528	220	219	1508	0.0145889	14256	1057.8	34	1949	10418	270	152	1983	0.0171457	12671	1564.99	2020-12-23
ECOR-22x	Human-Unknown	3	482	10859	329	99	485	0.00618557	11673	415.489	14	762	12663	296	212	776	0.0180412	13735	564.98	2021-02-03
ECOR-29	Human-Unknown	2	1656	11	10796	133	1658	0.00120627	12465	1330.12	0	2289	21	17230	78	2289	0	19540	1171.44	2020-12-02
ECOR-29	Human-Unknown	4	2085	7	10668	151	2089	0.00191479	12764	1636.63	0	2645	15	8182	44	2645	0	10842	2439.59	2020-12-09
ECOR-29	Human-Unknown	0	3438	25	19115	90	3438	0	22578	1522.72	0	1735	25	9250	56	1735	0	11010	1575.84	2021-01-20
ECOR-29	Human-Unknown	10	5918	11	5635	82	5928	0.00168691	11574	5121.82	17	11918	79	10154	89	11935	0.00142438	22168	5383.89	2021-03-23
ECOR-32x	Human-Unknown	11	3305	15603	342	77	3316	0.00331725	19261	1721.61	7	1528	9391	301	45	1535	0.00456026	11227	1367.24	2020-12-16
ECOR-32x	Human-Unknown	19	3026	16054	324	78	3045	0.00623974	19423	1567.73	17	892	12131	280	187	909	0.0187019	13320	682.432	2020-12-23
ECOR-32x	Human-Unknown	7	808	9476	533	43	815	0.00858896	10824	752.956	4	1063	11200	458	150	1067	0.00374883	12725	838.507	2021-02-03
ECOR-36x	Human-Unknown	2	1544	11729	332	54	1546	0.00129366	13607	1136.18	5	662	10867	296	105	667	0.00749625	11830	563.821	2020-12-16
ECOR-36x	Human-Unknown	12	3760	16731	408	84	3772	0.00318134	20911	1803.84	6	1760	18853	394	84	1766	0.00339751	21013	840.432	2020-12-23
ECOR-36x	Human-Unknown	5	921	10113	472	76	926	0.00539957	11511	804.448	5	918	14495	511	336	923	0.00541712	15929	579.446	2021-02-03
ECOR-38	Human-Healthy	18	8388	14735	453	94	8406	0.00214133	23594	3562.77	155	4979	6923	223	127	5134	0.0301909	12280	4180.78	2020-12-16
ECOR-38	Human-Healthy	11	5776	6373	302	128	5787	0.00190081	12462	4643.72	235	8162	9613	509	74	8397	0.0279862	18519	4534.26	2020-12-23
ECOR-38	Human-Healthy	3	3427	7973	403	95	3430	0.000874636	11806	2905.3	123	6544	6958	424	242	6667	0.0184491	14049	4745.53	2021-02-03
ECOR-38a	Human-Clinical	17	8124	12766	457	85	8141	0.0020882	21364	3810.62	134	5509	6119	356	113	5643	0.0237462	12118	4656.71	2020-12-16
ECOR-38a	Human-Clinical	18	4993	6972	249	124	5011	0.0035921	12232	4096.63	113	6069	5708	294	122	6182	0.0182789	12184	5073.87	2020-12-23
ECOR-38a	Human-Clinical	1	3516	7041	540	59	3517	0.000284333	11098	3169.04	50	7804	5692	385	224	7854	0.00636618	13931	5637.79	2021-02-03
ECOR-39	Human-Healthy	1	3738	14723	689	77	3739	0.000267451	19151	1952.38	37	5055	11698	1268	72	5092	0.0072663	18058	2819.8	2020-12-02
ECOR-39	Human-Healthy	4	3312	8366	311	106	3316	0.00120627	11993	2764.95	37	3798	7885	571	128	3835	0.00964798	12291	3120.17	2020-12-09
ECOR-39	Human-Healthy	4	1699	4754	556	28	1703	0.0023488	7013	2428.35	38	2508	9735	1207	190	2546	0.0149254	13488	1887.6	2021-02-03
ECOR-46	Human-Clinical	29	7535	10540	296	74	7564	0.00383395	18400	4110.87	144	6742	8235	296	62	6886	0.020912	15417	4466.5	2020-12-16
ECOR-46	Human-Clinical	47	6124	9691	292	65	6171	0.00761627	16154	3820.11	151	6460	11347	387	73	6611	0.0228407	18345	3603.71	2020-12-23
ECOR-46	Human-Clinical	8	2164	8050	954	63	2172	0.00368324	11176	1943.45	96	5783	7768	251	221	5879	0.0163293	13898	4230.11	2021-02-03
ECOR-48x	Human-Healthy	5	4837	10131	552	62	4842	0.00103263	15525	3118.84	89	4256	7879	284	142	4345	0.0204833	12508	3473.78	2020-12-16
ECOR-48x	Human-Healthy	29	5522	6096	422	116	5551	0.00522428	12069	4599.39	135	5059	7046	280	137	5194	0.0259915	12520	4148.56	2020-12-23
ECOR-48x	Human-Healthy	10	4943	6892	220	113	4953	0.00201898	12065	4105.26	40	5780	5751	246	98	5820	0.00687285	11817	4925.11	2021-01-14
ECOR-48x	Human-Healthy	7	5589	4783	1548	110	5596	0.00125089	11927	4691.88	37	5287	2285	2334	40	5324	0.00694966	9943	5354.52	2021-02-10
ECOR-49x	Human-Clinical	9	7514	5727	316	54	7523	0.00119633	13566	5545.48	34	13836	6309	281	82	13870	0.00245133	20460	6779.08	2020-12-16
ECOR-49x	Human-Clinical	10	10024	8990	415	78	10034	0.000996612	19439	5161.79	33	10317	4373	359	60	10350	0.00318841	15082	6862.49	2020-12-23
ECOR-49x	Human-Clinical	4	8145	3697	848	154	8149	0.000490858	12694	6419.57	4	3891	872	549	21	3895	0.00102696	5316	7326.94	2021-02-10
ECOR-50	Human-Healthy	8	1927	9374	747	113	1935	0.00413437	12056	1605.01	19	1592	14245	1913	71	1611	0.0117939	17769	906.635	2020-12-02
ECOR-50	Human-Healthy	12	2380	8837	801	112	2392	0.00501672	12030	1988.36	15	1597	8946	893	82	1612	0.00930521	11451	1407.74	2020-12-09
ECOR-50	Human-Healthy	2	1290	6507	4077	125	1292	0.00154799	11876	1087.91	6	420	7936	2460	48	426	0.0140845	10822	393.643	2021-02-10
ECOR-53	Human-Unknown	7	1781	17146	620	78	1788	0.00391499	19554	914.391	27	2028	14699	1104	71	2055	0.0131387	17858	1150.74	2020-12-16
ECOR-53	Human-Unknown	7	1304	10022	447	101	1311	0.00533944	11780	1112.9	45	1920	10076	567	148	1965	0.0229008	12608	1558.53	2020-12-23
ECOR-53	Human-Unknown	8	1356	10067	2108	192	1364	0.0058651	13539	1007.46	12	609	7217	2663	42	621	0.0193237	10501	591.372	2021-02-10
ECOR-54	Human-Healthy	23	2648	11593	561	59	2671	0.00861101	14825	1801.69	5	1286	4944	431	27	1291	0.00387297	6666	1936.69	2020-12-16
ECOR-54	Human-Healthy	49	4837	17262	427	90	4886	0.0100287	22575	2164.34	44	7384	12311	804	82	7428	0.00592353	20543	3615.83	2020-12-23
ECOR-54	Human-Healthy	9	1165	8210	3292	141	1174	0.0076661	12676	926.16	11	2382	6847	2299	90	2393	0.00459674	11539	2073.84	2021-02-10
ECOR-56x	Human-Clinical	9	1020	10713	261	108	1029	0.00874636	12003	857.286	5	666	11816	230	154	671	0.00745156	12717	527.64	2020-12-16
ECOR-56x	Human-Clinical	13	1134	12031	430	198	1147	0.0113339	13608	842.887	25	722	11565	231	251	747	0.0334672	12543	595.551	2020-12-23
ECOR-56x	Human-Clinical	10	1161	12480	1139	261	1171	0.00853971	14790	791.751	5	766	11990	823	208	771	0.00648508	13584	567.58	2021-02-10
ECOR-59x	Human-Healthy	2	1898	10016	221	119	1900	0.00105263	12137	1565.46	10	2707	11338	599	59	2717	0.00368053	14654	1854.1	2020-12-02
ECOR-59x	Human-Healthy	2	1563	9855	119	88	1565	0.00127796	11539	1356.27	6	1700	9392	176	71	1706	0.003517	11274	1513.22	2020-12-09
ECOR-59x	Human-Healthy	6	1374	11895	1150	244	1380	0.00434783	14425	956.672	5	1058	9883	1041	118	1063	0.00470367	11987	886.794	2021-02-10
ECOR-62	Human-Healthy	17	2695	17269	636	82	2712	0.00626844	20617	1315.42	11	2109	5988	591	35	2120	0.00518868	8699	2437.06	2020-12-16
ECOR-62	Human-Healthy	17	3536	9403	601	54	3553	0.00478469	13557	2620.79	12	2836	4039	472	29	2848	0.00421348	7359	3870.09	2020-12-23
ECOR-62	Human-Healthy	17	1309	9531	1787	142	1326	0.0128205	12644	1048.72	8	1508	6411	3290	73	1516	0.00527704	11217	1351.52	2021-02-10
ECOR-63	Human-Clinical	202	4890	6253	1044	119	5092	0.0396701	12389	4110.1	358	1032	1254	1970	18	1390	0.257554	4614	3012.57	2021-02-10
ECOR-63	Human-Clinical	191	4140	6959	867	119	4331	0.0441007	12157	3562.56	571	4657	6506	599	123	5228	0.10922	12333	4239.03	2021-02-10
ECOR-63	Human-Clinical	280	4372	6056	1242	104	4652	0.0601892	11950	3892.89	442	3735	5079	2238	95	4177	0.105818	11494	3634.07	2021-02-10
ECOR-63	Human-Clinical	86	4396	7364	431	123	4482	0.0191879	12277	3650.73	279	4380	7033	969	142	4659	0.0598841	12661	3679.8	2021-03-23
ECOR-63	Human-Clinical	77	4626	6980	460	115	4703	0.0163725	12143	3873.01	325	4996	6653	417	129	5321	0.0610787	12391	4294.25	2021-03-23
ECOR-65x	Human-Healthy	9	1991	15801	327	73	2000	0.0045	18128	1103.27	14	1220	10238	233	95	1234	0.0113452	11705	1054.25	2021-01-20
ECOR-65x	Human-Healthy	3	1109	10215	161	91	1112	0.00269784	11488	967.967	9	1210	10132	302	98	1219	0.0073831	11653	1046.08	2021-01-28
ECOR-65x	Human-Healthy	7	976	10975	556	139	983	0.00712106	12514	785.52	4	600	10061	1345	101	604	0.00662252	12010	502.914	2021-02-10
ECOR-66x	Human-Clinical	8	2856	16852	1599	85	2864	0.0027933	21315	1343.65	9	1313	9863	975	122	1322	0.00680787	12160	1087.17	2020-12-16
ECOR-66x	Human-Clinical	6	1805	9654	626	111	1811	0.00331309	12091	1497.81	17	2148	16773	1034	80	2165	0.00785219	19972	1084.02	2020-12-23
ECOR-66x	Human-Clinical	15	1776	9201	1646	146	1791	0.00837521	12638	1417.15	5	1024	10074	1902	164	1029	0.00485909	13005	791.234	2021-02-10
ECOR-71x	Human-Clinical	2	782	11750	259	154	784	0.00255102	12793	612.835	7	686	22367	427	94	693	0.010101	23487	295.057	2020-12-16
ECOR-71x	Human-Clinical	3	573	11554	171	128	576	0.00520833	12301	468.255	2	334	11581	209	120	336	0.00595238	12126	277.091	2020-12-23
ECOR-71x	Human-Clinical	2	890	11945	585	176	892	0.00224215	13422	664.581	7	504	11012	764	118	511	0.0136986	12287	415.887	2021-02-10
ECOR-72	Human-Clinical	3	1049	10557	207	100	1052	0.00285171	11816	890.318	1	255	11099	206	88	256	0.00390625	11561	221.434	2021-01-20
ECOR-72	Human-Clinical	1	1106	10528	170	102	1107	0.000903342	11805	937.738	3	683	10972	169	105	686	0.00437318	11827	580.029	2021-01-28
ECOR-72	Human-Clinical	2	987	12203	392	199	989	0.00202224	13584	728.062	4	428	12526	375	179	432	0.00925926	13333	324.008	2021-02-10
UPEC RUTI P1S2	Human-Clinical	7	3753	8450	301	139	3760	0.0018617	12511	3005.36	15	4817	7422	292	141	4832	0.0031043	12546	3851.43	2020-10-28
UPEC RUTI P1S2	Human-Clinical	15	5657	6764	205	141	5672	0.00264457	12641	4486.99	11	5306	6435	223	106	5317	0.00206884	11975	4440.08	2020-11-12
UPEC RUTI P1S2	Human-Clinical	8	9568	13515	403	94	9576	0.000835422	23494	4075.93	8	6487	5241	172	108	6495	0.00123172	11908	5454.32	2021-01-14
UPEC RUTI P2S2	Human-Clinical	1	3278	7284	802	83	3279	0.000304971	11365	2885.17	34	4294	5844	1491	90	4328	0.00785582	11663	3710.88	2021-01-28
UPEC RUTI P2S2	Human-Clinical	33	3973	7254	932	121	4006	0.00823764	12192	3285.76	73	5019	5670	1488	126	5092	0.0143362	12250	4156.73	2021-03-23
UPEC RUTI P2S2	Human-Clinical	22	4145	6448	1296	97	4167	0.00527958	11911	3498.45	138	6559	6669	1136	257	6697	0.0206062	14502	4617.98	2021-03-23
UPEC RUTI P3S3	Human-Clinical	4	573	12334	234	172	577	0.00693241	13145	438.95	2	224	11870	361	131	226	0.00884956	12457	181.424	2020-11-18
UPEC RUTI P3S3	Human-Clinical	2	972	11253	294	137	974	0.00205339	12521	777.893	2	564	11650	294	138	566	0.00353357	12510	452.438	2020-11-26
UPEC RUTI P3S3	Human-Clinical	7	995	11328	202	146	1002	0.00698603	12532	799.553	12	1000	11585	126	192	1012	0.0118577	12723	795.41	2021-01-14
UPEC RUTI P4S1	Human-Clinical	4	1928	10070	251	120	1932	0.00207039	12253	1576.76	10	1101	10458	319	104	1111	0.0090009	11888	934.556	2020-10-28
UPEC RUTI P4S1	Human-Clinical	4	1555	9644	207	79	1559	0.00256575	11410	1366.35	8	965	12726	441	57	973	0.00822199	14140	688.119	2020-11-12
UPEC RUTI P4S1	Human-Clinical										7	837	10874	147	101	844	0.00829384	11865	711.336	2021-01-20	Malfunction cytoFLEX at 24 hours timepoint
UPEC RUTI P4S1	Human-Clinical	2	1327	10105	148	92	1329	0.00150489	11582	1147.47	2	658	10669	184	84	660	0.0030303	11513	573.265	2021-01-28
UPEC RUTI P5S1	Human-Clinical	11	5153	6768	304	121	5164	0.00213013	12236	4220.33	22	5446	6349	255	116	5468	0.00402341	12072	4529.49	2020-10-21
UPEC RUTI P5S1	Human-Clinical	6	2830	8254	231	73	2836	0.00211566	11321	2505.08	35	4115	7778	544	143	4150	0.00843373	12472	3327.45	2020-11-04
UPEC RUTI P5S1	Human-Clinical										30	5451	7036	293	157	5481	0.00547345	12810	4278.69	2021-01-20	Malfunction cytoFLEX at 24 hours timepoint
UPEC RUTI P5S1	Human-Clinical	5	2941	7554	359	46	2946	0.00169722	10859	2712.96	25	5371	5760	289	81	5396	0.00463306	11445	4714.72	2021-01-28
UPEC RUTI P6S2	Human-Clinical	3	643	11880	226	147	646	0.00464396	12752	506.587	9	759	11351	408	142	768	0.0117188	12527	613.076	2020-11-18
UPEC RUTI P6S2	Human-Clinical	2	1686	11603	291	197	1688	0.00118483	13582	1242.82	6	1246	10939	412	147	1252	0.00479233	12603	993.414	2020-11-26
UPEC RUTI P6S2	Human-Clinical										14	1073	10535	300	111	1087	0.0128795	11922	911.76	2021-01-20	Malfunction cytoFLEX at 24 hours timepoint
UPEC RUTI P6S2	Human-Clinical	1	827	10768	154	97	828	0.00120773	11750	704.681	6	782	10410	427	95	788	0.00761421	11625	677.849	2021-01-28
UPEC RUTI P7S1	Human-Clinical	14	8138	8813	1281	73	8152	0.00171737	18246	4467.83	25	5551	8062	1104	59	5576	0.0044835	14742	3782.39	2020-10-21
UPEC RUTI P7S1	Human-Clinical	8	6180	4224	552	52	6188	0.00129282	10964	5643.93	30	7322	7187	1129	63	7352	0.00408052	15668	4692.37	2020-11-04
UPEC RUTI P7S1	Human-Clinical	2	6650	4932	575	49	6652	0.000300661	12159	5470.84	15	4849	5946	648	77	4864	0.00308388	11458	4245.07	2021-01-20
UPEC RUTI P8S1	Human-Clinical	12	5796	6590	229	144	5808	0.00206612	12627	4599.67	67	11922	10843	664	94	11989	0.00558846	23496	5102.57	2020-10-21
UPEC RUTI P8S1	Human-Clinical	15	3813	7587	243	91	3828	0.0039185	11658	3283.58	46	5819	6382	194	143	5865	0.00784314	12441	4714.25	2020-11-04
UPEC RUTI P8S1	Human-Clinical	5	4304	6439	268	52	4309	0.00116036	11016	3911.58	23	5576	6313	300	117	5599	0.00410788	12212	4584.83	2021-01-28
UPEC RUTI P9S3	Human-Clinical	8	1200	17441	596	77	1208	0.00662252	19245	627.696	12	931	10502	415	108	943	0.0127253	11860	795.11	2020-11-18
UPEC RUTI P9S3	Human-Clinical	24	2209	12193	267	256	2233	0.0107479	14693	1519.77	50	3623	19979	966	98	3673	0.0136129	24618	1492	2020-11-26
UPEC RUTI P9S3	Human-Clinical	5	1333	10118	240	91	1338	0.00373692	11696	1143.98	9	1260	9862	355	82	1269	0.0070922	11486	1104.82	2021-01-28
UPEC RUTI P10S2	Human-Clinical	212	5381	6487	277	127	5593	0.0379045	12357	4526.18	206	7305	6398	334	242	7511	0.0274264	14243	5273.47	2020-12-02
UPEC RUTI P10S2	Human-Clinical	116	5737	6139	252	125	5853	0.0198189	12244	4780.3	307	6396	5490	362	149	6703	0.0458004	12555	5338.91	2020-12-09
UPEC RUTI P10S2	Human-Clinical	91	4625	7062	118	113	4716	0.019296	11896	3964.36	104	4842	5969	234	68	4946	0.0210271	11149	4436.27	2021-01-28
UPEC RUTI P11S1	Human-Clinical	98	1998	10945	167	180	2096	0.0467557	13208	1586.92	66	1680	10052	186	112	1746	0.0378007	11984	1456.94	2020-12-02
UPEC RUTI P11S1	Human-Clinical	120	3066	8970	202	133	3186	0.0376648	12358	2578.09	103	3210	9165	219	156	3313	0.0310896	12697	2609.28	2020-12-09
UPEC RUTI P11S1	Human-Clinical	21	1000	10629	116	106	1021	0.0205681	11766	867.755	14	859	10558	192	93	873	0.0160367	11623	751.097	2021-01-28
UPEC RUTI P13S1	Human-Clinical	34	3173	8940	239	129	3207	0.0106018	12386	2589.21	40	2721	9277	284	130	2761	0.0144875	12322	2240.71	2020-12-02
UPEC RUTI P13S1	Human-Clinical	24	3494	8627	171	130	3518	0.00682206	12316	2856.45	53	3068	9654	234	165	3121	0.0169817	13009	2399.11	2020-12-09
UPEC RUTI P13S1	Human-Clinical	14	1832	9940	351	124	1846	0.00758397	12137	1520.97	15	1239	10132	256	90	1254	0.0119617	11642	1077.13	2021-02-03
ACUTE1	Human-Clinical	29	2788	9114	326	127	2817	0.0102946	12257	2298.28	123	2749	8829	385	123	2872	0.0428273	12086	2376.3	2020-12-02
ACUTE1	Human-Clinical	80	5084	13681	392	502	5164	0.0154919	19237	2684.41	114	3331	8377	387	127	3445	0.0330914	12209	2821.69	2020-12-09
ACUTE1	Human-Clinical	22	2705	8927	430	119	2727	0.00806747	12084	2256.7	84	3044	8297	444	108	3128	0.0268542	11869	2635.44	2021-01-14
ACUTE2	Human-Clinical	20	2896	8476	181	87	2916	0.00685871	11573	2519.66	128	6664	11485	564	75	6792	0.0188457	18841	3604.9	2020-11-04
ACUTE2	Human-Clinical	17	4406	7055	183	91	4423	0.00384355	11661	3792.99	119	8748	10289	475	79	8867	0.0134205	19631	4516.84	2020-11-12
ACUTE2	Human-Clinical	19	4936	13359	370	75	4955	0.00383451	18684	2652	83	4868	7073	189	126	4951	0.0167643	12213	4053.88	2021-01-14
ACUTE3	Human-Clinical	10	1553	10987	246	156	1563	0.00639795	12796	1221.48	15	1503	10221	333	116	1518	0.00988142	12072	1257.46	2020-10-21
ACUTE3	Human-Clinical	13	1278	10625	143	115	1291	0.0100697	12059	1070.57	13	1293	16081	596	72	1306	0.00995406	17983	726.241	2020-11-04
ACUTE3	Human-Clinical	12	1540	10634	129	128	1552	0.00773196	12315	1260.25	18	1117	10355	159	94	1135	0.015859	11649	974.333	2021-01-14
ACUTE4	Human-Clinical	5	2755	9210	452	132	2760	0.00181159	12422	2221.86	21	4804	15272	1363	86	4825	0.00435233	21460	2248.37	2020-10-21
ACUTE4	Human-Clinical	4	2723	9235	341	127	2727	0.00146681	12303	2216.53	21	3021	8142	670	105	3042	0.00690335	11854	2566.22	2020-11-04
ACUTE4	Human-Clinical	3	4307	13927	722	76	4310	0.000696056	18959	2273.33	14	3085	7938	579	91	3099	0.00451759	11616	2667.87	2021-01-20
ACUTE5	Human-Clinical	19	3753	8209	349	126	3772	0.00503712	12330	3059.21	114	1093	10573	382	120	1207	0.094449	12162	992.435	2020-10-28
ACUTE5	Human-Clinical	24	5025	6889	224	116	5049	0.00475342	12162	4151.46	55	7033	9700	416	69	7088	0.00775959	17204	4119.97	2020-11-12
ACUTE5	Human-Clinical	22	5926	14756	285	84	5948	0.00369872	20989	2833.87	37	3989	7364	225	90	4026	0.00919026	11615	3466.21	2021-01-20
ACUTE5	Human-Clinical	20	3595	6838	1173	94	3615	0.0055325	11626	3109.41	48	5748	6431	992	181	5796	0.00828157	13219	4384.6	2021-02-10

## Sheet: flow cytometry vs plating
			Flow cytometry							Plating
Strain	Replica	Time point (hours)	Transconjugants	Red cells	Donors	No signal	Events/s	Recipients	Transconjugants/Recipient	Transconjugants (CFU/ml)	Recipients (CFU/ml)	Transconjugants/Recipient	Week measurement	Notes
BW25113	1	24	92	3167	9057	1653	203	3259	0.0282295	3845000	650000000	0.00591538	2021-03-16
BW25113	2	24	49	3204	9019	234	135	3253	0.015063	3050000	35050000	0.0870185	2021-03-31
BW25113	3	24	128	9656	13858	492	97	9784	0.0130826	2305000	430000000	0.00536047	2021-04-07
BW25113	1	48	256	2762	8240	636	96	3018	0.0848244	16800000	294500000	0.0570458	2021-03-16
BW25113	2	48	200	2807	8220	223	79	3007	0.0665115	7600000	276500000	0.0274864	2021-03-31
BW25113	3	48	327	4796	6234	352	91	5123	0.0638298	25500000	440000000	0.0579545	2021-04-07
P06-39	1	24	24	3531	18688	738	92	3555	0.00675105	470000	370500000	0.00126856	2021-03-31
P06-39	2	24	31	2360	10427	398	184	2391	0.0129653	680000	116000000	0.00586207	2021-04-07
P06-39	3	24	57	4910	15360	546	83	4967	0.0114757	288500	97000000	0.00297423	2021-04-14
P06-39	1	48	19	2117	9405	329	98	2136	0.00889513	410000	216500000	0.00189376	2021-03-31
P06-39	2	48	22	2111	9317	270	92	2133	0.0103141	750000	33000000	0.0227273	2021-04-07
P06-39	3	48	25	2776	8020	371	68	2801	0.00892538	340000	43000000	0.00790698	2021-04-14
P06-40	1	24	8	3537	5894	3074	121	3545	0.0022567	73000	2450000000	2.97959e-05	2021-03-16
P06-40	2	24	1	1424	1922	639	16	1425	0.000701754	114000	4520000000	2.52212e-05	2021-03-31
P06-40	3	24	17	6335	6328	440	172	6352	0.00267632	370000	690000000	0.000536232	2021-04-07
P06-40	1	48	84	5014	5747	1198	102	5098	0.016477	21240000	2260000000	0.00939823	2021-03-16
P06-40	2	48	17	4649	6762	527	102	4666	0.00364338	62000	267000000	0.00023221	2021-03-31
P06-40	3	48	67	6086	4719	406	68	6153	0.010889	7600000	1790000000	0.00424581	2021-04-07
P06-42	1	24	49	9238	14138	736	97	9287	0.00527619	176500	3070000000	5.74919e-05	2021-03-31
P06-42	2	24	15	5456	5973	433	103	5471	0.00274173	23000	350000000	6.57143e-05	2021-04-07
P06-42	3	24	34	6415	5629	326	129	6449	0.00527214	40000	550000000	7.27273e-05	2021-04-07
P06-42	1	48	149	4833	6204	418	85	4982	0.0299077	3430000	910000000	0.00376923	2021-03-31
P06-42	2	48	119	5895	4691	386	57	6014	0.0197872	4560000	820000000	0.00556098	2021-04-07
P06-42	3	48	83	6504	4421	311	79	6587	0.0126006	590000	580000000	0.00101724	2021-04-07
P06-51	1	24	46	1840	5679	6598	167	1886	0.0243902	2285000	369500000	0.00618403	2021-03-16
P06-51	2	24	140	3004	9078	256	138	3144	0.0445293	2880000	1210000000	0.00238017	2021-03-31
P06-51	3	24	355	4484	12688	540	72	4839	0.0733623	7800000	247000000	0.0315789	2021-04-07
P06-51	1	48	98	2823	6246	1939	47	2921	0.0335502	2435000	141000000	0.0172695	2021-03-16
P06-51	2	48	150	3907	6375	386	43	4057	0.0369731	1380000	217000000	0.00635945	2021-03-31
P06-51	3	48	244	4014	5832	485	42	4258	0.0573039	4500000	83000000	0.0542169	2021-04-07
P06-53	1	24	88	2723	8959	3440	240	2811	0.0313056	1210000	299000000	0.00404682	2021-03-16
P06-53	2	24	120	2985	8838	245	111	3105	0.0386473	2505000	1710000000	0.00146491	2021-03-31
P06-53	3	24	249	3586	10543	434	59	3835	0.0649283	8600000	237000000	0.0362869	2021-04-07
P06-53	1	48	124	2447	7336	1265	54	2571	0.0482303	460000	78000000	0.00589744	2021-03-16
P06-53	2	48	137	3876	6578	363	52	4013	0.034139	1320000	351000000	0.00376068	2021-03-31
P06-53	3	48	156	2936	4513	413	32	3092	0.0504528	4420000	80000000	0.05525	2021-04-07
P06-64	1	24	29	3851	15820	457	81	3880	0.00747423	70000	11000000	0.00636364	2021-04-14
P06-64	2	24	41	4005	15184	402	79	4046	0.0101335	176000	4000000	0.044	2021-04-14
P06-64	3	24	20	3828	17207	361	86	3848	0.00519751	46000	2355000	0.0195329	2021-04-14
P06-64	1	48	16	1657	9342	486	81	1673	0.00956366	51000	2090000	0.0244019	2021-04-14
P06-64	2	48	23	1928	9421	378	100	1951	0.0117888	62000	3050000	0.0203279	2021-04-14
P06-64	3	48	17	1794	9329	268	75	1811	0.00938708	39000	2325000	0.0167742	2021-04-14
P07-23	1	24	10	2070	10040	223	127	2080	0.00480769	468500	760000000	0.000616447	2021-03-31
P07-23	2	24	30	3069	17171	465	83	3099	0.00968054	1530000	213000000	0.0071831	2021-04-07
P07-23	3	24	23	3336	16699	414	82	3359	0.00684728	900000	184000000	0.0048913	2021-04-07
P07-23	1	48	25	2003	8526	345	45	2028	0.0123274	296000	132000000	0.00224242	2021-03-31
P07-23	2	48	39	2021	10228	228	133	2060	0.018932	770000	49000000	0.0157143	2021-04-07
P07-23	3	48	28	2188	9300	309	101	2216	0.0126354	1060000	76000000	0.0139474	2021-04-07
ECOR-04a	1	24	266	3169	14573	657	75	3435	0.0774381	417000	690000000	0.000604348	2021-03-31
ECOR-04a	2	24	354	1735	8660	502	45	2089	0.169459	460000	132000000	0.00348485	2021-04-07
ECOR-04a	3	24	419	2749	8448	365	120	3168	0.13226	345000	118000000	0.00292373	2021-04-14
ECOR-04a	1	48	684	2933	7363	278	73	3617	0.189107	285500	265000000	0.00107736	2021-03-31
ECOR-04a	2	48	907	3093	7649	374	114	4000	0.22675	1090000	720000000	0.00151389	2021-04-07
ECOR-04a	3	48	1146	3524	7837	370	158	4670	0.245396	570000	1020000000	0.000558824	2021-04-14
ECOR-14	1	24	2042	2005	9178	7788	84	4047	0.504571	108000000	294500000	0.366723	2021-03-16
ECOR-14	2	24	3427	5084	12300	498	85	8511	0.402655	376000000	880000000	0.427273	2021-03-31
ECOR-14	3	24	1509	3738	6474	310	116	5247	0.287593	120000000	1180000000	0.101695	2021-04-14
ECOR-14	1	48	2621	1705	7221	623	114	4326	0.605871	470000000	1130000000	0.415929	2021-03-16
ECOR-14	2	48	2937	2367	6748	234	126	5304	0.553733	491500000	1530000000	0.321242	2021-03-31
ECOR-14	3	48	2221	3352	5701	424	98	5573	0.398529	355000000	1530000000	0.232026	2021-04-14
ECOR-59x	1	24	7	1793	9007	2377	152	1800	0.00388889	90	54000000	1.66667e-06	2021-03-16
ECOR-59x	2	24	12	2492	9265	238	111	2504	0.00479233	180	181000000	9.94475e-07	2021-03-31
ECOR-59x	3	24	6	3143	12518	485	65	3149	0.00190537	5600	30800000	0.000181818	2021-04-07
ECOR-59x	1	48	12	2004	9247	638	94	2016	0.00595238	600	38000000	1.57895e-05	2021-03-16
ECOR-59x	2	48	9	1981	8419	388	44	1990	0.00452261	2400	42000000	5.71429e-05	2021-03-31
ECOR-59x	3	48	11	2295	8841	330	78	2306	0.00477016	12850	14900000	0.000862416	2021-04-07
ECOR-72	1	24	12	1532	8835	2408	129	1544	0.00777202	4000	26000000	0.000153846	2021-03-16
ECOR-72	2	24	6	2649	15992	445	76	2655	0.00225989	20400	25850000	0.000789168	2021-04-07
ECOR-72	3	24	6	1719	11259	250	182	1725	0.00347826	16000	10200000	0.00156863	2021-04-14
ECOR-72	1	48	4	832	10446	664	95	836	0.00478469	85000	3500000	0.0242857	2021-03-16
ECOR-72	2	48	12	1178	11277	280	159	1190	0.010084	1920000	54000000	0.0355556	2021-04-07
ECOR-72	3	48	10	752	9957	404	57	762	0.0131234	520500	17800000	0.0292416	2021-04-14

## Sheet: knockout mutants as donor
	24 hours							48 hours
Strain	Transconjugants	Red cells	Donors	No signal	Events/s	Recipients	Transconjugants/Recipient	Transconjugants	Red cells	Donors	No signal	Events/s	Recipients	Transconjugants/Recipient	Week measurement	Notes
BW25113	61	2208	3973	390	27	2269	0.0268841	185	3352	6709	362	42	3537	0.0523042	2021-09-09
BW25113	116	4199	7009	319	87	4315	0.026883	225	3813	6585	301	57	4038	0.0557207	2021-09-23
BW25113	141	3373	9200	179	159	3514	0.0401252	335	3303	9305	249	173	3638	0.0920836	2021-10-01
BW25113	91	3427	8766	210	140	3518	0.025867	300	3678	9042	188	176	3978	0.0754148	2021-10-06
BW25113	92	4319	7721	210	126	4411	0.0208569	566	4421	7562	252	161	4987	0.113495	2021-10-12
lacI	40	2041	3182	543	23	2081	0.0192215	174	2889	6015	595	39	3063	0.0568071	2021-09-09
lacI	188	3828	7098	470	92	4016	0.0468127	281	3686	6836	410	67	3967	0.0708344	2021-09-23
lacI	236	4273	8635	277	185	4509	0.0523398	427	3352	8289	285	123	3779	0.112993	2021-10-01
lacI	213	3601	8079	298	115	3814	0.0558469	294	3193	9140	404	166	3487	0.0843132	2021-10-06
lacI	206	3236	9188	341	157	3442	0.0598489	376	2647	8448	400	104	3023	0.12438	2021-10-12
fliK	13	5249	5428	268	50	5262	0.00247054	100	5612	6009	257	122	5712	0.017507	2021-09-09
fliK	14	5713	5228	282	73	5727	0.00244456	98	5701	5477	260	95	5799	0.0168995	2021-09-23
fliK	12	6063	6668	184	161	6075	0.00197531	151	6991	6531	182	214	7142	0.0211425	2021-10-01
fliK	15	5671	7108	334	166	5686	0.00263806	102	6868	6550	368	213	6970	0.0146341	2021-10-06
fliK	22	5519	6925	211	145	5541	0.0039704	203	6718	7055	212	227	6921	0.029331	2021-10-12
fliF	28	5278	5245	429	53	5306	0.00527704	75	5504	5663	226	81	5579	0.0134433	2021-09-09
fliF	8	6014	5318	294	88	6022	0.00132846	61	5848	5413	246	89	5909	0.0103232	2021-09-23
fliF	15	5925	6385	288	139	5940	0.00252525	199	6986	6181	281	199	7185	0.0276966	2021-10-01
fliF	17	5757	6416	303	138	5774	0.00294423	555	25507	23837	1635	122	26062	0.0212954	2021-10-06
fliF	13	6023	6692	271	168	6036	0.00215374	228	6838	7524	325	263	7066	0.0322672	2021-10-12
kefB	24	1398	11394	174	169	1422	0.0168776	38	3061	8806	242	121	3099	0.012262	2021-09-09
kefB	18	2773	8759	250	92	2791	0.0064493	51	2464	8277	295	62	2515	0.0202783	2021-09-23
kefB	20	2067	10687	230	160	2087	0.00958313	40	1102	10517	236	101	1142	0.0350263	2021-10-01
kefB	13	1294	11512	194	167	1307	0.00994644	21	1105	10590	291	108	1126	0.0186501	2021-10-06
kefB	10	1431	11698	206	173	1441	0.00693963	34	1200	10797	223	121	1234	0.0275527	2021-10-12
tdh	18	1644	4282	472	26	1662	0.0108303	65	2518	6783	471	39	2583	0.0251645	2021-09-09
tdh	48	2738	8937	256	111	2786	0.017229	60	2445	8240	261	60	2505	0.0239521	2021-09-23
tdh	61	2131	9627	236	115	2192	0.0278285	106	1691	9159	449	78	1797	0.0589872	2021-10-01
tdh	36	2340	9744	166	129	2376	0.0151515	109	2274	10127	279	157	2383	0.0457407	2021-10-06
tdh	23	2112	10408	169	146	2135	0.0107728	102	2009	10394	257	150	2111	0.0483183	2021-10-12
ucpA	5	1195	3140	355	19	1200	0.00416667	22	1645	6929	640	37	1667	0.0131974	2021-09-09
ucpA	46	2452	9521	260	121	2498	0.0184147	62	1867	8747	329	60	1929	0.032141	2021-09-23
ucpA	78	2225	10671	211	169	2303	0.0338689	96	1991	10702	245	160	2087	0.045999	2021-10-01
ucpA	15	1440	10769	220	129	1455	0.0103093	42	1441	10859	296	148	1483	0.028321	2021-10-06
ucpA	29	1579	11902	219	203	1608	0.0180348	46	918	10677	328	108	964	0.0477178	2021-10-12
yedQ	28	1714	3699	468	24	1742	0.0160735	146	3399	7049	443	52	3545	0.0411848	2021-09-09
yedQ	96	4458	7838	261	140	4554	0.0210804	199	4014	7171	347	93	4213	0.0472347	2021-09-23
yedQ	101	5122	7283	317	146	5223	0.0193375	358	4869	6016	524	96	5227	0.0684905	2021-10-01
yedQ	108	4509	8302	163	163	4617	0.0233918	418	4796	7989	281	186	5214	0.0801688	2021-10-06
yedQ	96	4546	7679	335	147	4642	0.0206807	424	4636	8381	331	208	5060	0.0837945	2021-10-12
nlpC	29	2633	6669	274	38	2662	0.0108941	102	2451	8481	294	66	2553	0.039953	2021-09-09
nlpC	69	3141	7695	286	66	3210	0.0214953	104	3121	7854	257	66	3225	0.0322481	2021-09-23
nlpC	59	2787	9951	225	167	2846	0.0207309	126	2006	9984	200	125	2132	0.0590994	2021-10-01
nlpC	33	1836	10701	175	151	1869	0.0176565	54	1299	11006	267	146	1353	0.0399113	2021-10-06
nlpC	51	1996	10573	215	150	2047	0.0249145	128	1913	10926	231	174	2041	0.0627144	2021-10-12
yacH	24	1913	4514	512	28	1937	0.0123903	42	1831	5549	410	31	1873	0.0224239	2021-09-09
yacH	36	3041	8819	349	111	3077	0.0116997	50	2382	8389	346	63	2432	0.0205592	2021-09-23
yacH	99	2958	9021	305	123	3057	0.0323847	171	3055	10677	328	222	3226	0.0530068	2021-10-01
yacH	159	3260	8418	247	111	3419	0.0465048	169	2957	9802	352	184	3126	0.0540627	2021-10-06
yacH	53	2266	10447	230	164	2319	0.0228547	95	2163	10838	277	187	2258	0.0420726	2021-10-12
otsA	33	1603	3238	423	21	1636	0.0201711	227	2848	6299	595	40	3075	0.0738211	2021-09-09
otsA	110	3370	7818	284	87	3480	0.0316092	180	3115	7742	290	85	3295	0.0546282	2021-09-23
otsA	157	4314	8587	228	175	4471	0.0351152	422	3973	8134	347	160	4395	0.0960182	2021-10-01
otsA	161	4376	7831	225	140	4537	0.035486	445	4466	7865	297	167	4911	0.0906129	2021-10-06
otsA	129	4462	8230	303	171	4591	0.0280985	439	4505	8467	263	202	4944	0.0887945	2021-10-12
ybeM	35	1546	3127	432	21	1581	0.0221379	134	2656	5797	378	36	2790	0.0480287	2021-09-09
ybeM	140	3542	7944	265	89	3682	0.0380228	188	3119	7622	298	70	3307	0.0568491	2021-09-23
ybeM	177	3351	8665	234	133	3528	0.0501701	263	3194	8884	276	141	3457	0.0760775	2021-10-01
ybeM	197	3329	8604	224	130	3526	0.0558707	265	3040	9173	243	148	3305	0.0801815	2021-10-06
ybeM	104	2792	9760	201	160	2896	0.0359116	197	2942	10022	246	179	3139	0.0627588	2021-10-12
uvrY	29	1877	3804	351	24	1906	0.0152151	121	3054	6522	492	41	3175	0.0381102	2021-09-09
uvrY	143	3008	7449	379	55	3151	0.0453824	129	2960	7681	339	54	3089	0.0417611	2021-09-23
uvrY	113	2819	10039	245	176	2932	0.0385402	227	2773	10350	332	199	3000	0.0756667	2021-10-01
uvrY	108	2888	10284	217	190	2996	0.0360481	115	2529	9719	256	142	2644	0.0434947	2021-10-06
uvrY	132	2784	9153	178	121	2916	0.0452675	189	2562	9837	196	152	2751	0.0687023	2021-10-12
mdtB	110	4280	8328	175	163	4390	0.0250569	168	3488	7333	326	69	3656	0.0459519	2021-09-09
mdtB	74	3012	8015	296	86	3086	0.0239793	121	3045	7549	287	58	3166	0.0382186	2021-09-23
mdtB	166	3519	9008	198	155	3685	0.0450475	253	3199	9045	221	144	3452	0.0732908	2021-10-01
mdtB	118	2837	10015	201	182	2955	0.0399323	171	2217	9535	356	126	2388	0.071608	2021-10-06
mdtB	162	2961	9936	171	172	3123	0.0518732	268	2729	9835	243	165	2997	0.0894228	2021-10-12
yghJ	42	1942	4152	316	26	1984	0.0211694	112	2809	6227	412	38	2921	0.038343	2021-09-09
yghJ	120	3182	7970	282	97	3302	0.0363416	132	3090	7639	346	63	3222	0.0409683	2021-09-23
yghJ	145	2956	10044	277	183	3101	0.0467591	197	3032	10160	420	207	3229	0.0610096	2021-10-01
yghJ	116	2764	10200	200	173	2880	0.0402778	140	2238	9500	244	112	2378	0.058873	2021-10-06
yghJ	136	3002	9112	241	134	3138	0.0433397	173	2270	9479	249	117	2443	0.0708146	2021-10-12
yedJ	86	2516	5968	467	36	2602	0.0330515	81	1444	3552	500	22	1525	0.0531148	2021-09-09
yedJ	194	4530	7418	272	151	4724	0.0410669	260	3922	7306	313	108	4182	0.0621712	2021-09-23
yedJ	179	3278	9050	271	150	3457	0.051779	333	2934	9246	278	148	3267	0.101928	2021-10-01
yedJ	159	3039	9133	387	145	3198	0.0497186	188	2949	9613	487	172	3137	0.0599299	2021-10-06
yedJ	108	2484	9659	316	142	2592	0.0416667	208	2665	10160	306	183	2873	0.0723982	2021-10-12
uvrC	57	3828	6787	313	46	3885	0.0146718	169	3639	6726	431	46	3808	0.0443803	2021-09-09
uvrC	111	3293	7895	270	78	3404	0.0326087	113	2082	5879	314	34	2195	0.0514806	2021-09-23
uvrC	137	3051	9956	245	186	3188	0.0429737	225	2766	9539	271	153	2991	0.0752257	2021-10-01
uvrC	123	2754	9305	186	130	2877	0.0427529	188	2128	9248	214	97	2316	0.0811744	2021-10-06
uvrC	156	3447	9349	185	170	3603	0.0432973	273	2894	9966	209	179	3167	0.0862015	2021-10-12
cheZ	48	1729	4160	355	25	1777	0.0270118	164	3003	7548	400	57	3167	0.051784	2021-09-09
cheZ	124	3867	7356	267	74	3991	0.0310699	210	3692	7290	248	73	3902	0.0538186	2021-09-23
cheZ	153	2792	9809	391	165	2945	0.0519525	231	2138	9575	541	137	2369	0.0975095	2021-10-01
cheZ	208	2371	8986	234	98	2579	0.0806514	179	2273	9687	288	135	2452	0.0730016	2021-10-06
cheZ	114	2518	9818	180	146	2632	0.0433131	209	2312	10260	264	170	2521	0.0829036	2021-10-12
iaaA	66	3181	7461	462	47	3247	0.0203265	129	3045	6986	466	42	3174	0.0406427	2021-09-09
iaaA	179	3851	7646	286	111	4030	0.0444169	229	3806	7115	263	88	4035	0.0567534	2021-09-23
iaaA	156	3206	9855	199	186	3362	0.046401	227	3032	9647	235	165	3259	0.0696533	2021-10-01
iaaA	196	2961	8539	259	105	3157	0.0620843	205	2438	8777	291	88	2643	0.0775634	2021-10-06
iaaA	133	3097	9889	201	184	3230	0.0411765	173	2061	9220	279	93	2234	0.0774396	2021-10-12
asmA	176	3421	7074	234	50	3597	0.0489297	231	3744	6719	348	56	3975	0.0581132	2021-09-09
asmA	183	3414	7733	309	87	3597	0.0508757	220	3637	7445	314	94	3857	0.0570391	2021-09-23
asmA	183	3349	9553	233	174	3532	0.051812	241	2896	10090	265	190	3137	0.076825	2021-10-01
asmA	155	2714	9889	208	160	2869	0.0540258	170	1642	9793	342	100	1812	0.093819	2021-10-06
asmA	151	2958	9665	240	159	3109	0.0485687	227	2618	10526	262	200	2845	0.0797891	2021-10-12
potA	116	2625	6126	266	37	2741	0.0423203	224	2871	7471	373	55	3095	0.0723748	2021-09-09
potA	163	3237	7507	263	64	3400	0.0479412	207	3483	7409	261	68	3690	0.0560976	2021-09-23
potA	192	3182	8971	193	131	3374	0.0569057	462	2824	9193	199	142	3286	0.140596	2021-10-01
potA	138	2379	10270	243	167	2517	0.0548272	199	1502	9533	349	89	1701	0.11699	2021-10-06
potA	176	2429	9940	155	138	2605	0.0675624	319	1784	9071	475	90	2103	0.151688	2021-10-12
ilvD	38	1874	3595	480	24	1912	0.0198745	155	3582	7654	252	86	3737	0.0414771	2021-09-09
ilvD	158	3771	8232	269	127	3929	0.0402138	205	3311	7523	308	86	3516	0.0583049	2021-09-23
ilvD	266	3192	7696	518	94	3458	0.0769231	301	3305	9564	436	198	3606	0.083472	2021-10-01
ilvD	199	3316	8868	199	142	3515	0.0566145	242	3065	8937	278	149	3307	0.0731781	2021-10-06
ilvD	193	2977	9770	279	171	3170	0.0608833	275	2688	9457	380	153	2963	0.0928113	2021-10-12
yecF	48	1372	3175	350	20	1420	0.0338028	259	3184	7148	313	44	3443	0.0752251	2021-09-09
yecF	215	3495	7319	303	66	3710	0.0579515	268	2905	6471	313	40	3173	0.0844627	2021-09-23
yecF	372	2964	8015	261	86	3336	0.111511	453	2813	8669	208	116	3266	0.138702	2021-10-01
yecF	186	2796	10268	225	185	2982	0.0623742	240	2270	10534	252	173	2510	0.0956175	2021-10-06
yecF	153	2561	9763	237	149	2714	0.0563744	308	1836	9636	382	121	2144	0.143657	2021-10-12
cysU	70	3319	7488	198	64	3389	0.0206551	137	3237	7352	305	54	3374	0.0406046	2021-09-09
cysU	220	3571	7513	275	84	3791	0.0580322	232	3244	7286	257	71	3476	0.0667434	2021-09-23
cysU	248	3600	8766	253	153	3848	0.0644491	304	3132	8662	294	128	3436	0.088475	2021-10-01
cysU	114	3061	9614	197	164	3175	0.0359055	142	2205	9045	302	90	2347	0.0605028	2021-10-06
cysU	255	3549	8136	187	116	3804	0.0670347	260	2775	8959	205	114	3035	0.0856672	2021-10-12
ydcN	87	1947	3178	551	23	2034	0.0427729	143	2191	4593	545	30	2334	0.0612682	2021-09-09
ydcN	166	3859	7039	264	82	4025	0.0412422	304	3542	6611	383	47	3846	0.0790432	2021-09-23
ydcN	294	3791	7859	249	119	4085	0.0719706	422	3550	8069	311	133	3972	0.106244	2021-10-01
ydcN	241	3679	8049	230	117	3920	0.0614796	337	3180	8472	258	120	3517	0.0958203	2021-10-06
ydcN	242	3123	9262	192	153	3365	0.0719168	335	2889	9887	248	184	3224	0.103908	2021-10-12
yncD	76	2476	5830	367	35	2552	0.0297806	189	3617	6495	381	43	3806	0.0496584	2021-09-09
yncD	271	4062	7042	439	87	4333	0.0625433	306	3502	6227	352	42	3808	0.0803571	2021-09-23
yncD	208	3565	9470	319	197	3773	0.0551285	291	3334	9584	395	201	3625	0.0802759	2021-10-01
yncD	365	3341	8098	225	107	3706	0.0984889	303	3096	9206	297	149	3399	0.0891439	2021-10-06
yncD	317	3578	8390	168	132	3895	0.0813864	383	3150	8929	250	152	3533	0.108406	2021-10-12
gnd	59	1681	5122	299	29	1740	0.033908	161	2262	5260	468	33	2423	0.0664466	2021-09-09
gnd	243	3612	7173	347	80	3855	0.063035	311	3333	7117	259	53	3644	0.0853458	2021-09-23
gnd	267	3471	8221	351	122	3738	0.0714286	347	3088	8978	362	147	3435	0.101019	2021-10-01
gnd	205	2942	8613	304	105	3147	0.0651414	197	2600	9069	317	119	2797	0.0704326	2021-10-06
gnd	178	2960	9236	249	142	3138	0.056724	284	2791	9667	247	161	3075	0.0923577	2021-10-12
yhhS	50	1660	3996	312	24	1710	0.0292398	153	2437	6691	330	38	2590	0.0590734	2021-09-09
yhhS	300	3224	7372	278	53	3524	0.0851305	215	3042	7543	284	58	3257	0.0660117	2021-09-23
yhhS	239	2919	10124	214	190	3158	0.0756808	253	2526	10062	354	172	2779	0.0910399	2021-10-01
yhhS	214	2592	9909	190	158	2806	0.0762651	272	2520	9271	304	130	2792	0.0974212	2021-10-06
yhhS	169	2562	9792	230	148	2731	0.0618821	223	2072	9722	256	120	2295	0.0971678	2021-10-12
eutC	56	1872	3184	540	23	1928	0.0290456	149	1860	4368	336	27	2009	0.0741663	2021-09-09
eutC	285	3686	7399	268	77	3971	0.0717703	284	2957	7816	388	85	3241	0.0876273	2021-09-23
eutC	336	3172	8791	202	138	3508	0.0957811	436	2440	8374	483	93	2876	0.151599	2021-10-01
eutC	285	3429	8177	241	115	3714	0.0767367	348	3195	8722	286	139	3543	0.0982218	2021-10-06
eutC	246	2559	10004	179	167	2805	0.0877005	393	2778	9995	254	184	3171	0.123936	2021-10-12
flhB	82	2316	4935	454	31	2398	0.0341952	203	2440	5099	436	33	2643	0.0768067	2021-09-09
flhB	320	4393	6231	254	61	4713	0.0678973	381	3816	6782	282	68	4197	0.0907791	2021-09-23
flhB	347	4016	8727	265	172	4363	0.0795324	684	3659	8111	314	153	4343	0.157495	2021-10-01
flhB	479	4064	7315	207	107	4543	0.105437	659	3962	7355	271	115	4621	0.14261	2021-10-06
flhB	439	4083	8474	186	171	4522	0.0970809	636	3611	7837	284	124	4247	0.149753	2021-10-12
yaiC	62	1289	2752	387	18	1351	0.0458919	150	1548	3663	405	23	1698	0.0883392	2021-09-09
yaiC	242	3323	8026	263	108	3565	0.0678822	332	3321	7846	244	93	3653	0.0908842	2021-09-23
yaiC	320	3256	8821	247	140	3576	0.0894855	500	2771	9002	221	138	3271	0.152858	2021-10-01
yaiC	398	3426	8185	228	119	3824	0.104079	550	3618	8796	260	171	4168	0.131958	2021-10-06
yaiC	315	2467	9594	228	141	2782	0.113228	480	2406	10086	217	175	2886	0.16632	2021-10-12
yecC	97	3384	7360	287	55	3481	0.0278656	277	3567	7100	339	61	3844	0.0720604	2021-09-09
yecC	263	4518	5878	643	61	4781	0.0550094	367	3984	6088	625	58	4351	0.0843484	2021-09-23
yecC	558	4266	6670	217	94	4824	0.115672	598	4074	7256	268	124	4672	0.127997	2021-10-01
yecC	404	3912	8327	249	154	4316	0.0936052	506	3451	8426	315	143	3957	0.127875	2021-10-06
yecC	365	3446	8825	164	148	3811	0.0957754	556	3161	8079	244	110	3717	0.149583	2021-10-12
