# Supplementary material for: Genome-Wide Association Study Reveals Host Factors Affecting Conjugation in Escherichia coli
Source: Microorganisms. 2022 Mar 12;10(3):608. doi: 10.3390/microorganisms10030608 (PMC8954029; doi:10.3390/microorganisms10030608)
Supplement: Supplementary file 1 [file microorganisms-10-00608-s001.zip › microorganisms-1596076-supplementary/Table S3_Competition experiment.xlsx]

## Sheet: Competition
		0 hours								24 hours								48 hours
Strain 1	Strain 2	Red and green cells	Red cells	Green cells	No signal	Events/s	Recipients	Recipients per 10 000 events	Events/ml	Red and green cells	Red cells	Green cells	No signal	Events/s	Recipients	Recipients per 10 000 events	Events/ml	Red and green cells	Red cells	Green cells	No signal	Events/s	Recipients	Recipients per 10 000 events	Events/ml	Week measurement	Notes
P06-59	BW25113 pSB1C3-mRFP1	1	4749	22	8128	144	4750	3641.52	432000000	2	1914	33	11555	192	1916	1418.84	1920000000	3	1635	84	11702	183	1638	1203.79	1830000000	2022-02-22
P06-59	BW25113 pSB1C3-mRFP1	2	4185	15	8981	169	4187	3135.86	507000000	0	1840	12	11428	180	1840	1385.54	1800000000	1	1549	26	11621	175	1550	1159.14	1750000000	2022-02-22
P06-59	BW25113 pSB1C3-mRFP1	0	6111	14	8285	240	6111	4171.33	720000000	1	1746	16	12002	215	1747	1269.16	2150000000	1	1356	15	11748	170	1357	1021.07	1700000000	2022-02-22
P06-61	BW25113 pSB1C3-mRFP1	0	4272	6	8094	126	4272	3418.15	378000000	0	1942	14	11424	188	1942	1451.42	1880000000	0	1554	15	11018	141	1554	1220.93	1410000000	2022-02-22
P06-61	BW25113 pSB1C3-mRFP1	0	3863	6	8696	135	3863	3041.73	405000000	1	1518	14	12170	207	1519	1108.52	2070000000	0	1546	18	11162	151	1546	1200.59	1510000000	2022-02-22
P06-61	BW25113 pSB1C3-mRFP1	1	4058	24	8384	130	4059	3222.2	390000000	1	1458	14	11224	146	1459	1149.09	1460000000	2	1248	12	11038	119	1250	1006.52	1190000000	2022-02-22
P06-75	BW25113 pSB1C3-mRFP1	1	3825	9	8572	133	3826	3051.04	399000000	1	1347	20	11439	156	1348	1052.55	1560000000	0	1684	6	10724	139	1684	1341.51	1390000000	2022-02-22
P06-75	BW25113 pSB1C3-mRFP1	1	3538	9	9066	133	3539	2776.34	399000000	0	1446	11	11458	158	1446	1119.63	1580000000	0	1816	7	10541	136	1816	1452.8	1360000000	2022-02-22
P06-75	BW25113 pSB1C3-mRFP1	1	3223	7	9005	113	3224	2610.74	339000000	0	1368	10	10558	104	1368	1146.11	1040000000	1	1519	13	10118	92	1520	1294.39	920000000	2022-02-22
P07-28	BW25113 pSB1C3-mRFP1	1	3327	9	8864	114	3328	2702.4	342000000	0	1833	12	11354	173	1833	1388.74	1730000000	0	1959	9	10593	139	1959	1542.52	1390000000	2022-02-22
P07-28	BW25113 pSB1C3-mRFP1	0	4063	9	8313	125	4063	3247.8	375000000	0	1841	8	10639	137	1841	1474.22	1370000000	0	2206	11	10169	135	2206	1761.84	1350000000	2022-02-22
P07-28	BW25113 pSB1C3-mRFP1	0	3701	4	8534	120	3701	2994.58	360000000	0	2295	12	10633	161	2295	1773.57	1610000000	0	2196	5	10949	168	2196	1648.9	1680000000	2022-02-22
BW25113	BW25113 pSB1C3-mRFP1	1	9732	21	13808	94	9733	4114.39	282000000	0	2531	8	9926	133	2531	2030.49	1330000000	2	2326	5	11390	202	2328	1671.81	2020000000	2022-02-22
BW25113	BW25113 pSB1C3-mRFP1	0	8909	16	11622	82	8909	4318.68	246000000	1	2597	6	10604	175	2598	1966.99	1750000000	0	2130	1	10933	170	2130	1609.49	1700000000	2022-02-22
BW25113	BW25113 pSB1C3-mRFP1	0	8883	24	11340	81	8883	4369.83	243000000	0	3027	13	9919	158	3027	2335.83	1580000000	0	2665	3	9635	130	2665	2143.49	1300000000	2022-02-22
P06-59 pKJK10	BW25113 pSB1C3-mRFP1	1	4259	8521	203	161	4260	3240.78	483000000	8	1891	10844	213	153	1899	1465.73	1530000000	4	1375	11084	169	153	1379	1078.61	1530000000	2022-02-22
P06-59 pKJK10	BW25113 pSB1C3-mRFP1	5	4672	8417	196	177	4677	3472.93	531000000	13	1712	11437	190	180	1725	1291.94	1800000000	8	1419	10888	238	147	1427	1123.62	1470000000	2022-02-22
P06-59 pKJK10	BW25113 pSB1C3-mRFP1	3	4175	8226	231	141	4178	3270.19	423000000	16	1821	11134	188	170	1837	1396	1700000000	11	1562	11858	184	204	1573	1138.29	2040000000	2022-02-22
P06-61 pKJK10	BW25113 pSB1C3-mRFP1	3	3998	9028	194	171	4001	2987.16	513000000	18	2616	10611	189	190	2634	1960.7	1900000000	31	2057	10917	222	173	2088	1558.21	1730000000	2022-02-22
P06-61 pKJK10	BW25113 pSB1C3-mRFP1	2	3936	8913	176	159	3938	2986.5	477000000	9	1751	10902	213	157	1760	1366.99	1570000000	20	1450	11085	201	153	1470	1138.74	1530000000	2022-02-22
P06-61 pKJK10	BW25113 pSB1C3-mRFP1	1	3780	8872	195	151	3781	2908.69	453000000	15	1967	10919	203	170	1982	1512.52	1700000000	10	1113	7675	649	38	1123	1183.97	380000000	2022-02-22
P06-75 pKJK10	BW25113 pSB1C3-mRFP1	4	4399	8067	230	144	4403	3428.06	432000000	10	2420	10027	192	136	2430	1921.1	1360000000	20	2225	10480	149	170	2245	1721.1	1700000000	2022-02-22
P06-75 pKJK10	BW25113 pSB1C3-mRFP1	3	3861	8405	193	129	3864	3068.86	387000000	18	2444	10383	159	156	2462	1893.26	1560000000	23	1805	11111	196	173	1828	1373.61	1730000000	2022-02-22
P06-75 pKJK10	BW25113 pSB1C3-mRFP1	4	4286	8676	240	165	4290	3208.44	495000000	12	2183	9754	370	131	2195	1781.8	1310000000	19	1817	10928	255	168	1836	1392.28	1680000000	2022-02-22
P07-28 pKJK10	BW25113 pSB1C3-mRFP1	7	4279	8527	206	167	4286	3250.42	501000000	52	7164	5165	201	135	7216	5735.18	1350000000	120	8780	3788	189	159	8900	6827.25	1590000000	2022-02-22
P07-28 pKJK10	BW25113 pSB1C3-mRFP1	5	4359	8328	262	161	4364	3327.49	483000000	24	7701	5230	292	172	7725	5831.51	1720000000	79	8460	3796	178	143	8539	6747	1430000000	2022-02-22
P07-28 pKJK10	BW25113 pSB1C3-mRFP1	3	4052	8106	218	133	4055	3240.89	399000000	26	7003	5394	273	143	7029	5536.39	1430000000	76	8618	3607	203	140	8694	6875.99	1400000000	2022-02-22
BW25113 pKJK10	BW25113 pSB1C3-mRFP1	1	7918	8342	422	66	7919	4728.04	198000000	169	5590	6253	220	122	5759	4708.14	1220000000	512	6313	6231	204	185	6825	5076.24	1850000000	2022-02-22
BW25113 pKJK10	BW25113 pSB1C3-mRFP1	7	10393	12213	512	92	10400	4479.48	276000000	112	5436	6403	231	118	5548	4554.26	1180000000	466	5922	5993	217	141	6388	5014.52	1410000000	2022-02-22
BW25113 pKJK10	BW25113 pSB1C3-mRFP1	5	11991	10647	573	93	11996	5146.51	279000000	128	5708	6261	232	126	5836	4733.56	1260000000	432	6154	5882	234	152	6586	5123.7	1520000000	2022-02-22

## Sheet: Individual growth
	0 hours						24 hours						48 hours
Strain	Red and green cells	Red cells	Green cells	No signal	Events/s	Events/ml	Red and green cells	Red cells	Green cells	No signal	Events/s	Events/ml	Red and green cells	Red cells	Green cells	No signal	Events/s	Events/ml	Week measurement	Notes
P06-59	1	56	12	94334	4465	446500000	3	19	9	249907	12612	1261200000	2	82	1	259415	13089	1308900000	2022-02-22
P06-59	1	4	16	108996	5236	523600000	36	1	4	248934	12587	1258700000	0	25	0	265936	13414	1341400000	2022-02-22
P06-59	3	2	17	109846	5270	527000000	1	1	5	261015	13230	1323000000	0	17	0	263718	13343	1334300000	2022-02-22
P06-61	2	6	9	78277	3628	362800000	0	0	8	236988	11901	1190100000	2	11	0	219589	11051	1105100000	2022-02-22
P06-61	3	1	11	94917	4487	448700000	1	0	11	243904	12269	1226900000	1	9	1	251211	12705	1270500000	2022-02-22
P06-61	2	1	5	95651	4526	452600000	0	2	6	243557	12253	1225300000	1	11	0	213907	10720	1072000000	2022-02-22
P06-75	2	1	9	85638	4024	402400000	1	0	3	232384	11651	1165100000	0	6	0	222405	11219	1121900000	2022-02-22
P06-75	0	0	10	100882	4820	482000000	1	1	7	238873	12028	1202800000	2	4	1	235829	11860	1186000000	2022-02-22
P06-75	1	2	3	106277	5104	510400000	0	1	7	242297	12237	1223700000	2	9	0	224063	11207	1120700000	2022-02-22
P07-28	2	0	6	108252	5166	516600000	0	1	5	235412	11902	1190200000	12	31	2	215746	10820	1082000000	2022-02-22
P07-28	0	1	8	94879	4471	447100000	0	1	5	226284	11403	1140300000	3	13	1	247209	12507	1250700000	2022-02-22
P07-28	0	0	10	108025	5173	517300000	0	1	1	252964	12712	1271200000	2	19	1	225154	11301	1130100000	2022-02-22
BW25113	1	3	10	84999	3946	394600000	1	0	10	185216	9227	922700000	0	8	0	205716	10285	1028500000	2022-02-22
BW25113	0	0	9	77739	3566	356600000	0	0	11	158567	7839	783900000	0	2	1	220637	11126	1112600000	2022-02-22
BW25113	0	0	4	78344	3607	360700000	1	2	5	212831	10616	1061600000	0	1	0	245763	12431	1243100000	2022-02-22
P06-59 pKJK10	1	1	118983	388	5780	578000000	1	0	244648	802	12352	1235200000	3	1	241065	749	12188	1218800000	2022-02-22
P06-59 pKJK10	1	0	112640	423	5479	547900000	3	0	235174	607	11859	1185900000	7	2	260319	571	13160	1316000000	2022-02-22
P06-59 pKJK10	0	2	106367	411	5124	512400000	2	0	238390	661	12068	1206800000	5	2	244634	537	12325	1232500000	2022-02-22
P06-61 pKJK10	0	0	92439	273	4358	435800000	0	0	220662	1074	11108	1110800000	7	0	219814	799	11093	1109300000	2022-02-22
P06-61 pKJK10	1	1	116724	191	5622	562200000	0	1	212578	1097	10690	1069000000	6	0	324326	645	16572	1657200000	2022-02-22
P06-61 pKJK10	0	0	102855	372	4936	493600000	1	0	238229	1198	12007	1200700000	1	1	213205	795	10744	1074400000	2022-02-22
P06-75 pKJK10	1	0	111882	208	5367	536700000	0	0	221162	436	11136	1113600000	6	0	217696	306	10933	1093300000	2022-02-22
P06-75 pKJK10	0	1	105057	211	5032	503200000	0	0	222262	444	11170	1117000000	5	0	239926	378	12095	1209500000	2022-02-22
P06-75 pKJK10	3	0	110174	216	5306	530600000	0	0	223906	393	11287	1128700000	3	1	231756	389	11637	1163700000	2022-02-22
P07-28 pKJK10	1	1	105669	769	5104	510400000	0	0	165412	7357	8552	855200000	13	4	195677	9674	10271	1027100000	2022-02-22
P07-28 pKJK10	0	1	104842	576	5033	503300000	1	0	171928	7819	8920	892000000	7	4	180285	12130	9592	959200000	2022-02-22
P07-28 pKJK10	1	2	103295	434	4958	495800000	0	0	141893	6639	7314	731400000	6	3	178728	10208	9402	940200000	2022-02-22
BW25113 pKJK10	0	2	80554	405	3729	372900000	0	0	165876	1305	8295	829500000	1	3	195627	1078	9811	981100000	2022-02-22
BW25113 pKJK10	0	1	77376	324	3566	356600000	0	0	150355	1353	7482	748200000	4	2	188913	970	9503	950300000	2022-02-22
BW25113 pKJK10	0	0	69448	342	3151	315100000	0	0	158332	1300	7864	786400000	8	8	179906	1180	8973	897300000	2022-02-22
BW25113 pSB1C3-mRFP1	1	70372	39	365	3196	319600000	3	125269	102	871	6136	613600000	29	164698	104	1441	9232	923200000	2022-02-22
BW25113 pSB1C3-mRFP1	2	59987	33	362	2659	265900000	5	141833	26	917	6990	699000000	17	164833	55	1363	8221	822100000	2022-02-22
BW25113 pSB1C3-mRFP1	1	61146	14	413	2735	273500000	6	126972	30	879	6199	619900000	11	145227	31	1070	7163	716300000	2022-02-22

## Sheet: Statistics
Competition experiment
	p value Kruskal-Wallis test	p value Dunn's test		p value Conover Test
Strain		0 hours-24 hours	0 hours-48 hours	0 hours-24 hours	0 hours-48 hours	24 hours-48 hours
P06-59	0.0036	0.3594	0.0146	0.03121	0.00097	0.03121
P06-61	0.0714	0.1053	0.0738	0.0762	0.0569	1
P06-75	0.0036	0.0146	0.3594	0.00097	0.03121	0.03121
P07-28	0.05	0.0507	0.1473	0.0369	0.0901	1
BW25113	0.025	0.2021	0.0341	0.0924	0.0194	0.7465
P06-59 pKJK10	0.0036	0.3594	0.0146	0.03121	0.00097	0.03121
P06-61 pKJK10	0.0214	0.1993	0.0332	0.0868	0.0179	0.7256
P06-75 pKJK10	0.0036	0.3594	0.0146	0.03121	0.00097	0.03121
P07-28 pKJK10	0.0036	0.3594	0.0146	0.03121	0.00097	0.03121
BW25113 pKJK10	0.2964	>0,9999	0.5934	1	0.9212	0.3899
Individual growth
	p value Kruskal-Wallis test	p value Dunn's test		p value Conover Test
Strain		0 hours-24 hours	0 hours-48 hours	0 hours-24 hours	0 hours-48 hours	24 hours-48 hours
P06-59	0.0071	0.2688	0.0219	0.0748	0.007	0.2484
P06-61	0.0429	0.0495	0.1449	0.0369	0.0901	1
P06-75	0.0071	0.0219	0.2688	0.007	0.0748	0.2484
P07-28	0.0214	0.0332	0.1993	0.0194	0.0924	0.7465
BW25113	0.0107	0.2721	0.0225	0.0748	0.007	0.2484
P06-59 pKJK10	0.025	0.2021	0.0341	0.0924	0.0194	0.7465
P06-61 pKJK10	0.05	0.1013	0.0707	0.0762	0.0569	1
P06-75 pKJK10	0.05	0.1473	0.0507	0.0901	0.0369	1
P07-28 pKJK10	0.0036	0.3594	0.0146	0.03121	0.00097	0.03121
BW25113 pKJK10	0.0036	0.3594	0.0146	0.03121	0.00097	0.03121
BW25113 pSB1C3-mRFP1	0.0036	0.3594	0.0146	0.03121	0.00097	0.03121
