# Supplementary material for: Genome-Wide Association Study Reveals Host Factors Affecting Conjugation in Escherichia coli
Source: Microorganisms. 2022 Mar 12;10(3):608. doi: 10.3390/microorganisms10030608 (PMC8954029; doi:10.3390/microorganisms10030608)
Supplement: Supplementary file 1 [file microorganisms-10-00608-s001.zip › microorganisms-1596076-supplementary/Table S4_GWAS-mixed-model.xlsx]

## Sheet: 24_SNPs
gene	variant (strain_position_SNP)	af	filter-pvalue	lrt-pvalue	beta	beta-std-err	variant_h2	notes	GO terms (Biological process)	GO Terms (Cellular component)
tdh	CP009273_3783911_C_T	0.628	4.48e-06	4.34e-06	-0.608	0.126	0.417		threonine catabolic process	cytoplasm, cytosol
yghJ	CP009273_3110258_C_T	0.212	0.000158	7e-06	0.531	0.113	0.409			plasma membrane, membrane
fliF	CP009273_2008002_C_T	0.106	4.73e-06	8.22e-06	0.843	0.18	0.406
kefB	CP009273_3472929_T_C	0.124	1.97e-05	9.06e-06	1.12	0.24	0.404
flhD/ uspC	CP009273_1973156_C_T	0.168	5.24e-06	1.19e-05	0.78	0.17	0.399
pppA	CP009273_3106925_G_T	0.239	0.00808	1.22e-05	0.631	0.138	0.399
gsiD	CP009273_868162_G_A	0.133	4.34e-05	1.56e-05	1.11	0.245	0.394
phoA	CP009273_398483_C_T	0.115	2.81e-06	1.7e-05	0.894	0.199	0.393
nlpC	CP009273_1786749_A_T	0.451	0.000131	1.86e-05	0.583	0.13	0.391
gnd	CP009273_2094252_ACCG_GCCA	0.159	0.000274	2.43e-05	-0.497	0.113	0.386
yegL	CP009273_2146241_G_A	0.319	0.0402	2.49e-05	0.837	0.19	0.385
kefB	CP009273_3472965_ACCA_GCCG	0.106	3.71e-05	2.9e-05	1.07	0.245	0.383
thrA	CP009273_2116_T_C	0.628	4.63e-08	2.99e-05	0.459	0.105	0.382
otsA	CP009273_1973975_A_G	0.425	0.227	3.08e-05	0.869	0.2	0.381
ucpA	CP009273_2537635_G_A	0.106	4.48e-05	3.94e-05	0.932	0.218	0.377
argD	CP009273_3482508_T_C	0.381	3.43e-05	4.92e-05	0.576	0.136	0.372
yhbW	CP009273_3297751_C_T	0.115	5.85e-05	5.24e-05	0.993	0.236	0.371
yghJ	CP009273_3110224_G_A	0.186	0.00232	5.4e-05	0.515	0.123	0.37
setB	CP009273_2258355_G_A	0.425	0.2	5.67e-05	0.888	0.212	0.369
ynbC	CP009273_1474870_T_G	0.133	0.00457	5.95e-05	0.565	0.135	0.368
yghJ	CP009273_3110792_T_C	0.195	0.00789	6.1e-05	0.522	0.125	0.368
yghJ	CP009273_3110798_CTCACCG_ATCGCCC	0.195	0.00789	6.1e-05	0.522	0.125	0.368
uvrC	CP009273_1986691_T_A	0.106	0.000196	6.2e-05	0.86	0.206	0.368
fliN	CP009273_2014901_GGTGGTCGTTGCC_TGTCGTAGTCGCT	0.159	9.98e-06	6.32e-05	0.715	0.172	0.367
yghJ	CP009273_3110210_CAGT_AAGC	0.177	0.00187	6.62e-05	0.504	0.122	0.366
gyrA	CP009273_2331435_A_G	0.177	0.00129	7.08e-05	1.1	0.267	0.365
yhfK	CP009273_3481028_A_G	0.177	0.00129	7.08e-05	1.1	0.267	0.365
flhD/ uspC	CP009273_1973100_G_A	0.133	1.69e-05	7.2e-05	0.815	0.198	0.365
rfbB	CP009273_2105714_G_A	0.345	1.23e-05	7.36e-05	-0.352	0.0856	0.364
otsA	CP009273_1974350_A_G	0.327	1.84e-06	7.64e-05	-0.656	0.16	0.363
rihA	CP009273_679071_C_T	0.407	0.0983	7.85e-05	0.922	0.225	0.363
uvrC	CP009273_1986547_T_C	0.124	4.26e-05	7.88e-05	0.78	0.19	0.363
argD	CP009273_3482652_C_G	0.504	0.000277	8.18e-05	0.486	0.119	0.362
flhD/ uspC	CP009273_1973079_T_G	0.389	0.0257	8.25e-05	0.594	0.145	0.362
flhD/ uspC	CP009273_1973087_T_C	0.389	0.0257	8.25e-05	0.594	0.145	0.362
yhfK	CP009273_3481169_C_G	0.168	0.00213	8.35e-05	1.09	0.268	0.362
arpA	CP009273_4211582_A_G	0.168	0.00213	8.35e-05	1.09	0.268	0.362
fliN	CP009273_2014886_CGCC_TGCT	0.15	2.59e-05	8.54e-05	0.77	0.189	0.361
ydbA	CP009273_1460066_G_A	0.115	0.226	8.64e-05	0.707	0.174	0.361
yghG/ pppA	CP009273_3106894_G_T	0.301	0.000517	9.36e-05	0.502	0.124	0.359
thrA	CP009273_2108_A_T	0.637	1.27e-07	9.4e-05	0.448	0.111	0.359
yacH	CP009273_126575_G_A	0.204	0.00461	9.64e-05	0.479	0.118	0.359
uvrY	CP009273_1988496_A_G	0.204	0.00306	9.72e-05	0.681	0.168	0.358
	CP009273_196544_C_T	0.177	0.00258	0.000109	0.96	0.239	0.356
	CP009273_3228427_AA_TT	0.283	0.0748	0.000124	0.722	0.181	0.353
	CP009273_3228440_A_G	0.283	0.0748	0.000124	0.722	0.181	0.353
	CP009273_3228767_T_C	0.283	0.0748	0.000124	0.722	0.181	0.353
	CP009273_3228776_T_C	0.283	0.0748	0.000124	0.722	0.181	0.353
	CP009273_4423910_T_C	0.168	0.00801	0.000134	0.479	0.121	0.352
	CP009273_3802847_T_C	0.708	0.000897	0.000138	-0.491	0.124	0.351
	CP009273_1319488_T_C	0.168	0.00229	0.000146	1.13	0.288	0.35
	CP009273_1801340_T_C	0.761	0.0818	0.000148	0.688	0.175	0.349
	CP009273_1990590_CGGGG_GGGGA	0.292	0.0047	0.000151	-0.41	0.104	0.349
	CP009273_2331442_C_T	0.159	0.00367	0.00016	1.13	0.29	0.348
	CP009273_2543482_A_G	0.159	0.00367	0.00016	1.13	0.29	0.348
	CP009273_1976466_T_C	0.168	0.00283	0.000185	-0.491	0.127	0.345
	CP009273_2584562_C_T	0.142	6.3e-05	0.000186	0.846	0.219	0.345
	CP009273_2139860_T_A	0.177	0.0013	0.000188	0.795	0.206	0.344
	CP009273_2140946_TGC_CGT	0.177	0.0013	0.000188	0.795	0.206	0.344
	CP009273_1990590_CGGGG_GAGGA	0.124	0.000377	0.000194	0.825	0.214	0.344
	CP009273_2134268_GCGTA_ACGTG	0.327	0.0223	0.000197	0.598	0.155	0.343
	CP009273_1319524_T_C	0.159	0.00184	0.000198	0.939	0.244	0.343
	CP009273_2911354_A_G	0.381	0.0423	0.000204	0.621	0.162	0.343
	CP009273_4780_T_C	0.584	3e-06	0.000204	0.458	0.119	0.343
	CP009273_1319434_G_A	0.168	0.00247	0.000219	0.94	0.246	0.341
	CP009273_1319447_C_T	0.168	0.00247	0.000219	0.94	0.246	0.341
	CP009273_2021542_T_C	0.363	0.0612	0.00023	0.588	0.154	0.34
	CP009273_668020_T_C	0.46	0.382	0.000234	0.947	0.249	0.34
	CP009273_1245854_T_C	0.46	0.382	0.000234	0.947	0.249	0.34
	CP009273_1976920_G_A	0.257	0.572	0.000239	0.614	0.162	0.339
	CP009273_3274447_C_T	0.124	0.0314	0.000247	0.481	0.127	0.338
	CP009273_1566820_A_G	0.292	0.000503	0.000248	0.516	0.136	0.338
	CP009273_323932_G_A	0.115	4.21e-10	0.000256	0.715	0.189	0.338
	CP009273_1319500_T_A	0.186	0.00116	0.000258	0.877	0.232	0.337
	CP009273_4022814_ATAC_GTAG	0.142	0.000522	0.000264	0.749	0.199	0.337
	CP009273_2030731_G_A	0.106	0.000185	0.000267	0.875	0.232	0.337
	CP009273_4006524_GCG_ACA	0.336	0.0908	0.000269	0.656	0.174	0.336
	CP009273_3110755_AA_GG	0.204	0.0184	0.000271	0.455	0.121	0.336
	CP009273_889521_T_A	0.46	0.378	0.000271	0.491	0.131	0.336
	CP009273_2094117_GGTGAGG_AGAGAGA	0.133	5.18e-06	0.000284	-0.444	0.118	0.335
	CP009273_2535545_A_T	0.637	0.00242	0.000287	0.466	0.124	0.335
	CP009273_4106017_T_G	0.159	1.87e-07	0.000293	0.696	0.186	0.335
	CP009273_2012781_C_T	0.673	0.00287	0.000301	0.394	0.106	0.334
	CP009273_1834935_GAATGTT_TAACGTC	0.434	0.214	0.00033	0.724	0.195	0.332
	CP009273_1834947_GTAT_TTAC	0.434	0.214	0.00033	0.724	0.195	0.332
	CP009273_2015361_A_G	0.575	1.09e-06	0.000339	0.454	0.123	0.331
	CP009273_1653514_T_C	0.15	0.002	0.000346	0.851	0.23	0.331
	CP009273_3842282_C_T	0.283	3.36e-05	0.000347	0.413	0.112	0.331
	CP009273_2012742_T_C	0.345	0.052	0.00036	0.488	0.133	0.33
	CP009273_1543016_CT_TC	0.265	0.0111	0.000364	0.442	0.12	0.33
	CP009273_2246404_GGTC_AGTA	0.195	0.00118	0.000367	-0.4	0.109	0.329
	CP009273_2323028_G_A	0.15	0.00321	0.000376	0.961	0.262	0.329
	CP009273_3088780_C_T	0.336	0.00878	0.000377	0.397	0.108	0.329
	CP009273_2053556_C_T	0.168	5.48e-05	0.000387	0.639	0.175	0.328
	CP009273_2139890_T_C	0.239	0.00225	0.000387	0.576	0.157	0.328
	CP009273_1775272_G_A	0.177	0.00158	0.000426	0.762	0.21	0.326
	CP009273_144467_A_G	0.248	0.00231	0.000435	0.619	0.171	0.325
	CP009273_79879_A_C	0.168	0.00057	0.000436	0.776	0.214	0.325
	CP009273_679509_G_C	0.478	0.000432	0.000445	0.648	0.179	0.325
	CP009273_4006123_C_A	0.442	0.000454	0.000447	0.605	0.167	0.325
	CP009273_867480_A_G	0.398	0.384	0.000454	0.91	0.252	0.325
	CP009273_4022838_A_G	0.168	0.00165	0.000461	0.819	0.227	0.324
	CP009273_2955256_G_C	0.257	0.0116	0.000466	-0.423	0.117	0.324
	CP009273_2134272_A_G	0.575	0.00275	0.000469	-0.391	0.108	0.324
	CP009273_862495_A_G	0.407	0.296	0.000473	0.791	0.22	0.324
	CP009273_1998330_A_G	0.195	0.000171	0.000487	0.4	0.111	0.323
	CP009273_1245757_G_A	0.752	0.165	0.000491	0.732	0.204	0.323
	CP009273_1976425_G_A	0.372	0.26	0.000493	0.548	0.153	0.323
	CP009273_741023_A_G	0.186	0.017	0.000497	0.46	0.128	0.322
	CP009273_2391017_T_C	0.735	0.00148	0.000502	0.512	0.143	0.322
	CP009273_1612794_C_T	0.265	0.0319	0.000504	0.504	0.14	0.322
	CP009273_1801806_A_G	0.761	0.171	0.000504	0.74	0.206	0.322
	CP009273_2026586_C_A	0.372	0.167	0.000505	0.579	0.162	0.322
	CP009273_865614_A_G	0.381	0.145	0.000505	0.865	0.241	0.322
	CP009273_3109679_C_A	0.265	0.0311	0.000516	0.384	0.107	0.322
	CP009273_865814_A_G	0.442	0.545	0.000521	1.07	0.299	0.321
	CP009273_909787_A_G	0.442	0.545	0.000521	1.07	0.299	0.321
	CP009273_1319584_T_A	0.442	0.545	0.000521	1.07	0.299	0.321
	CP009273_3593307_A_G	0.186	0.834	0.000529	0.664	0.186	0.321
	CP009273_857175_G_A	0.15	0.00399	0.000531	0.936	0.262	0.321
	CP009273_2014820_GTCC_ATCA	0.124	0.000194	0.000538	0.63	0.177	0.321
	CP009273_865751_T_C	0.416	0.518	0.000544	0.882	0.248	0.32
	CP009273_4023693_T_C	0.265	0.0107	0.000545	0.604	0.17	0.32
	CP009273_2076974_G_A	0.106	0.000124	0.000546	0.776	0.218	0.32
	CP009273_2709_A_G	0.584	6.51e-06	0.000546	0.444	0.125	0.32
	CP009273_2094246_T_C	0.239	0.00249	0.000566	-0.349	0.0984	0.319
	CP009273_1476502_C_T	0.726	0.00626	0.000576	-0.435	0.123	0.319
	CP009273_1746414_G_A	0.186	0.016	0.000583	0.432	0.122	0.319
	CP009273_2105853_GATC_AATT	0.265	0.00198	0.000586	-0.325	0.0917	0.319
	CP009273_1987828_A_T	0.212	0.654	0.000592	0.861	0.244	0.318
	CP009273_98577_TCCG_CCCT	0.239	0.0206	0.000606	-0.485	0.137	0.318
	CP009273_4224207_C_T	0.345	2.85e-05	0.000611	0.482	0.137	0.317
	CP009273_6850_A_G	0.142	0.0547	0.000616	0.543	0.154	0.317
	CP009273_7479_C_T	0.142	0.0547	0.000616	0.543	0.154	0.317
	CP009273_196595_T_C	0.186	8.44e-05	0.000616	0.558	0.158	0.317
	CP009273_1801157_A_G	0.761	0.173	0.000616	0.69	0.196	0.317
	CP009273_889594_C_T	0.664	0.0407	0.000617	0.502	0.142	0.317
	CP009273_479386_C_T	0.407	0.000668	0.000618	0.656	0.186	0.317
	CP009273_2087710_C_T	0.124	0.0289	0.000619	0.421	0.119	0.317
	CP009273_1801770_T_C	0.752	0.166	0.000622	0.622	0.177	0.317
	CP009273_3041102_T_C	0.496	0.134	0.000644	0.548	0.156	0.316
	CP009273_1375771_T_G	0.681	0.000664	0.000644	-0.673	0.192	0.316
	CP009273_1976616_A_G	0.336	0.0343	0.000647	0.54	0.154	0.316
	CP009273_4401646_A_G	0.159	0.446	0.000648	0.482	0.137	0.316
	CP009273_195293_T_C	0.717	0.0449	0.000649	0.556	0.158	0.316
	CP009273_3748686_G_A	0.168	0.192	0.000653	0.495	0.141	0.316
	CP009273_2357912_T_C	0.398	0.000588	0.000665	0.609	0.174	0.315
	CP009273_4616670_T_C	0.186	0.00129	0.000674	0.551	0.158	0.315
	CP009273_4340871_C_T	0.186	0.000428	0.000678	0.556	0.159	0.315
	CP009273_4022805_A_T	0.106	0.000265	0.000693	0.714	0.204	0.314
	CP009273_3950070_TTCTT_CTCGC	0.142	3.05e-07	0.000694	0.779	0.223	0.314
	CP009273_373885_CGC_GT	0.628	0.000129	0.000697	0.44	0.126	0.314
	CP009273_245475_AGCG_GGCA	0.142	1.97e-07	0.000707	0.665	0.191	0.314
	CP009273_2564478_C_A	0.115	0.071	0.000715	0.496	0.143	0.314
	CP009273_2564505_GCGT_ACGC	0.115	0.071	0.000715	0.496	0.143	0.314
	CP009273_3623852_A_G	0.186	0.00107	0.000718	0.794	0.228	0.314
	CP009273_1786725_A_G	0.496	0.00207	0.000721	0.54	0.155	0.314
	CP009273_864262_T_C	0.434	0.633	0.000724	1.03	0.297	0.313
	CP009273_865775_T_C	0.434	0.633	0.000724	1.03	0.297	0.313
	CP009273_2311838_C_A	0.434	0.633	0.000724	1.03	0.297	0.313
	CP009273_3845953_G_T	0.292	0.0402	0.000732	0.45	0.13	0.313
	CP009273_1984630_T_C	0.416	0.00371	0.000733	0.42	0.121	0.313
	CP009273_1172943_C_T	0.407	2.34e-05	0.000734	-0.442	0.127	0.313
	CP009273_1534292_TAGG_CAGT	0.478	0.0201	0.000736	0.486	0.14	0.313
	CP009273_402934_A_G	0.257	0.0673	0.000737	0.542	0.156	0.313
	CP009273_1802175_T_C	0.345	0.127	0.00074	0.688	0.198	0.313
	CP009273_2704312_G_A	0.133	0.000161	0.000746	0.764	0.22	0.313
	CP009273_2457898_GCAGCTGAGCGCGG_ACAACTGCGCACGA	0.434	6.78e-07	0.000756	-0.358	0.103	0.312
	CP009273_2014800_CTG_TTA	0.115	0.000278	0.000758	0.646	0.187	0.312
	CP009273_3091358_G_A	0.265	0.0305	0.000762	0.403	0.116	0.312
	CP009273_4615692_C_T	0.504	0.119	0.000798	0.502	0.146	0.311
	CP009273_2014961_A_G	0.425	0.108	0.000814	0.467	0.136	0.311
	CP009273_3228230_C_T	0.283	0.0906	0.000817	0.578	0.168	0.31
	CP009273_3228356_G_T	0.283	0.0906	0.000817	0.578	0.168	0.31
	CP009273_3228422_G_A	0.292	0.0996	0.000825	0.587	0.171	0.31
	CP009273_3073477_A_G	0.434	0.162	0.000832	0.595	0.173	0.31
	CP009273_2146262_TGCA_GGCG	0.124	0.00542	0.000834	0.842	0.245	0.31
	CP009273_3640540_TA_CG	0.442	0.339	0.000836	0.751	0.219	0.31
	CP009273_1423662_G_A	0.124	0.0123	0.000842	0.442	0.129	0.31
	CP009273_1985933_G_A	0.726	0.00414	0.000846	0.337	0.0983	0.31
	CP009273_4392574_T_A	0.106	0.000239	0.000853	0.677	0.198	0.309
	CP009273_3862330_C_T	0.283	0.24	0.000864	0.706	0.206	0.309
	CP009273_4473993_G_A	0.434	0.302	0.000873	0.387	0.113	0.309
	CP009273_1976485_G_A	0.177	0.00901	0.000875	-0.445	0.13	0.309
	CP009273_1834929_T_C	0.451	0.277	0.000876	0.727	0.213	0.309
	CP009273_2867966_G_T	0.106	0.00264	0.000877	0.79	0.231	0.309
	CP009273_3482517_C_T	0.159	0.000273	0.000878	0.53	0.155	0.309
	CP009273_889516_T_C	0.469	0.565	0.000881	0.474	0.139	0.309
	CP009273_3106606_TTGTGTA_CTGAGTC	0.301	0.0259	0.000893	0.44	0.129	0.308
	CP009273_2587010_T_C	0.372	0.0479	0.000894	0.621	0.182	0.308
	CP009273_1689480_A_G	0.336	2.14e-05	0.000913	-0.522	0.153	0.308
	CP009273_1447726_A_C	0.204	0.0222	0.000929	0.457	0.134	0.307
	CP009273_3535154_T_C	0.15	0.00868	0.000939	0.438	0.129	0.307
	CP009273_2089831_CGGT_TGGA	0.124	0.000187	0.000947	0.597	0.176	0.307
	CP009273_395549_T_C	0.363	0.039	0.00096	0.447	0.132	0.307
	CP009273_395555_C_T	0.363	0.039	0.00096	0.447	0.132	0.307
	CP009273_3088342_CTG_AGC	0.274	0.00798	0.000978	0.374	0.111	0.306
	CP009273_2105670_G_A	0.345	0.00145	0.000982	-0.296	0.0875	0.306
	CP009273_2438905_T_C	0.451	0.471	0.000984	0.859	0.254	0.306
	CP009273_2012192_T_C	0.186	0.000637	0.000992	0.492	0.146	0.306
	CP009273_1802529_T_A	0.354	0.124	0.001	0.627	0.185	0.306
	CP009273_742639_ACT_GCC	0.664	0.00516	0.001	-0.446	0.132	0.305
	CP009273_3882377_C_T	0.345	0.0566	0.00101	0.519	0.154	0.305
	CP009273_18837_TCGAGCG_CCGGGCT	0.212	0.0295	0.00102	0.404	0.12	0.305
	CP009273_3819307_T_C	0.168	0.000424	0.00103	0.708	0.21	0.305
	CP009273_617899_A_G	0.779	0.161	0.00103	-0.634	0.188	0.305
	CP009273_860418_A_G	0.805	0.201	0.00104	-0.66	0.196	0.305
	CP009273_1976431_A_C	0.106	0.116	0.00106	-0.485	0.144	0.304
	CP009273_397988_T_C	0.133	0.0599	0.00106	0.444	0.132	0.304
	CP009273_889467_T_C	0.319	0.257	0.00106	0.393	0.117	0.304
	CP009273_3555034_A_C	0.788	0.177	0.00107	-0.715	0.213	0.304
	CP009273_66215_T_C	0.159	2.76e-05	0.00108	0.608	0.181	0.304
	CP009273_66221_C_T	0.159	2.76e-05	0.00108	0.608	0.181	0.304
	CP009273_2133426_C_G	0.788	0.00108	0.00108	0.358	0.107	0.304
	CP009273_1487836_T_C	0.301	0.000236	0.00109	0.383	0.114	0.303
	CP009273_4469424_GA_AT	0.133	0.0137	0.0011	-0.423	0.126	0.303
	CP009273_174148_G_A	0.398	1.7e-05	0.0011	-0.402	0.12	0.303
	CP009273_144145_T_C	0.558	0.000138	0.00111	0.424	0.127	0.303
	CP009273_1976113_C_T	0.159	0.73	0.00112	-0.478	0.143	0.303
	CP009273_7498_A_G	0.611	5.03e-06	0.00113	0.322	0.0962	0.302
	CP009273_1476439_G_A	0.628	0.0179	0.00113	-0.485	0.145	0.302
	CP009273_2146280_C_G	0.133	0.00624	0.00116	0.84	0.252	0.302
	CP009273_3107232_T_C	0.292	0.0482	0.00116	0.469	0.141	0.302
	CP009273_200662_T_G	0.15	7.71e-05	0.00118	0.626	0.188	0.301
	CP009273_1319516_TCTA_CCTG	0.15	0.00354	0.00118	0.804	0.241	0.301
	CP009273_3223383_T_C	0.301	0.138	0.00118	0.73	0.219	0.301
	CP009273_1533839_C_T	0.327	0.0778	0.00119	0.578	0.174	0.301
	CP009273_625959_CTG_ATT	0.168	0.032	0.0012	-0.434	0.131	0.301
	CP009273_1215075_C_T	0.195	0.0236	0.0012	0.453	0.136	0.301
	CP009273_395507_T_C	0.796	0.0136	0.00121	0.445	0.134	0.301
	CP009273_1483559_G_A	0.168	0.0249	0.00122	0.439	0.132	0.301
	CP009273_1483565_G_C	0.168	0.0249	0.00122	0.439	0.132	0.301
	CP009273_1834605_C_T	0.442	0.553	0.00122	0.84	0.253	0.301
	CP009273_3397743_T_G	0.442	0.553	0.00122	0.84	0.253	0.301
	CP009273_4114744_CAGT_AAGC	0.115	1.59e-08	0.00123	0.684	0.206	0.3
	CP009273_4114755_A_C	0.115	1.59e-08	0.00123	0.684	0.206	0.3
	CP009273_3110323_G_T	0.221	1.11e-06	0.00123	0.386	0.116	0.3
	CP009273_1799618_G_A	0.708	0.189	0.00123	0.601	0.181	0.3
	CP009273_1457056_G_A	0.133	0.0214	0.00124	0.466	0.14	0.3
	CP009273_859325_T_C	0.142	2.89e-09	0.00126	0.583	0.176	0.3
	CP009273_4221021_C_T	0.23	0.0556	0.00126	0.495	0.149	0.3
	CP009273_1319440_T_A	0.142	0.00579	0.00127	0.853	0.258	0.3
	CP009273_4537318_G_A	0.708	0.00201	0.00127	0.335	0.101	0.3
	CP009273_3105134_C_T	0.46	0.0168	0.00128	0.327	0.0989	0.299
	CP009273_1476366_A_G	0.637	0.00062	0.00128	-0.329	0.0997	0.299
	CP009273_2591124_C_T	0.15	3.34e-05	0.00129	-0.581	0.176	0.299
	CP009273_4034718_T_G	0.283	0.144	0.0013	0.616	0.187	0.299
	CP009273_679110_T_C	0.761	0.252	0.00132	0.736	0.223	0.299
	CP009273_2782505_G_A	0.124	0.0108	0.00133	0.554	0.168	0.298
	CP009273_3191966_T_C	0.319	0.147	0.00133	0.575	0.175	0.298
	CP009273_2359937_A_G	0.434	0.196	0.00133	0.602	0.183	0.298
	CP009273_788279_T_G	0.15	0.027	0.00135	0.443	0.135	0.298
	CP009273_637607_G_A	0.363	0.26	0.00135	-0.691	0.21	0.298
	CP009273_637741_A_C	0.363	0.26	0.00135	-0.691	0.21	0.298
	CP009273_2575474_CAAT_TAAC	0.602	9.22e-05	0.00135	-0.469	0.143	0.298
	CP009273_1542155_C_T	0.265	0.697	0.00136	0.675	0.206	0.298
	CP009273_3126543_T_A	0.23	0.0206	0.00137	0.389	0.118	0.298
	CP009273_4023474_G_A	0.177	0.0129	0.00138	0.618	0.188	0.297
	CP009273_69833_T_C	0.115	0.000102	0.00139	0.71	0.216	0.297
	CP009273_637125_G_C	0.77	0.249	0.00139	0.715	0.218	0.297
	CP009273_1533944_G_A	0.124	0.0664	0.0014	0.529	0.162	0.297
	CP009273_1533968_C_T	0.124	0.0664	0.0014	0.529	0.162	0.297
	CP009273_1534973_A_C	0.124	0.0664	0.0014	0.529	0.162	0.297
	CP009273_890184_C_T	0.265	0.795	0.0014	0.465	0.142	0.297
	CP009273_2748440_GGCATTT_AGCGTTC	0.204	5.42e-05	0.00141	0.513	0.157	0.297
	CP009273_7384_T_C	0.354	0.919	0.00141	0.475	0.145	0.297
	CP009273_7414_G_A	0.354	0.919	0.00141	0.475	0.145	0.297
	CP009273_2106057_C_T	0.115	0.00267	0.00142	-0.436	0.133	0.297
	CP009273_3223821_T_C	0.204	0.00101	0.00142	0.605	0.185	0.297
	CP009273_3209793_G_A	0.133	0.00368	0.00143	-0.487	0.149	0.297
	CP009273_764492_C_T	0.274	0.101	0.00143	0.529	0.162	0.296
	CP009273_1786785_C_T	0.283	0.121	0.00143	0.473	0.144	0.297
	CP009273_1987327_A_C	0.159	0.233	0.00144	-0.457	0.14	0.296
	CP009273_1320245_T_C	0.416	0.442	0.00145	0.719	0.22	0.296
	CP009273_3106546_C_T	0.504	0.577	0.00145	0.348	0.107	0.296
	CP009273_3111500_CAGT_AAGC	0.142	0.000237	0.00146	0.429	0.131	0.296
	CP009273_2014856_A_G	0.469	0.0574	0.00146	0.4	0.122	0.296
	CP009273_3534878_G_C	0.522	0.121	0.00146	0.405	0.124	0.296
	CP009273_3556626_T_A	0.195	0.000881	0.00148	-0.415	0.127	0.296
	CP009273_1534064_G_A	0.327	0.898	0.00149	0.488	0.15	0.295
	CP009273_4535336_G_A	0.602	0.0438	0.00149	0.298	0.0915	0.295
	CP009273_3842276_G_A	0.274	0.0137	0.0015	0.375	0.115	0.295
	CP009273_2748458_T_A	0.195	0.000102	0.00151	0.51	0.157	0.295
	CP009273_1620321_T_C	0.487	0.0013	0.00151	0.466	0.143	0.295
	CP009273_1976682_CGCCC_TGCCA	0.425	0.00162	0.00152	-0.353	0.108	0.295
	CP009273_2564562_A_G	0.558	0.108	0.00153	0.431	0.133	0.295
	CP009273_2535512_G_A	0.142	0.0242	0.00154	0.436	0.134	0.295
	CP009273_2438272_GTCG_ATCA	0.115	0.211	0.00155	0.594	0.183	0.294
	CP009273_196586_T_C	0.221	0.000941	0.00155	0.574	0.177	0.294
	CP009273_2011588_C_T	0.496	0.0508	0.00155	0.358	0.11	0.294
	CP009273_2072349_A_G	0.558	0.000485	0.00155	0.316	0.0974	0.294
	CP009273_883123_CG_AA	0.496	0.00447	0.00157	0.558	0.172	0.294
	CP009273_1799594_G_A	0.23	0.333	0.00158	1.05	0.323	0.294
	CP009273_2395289_G_A	0.23	0.333	0.00158	1.05	0.323	0.294
	CP009273_2536378_A_G	0.23	0.333	0.00158	1.05	0.323	0.294
	CP009273_2321852_AG_GC	0.478	0.00204	0.00158	0.483	0.149	0.294
	CP009273_1493172_T_A	0.15	0.0429	0.00159	0.419	0.129	0.294
	CP009273_2913044_G_A	0.15	0.00675	0.00159	0.915	0.282	0.294
	CP009273_3499553_C_T	0.15	0.00675	0.00159	0.915	0.282	0.294
	CP009273_1447732_A_G	0.212	0.0209	0.00159	0.424	0.131	0.294
	CP009273_1974407_T_C	0.354	1.92e-05	0.00159	-0.479	0.148	0.294
	CP009273_4386760_T_C	0.575	0.384	0.00159	0.483	0.149	0.294
	CP009273_1172275_T_C	0.779	0.182	0.00159	-0.678	0.209	0.294
	CP009273_1172281_T_C	0.779	0.182	0.00159	-0.678	0.209	0.294
	CP009273_3088906_T_G	0.274	0.0566	0.00161	0.389	0.12	0.293
	CP009273_4388113_CCCA_TCCG	0.354	0.00945	0.00161	0.355	0.11	0.293
	CP009273_4616580_GGCAATTTTC_CGCCATCTTT	0.177	0.00201	0.00162	0.516	0.16	0.293
	CP009273_4022895_G_T	0.106	0.000919	0.00163	0.654	0.202	0.293
	CP009273_1542650_T_G	0.274	0.0447	0.00164	0.414	0.128	0.293
	CP009273_323929_T_C	0.31	2.28e-05	0.00164	-0.647	0.2	0.293
	CP009273_136657_A_G	0.407	0.213	0.00165	0.622	0.193	0.293
	CP009273_2532331_G_A	0.168	0.00472	0.00166	0.647	0.201	0.293
	CP009273_1004831_G_T	0.239	0.0165	0.00166	0.523	0.162	0.293
	CP009273_3107040_C_T	0.451	0.664	0.00166	0.344	0.107	0.293
	CP009273_2329167_T_C	0.504	0.000572	0.00166	0.553	0.172	0.293
	CP009273_1115035_A_G	0.106	0.0032	0.00167	0.628	0.195	0.292
	CP009273_820370_T_A	0.389	0.126	0.00167	0.679	0.211	0.292
	CP009273_4455152_A_T	0.106	0.0243	0.00168	-0.447	0.139	0.292
	CP009273_2038_C_T	0.389	0.0726	0.0017	0.434	0.135	0.292
	CP009273_1856112_G_A	0.301	0.132	0.00171	0.569	0.177	0.292
	CP009273_3640030_GGTA_AGTT	0.142	0.000486	0.00172	0.527	0.164	0.292
	CP009273_3079_T_C	0.274	0.000585	0.00172	0.371	0.115	0.292
	CP009273_1807_C_T	0.319	1.39e-06	0.00173	-0.462	0.144	0.292
	CP009273_1775212_C_G	0.442	0.45	0.00174	0.74	0.231	0.291
	CP009273_4435482_T_G	0.398	0.0224	0.00175	0.364	0.114	0.291
	CP009273_1800239_A_G	0.779	0.214	0.00176	0.727	0.227	0.291
	CP009273_2092093_G_A	0.212	5.57e-09	0.00178	0.409	0.128	0.291
	CP009273_1474028_A_G	0.381	0.000534	0.00178	-0.348	0.109	0.291
	CP009273_1474033_A_C	0.381	0.000534	0.00178	-0.348	0.109	0.291
	CP009273_4468643_T_C	0.159	0.0116	0.00179	-0.363	0.113	0.291
	CP009273_1786739_G_C	0.451	0.00181	0.00179	0.46	0.144	0.291
	CP009273_1172949_T_C	0.372	0.000161	0.0018	-0.465	0.145	0.29
	CP009273_2532823_C_T	0.416	0.52	0.0018	0.661	0.207	0.291
	CP009273_2998618_T_A	0.504	0.000406	0.0018	0.517	0.162	0.29
	CP009273_2922724_T_C	0.788	0.185	0.0018	-0.717	0.224	0.291
	CP009273_3842582_G_A	0.177	0.00115	0.00182	0.406	0.127	0.29
	CP009273_4224171_A_G	0.681	0.164	0.00182	0.567	0.178	0.29
	CP009273_670947_T_C	0.142	7.82e-05	0.00183	0.492	0.154	0.29
	CP009273_3111395_CCCGGTCG_TCCAGCCT	0.177	0.000622	0.00183	0.396	0.124	0.29
	CP009273_1474124_AGA_CGT	0.46	0.0326	0.00183	-0.375	0.117	0.29
	CP009273_856860_TACG_AACA	0.239	1.57e-06	0.00185	-0.746	0.234	0.29
	CP009273_3107202_A_G	0.283	0.0756	0.00185	0.462	0.145	0.29
	CP009273_3534803_C_T	0.363	8.7e-05	0.00185	0.354	0.111	0.29
	CP009273_535328_CG_TA	0.496	0.000221	0.00185	0.521	0.163	0.29
	CP009273_2133450_C_T	0.221	0.276	0.00186	0.432	0.136	0.29
	CP009273_1534361_G_A	0.265	0.00044	0.00186	0.448	0.14	0.29
	CP009273_3297661_AGGT_GGGC	0.301	0.203	0.00187	0.588	0.185	0.289
	CP009273_2003751_TGCG_AGCA	0.602	1.98e-05	0.00188	0.289	0.0907	0.289
	CP009273_2075474_A_G	0.133	0.168	0.00189	0.424	0.133	0.289
	CP009273_3108685_T_C	0.257	0.0176	0.00189	0.34	0.107	0.289
	CP009273_3091267_T_C	0.274	0.027	0.0019	0.366	0.115	0.289
	CP009273_2105843_A_G	0.204	0.00652	0.00191	-0.313	0.0986	0.289
	CP009273_3535230_T_C	0.469	0.0413	0.00191	0.402	0.127	0.289
	CP009273_3209892_AACTCGC_TTTTCGT	0.248	0.0316	0.00194	0.501	0.158	0.289
	CP009273_3553561_A_G	0.363	0.337	0.00194	-0.666	0.21	0.289
	CP009273_1999024_C_T	0.717	0.00344	0.00194	-0.364	0.115	0.289
	CP009273_1377064_T_C	0.637	0.00104	0.00195	-0.647	0.204	0.288
	CP009273_2053476_CTT_TTC	0.106	0.00119	0.00196	0.618	0.195	0.288
	CP009273_2105915_G_A	0.221	0.00263	0.00196	-0.316	0.0996	0.288
	CP009273_129064_C_A	0.124	0.0329	0.00199	0.461	0.146	0.288
	CP009273_3109622_C_T	0.159	0.000163	0.002	0.443	0.14	0.288
	CP009273_4099226_C_T	0.204	0.805	0.002	0.499	0.158	0.288
	CP009273_1989193_A_G	0.124	0.000549	0.00201	-0.489	0.155	0.288
	CP009273_2139923_A_G	0.168	0.00308	0.00201	0.751	0.237	0.288
	CP009273_2139941_C_A	0.168	0.00308	0.00201	0.751	0.237	0.288
	CP009273_2139951_TTA_CTG	0.168	0.00308	0.00201	0.751	0.237	0.288
	CP009273_859412_G_A	0.327	0.179	0.00201	-0.484	0.153	0.288
	CP009273_546266_T_C	0.204	0.00269	0.00202	0.674	0.213	0.287
	CP009273_1612818_A_G	0.133	1.15e-07	0.00204	0.65	0.206	0.287
	CP009273_1572442_C_T	0.142	0.00597	0.00204	0.824	0.261	0.287
	CP009273_612450_A_T	0.283	9.29e-06	0.00204	0.39	0.123	0.287
	CP009273_3475221_C_T	0.31	0.111	0.00204	0.57	0.18	0.287
	CP009273_72374_TAAATGT_CAAGTGC	0.106	0.000742	0.00206	-0.433	0.137	0.287
	CP009273_2310488_G_A	0.283	0.0781	0.00206	0.419	0.133	0.287
	CP009273_399293_T_C	0.442	0.432	0.00206	0.698	0.221	0.287
	CP009273_3623747_A_G	0.124	0.000253	0.00207	0.56	0.177	0.287
	CP009273_2795096_A_C	0.434	0.000166	0.00207	0.524	0.166	0.287
	CP009273_4485589_GGACTCGATATCA_AGATTCAATGTCG	0.195	0.0628	0.00208	0.401	0.127	0.287
	CP009273_3489598_T_C	0.434	0.000503	0.00208	0.549	0.174	0.287
	CP009273_1110793_G_A	0.133	8.23e-08	0.00209	0.572	0.182	0.287
	CP009273_1110803_ACCG_GCCC	0.133	8.23e-08	0.00209	0.572	0.182	0.287
	CP009273_2122529_A_T	0.425	1.59e-05	0.0021	0.28	0.0888	0.286
	CP009273_1714788_C_T	0.46	0.0141	0.00211	-0.484	0.154	0.286
	CP009273_1901001_G_A	0.221	0.0123	0.00213	0.501	0.159	0.286
	CP009273_1474858_C_A	0.248	0.0101	0.00214	0.385	0.122	0.286
	CP009273_359794_CAGA_TAGT	0.221	0.0506	0.00215	0.417	0.133	0.286
	CP009273_359807_GCG_ATA	0.221	0.0506	0.00215	0.417	0.133	0.286
	CP009273_1534163_C_G	0.434	0.65	0.00216	0.973	0.31	0.286
	CP009273_2889696_T_C	0.434	0.65	0.00216	0.973	0.31	0.286
	CP009273_3241197_A_G	0.434	0.65	0.00216	0.973	0.31	0.286
	CP009273_1638389_G_A	0.159	0.0218	0.00218	0.35	0.111	0.285
	CP009273_2007351_A_G	0.283	7.73e-08	0.00219	-0.373	0.119	0.285
	CP009273_2146358_A_G	0.69	0.0396	0.00219	0.353	0.113	0.285
	CP009273_3478772_G_A	0.743	0.274	0.00219	0.688	0.219	0.285
	CP009273_1534286_A_G	0.124	0.0702	0.00221	0.524	0.167	0.285
	CP009273_2942283_A_G	0.425	2e-05	0.00222	-0.368	0.117	0.285
	CP009273_4402422_A_T	0.451	0.251	0.00222	0.516	0.165	0.285
	CP009273_1885118_T_C	0.106	0.00124	0.00223	-0.485	0.155	0.285
	CP009273_1638114_G_C	0.15	0.00966	0.00223	0.355	0.113	0.285
	CP009273_3640288_TTCC_CTCT	0.442	0.0711	0.00225	0.431	0.138	0.285
	CP009273_1534031_TGCC_CGCT	0.115	0.0981	0.00226	0.526	0.168	0.284
	CP009273_1534394_T_C	0.115	0.0981	0.00226	0.526	0.168	0.284
	CP009273_3482835_G_A	0.115	0.0437	0.00226	0.447	0.143	0.284
	CP009273_2818489_T_G	0.522	0.00642	0.00226	-0.424	0.136	0.284
	CP009273_1800119_G_T	0.77	0.289	0.00226	0.703	0.225	0.285
	CP009273_3595003_T_C	0.142	0.00169	0.00227	0.586	0.187	0.284
	CP009273_4422580_G_A	0.168	0.0717	0.00227	-0.46	0.147	0.284
	CP009273_2310371_G_A	0.23	0.0857	0.00227	0.421	0.135	0.284
	CP009273_791647_A_G	0.283	1.46e-05	0.00229	-0.646	0.207	0.284
	CP009273_516760_A_C	0.106	0.000681	0.0023	0.489	0.157	0.284
	CP009273_4006676_T_C	0.363	0.19	0.0023	0.631	0.202	0.284
	CP009273_2126582_T_C	0.265	0.000106	0.00232	0.317	0.102	0.284
	CP009273_1533809_G_A	0.31	0.189	0.00232	0.579	0.186	0.284
	CP009273_3081342_CAC_TAT	0.31	0.095	0.00232	0.458	0.147	0.284
	CP009273_2457917_G_T	0.487	2.06e-06	0.00233	-0.361	0.116	0.284
	CP009273_1998012_T_C	0.575	0.00529	0.00235	0.291	0.0936	0.283
	CP009273_809989_C_G	0.726	0.14	0.00235	0.538	0.173	0.283
	CP009273_2780979_A_C	0.142	0.0122	0.00236	0.568	0.183	0.283
	CP009273_1558056_T_C	0.407	0.00655	0.00236	-0.445	0.143	0.283
	CP009273_359656_A_G	0.159	0.00224	0.00237	0.392	0.126	0.283
	CP009273_2030107_T_C	0.575	3.93e-06	0.00238	0.303	0.0974	0.283
	CP009273_3480534_T_C	0.761	0.199	0.00239	-0.632	0.203	0.283
	CP009273_1178447_A_G	0.292	5.85e-05	0.00242	0.41	0.132	0.283
	CP009273_862424_G_A	0.451	0.555	0.00242	0.844	0.272	0.283
	CP009273_2966325_A_G	0.451	0.555	0.00242	0.844	0.272	0.283
	CP009273_2966457_G_C	0.451	0.555	0.00242	0.844	0.272	0.283
	CP009273_2535455_T_G	0.637	0.0402	0.00242	0.365	0.118	0.283
	CP009273_789014_T_C	0.575	0.15	0.00243	0.382	0.123	0.283
	CP009273_3610539_T_A	0.186	0.00322	0.00245	0.738	0.238	0.282
	CP009273_422150_C_T	0.805	0.213	0.00245	-0.636	0.205	0.282
	CP009273_3783279_A_G	0.841	0.14	0.00245	-0.466	0.15	0.282
	CP009273_4094019_T_G	0.265	0.124	0.00246	0.502	0.162	0.282
	CP009273_1476164_C_G	0.628	0.133	0.00246	-0.33	0.106	0.282
	CP009273_4193098_T_C	0.752	0.000486	0.00246	-0.477	0.154	0.282
	CP009273_821301_T_C	0.274	7.1e-05	0.00247	-0.587	0.19	0.282
	CP009273_2329188_T_G	0.354	0.238	0.00247	0.63	0.203	0.282
	CP009273_4004987_AGTG_GGTA	0.354	0.238	0.00247	0.63	0.203	0.282
	CP009273_605182_TCTTGCG_GGTCGCT	0.274	0.076	0.00248	0.537	0.173	0.282
	CP009273_1961578_G_A	0.142	3.14e-06	0.00249	0.741	0.239	0.282
	CP009273_1963421_A_G	0.142	3.14e-06	0.00249	0.741	0.239	0.282
	CP009273_4273799_G_T	0.142	3.14e-06	0.00249	0.741	0.239	0.282
	CP009273_983146_T_G	0.142	0.00463	0.0025	0.702	0.227	0.282
	CP009273_530990_C_T	0.212	0.485	0.00251	0.572	0.185	0.282
	CP009273_4588230_A_C	0.593	2.6e-05	0.00251	0.329	0.106	0.282
	CP009273_3865332_A_G	0.239	0.0223	0.00252	0.449	0.145	0.282
	CP009273_923709_AGATACGT_TGATCCGA	0.487	0.000196	0.00252	0.447	0.145	0.282
	CP009273_42474_A_G	0.416	0.572	0.00258	0.778	0.252	0.281
	CP009273_2559341_TACG_CACA	0.31	0.181	0.00262	0.536	0.174	0.28
	CP009273_1534709_G_A	0.513	0.0678	0.00262	0.423	0.137	0.28
	CP009273_1483499_C_T	0.425	0.000258	0.00263	-0.345	0.112	0.28
	CP009273_359614_G_A	0.142	0.0172	0.00264	0.412	0.134	0.28
	CP009273_889584_A_G	0.522	0.00319	0.00264	-0.342	0.111	0.28
	CP009273_2437919_G_C	0.398	0.417	0.00267	0.748	0.244	0.28
	CP009273_2187985_C_T	0.106	1.21e-07	0.00268	0.656	0.213	0.28
	CP009273_2307_CACG_TACT	0.389	0.0946	0.00268	0.423	0.138	0.28
	CP009273_578236_C_T	0.558	0.000281	0.00268	-0.317	0.103	0.28
	CP009273_200647_G_A	0.177	0.00263	0.00269	0.707	0.23	0.28
	CP009273_4023669_T_C	0.549	0.157	0.00271	0.451	0.147	0.28
	CP009273_1986535_C_T	0.115	0.000283	0.00272	-0.398	0.13	0.279
	CP009273_2027328_T_A	0.115	0.741	0.00272	0.526	0.172	0.279
	CP009273_1483247_G_T	0.301	3.43e-05	0.00273	0.357	0.117	0.279
	CP009273_1299928_G_A	0.434	0.00214	0.00273	0.445	0.145	0.279
	CP009273_1691010_T_C	0.575	0.000963	0.00273	-0.502	0.164	0.279
	CP009273_4114633_TTGCAAG_CTGTAAT	0.115	9.96e-06	0.00274	0.6	0.196	0.279
	CP009273_3146482_T_A	0.159	0.0619	0.00274	0.386	0.126	0.279
	CP009273_4489749_TGAGTA_GGAATG	0.212	5.88e-07	0.00274	-0.434	0.142	0.279
	CP009273_601820_G_A	0.283	0.523	0.00274	0.747	0.244	0.279
	CP009273_2703754_A_G	0.398	0.0675	0.00274	0.484	0.158	0.279
	CP009273_1320253_T_C	0.425	0.743	0.00274	0.946	0.309	0.279
	CP009273_1533911_C_T	0.425	0.743	0.00274	0.946	0.309	0.279
	CP009273_2533118_G_A	0.425	0.743	0.00274	0.946	0.309	0.279
	CP009273_3091608_T_G	0.124	0.101	0.00275	0.421	0.138	0.279
	CP009273_2217247_G_A	0.186	3.19e-05	0.00275	0.463	0.151	0.279
	CP009273_624255_A_G	0.611	0.00129	0.00275	-0.357	0.117	0.279
	CP009273_3473042_G_A	0.204	0.00855	0.00276	0.405	0.132	0.279
	CP009273_3867415_GGTT_CGTA	0.602	8.26e-05	0.00276	-0.443	0.145	0.279
	CP009273_2011987_A_G	0.159	0.00109	0.00277	0.565	0.185	0.279
	CP009273_3536336_G_A	0.124	2.72e-07	0.00278	-0.589	0.193	0.279
	CP009273_2092168_A_C	0.23	3.7e-06	0.00278	-0.321	0.105	0.279
	CP009273_910041_G_A	0.133	0.000302	0.00279	0.611	0.2	0.279
	CP009273_4610966_G_T	0.15	0.000115	0.00279	-0.589	0.192	0.279
	CP009273_1247457_G_A	0.46	0.464	0.00279	0.664	0.217	0.279
	CP009273_535385_C_T	0.398	0.0362	0.0028	0.491	0.161	0.279
	CP009273_2294055_G_A	0.274	0.00838	0.00282	0.538	0.176	0.278
	CP009273_4341944_A_G	0.761	0.0601	0.00282	0.472	0.154	0.279
	CP009273_2106501_T_A	0.398	0.000462	0.00283	-0.261	0.0856	0.278
	CP009273_1802424_T_C	0.743	0.0861	0.00284	0.491	0.161	0.278
	CP009273_2748476_C_A	0.186	0.000205	0.00285	0.49	0.161	0.278
	CP009273_3534911_T_C	0.186	0.0842	0.00285	0.378	0.124	0.278
	CP009273_3111466_GC_AT	0.239	6.89e-05	0.00285	0.336	0.11	0.278
	CP009273_1982783_T_A	0.106	0.033	0.00287	-0.432	0.142	0.278
	CP009273_1163321_T_C	0.354	0.000154	0.00287	0.338	0.111	0.278
	CP009273_4615443_A_T	0.398	0.0743	0.00287	0.43	0.141	0.278
	CP009273_3228690_T_G	0.504	0.000635	0.00288	0.455	0.149	0.278
	CP009273_2423292_G_A	0.177	0.00131	0.0029	0.406	0.133	0.278
	CP009273_1777102_AGGA_CGGC	0.442	0.000179	0.0029	0.417	0.137	0.278
	CP009273_2087350_C_T	0.31	1.77e-05	0.00291	0.292	0.096	0.278
	CP009273_3882401_C_T	0.301	0.212	0.00292	0.541	0.178	0.278
	CP009273_1960805_G_A	0.142	6.71e-07	0.00294	0.688	0.226	0.277
	CP009273_4615137_A_G	0.478	0.205	0.00294	0.451	0.148	0.277
	CP009273_1942019_A_T	0.336	0.0981	0.00295	0.522	0.172	0.277
	CP009273_516769_A_G	0.345	0.0498	0.00295	0.351	0.116	0.277
	CP009273_857559_C_G	0.354	0.0228	0.00295	0.494	0.163	0.277
	CP009273_1913584_C_T	0.805	0.21	0.00295	-0.602	0.198	0.277
	CP009273_3105228_C_T	0.15	0.0337	0.00296	0.428	0.141	0.277
	CP009273_2024662_G_T	0.106	0.00105	0.00297	-0.447	0.147	0.277
	CP009273_2024897_T_C	0.106	0.00105	0.00297	-0.447	0.147	0.277
	CP009273_2535404_C_T	0.15	0.0313	0.00297	0.408	0.134	0.277
	CP009273_1310420_T_A	0.177	0.000788	0.00297	0.722	0.238	0.277
	CP009273_1570212_C_T	0.23	0.26	0.00297	0.395	0.13	0.277
	CP009273_1406476_CCTTGCC_TCTCGCA	0.15	0.00129	0.00298	0.353	0.116	0.277
	CP009273_2954273_G_C	0.77	0.0882	0.00298	-0.508	0.167	0.277
	CP009273_3819700_T_A	0.124	3.32e-09	0.00299	0.7	0.231	0.277
	CP009273_1001051_C_A	0.159	0.00409	0.00301	-0.574	0.189	0.277
	CP009273_3553639_T_C	0.788	0.241	0.00303	-0.668	0.22	0.276
	CP009273_3553648_T_C	0.788	0.241	0.00303	-0.668	0.22	0.276
	CP009273_4630848_T_A	0.823	0.000445	0.00303	0.426	0.14	0.277
	CP009273_2125228_TAG_CAA	0.372	7.51e-05	0.00304	0.296	0.0976	0.276
	CP009273_3109595_A_C	0.15	0.000416	0.00305	0.438	0.145	0.276
	CP009273_3109613_C_G	0.15	0.000416	0.00305	0.438	0.145	0.276
	CP009273_3109628_CAG_TAA	0.15	0.000416	0.00305	0.438	0.145	0.276
	CP009273_3109650_CTC_TTG	0.15	0.000416	0.00305	0.438	0.145	0.276
	CP009273_3109715_G_A	0.15	0.000416	0.00305	0.438	0.145	0.276
	CP009273_3109741_C_G	0.15	0.000416	0.00305	0.438	0.145	0.276
	CP009273_3111518_A_G	0.159	0.000536	0.00305	0.382	0.126	0.276
	CP009273_3081524_T_C	0.327	0.113	0.00305	0.458	0.151	0.276
	CP009273_1953588_C_T	0.15	6.34e-06	0.00307	0.667	0.22	0.276
	CP009273_1953594_AGTT_GGTC	0.15	6.34e-06	0.00307	0.667	0.22	0.276
	CP009273_2865931_A_C	0.221	0.371	0.00307	0.899	0.297	0.276
	CP009273_4453179_C_T	0.106	0.00384	0.00308	0.464	0.153	0.276
	CP009273_1319653_C_A	0.195	0.0121	0.00308	0.575	0.19	0.276
	CP009273_2437904_A_G	0.319	0.274	0.00308	0.681	0.225	0.276
	CP009273_3535433_G_A	0.265	0.0184	0.0031	0.387	0.128	0.276
	CP009273_6239_G_T	0.885	0.00453	0.0031	0.446	0.147	0.276
	CP009273_629968_C_T	0.23	1.3e-06	0.00311	-0.674	0.223	0.276
	CP009273_862594_T_C	0.442	0.643	0.00311	0.815	0.27	0.276
	CP009273_863153_T_C	0.442	0.643	0.00311	0.815	0.27	0.276
	CP009273_1319206_C_A	0.442	0.643	0.00311	0.815	0.27	0.276
	CP009273_4586811_AGGC_GGGT	0.664	3.98e-05	0.00311	0.405	0.134	0.276
	CP009273_3640495_T_C	0.327	0.0316	0.00312	0.465	0.154	0.276
	CP009273_2821970_AGGAA_CGGAG	0.204	3.41e-05	0.00314	-0.616	0.204	0.276
	CP009273_3240304_T_C	0.363	0.614	0.00314	0.669	0.222	0.276
	CP009273_2038023_A_T	0.283	0.45	0.00315	0.367	0.121	0.275
	CP009273_2898120_G_A	0.133	0.0749	0.00316	0.617	0.204	0.275
	CP009273_1172287_GCCA_ACCG	0.655	0.00191	0.00317	-0.541	0.179	0.275
	CP009273_1803972_A_G	0.257	0.516	0.00318	0.716	0.237	0.275
	CP009273_2360000_C_T	0.257	0.516	0.00318	0.716	0.237	0.275
	CP009273_2369756_A_T	0.345	0.183	0.00318	0.52	0.173	0.275
	CP009273_3209740_G_A	0.407	0.297	0.00318	-0.408	0.135	0.275
	CP009273_1173025_C_A	0.434	0.219	0.00318	-0.421	0.14	0.275
	CP009273_441039_T_C	0.805	0.219	0.0032	-0.507	0.168	0.275
	CP009273_3636178_T_C	0.699	0.00125	0.00321	-0.488	0.162	0.275
	CP009273_3297733_C_T	0.416	0.339	0.00322	0.681	0.226	0.275
	CP009273_1999936_T_C	0.973	0.438	0.00323	-0.741	0.246	0.275
	CP009273_1620326_T_C	0.549	0.00127	0.00324	0.433	0.144	0.275
	CP009273_434410_C_T	0.133	0.00139	0.00325	0.655	0.218	0.275
	CP009273_2027321_TT_CC	0.133	0.782	0.00325	0.486	0.162	0.275
	CP009273_69845_GGTA_CGTT	0.168	0.00497	0.00325	0.505	0.168	0.275
	CP009273_409248_T_C	0.124	1.76e-05	0.00326	0.55	0.183	0.275
	CP009273_4490017_GTGGC_ACGGT	0.221	4.93e-07	0.00326	-0.426	0.142	0.274
	CP009273_4178130_A_G	0.779	0.145	0.00326	0.568	0.189	0.274
	CP009273_587723_C_T	0.354	0.227	0.00327	0.535	0.178	0.274
	CP009273_4497241_G_C	0.248	0.296	0.00329	-0.288	0.0959	0.274
	CP009273_2000146_C_T	0.965	0.321	0.00329	-0.729	0.243	0.274
	CP009273_2935402_A_T	0.257	0.085	0.0033	0.403	0.134	0.274
	CP009273_110242_T_C	0.327	9.93e-05	0.0033	-0.731	0.243	0.274
	CP009273_1020448_C_T	0.327	9.93e-05	0.0033	-0.731	0.243	0.274
	CP009273_2327747_G_A	0.708	0.288	0.00332	0.614	0.204	0.274
	CP009273_2896310_C_T	0.124	0.0507	0.00335	0.421	0.14	0.274
	CP009273_2012475_A_G	0.336	0.0565	0.00339	0.398	0.133	0.273
	CP009273_4221460_A_G	0.646	0.000621	0.0034	-0.549	0.184	0.273
	CP009273_3075679_G_A	0.221	0.544	0.00343	0.664	0.222	0.273
	CP009273_2331343_A_G	0.221	0.397	0.00344	0.813	0.272	0.273
	CP009273_1148081_T_C	0.336	0.228	0.00345	0.577	0.193	0.273
	CP009273_612293_A_T	0.195	0.0115	0.00346	0.416	0.139	0.273
	CP009273_3749311_C_A	0.221	1.5e-06	0.00351	-0.629	0.211	0.272
	CP009273_1471122_GATT_TATC	0.345	0.109	0.00353	0.512	0.172	0.272
	CP009273_3111566_CCCTGTCACG_TCCGGTTACA	0.142	0.000514	0.00354	0.418	0.14	0.272
	CP009273_6595_T_C	0.876	0.0139	0.00354	0.436	0.146	0.272
	CP009273_584214_A_G	0.487	0.351	0.00355	0.552	0.185	0.272
	CP009273_1683510_A_T	0.15	9.1e-08	0.00357	0.644	0.216	0.272
	CP009273_738711_T_C	0.248	7.54e-06	0.00357	-0.773	0.26	0.272
	CP009273_1614633_T_A	0.248	7.54e-06	0.00357	-0.773	0.26	0.272
	CP009273_1614639_G_A	0.248	7.54e-06	0.00357	-0.773	0.26	0.272
	CP009273_3012253_TCAG_CCAA	0.248	7.54e-06	0.00357	-0.773	0.26	0.272
	CP009273_3782240_G_A	0.248	7.54e-06	0.00357	-0.773	0.26	0.272
	CP009273_4011238_GCAA_CCAG	0.248	7.54e-06	0.00357	-0.773	0.26	0.272
	CP009273_4109720_C_T	0.248	7.54e-06	0.00357	-0.773	0.26	0.272
	CP009273_2441647_A_G	0.142	0.0271	0.00359	0.39	0.131	0.272
	CP009273_4213413_TTCC_CTCT	0.301	0.0733	0.00359	0.409	0.137	0.272
	CP009273_3849650_G_A	0.354	0.235	0.00359	-0.553	0.186	0.272
	CP009273_1370404_T_C	0.681	0.00114	0.00359	-0.547	0.184	0.272
	CP009273_1370536_G_A	0.681	0.00114	0.00359	-0.547	0.184	0.272
	CP009273_1542782_C_T	0.292	0.0195	0.0036	0.352	0.118	0.272
	CP009273_3088789_T_C	0.469	0.296	0.00361	0.389	0.131	0.272
	CP009273_3088798_C_T	0.469	0.296	0.00361	0.389	0.131	0.272
	CP009273_3209784_A_G	0.469	0.101	0.00361	-0.488	0.164	0.272
	CP009273_4630681_A_G	0.204	0.0721	0.00362	0.401	0.135	0.272
	CP009273_1211315_A_C	0.717	0.0179	0.00362	0.466	0.157	0.272
	CP009273_4035425_C_T	0.726	0.331	0.00362	0.675	0.227	0.272
	CP009273_890262_T_C	0.142	0.074	0.00363	0.416	0.14	0.271
	CP009273_3111509_GGTA_AGTG	0.15	0.000738	0.00364	0.377	0.127	0.271
	CP009273_2886160_T_C	0.212	1.32e-06	0.00366	-0.605	0.204	0.271
	CP009273_1618828_T_C	0.469	0.000695	0.00366	0.485	0.163	0.271
	CP009273_2024998_G_A	0.106	0.00169	0.00367	0.536	0.18	0.271
	CP009273_2034557_T_C	0.425	0.101	0.00369	0.359	0.121	0.271
	CP009273_2863142_G_T	0.283	0.00797	0.0037	0.52	0.176	0.271
	CP009273_2541862_G_A	0.124	0.00125	0.00371	-0.577	0.195	0.271
	CP009273_4489496_AG_CA	0.168	0.000179	0.00371	-0.418	0.141	0.271
	CP009273_4367315_A_G	0.186	0.059	0.00371	0.34	0.115	0.271
	CP009273_1625643_A_G	0.416	0.237	0.00371	0.491	0.166	0.271
	CP009273_1692835_A_C	0.735	0.123	0.00371	-0.445	0.15	0.271
	CP009273_1487815_CACG_TACA	0.177	0.0822	0.00372	0.398	0.134	0.271
	CP009273_2679568_T_C	0.212	0.056	0.00372	0.724	0.244	0.271
	CP009273_944697_A_G	0.389	0.0779	0.00372	-0.618	0.209	0.271
	CP009273_3804134_T_C	0.584	0.000109	0.00373	-0.33	0.112	0.271
	CP009273_1204105_C_T	0.133	0.00615	0.00374	-0.359	0.121	0.271
	CP009273_3770890_G_A	0.619	0.0459	0.00376	-0.402	0.136	0.27
	CP009273_3041462_C_A	0.434	0.429	0.00377	0.549	0.185	0.27
	CP009273_3111377_A_T	0.186	0.00132	0.00378	0.359	0.121	0.27
	CP009273_3111383_GGTATT_CGTGTG	0.186	0.00132	0.00378	0.359	0.121	0.27
	CP009273_3111419_AAG_CAA	0.186	0.00132	0.00378	0.359	0.121	0.27
	CP009273_3111605_GCCAG_ACCAA	0.186	0.00132	0.00378	0.359	0.121	0.27
	CP009273_1535111_G_A	0.549	0.2	0.00378	0.466	0.158	0.27
	CP009273_503041_C_T	0.115	0.131	0.00379	0.425	0.144	0.27
	CP009273_1534115_A_G	0.531	0.139	0.00379	0.44	0.149	0.27
	CP009273_54337_T_A	0.628	0.0971	0.00379	0.363	0.123	0.27
	CP009273_3784913_A_G	0.646	0.000219	0.00379	-0.335	0.113	0.27
	CP009273_4291750_T_G	0.469	0.17	0.0038	0.472	0.16	0.27
	CP009273_2191383_C_T	0.283	1.02e-05	0.00381	-0.754	0.255	0.27
	CP009273_2918412_T_C	0.283	1.02e-05	0.00381	-0.754	0.255	0.27
	CP009273_2021789_A_G	0.354	0.000649	0.00381	0.294	0.0995	0.27
	CP009273_2896481_C_T	0.673	0.086	0.00382	0.472	0.16	0.27
	CP009273_647067_TATCAATTCA_AATTAGCTCG	0.106	1.28e-08	0.00383	0.737	0.25	0.27
	CP009273_1172563_C_T	0.106	1.14e-05	0.00383	-0.518	0.175	0.27
	CP009273_1852458_C_T	0.204	0.0426	0.00383	0.339	0.115	0.27
	CP009273_1852471_GC_AT	0.204	0.0426	0.00383	0.339	0.115	0.27
	CP009273_1984352_G_C	0.327	0.0124	0.00384	0.478	0.162	0.27
	CP009273_592018_A_G	0.619	0.0281	0.00386	0.325	0.11	0.27
	CP009273_3228743_G_A	0.265	0.13	0.00388	0.488	0.165	0.27
	CP009273_1977792_C_A	0.354	0.0387	0.00388	-0.349	0.118	0.27
	CP009273_1746537_T_C	0.566	0.588	0.00388	0.436	0.148	0.27
	CP009273_433304_T_C	0.195	0.000287	0.00389	0.509	0.173	0.27
	CP009273_537031_G_A	0.389	0.0153	0.00389	0.45	0.153	0.27
	CP009273_2939752_A_T	0.779	0.313	0.00389	0.746	0.253	0.27
	CP009273_3296426_T_C	0.159	0.00136	0.0039	0.575	0.195	0.269
	CP009273_3126284_C_T	0.212	0.0193	0.0039	0.496	0.168	0.269
	CP009273_2091994_TCGGTTA_ACGATTG	0.115	3.22e-10	0.00391	0.571	0.194	0.269
	CP009273_2092015_G_A	0.115	3.22e-10	0.00391	0.571	0.194	0.269
	CP009273_2092099_C_G	0.115	3.22e-10	0.00391	0.571	0.194	0.269
	CP009273_2092300_GTAG_ATAA	0.115	3.22e-10	0.00391	0.571	0.194	0.269
	CP009273_2092318_C_T	0.115	3.22e-10	0.00391	0.571	0.194	0.269
	CP009273_2258338_C_T	0.398	0.703	0.00391	0.581	0.197	0.269
	CP009273_3110819_A_G	0.204	2e-08	0.00392	0.409	0.139	0.269
	CP009273_2965366_G_A	0.566	0.125	0.00393	0.41	0.139	0.269
	CP009273_2506048_A_G	0.628	0.00658	0.00393	0.336	0.114	0.269
	CP009273_2882151_TGAC_CGAG	0.124	0.00733	0.00394	0.434	0.147	0.269
	CP009273_3078401_G_C	0.319	0.194	0.00394	0.606	0.206	0.269
	CP009273_3270516_A_C	0.336	0.248	0.00395	0.656	0.223	0.269
	CP009273_3373315_A_G	0.823	0.118	0.00396	0.487	0.166	0.269
	CP009273_3537347_A_G	0.204	0.000312	0.00397	-0.463	0.157	0.269
	CP009273_2676680_T_A	0.142	0.000112	0.00398	-0.481	0.163	0.269
	CP009273_159191_T_C	0.204	0.88	0.00398	0.494	0.168	0.269
	CP009273_1801232_G_A	0.735	0.164	0.00399	0.483	0.164	0.269
	CP009273_2679490_T_C	0.204	0.00762	0.004	0.347	0.118	0.269
	CP009273_1743133_T_C	0.469	0.002	0.004	0.53	0.18	0.269
	CP009273_1542947_G_A	0.15	0.00173	0.00404	-0.403	0.137	0.268
	CP009273_3297559_T_C	0.212	0.439	0.00404	0.768	0.262	0.268
	CP009273_4489676_A_C	0.239	7.18e-07	0.00405	-0.38	0.129	0.268
	CP009273_4490079_T_C	0.239	7.18e-07	0.00405	-0.38	0.129	0.268
	CP009273_3819529_A_G	0.451	0.0104	0.00405	0.339	0.115	0.268
	CP009273_2935339_CGAA_TGAC	0.637	0.0162	0.00405	0.419	0.143	0.268
	CP009273_2091958_T_G	0.248	1.36e-05	0.00406	-0.331	0.113	0.268
	CP009273_1984064_A_G	0.469	0.096	0.00408	0.376	0.128	0.268
	CP009273_882385_C_T	0.372	0.0161	0.00409	0.445	0.152	0.268
	CP009273_578375_A_G	0.301	0.00819	0.0041	-0.289	0.0987	0.268
	CP009273_4035066_G_A	0.451	0.00158	0.0041	0.57	0.195	0.268
	CP009273_11901_C_T	0.442	0.00117	0.00412	0.379	0.129	0.268
	CP009273_1973681_T_A	0.345	0.611	0.00413	0.56	0.191	0.268
	CP009273_789504_A_G	0.381	0.000142	0.00413	0.348	0.119	0.268
	CP009273_2019989_AT_GC	0.195	5.96e-05	0.00414	0.394	0.135	0.268
	CP009273_1316820_A_G	0.407	0.0869	0.00414	0.544	0.186	0.268
	CP009273_1619570_T_TC	0.407	0.000247	0.00414	0.376	0.128	0.268
	CP009273_2023925_C_T	0.265	0.327	0.00415	0.554	0.189	0.268
	CP009273_7456_GCGG_TCGC	0.319	0.679	0.00415	0.381	0.13	0.268
	CP009273_1837782_A_G	0.664	0.0104	0.00416	-0.368	0.126	0.268
	CP009273_176002_A_G	0.487	7.83e-05	0.00417	0.383	0.131	0.268
	CP009273_1577432_A_T	0.681	0.00473	0.00417	0.37	0.126	0.268
	CP009273_3532753_T_C	0.407	0.000109	0.00418	0.326	0.112	0.267
	CP009273_194332_C_T	0.15	0.00176	0.00419	0.578	0.198	0.267
	CP009273_3992425_G_T	0.442	0.0223	0.0042	-0.428	0.146	0.267
	CP009273_1834006_A_G	0.628	0.0506	0.0042	-0.366	0.125	0.267
	CP009273_2965795_C_T	0.124	0.00454	0.00422	0.408	0.14	0.267
	CP009273_2655915_ATTAC_GTTAA	0.265	0.000199	0.00422	0.373	0.128	0.267
	CP009273_245892_C_T	0.796	0.249	0.00423	0.656	0.225	0.267
	CP009273_2105976_T_G	0.407	0.000418	0.00424	-0.256	0.0876	0.267
	CP009273_393_T_G	0.611	0.00336	0.00424	0.338	0.116	0.267
	CP009273_2955107_T_G	0.265	0.0925	0.00425	-0.372	0.127	0.267
	CP009273_821058_G_A	0.31	0.274	0.00426	0.617	0.211	0.267
	CP009273_4209186_ATTTTTG_CTTCTTA	0.31	0.274	0.00426	0.617	0.211	0.267
	CP009273_2438596_GGCT_TGCA	0.106	0.415	0.00427	0.549	0.188	0.267
	CP009273_1987705_A_G	0.124	0.397	0.00427	0.531	0.182	0.267
	CP009273_2141583_A_G	0.54	0.0333	0.00428	0.269	0.0924	0.267
	CP009273_2134188_G_T	0.788	0.137	0.00428	0.423	0.145	0.267
	CP009273_641941_CGGC_TGGT	0.319	0.1	0.00429	0.502	0.172	0.267
	CP009273_1439644_A_G	0.779	0.0132	0.00429	-0.429	0.147	0.267
	CP009273_4390938_A_T	0.204	0.9	0.0043	0.559	0.192	0.267
	CP009273_3933994_A_G	0.398	0.0116	0.0043	0.525	0.18	0.267
	CP009273_3934060_T_C	0.398	0.0116	0.0043	0.525	0.18	0.267
	CP009273_469492_C_T	0.469	0.0173	0.00431	-0.498	0.171	0.267
	CP009273_2059153_A_G	0.522	1.17e-05	0.00432	0.312	0.107	0.267
	CP009273_127484_ATAC_GTAT	0.212	0.981	0.00433	0.528	0.181	0.266
	CP009273_469501_C_T	0.354	0.0841	0.00434	-0.454	0.156	0.266
	CP009273_679103_A_T	0.673	0.128	0.00434	0.409	0.14	0.266
	CP009273_4615932_T_C	0.389	0.0693	0.00435	0.415	0.142	0.266
	CP009273_1870712_A_T	0.779	0.42	0.00435	0.754	0.259	0.266
	CP009273_3934692_T_A	0.779	0.42	0.00435	0.754	0.259	0.266
	CP009273_1316856_G_A	0.319	0.256	0.00436	0.598	0.205	0.266
	CP009273_4069434_C_T	0.442	0.0553	0.00436	0.365	0.125	0.266
	CP009273_3236212_A_G	0.611	0.0488	0.00436	0.517	0.178	0.266
	CP009273_2032391_C_T	0.381	0.288	0.00437	0.41	0.141	0.266
	CP009273_3236107_T_C	0.699	0.00064	0.00437	-0.511	0.176	0.266
	CP009273_1378138_A_G	0.345	4.7e-05	0.00438	-0.625	0.215	0.266
	CP009273_2686935_G_A	0.133	1.61e-06	0.00439	0.748	0.257	0.266
	CP009273_3272938_C_T	0.133	1.61e-06	0.00439	0.748	0.257	0.266
	CP009273_2329017_C_T	0.212	0.00135	0.00439	0.505	0.174	0.266
	CP009273_2294577_CGGT_TGGC	0.283	0.137	0.00439	0.501	0.172	0.266
	CP009273_3107335_C_G	0.327	0.0917	0.00439	0.455	0.156	0.266
	CP009273_637693_T_C	0.372	0.344	0.0044	-0.612	0.21	0.266
	CP009273_637786_A_G	0.372	0.344	0.0044	-0.612	0.21	0.266
	CP009273_637801_C_T	0.372	0.344	0.0044	-0.612	0.21	0.266
	CP009273_637912_A_C	0.372	0.344	0.0044	-0.612	0.21	0.266
	CP009273_253382_T_A	0.619	0.000956	0.0044	-0.506	0.174	0.266
	CP009273_3872853_G_A	0.142	0.00642	0.00441	0.398	0.137	0.266
	CP009273_4577915_TAGC_CAGT	0.257	1.71e-05	0.00441	-0.297	0.102	0.266
	CP009273_4340136_C_T	0.513	0.000134	0.00441	0.415	0.143	0.266
	CP009273_4459556_T_C	0.354	0.00319	0.00442	0.283	0.0974	0.266
	CP009273_820695_G_A	0.425	0.00127	0.00446	0.528	0.182	0.266
	CP009273_2569355_CT_C	0.54	0.00125	0.00446	0.365	0.126	0.266
	CP009273_2478266_CAAACCAT_TAATCCTC	0.239	4.75e-06	0.00447	-0.675	0.233	0.266
	CP009273_3153738_A_G	0.425	0.00115	0.00447	-0.362	0.125	0.266
	CP009273_3028696_G_A	0.133	0.465	0.00448	0.46	0.158	0.266
	CP009273_3554612_C_G	0.664	0.563	0.00448	-0.424	0.146	0.266
	CP009273_585256_T_C	0.805	0.197	0.00449	0.511	0.176	0.265
	CP009273_3111473_G_A	0.177	0.00145	0.0045	0.351	0.121	0.265
	CP009273_3111536_G_C	0.177	0.00145	0.0045	0.351	0.121	0.265
	CP009273_3111542_G_A	0.177	0.00145	0.0045	0.351	0.121	0.265
	CP009273_3111584_T_G	0.177	0.00145	0.0045	0.351	0.121	0.265
	CP009273_1025210_CTCAGA_TTCATT	0.115	1.7e-08	0.00451	0.647	0.223	0.265
	CP009273_1519626_G_A	0.106	7.52e-08	0.00452	0.687	0.237	0.265
	CP009273_3091567_T_C	0.115	0.142	0.00452	0.409	0.141	0.265
	CP009273_3091573_CCGTC_TCGCT	0.115	0.142	0.00452	0.409	0.141	0.265
	CP009273_3091594_G_A	0.115	0.142	0.00452	0.409	0.141	0.265
	CP009273_3091599_TG_CA	0.115	0.142	0.00452	0.409	0.141	0.265
	CP009273_1986616_T_A	0.655	0.00705	0.00452	0.28	0.0968	0.265
	CP009273_1786955_G_A	0.743	0.312	0.00453	0.646	0.223	0.265
	CP009273_4459502_G_A	0.345	0.00277	0.00454	0.284	0.098	0.265
	CP009273_2940957_G_A	0.177	0.0324	0.00455	-0.394	0.136	0.265
	CP009273_3947152_G_A	0.177	7.68e-05	0.00455	-0.533	0.184	0.265
	CP009273_2933287_G_C	0.619	0.0336	0.00455	-0.369	0.128	0.265
	CP009273_2357614_C_A	0.301	0.239	0.00456	0.561	0.194	0.265
	CP009273_2346602_G_T	0.142	4.84e-07	0.00457	-0.539	0.186	0.265
	CP009273_2447790_CA_TG	0.336	0.146	0.00457	0.508	0.176	0.265
	CP009273_4174181_A_C	0.496	0.424	0.00457	0.58	0.2	0.265
	CP009273_3105348_T_G	0.142	0.0525	0.00458	0.421	0.145	0.265
	CP009273_3105369_GTCGATA_ATTGATT	0.142	0.0525	0.00458	0.421	0.145	0.265
	CP009273_715910_T_C	0.195	0.075	0.00458	0.329	0.114	0.265
	CP009273_3504846_G_A	0.212	0.0534	0.00458	0.818	0.283	0.265
	CP009273_2898406_C_T	0.363	0.185	0.0046	0.327	0.113	0.265
	CP009273_789537_A_G	0.442	0.00146	0.00462	0.316	0.109	0.265
	CP009273_3863801_G_T	0.283	0.401	0.00463	0.601	0.208	0.265
	CP009273_2312570_A_G	0.398	0.363	0.00463	0.582	0.202	0.265
	CP009273_2321813_GCAA_ACAG	0.646	0.0409	0.00464	0.41	0.142	0.265
	CP009273_2090349_GTTACTG_TTTATTA	0.106	0.00103	0.00466	0.594	0.206	0.264
	CP009273_3600152_A_G	0.301	0.0755	0.00468	0.378	0.131	0.264
	CP009273_3600179_A_G	0.301	0.0755	0.00468	0.378	0.131	0.264
	CP009273_324659_G_A	0.372	7.85e-06	0.00469	-0.353	0.122	0.264
	CP009273_1873414_G_A	0.248	0.077	0.0047	0.527	0.183	0.264
	CP009273_3110335_G_A	0.212	4.02e-06	0.00471	0.34	0.118	0.264
	CP009273_2007279_C_T	0.274	3e-07	0.00473	-0.349	0.121	0.264
	CP009273_1855056_C_A	0.142	0.0957	0.00475	0.391	0.136	0.264
	CP009273_1855290_T_C	0.142	0.0957	0.00475	0.391	0.136	0.264
	CP009273_870138_G_T	0.345	0.116	0.00477	-0.345	0.12	0.264
	CP009273_3387342_T_G	0.292	0.544	0.00478	0.476	0.165	0.264
	CP009273_3610518_A_G	0.867	0.00135	0.00479	-0.524	0.182	0.264
	CP009273_921441_A_G	0.168	0.000668	0.00482	0.445	0.155	0.263
	CP009273_2006253_A_T	0.142	0.000418	0.00485	0.594	0.207	0.263
	CP009273_397994_ACTGAATT_GCTAAATG	0.292	0.0149	0.00485	0.347	0.121	0.263
	CP009273_2000449_T_C	0.903	0.0694	0.00485	-0.404	0.14	0.263
	CP009273_2000455_G_A	0.903	0.0694	0.00485	-0.404	0.14	0.263
	CP009273_2575468_A_T	0.106	2.21e-07	0.00486	0.719	0.25	0.263
	CP009273_2053682_A_C	0.239	7.49e-05	0.00487	0.37	0.129	0.263
	CP009273_2012781_C_A	0.265	0.00821	0.00487	-0.299	0.104	0.263
	CP009273_3397828_G_A	0.336	0.212	0.00487	0.621	0.216	0.263
	CP009273_2954191_A_G	0.788	0.155	0.00488	-0.523	0.182	0.263
	CP009273_1911075_T_G	0.575	0.000196	0.00489	0.292	0.102	0.263
	CP009273_246054_G_A	0.23	0.00512	0.0049	0.474	0.165	0.263
	CP009273_4034825_C_T	0.363	0.000147	0.0049	0.501	0.175	0.263
	CP009273_4034840_G_T	0.363	0.000147	0.0049	0.501	0.175	0.263
	CP009273_4035198_A_G	0.363	0.000147	0.0049	0.501	0.175	0.263
	CP009273_865769_T_A	0.115	0.0981	0.00491	0.551	0.192	0.263
	CP009273_368272_T_C	0.168	0.062	0.00491	0.368	0.128	0.263
	CP009273_963246_G_A	0.31	2.9e-05	0.00491	-0.685	0.238	0.263
	CP009273_1885720_A_G	0.31	2.9e-05	0.00491	-0.685	0.238	0.263
	CP009273_3604662_G_A	0.31	2.9e-05	0.00491	-0.685	0.238	0.263
	CP009273_1989987_G_A	0.265	0.215	0.00492	0.642	0.224	0.263
	CP009273_2143294_G_A	0.204	0.0183	0.00493	0.426	0.148	0.263
	CP009273_3228590_G_A	0.743	0.181	0.00494	0.506	0.176	0.263
	CP009273_3228596_A_C	0.743	0.181	0.00494	0.506	0.176	0.263
	CP009273_2141622_T_C	0.681	0.509	0.00495	0.297	0.104	0.263
	CP009273_2817526_G_C	0.124	2.31e-05	0.00497	-0.578	0.202	0.263
	CP009273_2835371_G_A	0.15	0.000137	0.00497	0.536	0.187	0.263
	CP009273_2373_G_A	0.381	0.13	0.00497	0.399	0.139	0.262
	CP009273_3228341_G_A	0.248	2.73e-06	0.00498	-0.574	0.2	0.262
	CP009273_2003868_GG_TA	0.204	0.000485	0.00501	0.472	0.165	0.262
	CP009273_1988708_T_C	0.434	0.145	0.00502	0.452	0.158	0.262
	CP009273_3669851_T_C	0.168	0.00127	0.00503	-0.5	0.175	0.262
	CP009273_2447671_GTCG_ATCA	0.327	0.166	0.00503	0.527	0.184	0.262
	CP009273_98755_C_T	0.221	0.047	0.00504	-0.389	0.136	0.262
	CP009273_3208569_G_A	0.31	0.234	0.00505	0.589	0.206	0.262
	CP009273_4004793_C_T	0.566	0.00137	0.00505	0.295	0.103	0.262
	CP009273_3226352_A_G	0.504	0.000886	0.00506	0.483	0.169	0.262
	CP009273_883046_A_G	0.735	0.229	0.00506	0.587	0.205	0.262
	CP009273_4183764_GGGG_AGGA	0.159	1.21e-05	0.00508	-0.509	0.178	0.262
	CP009273_4459652_C_T	0.372	0.00315	0.00508	0.286	0.1	0.262
	CP009273_3475688_T_C	0.708	0.194	0.0051	0.556	0.195	0.262
	CP009273_1741583_T_A	0.336	0.298	0.00511	0.593	0.207	0.262
	CP009273_4192998_C_T	0.336	0.298	0.00511	0.593	0.207	0.262
	CP009273_1535120_GTGT_ATGC	0.115	0.137	0.00512	0.473	0.166	0.262
	CP009273_4105346_G_A	0.195	2.81e-05	0.00512	-0.48	0.168	0.262
	CP009273_2075327_A_G	0.133	0.258	0.00513	0.382	0.134	0.262
	CP009273_185781_G_A	0.133	0.0104	0.00514	0.737	0.258	0.262
	CP009273_4077545_C_T	0.327	0.000148	0.00514	-0.347	0.122	0.262
	CP009273_2671451_C_T	0.283	0.00921	0.00515	0.281	0.0984	0.262
	CP009273_3109751_T_C	0.212	0.227	0.00516	0.322	0.113	0.261
	CP009273_2532346_T_C	0.69	0.045	0.00516	0.463	0.162	0.261
	CP009273_1982776_TC_CA	0.115	0.0899	0.00517	-0.39	0.137	0.261
	CP009273_1357896_A_G	0.15	1.23e-07	0.00517	0.625	0.219	0.261
	CP009273_98881_C_T	0.434	0.000643	0.00517	-0.353	0.124	0.261
	CP009273_3107153_T_C	0.124	0.0587	0.00518	0.394	0.138	0.261
	CP009273_852930_C_T	0.31	0.375	0.00518	0.636	0.223	0.261
	CP009273_2895542_T_A	0.363	0.00796	0.00518	0.356	0.125	0.261
	CP009273_3372883_A_G	0.124	4.56e-06	0.00519	-0.562	0.197	0.261
	CP009273_2075753_G_A	0.265	0.937	0.00519	0.397	0.139	0.261
	CP009273_1834596_GT_AC	0.442	0.63	0.00519	0.65	0.228	0.261
	CP009273_1004868_C_T	0.248	0.0446	0.0052	0.478	0.168	0.261
	CP009273_4212786_C_T	0.186	0.00835	0.00521	-0.352	0.123	0.261
	CP009273_2276707_G_A	0.398	0.000125	0.00521	-0.428	0.15	0.261
	CP009273_889545_C_T	0.46	0.29	0.00521	0.354	0.124	0.261
	CP009273_2228627_C_T	0.451	0.000994	0.00522	0.581	0.204	0.261
	CP009273_2030318_T_C	0.265	0.206	0.00523	0.595	0.209	0.261
	CP009273_650213_GCCA_ACCC	0.31	0.000117	0.00523	-0.33	0.116	0.261
	CP009273_192757_TACT_GACC	0.142	0.323	0.00524	0.47	0.165	0.261
	CP009273_4422984_G_T	0.186	0.184	0.00524	-0.54	0.19	0.261
	CP009273_4423410_G_A	0.186	0.184	0.00524	-0.54	0.19	0.261
	CP009273_3934322_T_A	0.478	0.00272	0.00524	0.495	0.174	0.261
	CP009273_2346716_T_C	0.15	1.8e-05	0.00525	-0.528	0.186	0.261
	CP009273_3683600_T_G	0.469	0.467	0.00525	0.569	0.2	0.261
	CP009273_2532397_G_A	0.478	0.00111	0.00525	0.437	0.154	0.261
	CP009273_3636431_G_A	0.115	0.0414	0.00527	-0.436	0.153	0.261
	CP009273_3946416_T_C	0.204	0.8	0.00527	0.451	0.159	0.261
	CP009273_3081424_G_A	0.336	0.0593	0.00527	0.402	0.141	0.261
	CP009273_3297863_A_G	0.274	0.0489	0.00528	0.405	0.142	0.261
	CP009273_2834275_G_A	0.283	2.14e-05	0.00528	-0.352	0.124	0.261
	CP009273_1005270_C_T	0.239	0.0379	0.00529	0.484	0.17	0.261
	CP009273_856884_G_A	0.23	0.737	0.00532	0.604	0.213	0.261
	CP009273_1994345_G_A	0.363	6.35e-06	0.00532	0.308	0.108	0.261
	CP009273_4116187_G_A	0.124	1.41e-06	0.00533	0.59	0.207	0.26
	CP009273_1244908_T_C	0.46	0.561	0.00534	0.646	0.227	0.26
	CP009273_1245884_C_T	0.46	0.561	0.00534	0.646	0.227	0.26
	CP009273_4069718_A_G	0.46	0.17	0.00534	0.439	0.154	0.26
	CP009273_4535285_G_T	0.681	0.138	0.00534	0.279	0.0981	0.26
	CP009273_3476818_C_T	0.726	0.319	0.00534	0.59	0.208	0.26
	CP009273_789256_C_T	0.761	0.281	0.00537	0.631	0.222	0.26
	CP009273_480548_G_A	0.212	0.00539	0.00538	0.474	0.167	0.26
	CP009273_3229633_C_T	0.292	0.221	0.00539	0.534	0.188	0.26
	CP009273_2957482_A_G	0.389	0.000242	0.00539	-0.53	0.187	0.26
	CP009273_2140554_C_G	0.788	0.0135	0.0054	0.365	0.129	0.26
	CP009273_4223054_A_T	0.283	0.151	0.00542	0.465	0.164	0.26
	CP009273_1957256_G_A	0.292	5.11e-05	0.00542	-0.674	0.238	0.26
	CP009273_154510_T_C	0.478	0.00086	0.00543	0.443	0.156	0.26
	CP009273_3783597_AC_TA	0.504	0.00287	0.00543	-0.37	0.13	0.26
	CP009273_495862_C_T	0.195	0.00246	0.00544	0.563	0.199	0.26
	CP009273_3228866_C_T	0.354	2.38e-05	0.00545	-0.435	0.154	0.26
	CP009273_1976968_G_A	0.15	0.864	0.00546	-0.406	0.143	0.26
	CP009273_2053586_G_T	0.106	0.0248	0.00547	0.464	0.164	0.26
	CP009273_2955248_C_T	0.221	0.0747	0.00547	-0.346	0.122	0.26
	CP009273_1543031_C_T	0.354	0.00012	0.00547	0.314	0.111	0.26
	CP009273_1746462_T_A	0.619	0.0506	0.00551	0.337	0.119	0.26
	CP009273_3842722_G_A	0.159	0.00389	0.00552	0.369	0.13	0.259
	CP009273_4027443_G_A	0.345	9.98e-06	0.00552	0.311	0.11	0.259
	CP009273_649902_G_A	0.168	0.00605	0.00554	0.66	0.233	0.259
	CP009273_648245_T_C	0.611	0.000964	0.00554	-0.467	0.165	0.259
	CP009273_2019834_A_G	0.372	0.0223	0.00556	0.328	0.116	0.259
	CP009273_3934574_G_A	0.779	0.299	0.00556	0.664	0.235	0.259
	CP009273_2075249_C_A	0.15	0.144	0.00557	0.344	0.122	0.259
	CP009273_1474619_G_A	0.133	0.000875	0.00562	-0.399	0.141	0.259
	CP009273_4027515_T_C	0.133	3.52e-07	0.00562	-0.539	0.191	0.259
	CP009273_2352325_C_G	0.124	1.57e-07	0.00563	0.716	0.254	0.259
	CP009273_2166271_C_T	0.133	1.07e-08	0.00563	0.471	0.167	0.259
	CP009273_694782_G_A	0.106	0.00277	0.00567	0.65	0.231	0.259
	CP009273_887221_G_A	0.159	0.025	0.00567	0.453	0.161	0.259
	CP009273_4490192_ACACT_GTACG	0.115	6.75e-06	0.00568	-0.446	0.158	0.259
	CP009273_3089924_T_A	0.168	0.0744	0.0057	0.347	0.123	0.258
	CP009273_3088846_C_T	0.496	0.2	0.00572	0.365	0.13	0.258
	CP009273_3088885_T_A	0.496	0.2	0.00572	0.365	0.13	0.258
	CP009273_2818489_T_A	0.274	0.0398	0.00574	0.578	0.205	0.258
	CP009273_2321140_A_G	0.363	0.266	0.00574	0.537	0.191	0.258
	CP009273_3783878_C_T	0.531	0.000543	0.00574	-0.477	0.169	0.258
	CP009273_3783905_A_G	0.531	0.000543	0.00574	-0.477	0.169	0.258
	CP009273_42486_C_T	0.204	0.0363	0.00575	0.551	0.195	0.258
	CP009273_3555079_T_C	0.761	0.212	0.00575	-0.509	0.181	0.258
	CP009273_3879890_A_T	0.265	0.973	0.00576	0.521	0.185	0.258
	CP009273_359724_A_G	0.23	0.0885	0.00577	0.381	0.135	0.258
	CP009273_359734_G_A	0.23	0.0885	0.00577	0.381	0.135	0.258
	CP009273_3160157_T_C	0.274	0.000824	0.00577	-0.509	0.181	0.258
	CP009273_1533377_G_A	0.159	0.00229	0.00578	0.665	0.236	0.258
	CP009273_3228506_A_G	0.549	0.83	0.0058	0.374	0.133	0.258
	CP009273_2026735_G_A	0.257	0.437	0.00581	0.495	0.176	0.258
	CP009273_2359949_T_C	0.469	0.44	0.00581	0.598	0.213	0.258
	CP009273_438570_TTCA_CTCG	0.637	0.00685	0.00581	-0.459	0.163	0.258
	CP009273_126289_T_G	0.177	0.00171	0.00582	0.419	0.149	0.258
	CP009273_1469233_CCCAGGGACG_TCCTGGAACA	0.204	1.96e-06	0.00584	-0.602	0.214	0.258
	CP009273_4224030_CGTA_TGTT	0.31	0.458	0.00584	0.653	0.232	0.258
	CP009273_3156666_T_C	0.735	0.00339	0.00584	-0.414	0.147	0.258
	CP009273_1423193_C_T	0.212	0.00717	0.00586	-0.27	0.0962	0.258
	CP009273_3035346_G_A	0.274	0.000181	0.00586	0.327	0.116	0.258
	CP009273_1834014_T_C	0.478	3.84e-05	0.00588	-0.335	0.119	0.258
	CP009273_4452349_G_A	0.372	0.505	0.00589	0.305	0.109	0.258
	CP009273_2053271_G_A	0.425	0.266	0.00589	0.461	0.164	0.258
	CP009273_3749189_A_T	0.761	0.0101	0.00589	0.434	0.155	0.258
	CP009273_3534995_T_C	0.442	0.509	0.0059	0.483	0.172	0.258
	CP009273_368559_A_G	0.513	0.00137	0.0059	0.537	0.191	0.258
	CP009273_624230_C_T	0.664	0.04	0.00591	-0.355	0.127	0.257
	CP009273_3107061_GCC_ACT	0.319	0.0386	0.00592	0.372	0.132	0.257
	CP009273_4604656_G_A	0.894	0.0285	0.00592	0.397	0.141	0.257
	CP009273_2818549_G_A	0.106	5.24e-06	0.00597	-0.6	0.214	0.257
	CP009273_525800_G_A	0.416	0.000196	0.00597	0.39	0.139	0.257
	CP009273_4536319_A_G	0.602	0.222	0.00597	0.29	0.103	0.257
	CP009273_2656392_G_A	0.664	0.186	0.00597	0.418	0.149	0.257
	CP009273_2003793_A_G	0.602	0.00249	0.00598	0.253	0.0902	0.257
	CP009273_2884994_T_C	0.31	0.875	0.006	0.504	0.18	0.257
	CP009273_3106193_C_A	0.31	0.213	0.006	0.487	0.174	0.257
	CP009273_2145789_GCCA_TCCT	0.159	0.0485	0.00601	-0.332	0.119	0.257
	CP009273_4282963_GGAG_TGAA	0.345	0.124	0.00601	0.428	0.153	0.257
	CP009273_2547173_G_A	0.788	0.245	0.00601	-0.543	0.194	0.257
	CP009273_2390432_A_G	0.796	0.0902	0.00601	0.476	0.17	0.257
	CP009273_2369978_A_G	0.832	0.135	0.00601	0.506	0.181	0.257
	CP009273_129757_TATT_GATC	0.292	0.00655	0.00602	-0.309	0.11	0.257
	CP009273_310616_TACT_CACC	0.442	0.000155	0.00604	0.345	0.123	0.257
	CP009273_3108275_AAACT_GAACG	0.204	0.00713	0.00606	0.348	0.124	0.257
	CP009273_2265425_C_T	0.212	2.05e-06	0.00606	-0.583	0.208	0.257
	CP009273_11805_A_G	0.487	0.00177	0.00607	0.347	0.124	0.257
	CP009273_195338_C_T	0.504	0.264	0.00607	0.442	0.158	0.257
	CP009273_3771313_T_C	0.708	0.0845	0.00608	-0.374	0.134	0.257
	CP009273_4226948_C_T	0.142	0.00835	0.00612	-0.404	0.144	0.256
	CP009273_4226971_A_G	0.142	0.00835	0.00612	-0.404	0.144	0.256
	CP009273_2886159_G_T	0.204	0.00156	0.00612	0.55	0.197	0.256
	CP009273_1887668_A_G	0.257	0.000125	0.00613	-0.335	0.12	0.256
	CP009273_2010718_G_A	0.257	0.917	0.00614	0.348	0.125	0.256
	CP009273_893091_G_A	0.115	0.207	0.00615	0.418	0.15	0.256
	CP009273_3597470_A_G	0.31	0.000198	0.00615	0.319	0.114	0.256
	CP009273_3073717_G_A	0.646	0.0511	0.00615	0.417	0.149	0.256
	CP009273_2821497_G_A	0.115	4.25e-08	0.00616	0.709	0.254	0.256
	CP009273_3506221_T_C	0.469	0.327	0.00616	0.475	0.17	0.256
	CP009273_3270476_A_T	0.248	9.61e-05	0.00618	-0.446	0.16	0.256
	CP009273_1991257_G_A	0.54	0.129	0.00618	-0.319	0.114	0.256
	CP009273_2781294_A_G	0.221	0.0514	0.00619	0.689	0.247	0.256
	CP009273_2781366_T_C	0.221	0.0514	0.00619	0.689	0.247	0.256
	CP009273_2782030_A_C	0.221	0.0514	0.00619	0.689	0.247	0.256
	CP009273_4455038_A_G	0.717	0.00777	0.00619	0.304	0.109	0.256
	CP009273_2420946_G_A	0.221	0.000465	0.0062	0.481	0.172	0.256
	CP009273_2567766_T_C	0.319	0.000253	0.0062	-0.584	0.209	0.256
	CP009273_539020_G_A	0.372	0.196	0.0062	0.498	0.178	0.256
	CP009273_539029_A_G	0.372	0.196	0.0062	0.498	0.178	0.256
	CP009273_1997796_A_G	0.372	3.08e-05	0.0062	0.273	0.0978	0.256
	CP009273_1745859_A_C	0.558	0.837	0.0062	0.373	0.134	0.256
	CP009273_3153108_G_A	0.319	0.00709	0.00623	-0.318	0.114	0.256
	CP009273_3108398_GTT_ACC	0.743	0.0229	0.00623	0.323	0.116	0.256
	CP009273_1745699_A_T	0.549	0.87	0.00624	0.448	0.161	0.256
	CP009273_111723_T_C	0.15	0.00373	0.00625	0.569	0.204	0.256
	CP009273_4132868_T_C	0.504	0.347	0.00626	0.488	0.175	0.256
	CP009273_4022901_A_G	0.549	0.0113	0.00626	0.329	0.118	0.256
	CP009273_2522794_T_G	0.124	0.00187	0.00627	0.557	0.2	0.256
	CP009273_787735_T_C	0.195	0.253	0.00628	-0.58	0.208	0.256
	CP009273_3574512_A_G	0.204	0.00386	0.00628	0.658	0.236	0.256
	CP009273_4445465_C_T	0.124	0.0978	0.00629	0.375	0.135	0.256
	CP009273_2941311_T_C	0.301	0.774	0.00629	-0.349	0.125	0.256
	CP009273_3225251_C_T	0.513	0.176	0.00629	-0.445	0.16	0.256
	CP009273_2007141_C_A	0.124	0.000328	0.0063	-0.373	0.134	0.256
	CP009273_2092162_A_G	0.124	1.84e-08	0.00632	0.527	0.189	0.255
	CP009273_1093893_G_T	0.133	1.51e-06	0.00632	0.612	0.22	0.255
	CP009273_327604_TGAGTG_AAAGCA	0.283	0.0163	0.00632	0.42	0.151	0.255
	CP009273_643672_T_C	0.354	7.04e-06	0.00632	-0.452	0.162	0.255
	CP009273_2083768_T_C	0.77	0.000547	0.00632	0.325	0.117	0.255
	CP009273_2821488_G_C	0.106	9.83e-08	0.00633	0.715	0.257	0.255
	CP009273_3973187_G_A	0.319	0.0223	0.00635	0.366	0.131	0.255
	CP009273_1476293_TGCA_CGCG	0.558	0.0105	0.00635	-0.324	0.117	0.255
	CP009273_3555489_C_T	0.124	0.291	0.00636	-0.428	0.154	0.255
	CP009273_3218331_A_G	0.106	0.00447	0.00637	0.549	0.198	0.255
	CP009273_188449_T_C	0.451	0.525	0.00637	0.614	0.221	0.255
	CP009273_200373_CC_GT	0.451	0.525	0.00637	0.614	0.221	0.255
	CP009273_1874545_C_T	0.779	0.269	0.00639	-0.688	0.248	0.255
	CP009273_3388237_T_C	0.779	0.269	0.00639	-0.688	0.248	0.255
	CP009273_3635737_G_C	0.779	0.269	0.00639	-0.688	0.248	0.255
	CP009273_3836091_T_C	0.779	0.269	0.00639	-0.688	0.248	0.255
	CP009273_2146364_A_G	0.204	0.00136	0.00642	0.354	0.127	0.255
	CP009273_627871_T_C	0.805	0.246	0.00643	-0.584	0.21	0.255
	CP009273_3228584_C_T	0.327	0.563	0.00644	0.45	0.162	0.255
	CP009273_1811576_A_G	0.788	0.333	0.00644	-0.697	0.251	0.255
	CP009273_1811621_T_C	0.788	0.333	0.00644	-0.697	0.251	0.255
	CP009273_1475080_T_C	0.195	2.32e-06	0.00645	-0.575	0.207	0.255
	CP009273_1143508_CCTTGAC_TCTCGAT	0.133	0.00197	0.00647	0.423	0.152	0.255
	CP009273_588_G_A	0.398	0.00175	0.00647	0.307	0.111	0.255
	CP009273_1972616_AT_GG	0.425	7.54e-05	0.00647	-0.31	0.112	0.255
	CP009273_2026698_GTGCC_ATGCT	0.257	0.299	0.0065	0.523	0.189	0.255
	CP009273_2026714_T_C	0.257	0.299	0.0065	0.523	0.189	0.255
	CP009273_1535135_A_G	0.142	0.119	0.00652	0.412	0.149	0.255
	CP009273_3597052_AGCG_GGCA	0.106	0.00522	0.00653	-0.406	0.147	0.254
	CP009273_1887764_C_T	0.133	0.00191	0.00653	-0.395	0.143	0.254
	CP009273_1138441_G_C	0.425	0.548	0.00655	0.629	0.227	0.254
	CP009273_3109685_GTAG_ATAA	0.274	0.105	0.00656	0.311	0.112	0.254
	CP009273_368149_T_C	0.54	0.0116	0.00656	0.505	0.182	0.254
	CP009273_3737780_G_A	0.106	0.00247	0.00657	0.465	0.168	0.254
	CP009273_3737786_C_T	0.106	0.00247	0.00657	0.465	0.168	0.254
	CP009273_3737810_A_G	0.106	0.00247	0.00657	0.465	0.168	0.254
	CP009273_3764922_A_G	0.327	0.467	0.00657	0.571	0.206	0.254
	CP009273_246024_G_A	0.212	0.0491	0.0066	0.533	0.192	0.254
	CP009273_3271186_C_T	0.327	0.237	0.0066	0.552	0.199	0.254
	CP009273_587717_T_C	0.779	0.36	0.0066	0.549	0.198	0.254
	CP009273_174954_A_C	0.513	0.381	0.00661	0.446	0.161	0.254
	CP009273_3783647_AT_GC	0.584	0.00104	0.00661	-0.446	0.161	0.254
	CP009273_2146170_C_T	0.673	0.0799	0.00663	0.31	0.112	0.254
	CP009273_7395_T_C	0.788	0.00401	0.00664	0.325	0.118	0.254
	CP009273_3330010_A_G	0.735	0.00206	0.00665	-0.419	0.151	0.254
	CP009273_969370_T_C	0.761	0.128	0.00666	-0.466	0.169	0.254
	CP009273_1960571_G_A	0.159	1.57e-05	0.00668	0.566	0.205	0.254
	CP009273_75791_C_G	0.319	0.248	0.00668	0.57	0.206	0.254
	CP009273_2339897_C_T	0.124	0.022	0.00669	-0.399	0.145	0.254
	CP009273_2268425_C_T	0.31	7.32e-05	0.0067	-0.58	0.21	0.254
	CP009273_1915857_T_C	0.301	0.0125	0.00671	0.425	0.154	0.254
	CP009273_1128851_T_C	0.398	0.192	0.00671	0.52	0.188	0.254
	CP009273_3716900_T_C	0.319	0.0831	0.00672	0.629	0.228	0.254
	CP009273_4252972_G_A	0.106	0.00321	0.00673	0.437	0.158	0.254
	CP009273_4454443_A_G	0.796	0.00683	0.00673	0.333	0.121	0.254
	CP009273_4224078_A_G	0.699	0.344	0.00674	0.593	0.215	0.254
	CP009273_3229663_GCGC_ACGT	0.283	0.171	0.00675	0.475	0.172	0.253
	CP009273_2117723_A_C	0.239	7.45e-05	0.00676	-0.321	0.116	0.253
	CP009273_4421859_A_T	0.177	0.163	0.00677	-0.496	0.18	0.253
	CP009273_4422592_G_A	0.177	0.163	0.00677	-0.496	0.18	0.253
	CP009273_3700217_A_G	0.531	8.36e-05	0.00677	-0.373	0.135	0.253
	CP009273_4035170_T_C	0.106	0.103	0.00678	0.477	0.173	0.253
	CP009273_3109589_GC_TT	0.265	0.141	0.00678	0.311	0.113	0.253
	CP009273_3018855_A_T	0.487	0.00853	0.00678	0.394	0.143	0.253
	CP009273_4602851_T_C	0.133	1.99e-07	0.0068	0.628	0.228	0.253
	CP009273_1665465_C_T	0.248	0.439	0.0068	0.689	0.25	0.253
	CP009273_11705_G_T	0.717	0.0616	0.0068	0.356	0.129	0.253
	CP009273_1531276_C_T	0.168	0.035	0.00682	0.355	0.129	0.253
	CP009273_1474933_C_T	0.496	0.0678	0.00682	-0.324	0.118	0.253
	CP009273_4605085_G_C	0.23	0.000226	0.00683	0.382	0.139	0.253
	CP009273_2341045_A_C	0.796	0.294	0.00683	-0.597	0.216	0.253
	CP009273_4367240_A_T	0.195	0.0715	0.00684	0.318	0.115	0.253
	CP009273_3498630_T_C	0.398	0.304	0.00684	0.522	0.189	0.253
	CP009273_2090613_G_A	0.628	0.00418	0.00686	0.243	0.0882	0.253
	CP009273_3110927_T_C	0.124	0.117	0.00687	0.414	0.15	0.253
	CP009273_2028955_CA_AC	0.265	0.479	0.00687	0.442	0.161	0.253
	CP009273_2094333_A_G	0.611	0.643	0.00687	0.25	0.0908	0.253
	CP009273_715977_GT_AC	0.177	0.104	0.0069	0.319	0.116	0.253
	CP009273_871330_A_G	0.248	0.000596	0.0069	0.397	0.144	0.253
	CP009273_243789_C_T	0.133	1.47e-05	0.00695	0.553	0.201	0.253
	CP009273_4191293_T_C	0.168	0.0124	0.00695	-0.396	0.144	0.253
	CP009273_592775_C_T	0.212	0.0852	0.00695	0.336	0.122	0.253
	CP009273_1367296_T_C	0.664	0.00137	0.00697	-0.557	0.202	0.253
	CP009273_1367431_A_G	0.664	0.00137	0.00697	-0.557	0.202	0.253
	CP009273_1373514_A_G	0.664	0.00137	0.00697	-0.557	0.202	0.253
	CP009273_3878733_T_C	0.717	0.103	0.00697	0.674	0.245	0.253
	CP009273_699681_T_A	0.212	0.0461	0.00699	0.331	0.121	0.252
	CP009273_3788081_G_C	0.115	0.0644	0.007	0.392	0.143	0.252
	CP009273_3788096_G_T	0.115	0.0644	0.007	0.392	0.143	0.252
	CP009273_2087314_CGCT_TGCC	0.15	3.5e-06	0.007	0.364	0.132	0.252
	CP009273_178267_C_T	0.283	0.0924	0.007	-0.385	0.14	0.252
	CP009273_178471_A_G	0.283	0.0924	0.007	-0.385	0.14	0.252
	CP009273_178492_T_C	0.283	0.0924	0.007	-0.385	0.14	0.252
	CP009273_178501_C_T	0.283	0.0924	0.007	-0.385	0.14	0.252
	CP009273_889779_G_C	0.248	0.398	0.00703	0.369	0.134	0.252
	CP009273_1534400_C_G	0.221	0.371	0.00705	0.354	0.129	0.252
	CP009273_200399_C_T	0.248	0.577	0.00705	0.586	0.213	0.252
	CP009273_1482734_C_T	0.239	6.76e-06	0.00706	-0.663	0.241	0.252
	CP009273_1476545_T_C	0.788	0.124	0.00706	-0.377	0.137	0.252
	CP009273_1941863_C_T	0.283	1.21e-05	0.00707	-0.633	0.231	0.252
	CP009273_1941869_A_G	0.283	1.21e-05	0.00707	-0.633	0.231	0.252
	CP009273_1591711_G_T	0.257	0.00439	0.00708	0.406	0.148	0.252
	CP009273_1572754_C_T	0.345	0.119	0.00708	0.406	0.148	0.252
	CP009273_3846333_G_A	0.681	0.157	0.00709	0.419	0.153	0.252
	CP009273_1489490_A_C	0.301	0.0114	0.0071	0.347	0.127	0.252
	CP009273_4822_T_C	0.912	0.019	0.0071	0.431	0.157	0.252
	CP009273_2079_C_T	0.186	0.000387	0.00711	0.516	0.188	0.252
	CP009273_4454541_G_A	0.885	0.0901	0.00711	0.384	0.14	0.252
	CP009273_6574_A_G	0.159	0.134	0.00712	0.445	0.162	0.252
	CP009273_4600283_T_C	0.327	0.0667	0.00712	0.326	0.119	0.252
	CP009273_1963854_T_C	0.142	4.29e-06	0.00713	0.722	0.264	0.252
	CP009273_3476769_AA_GG	0.319	0.43	0.00713	0.593	0.216	0.252
	CP009273_3378814_C_T	0.717	0.0606	0.00714	-0.484	0.177	0.252
	CP009273_2079431_A_G	0.876	0.0578	0.00714	0.374	0.137	0.252
	CP009273_2898556_A_G	0.159	0.00376	0.00715	0.493	0.18	0.252
	CP009273_324671_TAAA_CAAG	0.248	7.29e-06	0.00718	-0.588	0.215	0.252
	CP009273_2105602_G_T	0.372	0.0076	0.00719	-0.237	0.0866	0.252
	CP009273_909890_A_G	0.416	0.402	0.00719	0.6	0.219	0.252
	CP009273_406748_ATAAC_GCAAT	0.23	6.33e-05	0.0072	0.331	0.121	0.252
	CP009273_940109_G_A	0.212	0.0111	0.00722	0.43	0.157	0.251
	CP009273_741016_A_G	0.673	0.00495	0.00722	-0.301	0.11	0.251
	CP009273_447949_A_T	0.177	0.1	0.00723	0.375	0.137	0.251
	CP009273_2092684_T_A	0.434	0.189	0.00724	-0.246	0.09	0.251
	CP009273_4617458_C_T	0.655	0.000793	0.00724	0.358	0.131	0.251
	CP009273_1984094_G_A	0.46	0.131	0.00725	0.354	0.129	0.251
	CP009273_178399_G_A	0.619	0.000318	0.00725	-0.361	0.132	0.251
	CP009273_4396944_C_T	0.257	0.0753	0.00726	0.337	0.123	0.251
	CP009273_2192346_T_C	0.327	3.73e-06	0.00726	-0.421	0.154	0.251
	CP009273_1319770_G_A	0.212	0.0541	0.00727	0.627	0.229	0.251
	CP009273_1319690_T_C	0.407	0.334	0.00727	0.546	0.2	0.251
	CP009273_3556566_T_C	0.416	0.00421	0.00728	-0.405	0.148	0.251
	CP009273_2133444_G_A	0.106	0.0185	0.00731	-0.36	0.132	0.251
	CP009273_2007465_T_A	0.212	3.33e-05	0.00731	0.335	0.123	0.251
	CP009273_4396977_C_T	0.558	0.905	0.00731	0.379	0.138	0.251
	CP009273_1744962_A_T	0.487	0.000707	0.00732	0.441	0.161	0.251
	CP009273_1424060_A_G	0.106	0.0154	0.00733	0.383	0.14	0.251
	CP009273_2937058_C_T	0.159	0.0593	0.00733	0.356	0.13	0.251
	CP009273_4615218_C_T	0.168	0.215	0.00733	0.363	0.133	0.251
	CP009273_2087692_AGAC_CGAT	0.265	0.274	0.00735	0.28	0.102	0.251
	CP009273_2024986_A_G	0.292	0.407	0.00735	0.44	0.161	0.251
	CP009273_1166913_C_T	0.124	0.0799	0.00736	0.382	0.14	0.251
	CP009273_1166919_T_A	0.124	0.0799	0.00736	0.382	0.14	0.251
	CP009273_2013338_C_A	0.319	0.538	0.00738	0.404	0.148	0.251
	CP009273_1665318_G_A	0.416	0.425	0.00738	0.574	0.21	0.251
	CP009273_628169_T_C	0.212	0.12	0.00739	-0.352	0.129	0.251
	CP009273_2369861_C_T	0.354	0.269	0.00739	0.506	0.185	0.251
	CP009273_2369983_G_A	0.354	0.269	0.00739	0.506	0.185	0.251
	CP009273_424362_G_T	0.283	2.38e-05	0.00741	-0.699	0.256	0.251
	CP009273_2421366_A_G	0.283	2.38e-05	0.00741	-0.699	0.256	0.251
	CP009273_2570159_T_C	0.283	2.38e-05	0.00741	-0.699	0.256	0.251
	CP009273_2002177_T_C	0.292	0.799	0.00742	-0.276	0.101	0.251
	CP009273_1977647_T_A	0.363	0.0603	0.00742	-0.322	0.118	0.251
	CP009273_1774811_C_A	0.531	0.00119	0.00744	0.533	0.195	0.251
	CP009273_2121262_G_A	0.115	1.35e-08	0.00746	0.672	0.247	0.25
	CP009273_2231545_G_T	0.115	9.02e-06	0.00747	0.622	0.228	0.25
	CP009273_2862408_C_T	0.115	9.02e-06	0.00747	0.622	0.228	0.25
	CP009273_2522036_C_T	0.204	0.0197	0.00747	0.426	0.156	0.25
	CP009273_2266485_G_A	0.301	2.93e-05	0.00747	-0.587	0.215	0.25
	CP009273_4599962_GC_AT	0.195	0.00529	0.00749	0.311	0.114	0.25
	CP009273_863217_A_G	0.221	0.0309	0.00749	0.56	0.206	0.25
	CP009273_3111413_A_G	0.204	0.00412	0.0075	0.329	0.121	0.25
	CP009273_2563761_A_C	0.584	0.01	0.00751	-0.308	0.113	0.25
	CP009273_4537237_T_C	0.717	0.0074	0.00754	0.282	0.103	0.25
	CP009273_1855952_G_A	0.354	0.989	0.00757	0.378	0.139	0.25
	CP009273_2586662_G_A	0.195	0.00103	0.00759	0.361	0.133	0.25
	CP009273_477460_T_C	0.743	0.459	0.00762	0.638	0.235	0.25
	CP009273_3223549_G_C	0.248	0.608	0.00764	0.622	0.229	0.25
	CP009273_405809_T_C	0.283	0.000508	0.00764	-0.448	0.165	0.25
	CP009273_1373454_G_T	0.354	3e-05	0.00764	-0.523	0.193	0.25
	CP009273_4291267_G_T	0.23	0.000885	0.00768	0.444	0.164	0.25
	CP009273_669949_CGGA_TGGC	0.257	0.511	0.0077	0.687	0.253	0.25
	CP009273_3188886_T_C	0.681	0.09	0.00772	-0.284	0.105	0.249
	CP009273_7624_CAGA_GAGG	0.363	0.892	0.00773	0.383	0.141	0.249
	CP009273_2225580_C_T	0.204	0.00185	0.00775	0.524	0.193	0.249
	CP009273_1740346_G_A	0.363	0.316	0.00775	0.647	0.238	0.249
	CP009273_2027287_GTTTCCGC_CTTTTCAA	0.115	0.949	0.00778	0.508	0.187	0.249
	CP009273_1620417_C_T	0.301	0.16	0.00779	0.439	0.162	0.249
	CP009273_4183821_C_T	0.177	0.000458	0.0078	0.474	0.175	0.249
	CP009273_2329320_C_A	0.345	0.265	0.0078	0.508	0.187	0.249
	CP009273_98941_G_C	0.752	0.236	0.0078	-0.533	0.197	0.249
	CP009273_1163330_C_T	0.186	0.0341	0.00782	-0.361	0.133	0.249
	CP009273_1211106_G_T	0.186	0.0014	0.00782	0.444	0.164	0.249
	CP009273_2904015_AATA_GATG	0.283	1.87e-05	0.00782	-0.6	0.221	0.249
	CP009273_2105440_A_G	0.212	0.0156	0.00783	-0.277	0.102	0.249
	CP009273_3153372_A_G	0.469	0.0238	0.00783	-0.354	0.131	0.249
	CP009273_540545_G_A	0.159	0.064	0.00784	0.364	0.134	0.249
	CP009273_540572_C_T	0.159	0.064	0.00784	0.364	0.134	0.249
	CP009273_3087807_T_C	0.442	0.0303	0.00784	0.349	0.129	0.249
	CP009273_1620540_T_C	0.77	0.203	0.00784	0.581	0.214	0.249
	CP009273_1572237_G_A	0.248	1.37e-06	0.00785	-0.476	0.176	0.249
	CP009273_3109706_A_G	0.292	0.0807	0.00785	0.296	0.109	0.249
	CP009273_2009138_T_C	0.133	0.818	0.00787	0.393	0.145	0.249
	CP009273_3217761_G_A	0.212	0.461	0.00787	0.363	0.134	0.249
	CP009273_1612776_GGCA_AGCG	0.283	0.11	0.00787	0.407	0.151	0.249
	CP009273_337531_T_C	0.619	0.00118	0.00787	-0.386	0.143	0.249
	CP009273_3111347_G_A	0.177	0.0064	0.00788	0.34	0.126	0.249
	CP009273_397433_C_T	0.469	0.121	0.00788	0.389	0.144	0.249
	CP009273_5086_T_A	0.54	0.197	0.00788	0.351	0.13	0.249
	CP009273_3507643_G_A	0.15	0.034	0.00789	0.344	0.127	0.249
	CP009273_1119952_C_T	0.239	1.01e-05	0.00789	-0.662	0.245	0.249
	CP009273_1614890_A_C	0.239	1.01e-05	0.00789	-0.662	0.245	0.249
	CP009273_3089712_T_C	0.504	0.0438	0.00789	0.349	0.129	0.249
	CP009273_3110252_A_G	0.469	0.00043	0.00791	0.261	0.0966	0.249
	CP009273_1321231_T_C	0.805	0.243	0.00792	-0.596	0.22	0.249
	CP009273_2052055_C_G	0.177	0.0339	0.00794	0.318	0.118	0.249
	CP009273_4445486_TC_GG	0.15	0.0816	0.00795	0.336	0.124	0.249
	CP009273_1316960_CCAGG_TCAGC	0.336	0.28	0.00797	0.59	0.218	0.248
	CP009273_1113492_T_C	0.407	0.365	0.00797	0.563	0.208	0.248
	CP009273_3865954_TAGC_CAGG	0.584	0.0268	0.00799	0.407	0.151	0.248
	CP009273_4238420_T_A	0.159	0.000208	0.00802	0.532	0.197	0.248
	CP009273_4472575_GTGC_ATGT	0.265	0.0856	0.00802	0.389	0.144	0.248
	CP009273_5183_A_C	0.903	0.0448	0.00803	0.422	0.156	0.248
	CP009273_6349_C_T	0.903	0.0448	0.00803	0.422	0.156	0.248
	CP009273_2140565_TATAC_CATAA	0.407	0.39	0.00804	0.544	0.201	0.248
	CP009273_2090865_A_G	0.628	0.00212	0.00804	-0.278	0.103	0.248
	CP009273_2563628_G_A	0.602	0.0639	0.00805	-0.311	0.115	0.248
	CP009273_1786692_T_A	0.469	0.00375	0.00806	0.382	0.141	0.248
	CP009273_3983343_G_A	0.274	2.21e-05	0.00807	-0.643	0.238	0.248
	CP009273_4006093_C_T	0.274	2.21e-05	0.00807	-0.643	0.238	0.248
	CP009273_3988346_C_T	0.106	0.0231	0.00808	-0.423	0.157	0.248
	CP009273_629212_A_C	0.628	0.00158	0.00808	-0.404	0.15	0.248
	CP009273_2094216_T_C	0.106	0.00845	0.00809	-0.389	0.144	0.248
	CP009273_2048095_A_G	0.319	0.566	0.0081	0.417	0.155	0.248
	CP009273_857096_G_A	0.345	0.281	0.0081	0.478	0.177	0.248
	CP009273_1976616_ATGTC_GTGTT	0.363	0.0489	0.00811	-0.315	0.117	0.248
	CP009273_3634872_G_A	0.496	0.00231	0.00811	-0.358	0.133	0.248
	CP009273_3865573_CGCG_TGCA	0.336	0.0881	0.00813	0.489	0.181	0.248
	CP009273_3623564_TGCT_AGCC	0.133	0.242	0.00814	0.565	0.21	0.248
	CP009273_2787358_A_C	0.345	2.12e-05	0.00814	-0.363	0.135	0.248
	CP009273_3600164_AGAACCG_CGAGCCA	0.292	0.106	0.00816	0.356	0.132	0.248
	CP009273_2564487_A_G	0.301	0.00806	0.00816	0.297	0.11	0.248
	CP009273_884199_G_A	0.31	0.228	0.00817	0.492	0.183	0.248
	CP009273_4393539_C_T	0.106	0.00124	0.00818	0.533	0.198	0.248
	CP009273_3239290_T_C	0.124	0.0178	0.00819	-0.474	0.176	0.248
	CP009273_3554486_A_G	0.628	0.00243	0.00819	-0.493	0.183	0.248
	CP009273_401196_G_A	0.115	3.41e-05	0.0082	-0.482	0.179	0.248
	CP009273_3747624_TAA_CAG	0.15	0.0685	0.00821	0.34	0.126	0.248
	CP009273_3019287_A_G	0.69	0.0546	0.00821	0.482	0.179	0.248
	CP009273_1299577_G_A	0.336	0.243	0.00825	0.473	0.176	0.247
	CP009273_4490283_CACT_TACC	0.239	3.16e-06	0.00828	-0.32	0.119	0.247
	CP009273_2310310_C_T	0.301	0.155	0.00828	0.341	0.127	0.247
	CP009273_7474_T_C	0.832	0.0119	0.00829	0.319	0.119	0.247
	CP009273_2022155_C_T	0.274	0.362	0.00831	0.427	0.159	0.247
	CP009273_4490204_AG_CT	0.23	1.24e-06	0.00832	-0.335	0.125	0.247
	CP009273_1368733_T_G	0.664	0.00131	0.00832	-0.504	0.188	0.247
	CP009273_4003784_T_C	0.301	0.722	0.00833	-0.4	0.149	0.247
	CP009273_887199_G_A	0.363	0.247	0.00833	0.35	0.13	0.247
	CP009273_4533387_T_C	0.673	0.063	0.00834	0.251	0.0935	0.247
	CP009273_448444_G_A	0.195	0.0721	0.00835	0.379	0.141	0.247
	CP009273_1367757_G_C	0.327	6.95e-05	0.00836	-0.58	0.216	0.247
	CP009273_1679757_T_C	0.469	0.0131	0.00836	-0.392	0.146	0.247
	CP009273_1683031_T_G	0.274	1e-05	0.00837	-0.628	0.234	0.247
	CP009273_1683048_G_T	0.274	1e-05	0.00837	-0.628	0.234	0.247
	CP009273_3622970_C_T	0.31	0.22	0.00838	0.493	0.184	0.247
	CP009273_743157_T_A	0.115	8.22e-07	0.00839	0.692	0.258	0.247
	CP009273_721578_T_C	0.345	0.0383	0.00841	0.593	0.221	0.247
	CP009273_4534249_T_C	0.124	0.102	0.00844	0.41	0.153	0.247
	CP009273_2310841_AACGC_GACGT	0.451	0.00127	0.00845	0.475	0.177	0.247
	CP009273_3108503_AGCG_CGCC	0.283	0.889	0.00847	0.318	0.119	0.247
	CP009273_2370071_A_G	0.513	0.0429	0.00847	0.337	0.126	0.247
	CP009273_1439629_TGCG_CGCA	0.823	0.15	0.00847	-0.449	0.168	0.247
	CP009273_1300584_T_C	0.354	0.163	0.00849	0.367	0.137	0.246
	CP009273_3781058_TACC_AACT	0.425	0.843	0.00849	-0.299	0.112	0.246
	CP009273_3216722_TC_CA	0.115	9.02e-05	0.00852	0.566	0.211	0.246
	CP009273_1546781_C_T	0.186	0.0249	0.00852	0.426	0.159	0.246
	CP009273_3476504_A_G	0.451	0.000604	0.00852	0.459	0.171	0.246
	CP009273_1077398_A_G	0.239	0.000391	0.00856	-0.351	0.131	0.246
	CP009273_1036411_G_A	0.133	6.13e-05	0.00858	-0.512	0.191	0.246
	CP009273_4490133_A_G	0.212	6.22e-06	0.00858	-0.345	0.129	0.246
	CP009273_2674104_G_A	0.319	0.0647	0.00858	0.341	0.127	0.246
	CP009273_4489644_TGGCACA_GGGAACG	0.204	2.31e-06	0.00859	-0.406	0.152	0.246
	CP009273_4489933_G_T	0.204	2.31e-06	0.00859	-0.406	0.152	0.246
	CP009273_3587315_G_A	0.204	3.49e-05	0.0086	0.349	0.13	0.246
	CP009273_1469248_G_T	0.699	0.305	0.00861	-0.448	0.168	0.246
	CP009273_1108933_C_T	0.752	0.472	0.00861	0.632	0.236	0.246
	CP009273_3221669_T_C	0.425	0.00722	0.00863	0.41	0.153	0.246
	CP009273_1603720_G_T	0.434	0.00139	0.00865	0.468	0.175	0.246
	CP009273_2021196_A_G	0.442	0.169	0.00866	0.364	0.136	0.246
	CP009273_104299_C_T	0.23	8.04e-06	0.00868	-0.597	0.224	0.246
	CP009273_2587020_T_C	0.124	0.015	0.00869	0.406	0.152	0.246
	CP009273_1005971_A_T	0.504	0.139	0.0087	-0.456	0.171	0.246
	CP009273_4273672_A_G	0.363	0.0794	0.00871	0.459	0.172	0.246
	CP009273_2719142_C_T	0.115	0.0429	0.00873	0.379	0.142	0.246
	CP009273_2356090_C_T	0.239	0.0323	0.00876	0.427	0.16	0.246
	CP009273_3747295_A_G	0.292	0.0753	0.00876	0.343	0.129	0.246
	CP009273_1439537_C_T	0.779	0.191	0.00876	-0.492	0.185	0.246
	CP009273_70364_TAG_CAA	0.133	1.66e-07	0.00877	0.475	0.178	0.246
	CP009273_2085729_A_G	0.248	0.18	0.00877	0.281	0.105	0.246
	CP009273_3091471_C_T	0.274	0.0495	0.00877	0.307	0.115	0.245
	CP009273_4367345_G_A	0.212	0.114	0.00879	0.306	0.115	0.245
	CP009273_4282174_G_A	0.248	0.587	0.00879	0.416	0.156	0.245
	CP009273_749343_G_A	0.496	0.00566	0.00879	0.414	0.155	0.245
	CP009273_2094249_T_C	0.504	0.0041	0.00879	0.235	0.0881	0.245
	CP009273_744370_CGCCATT_GGCAAGC	0.381	0.432	0.0088	-0.583	0.219	0.245
	CP009273_2019691_C_T	0.195	0.000153	0.00882	0.387	0.145	0.245
	CP009273_4212572_A_G	0.23	0.0711	0.00883	0.323	0.121	0.245
	CP009273_2423163_T_A	0.292	6.92e-05	0.00884	-0.68	0.255	0.245
	CP009273_4003438_T_G	0.434	0.106	0.00884	-0.576	0.216	0.245
	CP009273_2309000_A_C	0.124	0.0135	0.00887	-0.377	0.141	0.245
	CP009273_1968577_GCGA_ACGG	0.142	3.84e-06	0.00887	0.637	0.239	0.245
	CP009273_3164586_T_A	0.372	0.0961	0.00887	-0.489	0.184	0.245
	CP009273_4582125_C_T	0.239	0.00198	0.00888	0.3	0.113	0.245
	CP009273_2015122_T_G	0.381	2.59e-05	0.00888	0.262	0.0982	0.245
	CP009273_1777345_T_C	0.602	0.00268	0.00888	0.385	0.144	0.245
	CP009273_791143_C_T	0.115	0.00382	0.00889	0.409	0.153	0.245
	CP009273_68311_A_T	0.292	0.102	0.00889	-0.315	0.118	0.245
	CP009273_1108568_A_G	0.23	0.559	0.00891	0.531	0.199	0.245
	CP009273_2897969_T_C	0.248	0.133	0.00891	0.384	0.144	0.245
	CP009273_3770974_T_C	0.664	0.0759	0.00892	-0.343	0.129	0.245
	CP009273_3192146_A_G	0.15	0.000853	0.00894	0.446	0.168	0.245
	CP009273_4239679_C_T	0.221	6.87e-06	0.00894	0.379	0.142	0.245
	CP009273_3108574_G_A	0.23	0.0452	0.00894	-0.321	0.121	0.245
	CP009273_698933_C_T	0.124	0.14	0.00896	0.452	0.17	0.245
	CP009273_698948_C_T	0.124	0.14	0.00896	0.452	0.17	0.245
	CP009273_1981683_C_T	0.416	0.141	0.00896	0.384	0.144	0.245
	CP009273_3153825_C_T	0.469	0.0215	0.00896	-0.343	0.129	0.245
	CP009273_3489214_G_A	0.31	0.00184	0.00897	-0.306	0.115	0.245
	CP009273_4469772_G_T	0.115	0.145	0.00899	-0.358	0.135	0.245
	CP009273_1970408_A_G	0.133	1.5e-06	0.009	0.567	0.213	0.245
	CP009273_136912_A_G	0.823	0.295	0.009	-0.568	0.214	0.245
	CP009273_2117676_C_T	0.257	2.44e-05	0.00901	-0.304	0.114	0.245
	CP009273_715718_G_C	0.23	0.221	0.00902	0.291	0.11	0.245
	CP009273_3977294_C_T	0.637	0.00522	0.00902	0.375	0.141	0.245
	CP009273_4034386_C_T	0.159	0.0393	0.00903	0.548	0.206	0.245
	CP009273_1363380_G_A	0.283	3.99e-05	0.00903	-0.452	0.17	0.245
	CP009273_2027249_A_G	0.124	0.977	0.00905	0.474	0.179	0.245
	CP009273_679242_A_G	0.779	0.24	0.00905	0.537	0.202	0.245
	CP009273_1300647_AT_GC	0.496	0.00105	0.00906	0.348	0.131	0.245
	CP009273_1745962_T_C	0.336	0.21	0.00908	0.472	0.178	0.244
	CP009273_1746516_A_G	0.336	0.21	0.00908	0.472	0.178	0.244
	CP009273_3153552_G_A	0.434	0.0108	0.00908	-0.38	0.143	0.244
	CP009273_4449245_T_G	0.451	0.0579	0.00908	-0.287	0.108	0.244
	CP009273_2331088_A_G	0.142	0.0101	0.0091	0.61	0.23	0.244
	CP009273_2189015_C_T	0.239	0.0566	0.0091	0.431	0.162	0.244
	CP009273_2244480_C_G	0.292	0.143	0.00911	0.447	0.168	0.244
	CP009273_3482576_G_A	0.566	0.225	0.00913	0.375	0.141	0.244
	CP009273_3535610_TGCGA_CGCGG	0.257	0.0068	0.00914	0.34	0.128	0.244
	CP009273_2456345_C_A	0.381	0.00523	0.00914	0.328	0.124	0.244
	CP009273_4340166_C_T	0.487	0.000243	0.00914	0.405	0.153	0.244
	CP009273_1476336_T_C	0.398	0.0275	0.00915	-0.348	0.131	0.244
	CP009273_605248_T_C	0.274	0.173	0.00918	0.474	0.179	0.244
	CP009273_3081332_GAT_CAA	0.602	0.125	0.00919	0.332	0.125	0.244
	CP009273_1438597_T_G	0.115	0.00353	0.0092	-0.405	0.153	0.244
	CP009273_3493_T_A	0.106	0.111	0.00921	0.369	0.139	0.244
	CP009273_4472545_G_A	0.283	0.0423	0.00921	0.291	0.11	0.244
	CP009273_1780191_A_G	0.301	0.126	0.00921	0.399	0.15	0.244
	CP009273_2083912_G_A	0.168	0.0393	0.00922	0.308	0.116	0.244
	CP009273_636111_T_C	0.142	1.35e-06	0.00923	0.476	0.18	0.244
	CP009273_3169656_A_G	0.478	0.364	0.00926	-0.328	0.124	0.244
	CP009273_2324390_CGCGTAG_GGCATAA	0.575	0.0209	0.00926	0.328	0.124	0.244
	CP009273_2187309_ACTC_GCTG	0.354	0.000166	0.00927	0.36	0.136	0.244
	CP009273_7598_ACG_GCA	0.372	0.804	0.00928	0.387	0.146	0.244
	CP009273_7618_T_C	0.372	0.804	0.00928	0.387	0.146	0.244
	CP009273_3053759_G_A	0.363	0.0555	0.0093	0.43	0.162	0.244
	CP009273_3556803_A_G	0.389	0.527	0.0093	-0.279	0.105	0.244
	CP009273_2077361_A_C	0.858	0.0251	0.00933	0.322	0.122	0.244
	CP009273_3907166_TG_GA	0.159	0.0686	0.00934	-0.371	0.14	0.244
	CP009273_4396214_C_T	0.31	0.0873	0.00934	0.312	0.118	0.244
	CP009273_1319560_C_T	0.434	0.559	0.00935	0.675	0.255	0.244
	CP009273_4472557_G_A	0.265	0.109	0.00937	0.303	0.115	0.243
	CP009273_2818687_G_A	0.15	0.00064	0.00938	-0.514	0.194	0.243
	CP009273_2939689_G_T	0.761	0.301	0.00938	-0.568	0.215	0.243
	CP009273_2088779_T_A	0.212	0.00704	0.00939	0.281	0.106	0.243
	CP009273_966_T_C	0.274	0.000537	0.0094	-0.438	0.166	0.243
	CP009273_741320_G_A	0.558	3.68e-05	0.00942	0.317	0.12	0.243
	CP009273_1143478_ACCA_GCCG	0.133	0.00496	0.00943	0.412	0.156	0.243
	CP009273_4216812_T_C	0.301	0.0178	0.00943	0.414	0.157	0.243
	CP009273_923683_C_T	0.726	0.0209	0.00943	0.429	0.162	0.243
	CP009273_628229_A_C	0.301	0.000231	0.00945	0.317	0.12	0.243
	CP009273_2076579_A_G	0.876	0.0313	0.00945	0.342	0.13	0.243
	CP009273_2151533_C_T	0.115	0.00222	0.00946	-0.441	0.167	0.243
	CP009273_4224552_CTTC_TTTT	0.115	0.138	0.00946	0.614	0.232	0.243
	CP009273_2830843_C_T	0.301	0.000316	0.00948	0.375	0.142	0.243
	CP009273_4004603_G_A	0.345	0.124	0.00948	0.362	0.137	0.243
	CP009273_4051206_C_T	0.469	0.184	0.00949	0.406	0.154	0.243
	CP009273_4051320_A_G	0.469	0.184	0.00949	0.406	0.154	0.243
	CP009273_3535241_T_C	0.522	0.304	0.00949	0.346	0.131	0.243
	CP009273_1222390_C_T	0.283	0.226	0.0095	0.487	0.185	0.243
	CP009273_1694343_G_A	0.115	0.00213	0.00952	0.405	0.154	0.243
	CP009273_871039_C_T	0.15	0.0517	0.00952	0.363	0.137	0.243
	CP009273_793258_C_T	0.204	0.000564	0.00952	0.491	0.186	0.243
	CP009273_3819031_A_T	0.354	0.0349	0.00952	0.345	0.131	0.243
	CP009273_3819500_T_C	0.46	5.36e-05	0.00952	0.287	0.109	0.243
	CP009273_3540616_AGTA_TGTG	0.159	0.00148	0.00953	-0.359	0.136	0.243
	CP009273_3765372_C_T	0.195	0.00254	0.00953	0.462	0.175	0.243
	CP009273_3208386_C_T	0.301	0.304	0.00953	0.569	0.216	0.243
	CP009273_4222193_A_G	0.301	0.304	0.00953	0.569	0.216	0.243
	CP009273_1378271_G_C	0.646	0.00103	0.00954	-0.465	0.176	0.243
	CP009273_3080847_T_A	0.265	0.121	0.00955	0.365	0.139	0.243
	CP009273_1981578_A_G	0.274	0.0023	0.00955	0.346	0.131	0.243
	CP009273_2788883_T_C	0.522	0.171	0.00955	-0.369	0.14	0.243
	CP009273_4396327_A_G	0.69	0.0411	0.00956	0.358	0.136	0.243
	CP009273_4224039_G_A	0.133	0.0942	0.00957	0.556	0.211	0.243
	CP009273_3640039_C_T	0.195	0.0246	0.00958	0.42	0.159	0.243
	CP009273_1973533_G_A	0.451	0.104	0.00958	-0.303	0.115	0.243
	CP009273_3300365_T_C	0.593	0.076	0.00959	0.336	0.127	0.243
	CP009273_2105832_TTCA_CTCT	0.115	0.00114	0.0096	-0.411	0.156	0.243
	CP009273_2146328_T_C	0.195	0.00274	0.0096	0.344	0.131	0.243
	CP009273_2133618_C_A	0.708	0.0485	0.0096	0.277	0.105	0.243
	CP009273_4212526_CAG_AAA	0.133	0.0192	0.00961	-0.391	0.148	0.243
	CP009273_4436136_C_G	0.434	0.00403	0.00961	-0.347	0.132	0.243
	CP009273_1747011_A_G	0.177	0.0608	0.00962	0.327	0.124	0.243
	CP009273_2146282_GCTCCTCT_TCTCTTCA	0.168	0.00557	0.00963	0.337	0.128	0.243
	CP009273_4389956_C_T	0.106	0.0095	0.00964	0.401	0.152	0.243
	CP009273_1397102_C_T	0.327	0.306	0.00964	-0.461	0.175	0.243
	CP009273_3603008_AGCG_GGCT	0.142	4.6e-07	0.00965	0.574	0.218	0.243
	CP009273_1455540_G_A	0.265	0.188	0.00965	0.393	0.149	0.243
	CP009273_525772_CTT_TGG	0.389	0.000308	0.00965	0.348	0.132	0.243
	CP009273_525780_C_G	0.389	0.000308	0.00965	0.348	0.132	0.243
	CP009273_3937_A_G	0.876	0.0115	0.00965	0.367	0.139	0.243
	CP009273_343330_C_T	0.186	0.672	0.00967	0.478	0.182	0.242
	CP009273_2899102_A_G	0.257	0.000147	0.00967	-0.333	0.126	0.242
	CP009273_2009885_TACC_AACT	0.23	0.545	0.00969	0.388	0.147	0.242
	CP009273_3713714_A_G	0.168	0.001	0.0097	0.476	0.181	0.242
	CP009273_4093923_T_C	0.327	0.000128	0.0097	0.36	0.137	0.242
	CP009273_1236556_GGGG_CGGT	0.354	0.0649	0.0097	0.604	0.229	0.242
	CP009273_4272467_A_G	0.522	0.00134	0.00972	0.536	0.204	0.242
	CP009273_1580228_G_A	0.159	0.0133	0.00973	0.375	0.143	0.242
	CP009273_3199063_GG_AT	0.381	0.117	0.00976	-0.614	0.234	0.242
	CP009273_4342616_C_T	0.496	0.00222	0.00977	0.362	0.138	0.242
	CP009273_1982813_T_C	0.381	0.000249	0.00978	-0.36	0.137	0.242
	CP009273_3035334_T_C	0.31	0.17	0.00979	0.269	0.102	0.242
	CP009273_1534211_G_A	0.274	0.00158	0.00981	0.393	0.15	0.242
	CP009273_871060_T_C	0.142	0.0739	0.00982	0.363	0.138	0.242
	CP009273_789513_C_T	0.407	0.000145	0.00983	0.319	0.121	0.242
	CP009273_2939698_A_G	0.77	0.368	0.00983	-0.568	0.216	0.242
	CP009273_3772360_A_G	0.761	0.117	0.00985	-0.382	0.145	0.242
	CP009273_973056_T_C	0.186	0.0216	0.00986	-0.357	0.136	0.242
	CP009273_707860_C_T	0.354	0.000315	0.00986	-0.487	0.185	0.242
	CP009273_3506332_A_G	0.717	0.146	0.00986	0.64	0.244	0.242
	CP009273_923896_C_T	0.212	0.0576	0.00987	0.398	0.152	0.242
	CP009273_2151845_CCGT_TCGC	0.221	0.00415	0.00987	-0.292	0.111	0.242
	CP009273_2031025_T_C	0.522	0.123	0.00987	-0.318	0.121	0.242
	CP009273_2306557_A_T	0.106	0.893	0.00988	0.499	0.19	0.242
	CP009273_2146265_ACGA_GCGG	0.186	0.00489	0.0099	0.344	0.131	0.242
	CP009273_2146334_G_C	0.186	0.00489	0.0099	0.344	0.131	0.242
	CP009273_2146316_CGCA_GGCC	0.319	3.63e-05	0.00992	0.294	0.112	0.242
	CP009273_536587_C_T	0.106	0.139	0.00993	0.538	0.205	0.242
	CP009273_1534454_G_A	0.23	0.421	0.00994	0.697	0.266	0.242
	CP009273_4535341_G_T	0.69	0.168	0.00995	0.262	0.0999	0.242
	CP009273_512734_G_T	0.124	1.82e-06	0.00996	-0.524	0.2	0.242
	CP009273_2838247_G_C	0.761	0.277	0.00997	-0.593	0.226	0.242
	CP009273_606841_G_A	0.15	0.001	0.00998	0.458	0.175	0.241
	CP009273_2168808_A_G	0.186	5e-06	0.00998	-0.481	0.184	0.241
	CP009273_4392502_T_C	0.106	5.09e-07	0.01	-0.505	0.193	0.241
	CP009273_60245_T_C	0.124	0.0034	0.01	0.367	0.14	0.241
	CP009273_1975961_C_T	0.186	0.945	0.01	-0.392	0.15	0.241
	CP009273_1855971_G_A	0.195	0.0754	0.01	0.313	0.12	0.241
	CP009273_2892871_A_G	0.257	0.0363	0.01	0.333	0.127	0.241
	CP009273_92447_C_T	0.292	0.363	0.01	0.423	0.161	0.241
	CP009273_4578146_G_A	0.664	0.379	0.01	0.264	0.101	0.241
	CP009273_2019840_A_G	0.779	0.0309	0.01	0.29	0.111	0.241
	CP009273_1440521_T_G	0.115	0.0829	0.0101	0.405	0.155	0.241
	CP009273_3507795_G_A	0.168	0.0278	0.0101	0.331	0.126	0.241
	CP009273_3556759_G_A	0.168	0.0381	0.0101	-0.344	0.131	0.241
	CP009273_625970_G_A	0.186	0.0914	0.0101	-0.339	0.129	0.241
	CP009273_66053_A_C	0.212	0.516	0.0101	0.671	0.257	0.241
	CP009273_2416782_T_C	0.221	4.68e-05	0.0101	-0.468	0.179	0.241
	CP009273_2028946_C_T	0.257	0.214	0.0101	0.509	0.194	0.241
	CP009273_821478_G_A	0.319	0.317	0.0101	0.53	0.203	0.241
	CP009273_3979791_A_G	0.319	0.317	0.0101	0.53	0.203	0.241
	CP009273_3980002_T_C	0.319	0.317	0.0101	0.53	0.203	0.241
	CP009273_2329571_C_T	0.381	0.585	0.0101	0.334	0.128	0.241
	CP009273_2139764_C_T	0.442	0.624	0.0101	0.665	0.254	0.241
	CP009273_4027371_C_A	0.593	0.00323	0.0101	0.287	0.11	0.241
	CP009273_4629116_TTGGT_CTGGC	0.646	7.8e-05	0.0101	0.383	0.146	0.241
	CP009273_4453114_GAT_AAC	0.159	0.0393	0.0102	0.361	0.138	0.241
	CP009273_1178052_ATCA_GTCG	0.195	0.00458	0.0102	0.363	0.139	0.241
	CP009273_503291_GGC_AGT	0.23	0.107	0.0102	0.375	0.143	0.241
	CP009273_1571535_A_C	0.23	8.93e-07	0.0102	-0.479	0.183	0.241
	CP009273_1571805_G_A	0.23	8.93e-07	0.0102	-0.479	0.183	0.241
	CP009273_2830836_A_T	0.239	0.0489	0.0102	0.417	0.16	0.241
	CP009273_2830855_A_T	0.239	0.0489	0.0102	0.417	0.16	0.241
	CP009273_2830874_C_A	0.239	0.0489	0.0102	0.417	0.16	0.241
	CP009273_2105763_C_T	0.292	0.00704	0.0102	-0.237	0.0907	0.241
	CP009273_4241204_GGTCAT_ACTCAG	0.327	0.381	0.0102	-0.534	0.204	0.241
	CP009273_1474573_A_G	0.407	0.382	0.0102	-0.323	0.124	0.241
	CP009273_1020271_G_A	0.478	0.00129	0.0102	0.411	0.157	0.241
	CP009273_80738_G_T	0.504	0.205	0.0102	0.395	0.151	0.241
	CP009273_805810_C_T	0.664	0.0792	0.0102	0.338	0.129	0.241
	CP009273_1990891_T_G	0.823	3.97e-06	0.0102	-0.397	0.152	0.241
	CP009273_611076_G_A	0.106	4.95e-07	0.0103	0.579	0.222	0.24
	CP009273_3087768_T_G	0.106	0.18	0.0103	0.417	0.16	0.24
	CP009273_316961_C_G	0.124	0.0968	0.0103	0.501	0.192	0.24
	CP009273_1834065_A_T	0.186	2.21e-05	0.0103	0.342	0.131	0.241
	CP009273_799603_T_C	0.212	0.00388	0.0103	0.594	0.228	0.241
	CP009273_3620667_AAG_CAA	0.239	0.178	0.0103	-0.392	0.15	0.241
	CP009273_2146214_A_G	0.248	0.0517	0.0103	0.453	0.173	0.24
	CP009273_691976_AAG_GAT	0.301	0.0766	0.0103	-0.415	0.159	0.24
	CP009273_2011992_T_A	0.327	0.402	0.0103	0.356	0.136	0.24
	CP009273_2059263_A_T	0.522	1.1e-05	0.0103	0.282	0.108	0.24
	CP009273_1984952_T_G	0.531	0.111	0.0103	0.295	0.113	0.24
	CP009273_107659_T_C	0.549	0.0148	0.0103	-0.473	0.181	0.24
	CP009273_806811_C_T	0.115	0.00287	0.0104	-0.623	0.239	0.24
	CP009273_4485697_G_A	0.177	0.0141	0.0104	0.284	0.109	0.24
	CP009273_3539481_C_T	0.274	0.0799	0.0104	0.523	0.201	0.24
	CP009273_1472902_G_T	0.292	0.00431	0.0104	-0.471	0.181	0.24
	CP009273_1482900_T_C	0.319	0.000327	0.0104	0.319	0.122	0.24
	CP009273_3556254_T_A	0.77	0.341	0.0104	-0.594	0.228	0.24
	CP009273_3556386_T_C	0.77	0.341	0.0104	-0.594	0.228	0.24
	CP009273_3556479_A_G	0.77	0.341	0.0104	-0.594	0.228	0.24
	CP009273_2950717_A_G	0.814	0.338	0.0104	-0.632	0.243	0.24
	CP009273_4220956_CGAC_TGAT	0.204	0.132	0.0105	0.379	0.145	0.24
	CP009273_2030492_TAGCT_GAACC	0.221	0.843	0.0105	0.385	0.148	0.24
	CP009273_2139911_A_G	0.221	0.0073	0.0105	0.44	0.169	0.24
	CP009273_3191984_TCCG_CCCA	0.327	0.214	0.0105	0.437	0.168	0.24
	CP009273_310628_T_C	0.451	0.000423	0.0105	0.334	0.128	0.24
	CP009273_4617251_C_T	0.805	0.00255	0.0105	0.303	0.116	0.24
	CP009273_11436_ACCC_GCCG	0.115	1.18e-06	0.0106	0.684	0.263	0.24
	CP009273_1960605_A_C	0.115	1.18e-06	0.0106	0.684	0.263	0.24
	CP009273_1963925_GA_AG	0.115	1.18e-06	0.0106	0.684	0.263	0.24
	CP009273_3859397_CCCT_ACCC	0.115	0.00118	0.0106	0.588	0.226	0.24
	CP009273_4069583_C_T	0.115	0.116	0.0106	0.365	0.14	0.239
	CP009273_4603004_G_A	0.115	1.25e-06	0.0106	0.597	0.23	0.239
	CP009273_1248081_G_T	0.133	2.98e-07	0.0106	0.528	0.203	0.239
	CP009273_1482118_C_A	0.15	0.000826	0.0106	0.475	0.183	0.239
	CP009273_2265461_C_T	0.186	0.00165	0.0106	0.479	0.184	0.24
	CP009273_3482499_TTTC_CTTA	0.23	0.0507	0.0106	0.427	0.164	0.24
	CP009273_2788157_A_C	0.257	0.000675	0.0106	-0.429	0.165	0.24
	CP009273_4485523_A_G	0.257	0.0286	0.0106	0.292	0.112	0.24
	CP009273_4188168_G_A	0.283	0.0136	0.0106	0.491	0.189	0.24
	CP009273_3630402_C_T	0.301	0.252	0.0106	0.452	0.174	0.239
	CP009273_1968262_A_G	0.398	0.00152	0.0106	-0.369	0.142	0.24
	CP009273_197052_C_T	0.487	0.294	0.0106	0.413	0.159	0.24
	CP009273_2044777_T_A	0.54	0.229	0.0106	0.264	0.102	0.24
	CP009273_2937634_G_A	0.159	0.000127	0.0107	0.519	0.2	0.239
	CP009273_1653386_A_T	0.177	0.00339	0.0107	0.539	0.208	0.239
	CP009273_3111353_G_A	0.195	0.00915	0.0107	0.314	0.121	0.239
	CP009273_3111596_G_A	0.195	0.00915	0.0107	0.314	0.121	0.239
	CP009273_2009326_A_G	0.31	0.423	0.0107	0.38	0.146	0.239
	CP009273_2143795_A_G	0.425	0.000121	0.0107	-0.355	0.137	0.239
	CP009273_4212906_T_C	0.434	0.00681	0.0107	-0.278	0.107	0.239
	CP009273_1109205_T_C	0.451	0.618	0.0107	0.593	0.228	0.239
	CP009273_1481128_T_C	0.496	0.0108	0.0107	0.307	0.118	0.239
	CP009273_4627592_C_T	0.531	0.0186	0.0107	0.346	0.133	0.239
	CP009273_1761916_G_T	0.575	0.0057	0.0107	0.407	0.157	0.239
	CP009273_2052107_A_C	0.611	0.0403	0.0107	0.259	0.0999	0.239
	CP009273_1172587_A_G	0.115	3.64e-05	0.0108	-0.471	0.182	0.239
	CP009273_4616718_AGTGGGG_GGTAGGT	0.124	0.158	0.0108	0.397	0.153	0.239
	CP009273_3640207_G_T	0.133	0.00612	0.0108	0.432	0.167	0.239
	CP009273_1570185_ACGC_GCGT	0.177	0.00958	0.0108	0.411	0.158	0.239
	CP009273_440264_C_T	0.265	1.08e-05	0.0108	-0.45	0.173	0.239
	CP009273_2019861_C_T	0.31	9.89e-05	0.0108	0.292	0.113	0.239
	CP009273_1943814_G_A	0.327	5.67e-05	0.0108	-0.431	0.166	0.239
	CP009273_3141101_G_A	0.124	0.14	0.0109	-0.41	0.158	0.239
	CP009273_1570371_T_G	0.15	0.0383	0.0109	0.542	0.209	0.239
	CP009273_2006791_G_A	0.15	0.0001	0.0109	-0.336	0.13	0.239
	CP009273_3110852_CGTA_TGTC	0.159	0.000479	0.0109	0.319	0.123	0.239
	CP009273_1976629_A_G	0.168	0.14	0.0109	0.41	0.158	0.239
	CP009273_4034274_T_C	0.212	0.95	0.0109	0.45	0.174	0.239
	CP009273_3482491_T_A	0.221	0.0737	0.0109	0.428	0.165	0.239
	CP009273_2535872_CAG_TAA	0.248	0.00159	0.0109	0.372	0.144	0.239
	CP009273_11963_C_T	0.274	0.115	0.0109	0.364	0.141	0.239
	CP009273_852909_C_T	0.292	0.736	0.0109	0.475	0.183	0.239
	CP009273_3858455_TCCT_CCCA	0.407	0.000599	0.0109	-0.315	0.122	0.239
	CP009273_3487693_A_G	0.531	0.0396	0.0109	0.341	0.132	0.239
	CP009273_3765487_T_C	0.602	0.133	0.0109	0.363	0.14	0.239
	CP009273_4621344_A_G	0.805	0.004	0.0109	0.302	0.116	0.239
	CP009273_3767626_GGATGCATCACAA_AAACAAAGCGCAG	0.106	5.11e-11	0.011	0.737	0.285	0.238
	CP009273_209972_C_T	0.115	0.00286	0.011	-0.631	0.244	0.238
	CP009273_2038304_C_T	0.124	0.0124	0.011	0.379	0.147	0.238
	CP009273_324789_T_A	0.15	2.71e-06	0.011	-0.431	0.167	0.238
	CP009273_3197170_C_T	0.159	0.0156	0.011	0.367	0.142	0.238
	CP009273_4619809_C_A	0.204	0.116	0.011	0.379	0.147	0.238
	CP009273_2370776_C_T	0.265	0.112	0.011	0.534	0.206	0.238
	CP009273_757739_T_G	0.451	0.0416	0.011	-0.481	0.186	0.238
	CP009273_1481112_T_C	0.451	0.0218	0.011	0.368	0.142	0.238
	CP009273_1983920_T_C	0.496	0.869	0.011	0.257	0.0994	0.238
	CP009273_4443816_T_C	0.575	0.00191	0.011	0.259	0.1	0.238
	CP009273_2158647_A_G	0.619	0.0988	0.011	-0.325	0.126	0.238
	CP009273_1823464_A_G	0.124	1.05e-06	0.0111	0.554	0.215	0.238
	CP009273_1941887_A_G	0.15	0.0132	0.0111	0.367	0.142	0.238
	CP009273_4022460_T_C	0.168	0.000949	0.0111	-0.538	0.208	0.238
	CP009273_2275370_T_A	0.186	0.000152	0.0111	-0.516	0.2	0.238
	CP009273_4577798_G_A	0.221	9.61e-06	0.0111	-0.547	0.212	0.238
	CP009273_1745989_G_A	0.301	0.0529	0.0111	0.338	0.131	0.238
	CP009273_1123038_TACG_CACT	0.31	0.205	0.0111	0.474	0.183	0.238
	CP009273_996556_T_C	0.327	0.32	0.0111	0.602	0.233	0.238
	CP009273_2080160_G_A	0.336	0.341	0.0111	0.415	0.161	0.238
	CP009273_1951763_C_T	0.363	0.273	0.0111	0.504	0.195	0.238
	CP009273_1998054_C_T	0.531	0.0316	0.0111	0.261	0.101	0.238
	CP009273_4093905_T_C	0.531	0.0104	0.0111	0.334	0.129	0.238
	CP009273_2056752_G_T	0.124	9.76e-05	0.0112	0.382	0.148	0.238
	CP009273_3372850_GGTAATA_CGTTATT	0.133	0.000686	0.0112	-0.481	0.187	0.238
	CP009273_1888130_A_C	0.15	0.0076	0.0112	-0.358	0.139	0.238
	CP009273_1320439_C_T	0.212	0.0618	0.0112	0.477	0.185	0.238
	CP009273_2142808_C_T	0.212	0.41	0.0112	0.619	0.24	0.238
	CP009273_3863159_C_T	0.257	0.00631	0.0112	0.371	0.144	0.238
	CP009273_433283_C_T	0.628	0.00153	0.0112	-0.493	0.191	0.238
	CP009273_1474372_AAA_TAT	0.106	0.00883	0.0113	-0.401	0.156	0.237
	CP009273_1474691_A_T	0.106	0.00883	0.0113	-0.401	0.156	0.237
	CP009273_1474773_G_A	0.106	0.00883	0.0113	-0.401	0.156	0.237
	CP009273_1571550_G_A	0.15	0.000884	0.0113	0.503	0.195	0.237
	CP009273_3297968_A_G	0.15	0.803	0.0113	0.531	0.206	0.238
	CP009273_4216557_C_T	0.274	0.0859	0.0113	0.455	0.177	0.237
	CP009273_2075882_G_A	0.301	0.36	0.0113	0.37	0.144	0.238
	CP009273_3973124_T_C	0.327	7.39e-05	0.0113	-0.599	0.232	0.238
	CP009273_4096712_A_G	0.327	8.65e-05	0.0113	-0.49	0.19	0.237
	CP009273_1320492_C_G	0.354	0.11	0.0113	0.396	0.154	0.238
	CP009273_2202791_T_C	0.522	0.0114	0.0113	0.347	0.135	0.238
	CP009273_4557638_G_A	0.593	0.000332	0.0113	0.31	0.12	0.238
	CP009273_3698797_GCCG_ACCA	0.628	0.000418	0.0113	-0.333	0.129	0.237
	CP009273_3638435_G_A	0.788	0.269	0.0113	-0.528	0.205	0.237
	CP009273_4589596_G_A	0.15	0.00171	0.0114	0.421	0.163	0.237
	CP009273_4533913_G_A	0.168	0.0275	0.0114	0.366	0.142	0.237
	CP009273_3626985_G_T	0.186	0.0615	0.0114	-0.358	0.139	0.237
	CP009273_4490268_T_C	0.186	7.63e-06	0.0114	-0.356	0.138	0.237
	CP009273_4096630_T_A	0.301	0.262	0.0114	0.449	0.174	0.237
	CP009273_2931582_T_C	0.336	4.94e-05	0.0114	-0.53	0.206	0.237
	CP009273_4454675_C_T	0.336	0.0133	0.0114	0.303	0.118	0.237
	CP009273_1984058_T_A	0.372	0.305	0.0114	0.461	0.179	0.237
	CP009273_2272691_G_A	0.46	0.00226	0.0114	-0.355	0.138	0.237
	CP009273_2272697_A_G	0.46	0.00226	0.0114	-0.355	0.138	0.237
	CP009273_3074455_T_C	0.752	0.152	0.0114	0.472	0.184	0.237
	CP009273_4629101_A_G	0.885	0.0366	0.0114	0.372	0.145	0.237
	CP009273_2340790_C_T	0.124	0.0195	0.0115	0.378	0.147	0.237
	CP009273_2142390_T_A	0.168	0.00514	0.0115	0.541	0.211	0.237
	CP009273_3842912_G_A	0.177	0.000961	0.0115	0.305	0.119	0.237
	CP009273_2672313_ATCGCCG_GTCACCA	0.23	0.00122	0.0115	-0.646	0.252	0.237
	CP009273_3722291_G_A	0.239	5.3e-06	0.0115	-0.508	0.198	0.237
	CP009273_3145395_C_T	0.257	0.0671	0.0115	0.301	0.117	0.237
	CP009273_2339762_TAA_CAG	0.274	0.000334	0.0115	-0.79	0.307	0.237
	CP009273_3773696_AGGT_TGGG	0.274	0.000334	0.0115	-0.79	0.307	0.237
	CP009273_1173105_T_G	0.46	0.4	0.0115	-0.377	0.147	0.237
	CP009273_1802652_A_G	0.761	0.288	0.0115	0.523	0.203	0.237
	CP009273_3092064_T_C	0.159	0.000199	0.0116	-0.427	0.166	0.237
	CP009273_3090610_C_T	0.204	0.131	0.0116	0.306	0.119	0.237
	CP009273_1218663_CG_TA	0.274	0.0163	0.0116	0.415	0.162	0.237
	CP009273_3302581_G_T	0.301	0.0109	0.0116	0.358	0.139	0.237
	CP009273_2965910_A_G	0.549	0.215	0.0116	0.369	0.144	0.237
	CP009273_4580452_A_G	0.549	9.41e-06	0.0116	0.293	0.114	0.237
	CP009273_1060790_ACTTTT_TTCTCTTA	0.115	0.041	0.0117	-0.371	0.145	0.236
	CP009273_1559184_C_G	0.115	0.654	0.0117	0.536	0.209	0.236
	CP009273_1934867_G_A	0.115	0.0635	0.0117	0.349	0.136	0.236
	CP009273_2535958_G_A	0.115	0.654	0.0117	0.536	0.209	0.236
	CP009273_2536007_T_C	0.115	0.654	0.0117	0.536	0.209	0.236
	CP009273_1183262_G_A	0.133	0.858	0.0117	0.498	0.194	0.236
	CP009273_650105_CAAA_TAGC	0.142	0.0167	0.0117	-0.345	0.135	0.237
	CP009273_2135280_G_A	0.159	0.588	0.0117	0.393	0.153	0.236
	CP009273_1634546_T_C	0.168	0.0652	0.0117	0.288	0.112	0.237
	CP009273_3747333_GACCG_AACCA	0.168	0.0778	0.0117	0.312	0.122	0.236
	CP009273_2438851_G_A	0.265	0.0306	0.0117	0.487	0.19	0.236
	CP009273_2911177_T_C	0.265	0.0635	0.0117	0.543	0.212	0.236
	CP009273_4021050_T_C	0.301	0.00746	0.0117	0.305	0.119	0.236
	CP009273_324646_GC_AT	0.327	0.000437	0.0117	-0.319	0.124	0.236
	CP009273_4421639_T_C	0.407	0.985	0.0117	-0.304	0.118	0.236
	CP009273_577592_A_G	0.478	0.000563	0.0117	-0.279	0.109	0.236
	CP009273_1315758_C_G	0.752	0.438	0.0117	0.638	0.249	0.236
	CP009273_1745773_A_G	0.779	0.263	0.0117	0.492	0.192	0.236
	CP009273_1484818_G_A	0.106	1.2e-07	0.0118	0.661	0.258	0.236
	CP009273_3234903_G_A	0.106	1.2e-07	0.0118	0.661	0.258	0.236
	CP009273_3477103_G_A	0.106	1.2e-07	0.0118	0.661	0.258	0.236
	CP009273_3068222_C_T	0.115	0.467	0.0118	0.529	0.207	0.236
	CP009273_2654198_G_A	0.159	0.000164	0.0118	-0.486	0.19	0.236
	CP009273_2124276_G_A	0.159	0.00147	0.0119	-0.301	0.118	0.236
	CP009273_4228062_G_A	0.186	0.0187	0.0119	0.383	0.15	0.236
	CP009273_2322527_C_T	0.265	0.0341	0.0119	0.504	0.197	0.236
	CP009273_1248213_GCCG_ACCT	0.274	0.0129	0.0119	0.39	0.153	0.236
	CP009273_4417807_C_T	0.274	0.138	0.0119	-0.32	0.125	0.236
	CP009273_4213562_TCTCT_CCTCC	0.301	0.0749	0.0119	0.345	0.135	0.236
	CP009273_3236152_A_G	0.416	0.000567	0.0119	-0.428	0.167	0.236
	CP009273_2272685_A_G	0.469	0.00357	0.0119	-0.354	0.138	0.236
	CP009273_2138630_CGAG_TGAA	0.628	0.0158	0.0119	0.262	0.102	0.236
	CP009273_3199007_A_G	0.788	0.349	0.0119	-0.536	0.21	0.236
	CP009273_688106_C_T	0.106	0.627	0.012	0.534	0.209	0.235
	CP009273_1957145_TTCCT_CGCCC	0.142	5.2e-06	0.012	0.727	0.285	0.236
	CP009273_4620157_A_G	0.142	5.2e-06	0.012	0.727	0.285	0.236
	CP009273_1991098_A_G	0.15	2.35e-06	0.012	0.519	0.203	0.236
	CP009273_2166723_C_T	0.159	0.0126	0.012	0.316	0.124	0.235
	CP009273_1916828_A_G	0.168	0.0018	0.012	0.387	0.152	0.235
	CP009273_4426935_G_A	0.177	0.123	0.012	-0.38	0.149	0.236
	CP009273_740394_C_T	0.239	7.09e-05	0.012	0.364	0.143	0.236
	CP009273_4263449_C_T	0.363	0.207	0.012	0.411	0.161	0.236
	CP009273_2236167_A_G	0.434	0.00125	0.012	-0.414	0.162	0.236
	CP009273_324611_CAAT_TAAC	0.504	0.0982	0.012	-0.329	0.129	0.235
	CP009273_324626_C_T	0.504	0.0982	0.012	-0.329	0.129	0.235
	CP009273_3881030_A_G	0.522	0.00988	0.012	0.377	0.148	0.236
	CP009273_1302102_A_G	0.619	0.0115	0.012	-0.496	0.194	0.236
	CP009273_2146152_CTT_TTC	0.681	0.0986	0.012	0.288	0.113	0.236
	CP009273_3481115_C_T	0.168	0.00204	0.0121	0.396	0.155	0.235
	CP009273_789104_G_A	0.177	2.12e-05	0.0121	0.392	0.154	0.235
	CP009273_2026970_G_A	0.177	0.00904	0.0121	-0.291	0.114	0.235
	CP009273_1316556_ACGTAGT_GCGAAGA	0.186	0.00382	0.0121	0.539	0.211	0.235
	CP009273_1475853_A_G	0.195	0.05	0.0121	-0.339	0.133	0.235
	CP009273_1994407_A_G	0.274	0.00277	0.0121	0.265	0.104	0.235
	CP009273_2835365_ACAG_GCAA	0.31	2.97e-05	0.0121	-0.289	0.113	0.235
	CP009273_3630106_G_A	0.31	0.275	0.0121	0.421	0.165	0.235
	CP009273_2560269_T_C	0.319	0.000223	0.0121	-0.433	0.17	0.235
	CP009273_3556845_G_A	0.327	0.000755	0.0121	-0.274	0.107	0.235
	CP009273_2029816_G_A	0.345	0.239	0.0121	-0.271	0.106	0.235
	CP009273_969382_C_T	0.354	0.277	0.0121	-0.464	0.182	0.235
	CP009273_4006656_GCG_CCA	0.584	0.00704	0.0121	0.336	0.132	0.235
	CP009273_3622_A_T	0.903	0.0147	0.0121	0.381	0.149	0.235
	CP009273_1030212_T_C	0.115	1.13e-05	0.0122	0.618	0.242	0.235
	CP009273_838540_A_C	0.124	4.07e-07	0.0122	0.569	0.223	0.235
	CP009273_19419_G_A	0.133	0.132	0.0122	0.379	0.149	0.235
	CP009273_19643_G_A	0.133	0.132	0.0122	0.379	0.149	0.235
	CP009273_19648_G_A	0.133	0.132	0.0122	0.379	0.149	0.235
	CP009273_4240108_G_C	0.248	0.000116	0.0122	0.35	0.137	0.235
	CP009273_4472536_AACT_GACC	0.257	0.0933	0.0122	0.356	0.14	0.235
	CP009273_2447698_T_C	0.336	0.24	0.0122	0.505	0.198	0.235
	CP009273_2447728_C_T	0.336	0.24	0.0122	0.505	0.198	0.235
	CP009273_4615473_T_C	0.363	0.0908	0.0122	0.313	0.123	0.235
	CP009273_4435846_C_T	0.389	0.0613	0.0122	-0.276	0.109	0.235
	CP009273_3980283_T_C	0.425	0.112	0.0122	0.367	0.144	0.235
	CP009273_1797_G_A	0.451	0.123	0.0122	0.355	0.139	0.235
	CP009273_889810_T_C	0.699	0.158	0.0122	0.403	0.158	0.235
	CP009273_965641_A_C	0.77	0.343	0.0122	-0.578	0.227	0.235
	CP009273_3571904_G_A	0.133	0.00156	0.0123	-0.353	0.139	0.235
	CP009273_1474236_G_A	0.142	0.000247	0.0123	-0.389	0.153	0.235
	CP009273_3276567_T_C	0.301	0.00065	0.0123	-0.486	0.191	0.235
	CP009273_112519_T_C	0.319	0.000195	0.0123	-0.569	0.223	0.235
	CP009273_110449_C_T	0.451	0.000265	0.0123	0.379	0.149	0.235
	CP009273_2002843_T_C	0.673	0.00982	0.0123	-0.32	0.126	0.235
	CP009273_161856_C_T	0.133	0.000385	0.0124	-0.488	0.192	0.235
	CP009273_3316434_C_T	0.15	0.0365	0.0124	-0.383	0.151	0.235
	CP009273_1506000_TAAA_GAAT	0.186	0.000263	0.0124	-0.626	0.246	0.235
	CP009273_1749090_AA_CG	0.186	0.0127	0.0124	0.392	0.154	0.234
	CP009273_2321014_GCGC_ACGG	0.186	0.000263	0.0124	-0.626	0.246	0.235
	CP009273_3802622_C_T	0.186	0.000263	0.0124	-0.626	0.246	0.235
	CP009273_4181720_G_A	0.186	0.0256	0.0124	-0.317	0.125	0.235
	CP009273_2012685_C_T	0.292	0.37	0.0124	0.418	0.165	0.235
	CP009273_3475943_C_A	0.301	0.292	0.0124	0.503	0.198	0.234
	CP009273_2835356_T_C	0.31	7.41e-05	0.0124	-0.288	0.113	0.234
	CP009273_3746926_C_T	0.31	0.0642	0.0124	0.326	0.128	0.235
	CP009273_584612_T_C	0.354	0.22	0.0124	0.385	0.151	0.234
	CP009273_2276700_T_C	0.381	5.25e-05	0.0124	-0.403	0.159	0.235
	CP009273_619574_T_C	0.434	0.143	0.0124	0.577	0.227	0.235
	CP009273_2725394_G_A	0.496	0.00389	0.0124	0.374	0.147	0.235
	CP009273_439207_A_G	0.796	0.216	0.0124	-0.486	0.191	0.235
	CP009273_2561335_TGAT_GGCC	0.106	0.583	0.0125	0.539	0.212	0.234
	CP009273_2561353_A_G	0.106	0.583	0.0125	0.539	0.212	0.234
	CP009273_3009883_C_T	0.106	0.00281	0.0125	0.427	0.168	0.234
	CP009273_4469151_CTCGT_ATCGA	0.15	0.06	0.0125	0.301	0.118	0.234
	CP009273_793228_T_G	0.159	0.000125	0.0125	-0.489	0.192	0.234
	CP009273_2010670_T_A	0.23	0.833	0.0125	0.344	0.135	0.234
	CP009273_858826_C_G	0.354	0.165	0.0125	0.409	0.161	0.234
	CP009273_1346661_T_C	0.487	0.521	0.0125	0.507	0.2	0.234
	CP009273_1855242_A_G	0.558	0.217	0.0125	0.333	0.131	0.234
	CP009273_1797612_A_G	0.752	0.522	0.0125	0.609	0.24	0.234
	CP009273_2046869_GCC_ACA	0.106	0.000283	0.0126	-0.359	0.142	0.234
	CP009273_1177815_TGGC_AGGT	0.115	1.67e-06	0.0126	-0.522	0.206	0.234
	CP009273_2007372_T_C	0.115	0.195	0.0126	0.462	0.182	0.234
	CP009273_139670_T_C	0.159	5.8e-08	0.0126	0.396	0.156	0.234
	CP009273_545470_A_G	0.186	0.00339	0.0126	0.51	0.201	0.234
	CP009273_2294847_C_T	0.195	0.765	0.0126	-0.383	0.151	0.234
	CP009273_1688691_T_C	0.221	0.00304	0.0126	-0.678	0.267	0.234
	CP009273_1688793_C_G	0.221	0.00304	0.0126	-0.678	0.267	0.234
	CP009273_2340215_T_C	0.23	0.0175	0.0126	-0.355	0.14	0.234
	CP009273_3880841_A_G	0.372	0.0042	0.0126	0.306	0.121	0.234
	CP009273_2830961_G_A	0.442	0.0024	0.0126	0.309	0.122	0.234
	CP009273_217682_G_A	0.469	0.604	0.0126	0.278	0.11	0.234
	CP009273_217719_C_T	0.469	0.604	0.0126	0.278	0.11	0.234
	CP009273_4363_G_A	0.584	5.14e-05	0.0126	0.316	0.125	0.234
	CP009273_2016487_A_G	0.912	0.0416	0.0126	0.35	0.138	0.234
	CP009273_2005868_C_A	0.106	2.44e-05	0.0127	0.62	0.245	0.234
	CP009273_1938228_T_C	0.124	0.701	0.0127	0.495	0.195	0.234
	CP009273_1973529_ACAAGC_GCAAAT	0.142	5.56e-06	0.0127	0.53	0.209	0.234
	CP009273_3726226_T_C	0.212	6.41e-06	0.0127	-0.528	0.208	0.234
	CP009273_4008083_CATA_TATT	0.31	3.41e-05	0.0127	-0.608	0.24	0.234
	CP009273_4615606_G_A	0.31	0.0115	0.0127	0.307	0.121	0.234
	CP009273_980800_A_T	0.336	0.232	0.0127	0.509	0.201	0.234
	CP009273_980839_C_T	0.336	0.232	0.0127	0.509	0.201	0.234
	CP009273_2396332_T_G	0.389	0.148	0.0127	0.407	0.161	0.234
	CP009273_2146145_A_G	0.69	0.0895	0.0127	0.279	0.11	0.234
	CP009273_1036555_C_T	0.106	0.000201	0.0128	-0.482	0.19	0.234
	CP009273_1613260_TTGAA_CTGAC	0.115	8.46e-07	0.0128	0.586	0.232	0.233
	CP009273_790912_C_T	0.15	0.0276	0.0128	0.379	0.15	0.233
	CP009273_1385253_G_A	0.159	0.000287	0.0128	-0.571	0.226	0.233
	CP009273_2188616_G_A	0.159	0.000287	0.0128	-0.571	0.226	0.233
	CP009273_4105460_C_T	0.159	0.000287	0.0128	-0.571	0.226	0.233
	CP009273_2339870_T_G	0.177	0.00141	0.0128	-0.363	0.144	0.233
	CP009273_3923212_A_C	0.345	0.00112	0.0128	0.312	0.123	0.234
	CP009273_4070348_A_T	0.345	0.208	0.0128	0.382	0.151	0.234
	CP009273_2348080_G_A	0.363	0.0323	0.0128	0.372	0.147	0.234
	CP009273_2347839_T_G	0.398	0.09	0.0128	0.4	0.158	0.234
	CP009273_4402871_A_G	0.434	0.28	0.0128	0.315	0.125	0.234
	CP009273_2264819_C_T	0.522	0.097	0.0128	-0.357	0.141	0.234
	CP009273_2264837_A_G	0.522	0.097	0.0128	-0.357	0.141	0.234
	CP009273_1473129_T_C	0.611	0.0329	0.0128	-0.355	0.14	0.234
	CP009273_1913395_G_T	0.77	0.254	0.0128	-0.464	0.183	0.234
	CP009273_4630741_A_G	0.77	0.101	0.0128	0.357	0.141	0.233
	CP009273_1694520_A_G	0.106	0.0036	0.0129	0.397	0.157	0.233
	CP009273_3932519_GACC_AACT	0.124	0.0116	0.0129	0.478	0.189	0.233
	CP009273_1947387_C_T	0.133	1.36e-05	0.0129	0.726	0.287	0.233
	CP009273_1951874_C_T	0.133	1.36e-05	0.0129	0.726	0.287	0.233
	CP009273_1952362_A_T	0.133	1.36e-05	0.0129	0.726	0.287	0.233
	CP009273_1952591_CC_TA	0.133	1.36e-05	0.0129	0.726	0.287	0.233
	CP009273_1952614_CAAT_AAA	0.133	1.36e-05	0.0129	0.726	0.287	0.233
	CP009273_1952906_C_T	0.133	1.36e-05	0.0129	0.726	0.287	0.233
	CP009273_1963322_T_C	0.133	1.36e-05	0.0129	0.726	0.287	0.233
	CP009273_4307785_A_C	0.133	1.36e-05	0.0129	0.726	0.287	0.233
	CP009273_4307809_C_T	0.133	1.36e-05	0.0129	0.726	0.287	0.233
	CP009273_4307819_C_T	0.133	1.36e-05	0.0129	0.726	0.287	0.233
	CP009273_4607331_C_T	0.133	1.36e-05	0.0129	0.726	0.287	0.233
	CP009273_4620136_GTCTGGC_ATCCGGT	0.133	1.36e-05	0.0129	0.726	0.287	0.233
	CP009273_4627907_C_T	0.133	1.36e-05	0.0129	0.726	0.287	0.233
	CP009273_1406512_T_C	0.168	0.00416	0.0129	0.28	0.111	0.233
	CP009273_2536546_A_G	0.168	0.0949	0.0129	0.593	0.235	0.233
	CP009273_803796_A_G	0.212	0.0221	0.0129	0.365	0.144	0.233
	CP009273_1460164_A_T	0.23	0.358	0.0129	0.656	0.26	0.233
	CP009273_2892889_G_A	0.23	0.0734	0.0129	0.339	0.134	0.233
	CP009273_2893588_G_T	0.23	0.0734	0.0129	0.339	0.134	0.233
	CP009273_1005524_G_A	0.248	0.276	0.0129	-0.346	0.137	0.233
	CP009273_822691_C_A	0.257	0.0299	0.0129	0.389	0.154	0.233
	CP009273_3228122_CGC_TGT	0.274	0.157	0.0129	0.409	0.162	0.233
	CP009273_246107_TA_GG	0.283	0.0149	0.0129	0.336	0.133	0.233
	CP009273_1061097_C_T	0.513	0.12	0.0129	-0.397	0.157	0.233
	CP009273_3328091_TA_T	0.106	8.6e-05	0.013	-0.511	0.203	0.233
	CP009273_130111_C_T	0.124	0.0689	0.013	0.375	0.149	0.233
	CP009273_4490259_T_C	0.133	1.53e-05	0.013	-0.354	0.14	0.233
	CP009273_475294_G_T	0.142	0.000349	0.013	-0.553	0.219	0.233
	CP009273_662666_C_A	0.142	0.000349	0.013	-0.553	0.219	0.233
	CP009273_2732063_C_T	0.142	0.000349	0.013	-0.553	0.219	0.233
	CP009273_4590070_T_C	0.186	6.94e-07	0.013	0.419	0.166	0.233
	CP009273_2955356_G_C	0.204	0.104	0.013	-0.319	0.126	0.233
	CP009273_3228068_T_A	0.319	0.339	0.013	0.522	0.207	0.233
	CP009273_3200846_T_C	0.345	0.0023	0.013	0.337	0.133	0.233
	CP009273_1971004_G_A	0.372	0.000223	0.013	0.345	0.137	0.233
	CP009273_2889774_AGCG_GGCA	0.381	0.153	0.013	0.432	0.171	0.233
	CP009273_636882_C_T	0.398	0.000965	0.013	0.33	0.131	0.233
	CP009273_91280_T_C	0.451	0.438	0.013	0.518	0.205	0.233
	CP009273_2559620_G_A	0.469	0.0012	0.013	0.296	0.117	0.233
	CP009273_1472479_T_G	0.699	0.314	0.013	-0.435	0.172	0.233
	CP009273_3556524_T_C	0.761	0.262	0.013	-0.554	0.219	0.233
	CP009273_373760_T_G	0.115	3.39e-06	0.0131	0.633	0.251	0.233
	CP009273_4582130_A_C	0.212	8.81e-06	0.0131	-0.521	0.207	0.233
	CP009273_3110354_A_G	0.221	0.00013	0.0131	0.287	0.114	0.233
	CP009273_3498540_C_T	0.265	0.486	0.0131	0.571	0.226	0.233
	CP009273_2184636_T_G	0.372	0.16	0.0131	0.336	0.133	0.233
	CP009273_3976313_C_T	0.425	0.156	0.0131	0.364	0.144	0.233
	CP009273_395936_T_C	0.487	0.197	0.0131	-0.44	0.174	0.233
	CP009273_1476380_C_T	0.54	0.00953	0.0131	-0.284	0.113	0.233
	CP009273_619445_C_T	0.664	0.019	0.0131	-0.491	0.195	0.233
	CP009273_3009193_T_G	0.708	0.126	0.0131	0.35	0.139	0.233
	CP009273_3231221_T_C	0.726	0.479	0.0131	-0.391	0.155	0.233
	CP009273_3024276_A_G	0.823	0.103	0.0131	0.42	0.167	0.233
	CP009273_2077529_T_C	0.903	0.13	0.0131	0.364	0.144	0.233
	CP009273_2337899_T_C	0.115	0.0184	0.0132	-0.589	0.234	0.232
	CP009273_3595622_G_A	0.115	0.000743	0.0132	-0.569	0.226	0.232
	CP009273_1474477_G_A	0.124	0.00248	0.0132	-0.368	0.146	0.232
	CP009273_3527472_G_A	0.124	0.000672	0.0132	-0.488	0.194	0.232
	CP009273_3535682_C_G	0.177	0.00457	0.0132	0.435	0.173	0.232
	CP009273_4105777_GAGG_AAGA	0.186	0.000179	0.0132	-0.599	0.238	0.233
	CP009273_4105828_T_A	0.186	0.000179	0.0132	-0.599	0.238	0.233
	CP009273_4106068_C_T	0.186	0.000179	0.0132	-0.599	0.238	0.233
	CP009273_4108693_G_A	0.186	0.000179	0.0132	-0.599	0.238	0.233
	CP009273_97440_GGGT_TGGG	0.239	2.14e-05	0.0132	0.351	0.139	0.232
	CP009273_2819253_G_A	0.248	3.09e-05	0.0132	-0.673	0.267	0.232
	CP009273_2819271_G_A	0.248	3.09e-05	0.0132	-0.673	0.267	0.232
	CP009273_3883510_TACTA_AACACT	0.248	3.09e-05	0.0132	-0.673	0.267	0.232
	CP009273_2116104_T_A	0.301	0.0132	0.0132	-0.242	0.0961	0.232
	CP009273_1510836_A_G	0.336	8.33e-05	0.0132	-0.516	0.205	0.233
	CP009273_11637_GCGA_TCGG	0.398	0.000455	0.0132	0.31	0.123	0.233
	CP009273_540035_T_C	0.531	0.254	0.0132	0.368	0.146	0.232
	CP009273_3479115_A_G	0.549	0.229	0.0132	0.356	0.141	0.233
	CP009273_4395866_G_T	0.619	0.958	0.0132	0.353	0.14	0.232
	CP009273_526590_G_T	0.77	0.15	0.0132	0.501	0.199	0.233
	CP009273_3923080_G_A	0.106	0.124	0.0133	0.432	0.172	0.232
	CP009273_2943242_C_T	0.142	0.00582	0.0133	-0.369	0.147	0.232
	CP009273_3946996_G_A	0.15	0.000274	0.0133	-0.564	0.224	0.232
	CP009273_1112610_CATT_TATC	0.212	0.0737	0.0133	0.442	0.176	0.232
	CP009273_3783788_GAGGCCA_CAGACCT	0.257	0.187	0.0133	-0.45	0.179	0.232
	CP009273_1977132_C_G	0.31	0.00269	0.0133	-0.317	0.126	0.232
	CP009273_1367176_TGCT_CGCG	0.336	0.000143	0.0133	-0.611	0.243	0.232
	CP009273_1346430_T_C	0.549	0.296	0.0133	0.36	0.143	0.232
	CP009273_1742287_T_C	0.752	0.364	0.0133	0.529	0.21	0.232
	CP009273_378780_C_T	0.133	0.0589	0.0134	0.349	0.139	0.232
	CP009273_1049427_C_T	0.142	4.02e-05	0.0134	0.479	0.19	0.232
	CP009273_1067054_C_T	0.142	0.078	0.0134	0.341	0.136	0.232
	CP009273_2438266_G_A	0.159	1.1e-05	0.0134	-0.465	0.185	0.232
	CP009273_2054009_C_A	0.177	0.512	0.0134	0.32	0.127	0.232
	CP009273_2023808_AACA_GACG	0.248	3.49e-06	0.0134	0.32	0.128	0.232
	CP009273_1482449_T_C	0.283	0.0755	0.0134	-0.296	0.118	0.232
	CP009273_4105130_C_T	0.451	0.172	0.0134	-0.423	0.168	0.232
	CP009273_3820462_CCCTGGCGAAT_ACCGGGTGAAC	0.469	0.119	0.0134	-0.272	0.108	0.232
	CP009273_3871728_T_C	0.681	0.0386	0.0134	-0.416	0.165	0.232
	CP009273_2326787_G_C	0.717	0.136	0.0134	0.393	0.156	0.232
	CP009273_4579099_ACCT_GCCC	0.115	0.0191	0.0135	0.336	0.134	0.232
	CP009273_1586850_TAAGGCGTTGATGCGC_AGT	0.124	8.44e-06	0.0135	0.592	0.236	0.232
	CP009273_1586900_C_CT	0.124	8.44e-06	0.0135	0.592	0.236	0.232
	CP009273_867507_C_T	0.142	0.0074	0.0135	0.437	0.174	0.232
	CP009273_3601976_A_G	0.142	0.00806	0.0135	-0.509	0.203	0.232
	CP009273_4183905_G_A	0.186	5.41e-06	0.0135	-0.531	0.212	0.232
	CP009273_4222634_T_G	0.274	0.208	0.0135	0.459	0.183	0.232
	CP009273_1962654_C_G	0.319	0.0601	0.0135	0.523	0.208	0.232
	CP009273_3764877_A_G	0.381	0.462	0.0135	0.467	0.186	0.232
	CP009273_4615008_C_G	0.451	0.0316	0.0135	0.321	0.128	0.232
	CP009273_4366784_G_A	0.522	0.11	0.0135	-0.372	0.148	0.232
	CP009273_590503_A_G	0.531	4.12e-05	0.0135	-0.261	0.104	0.232
	CP009273_3895668_AT_A	0.619	0.0193	0.0135	-0.376	0.15	0.232
	CP009273_1745844_A_T	0.77	0.294	0.0135	0.503	0.2	0.232
	CP009273_584694_T_G	0.796	0.289	0.0135	0.429	0.171	0.232
	CP009273_2294679_G_T	0.15	0.359	0.0136	0.35	0.14	0.231
	CP009273_3704064_TTAAT_CTAAC	0.15	0.000362	0.0136	-0.547	0.218	0.232
	CP009273_2020011_G_A	0.177	0.000278	0.0136	0.36	0.144	0.232
	CP009273_2006802_G_A	0.301	0.111	0.0136	0.384	0.153	0.232
	CP009273_3588924_T_C	0.31	0.0356	0.0136	0.295	0.117	0.232
	CP009273_4093025_CCTG_TCTC	0.345	0.131	0.0136	0.329	0.131	0.231
	CP009273_4132099_C_T	0.398	0.0214	0.0136	0.298	0.119	0.232
	CP009273_2023802_T_C	0.425	1.15e-05	0.0136	0.249	0.0992	0.232
	CP009273_3162507_T_C	0.708	0.0527	0.0136	-0.328	0.131	0.232
	CP009273_2217410_AA_TAC	0.115	1.48e-07	0.0137	-0.458	0.183	0.231
	CP009273_3472839_C_T	0.142	6.84e-05	0.0137	-0.427	0.17	0.231
	CP009273_4211491_C_T	0.212	0.0223	0.0137	-0.302	0.12	0.231
	CP009273_1744695_TTG_ATC	0.221	0.057	0.0137	0.312	0.125	0.231
	CP009273_1744060_G_A	0.345	0.127	0.0137	-0.399	0.159	0.231
	CP009273_1978815_T_C	0.389	0.275	0.0137	0.423	0.169	0.231
	CP009273_368191_G_C	0.531	0.0242	0.0137	0.43	0.172	0.231
	CP009273_2438689_T_C	0.584	0.014	0.0137	0.278	0.111	0.231
	CP009273_624189_AGTG_GGTA	0.628	0.0435	0.0137	-0.322	0.128	0.231
	CP009273_3035073_C_T	0.664	0.211	0.0137	0.296	0.118	0.231
	CP009273_4630725_G_T	0.761	0.137	0.0137	0.354	0.141	0.231
	CP009273_2561236_C_T	0.15	0.00926	0.0138	-0.434	0.174	0.231
	CP009273_4022492_C_T	0.168	0.000272	0.0138	-0.544	0.217	0.231
	CP009273_4022512_GCGGCG_ACGACA	0.168	0.000272	0.0138	-0.544	0.217	0.231
	CP009273_1299766_C_T	0.496	0.00237	0.0138	0.351	0.14	0.231
	CP009273_1997203_A_C	0.611	0.0169	0.0138	0.241	0.0961	0.231
	CP009273_2656008_C_T	0.743	0.392	0.0138	0.425	0.17	0.231
	CP009273_4006847_C_G	0.752	0.28	0.0138	0.512	0.205	0.231
	CP009273_3139387_T_C	0.77	0.228	0.0138	-0.394	0.158	0.231
	CP009273_3857231_G_T	0.142	0.0086	0.0139	-0.362	0.145	0.231
	CP009273_3101528_C_T	0.15	0.0603	0.0139	0.344	0.138	0.231
	CP009273_2957900_G_A	0.159	0.00876	0.0139	-0.49	0.196	0.231
	CP009273_2275139_TCTCGCTCCG_CCTGGCCCCC	0.168	0.000208	0.0139	-0.555	0.222	0.231
	CP009273_3454195_G_A	0.168	0.000208	0.0139	-0.555	0.222	0.231
	CP009273_3457032_G_C	0.168	0.000208	0.0139	-0.555	0.222	0.231
	CP009273_3953090_CCCG_ACCA	0.168	0.000208	0.0139	-0.555	0.222	0.231
	CP009273_610227_G_A	0.195	0.0207	0.0139	0.371	0.148	0.231
	CP009273_4067917_A_G	0.212	4.04e-05	0.0139	0.326	0.13	0.231
	CP009273_1764146_T_C	0.23	0.0628	0.0139	0.309	0.124	0.231
	CP009273_4527461_C_T	0.31	0.536	0.0139	0.261	0.105	0.231
	CP009273_546467_T_A	0.319	5.71e-05	0.0139	-0.491	0.196	0.231
	CP009273_3746836_T_C	0.345	0.337	0.0139	0.302	0.121	0.231
	CP009273_1129629_T_G	0.451	0.261	0.0139	0.348	0.139	0.231
	CP009273_1299884_C_T	0.478	0.00379	0.0139	0.394	0.158	0.231
	CP009273_3090355_A_C	0.504	0.00849	0.0139	0.293	0.117	0.231
	CP009273_195749_G_A	0.522	0.339	0.0139	0.363	0.145	0.231
	CP009273_693158_A_T	0.566	0.025	0.0139	0.334	0.134	0.231
	CP009273_3192769_A_T	0.628	0.0911	0.0139	-0.312	0.125	0.231
	CP009273_1541570_GA_CG	0.832	0.0911	0.0139	0.393	0.157	0.231
	CP009273_4459586_A_G	0.832	0.0163	0.0139	0.304	0.122	0.231
	CP009273_2687001_T_A	0.133	2.36e-06	0.014	0.561	0.225	0.231
	CP009273_2316205_C_T	0.168	0.0391	0.014	0.472	0.189	0.231
	CP009273_4106215_T_C	0.186	0.000733	0.014	-0.549	0.22	0.231
	CP009273_2354198_C_G	0.204	4.22e-05	0.014	-0.394	0.158	0.231
	CP009273_4529733_TT_GC	0.239	0.372	0.014	0.276	0.111	0.231
	CP009273_3880937_TACG_CACA	0.248	0.128	0.014	0.337	0.135	0.231
	CP009273_3587537_G_A	0.354	0.146	0.014	0.258	0.103	0.231
	CP009273_4578029_T_C	0.363	0.000104	0.014	0.242	0.0969	0.231
	CP009273_4034521_C_A	0.398	0.801	0.014	0.613	0.246	0.23
	CP009273_4142274_G_A	0.398	0.000339	0.014	-0.419	0.168	0.231
	CP009273_577617_T_C	0.549	0.00102	0.014	-0.258	0.103	0.23
	CP009273_614237_T_C	0.115	0.404	0.0141	0.51	0.204	0.23
	CP009273_614243_GCCA_ACCC	0.115	0.404	0.0141	0.51	0.204	0.23
	CP009273_815131_C_T	0.142	0.000513	0.0141	0.522	0.209	0.23
	CP009273_3842798_A_G	0.168	0.0162	0.0141	0.318	0.127	0.23
	CP009273_3842819_A_G	0.168	0.0162	0.0141	0.318	0.127	0.23
	CP009273_4490395_C_T	0.177	0.000199	0.0141	-0.347	0.139	0.23
	CP009273_4490459_T_C	0.177	0.000199	0.0141	-0.347	0.139	0.23
	CP009273_2027241_CT_GA	0.212	0.639	0.0141	0.392	0.157	0.23
	CP009273_4308321_C_T	0.265	0.204	0.0141	-0.409	0.164	0.23
	CP009273_2838289_G_A	0.292	4.17e-05	0.0141	0.318	0.127	0.23
	CP009273_1535075_T_C	0.345	0.000554	0.0141	0.298	0.119	0.23
	CP009273_2053622_G_A	0.381	0.000182	0.0141	0.307	0.123	0.23
	CP009273_752647_C_T	0.434	0.155	0.0141	0.358	0.143	0.23
	CP009273_818527_C_G	0.478	0.000539	0.0141	0.403	0.161	0.23
	CP009273_1137772_A_G	0.681	0.318	0.0141	0.405	0.162	0.23
	CP009273_4527246_G_A	0.752	0.223	0.0141	0.258	0.103	0.23
	CP009273_4187427_T_G	0.106	5.29e-05	0.0142	-0.494	0.198	0.23
	CP009273_3272997_C_T	0.124	6.94e-06	0.0142	0.644	0.258	0.23
	CP009273_2080709_GATG_AATT	0.239	0.876	0.0142	0.39	0.156	0.23
	CP009273_2008984_T_G	0.265	0.184	0.0142	0.395	0.159	0.23
	CP009273_2122810_T_C	0.283	0.0392	0.0142	0.332	0.133	0.23
	CP009273_2449431_GCCAAT_ATCAAC	0.319	0.138	0.0142	0.397	0.159	0.23
	CP009273_3111434_C_T	0.363	0.63	0.0142	0.262	0.105	0.23
	CP009273_1319698_G_A	0.416	0.621	0.0142	0.574	0.231	0.23
	CP009273_4615884_C_T	0.434	0.898	0.0142	0.353	0.142	0.23
	CP009273_3153423_T_C	0.487	0.048	0.0142	-0.329	0.132	0.23
	CP009273_820638_C_T	0.531	0.0318	0.0142	0.523	0.21	0.23
	CP009273_4004780_C_T	0.726	0.0516	0.0142	0.324	0.13	0.23
	CP009273_3191561_C_G	0.106	0.00225	0.0143	0.38	0.153	0.23
	CP009273_699029_G_A	0.115	0.194	0.0143	0.441	0.177	0.23
	CP009273_2736143_T_C	0.15	0.000237	0.0143	-0.526	0.211	0.23
	CP009273_3254464_A_T	0.15	0.000237	0.0143	-0.526	0.211	0.23
	CP009273_2145849_GTCA_ATCG	0.186	0.0073	0.0143	0.333	0.134	0.23
	CP009273_4367186_A_G	0.23	0.101	0.0143	0.287	0.115	0.23
	CP009273_2092210_C_T	0.274	2.82e-05	0.0143	-0.241	0.097	0.23
	CP009273_4011220_T_C	0.274	5.1e-05	0.0143	-0.596	0.239	0.23
	CP009273_2142802_C_A	0.319	0.285	0.0143	0.487	0.196	0.23
	CP009273_740161_T_G	0.381	0.00353	0.0143	-0.322	0.129	0.23
	CP009273_2705299_TAAA_CAAG	0.496	6.5e-05	0.0143	-0.305	0.123	0.23
	CP009273_614219_C_T	0.106	0.553	0.0144	0.513	0.206	0.23
	CP009273_1622094_C_T	0.133	0.0015	0.0144	0.418	0.168	0.23
	CP009273_4360128_C_T	0.168	3.14e-08	0.0144	0.402	0.162	0.23
	CP009273_3601073_A_T	0.177	0.00104	0.0144	0.471	0.19	0.23
	CP009273_1510429_ATA_GTG	0.274	0.0392	0.0144	0.494	0.199	0.23
	CP009273_2014347_G_A	0.292	0.295	0.0144	0.416	0.167	0.23
	CP009273_195242_C_T	0.31	0.162	0.0144	0.49	0.197	0.23
	CP009273_1367273_GGT_AGC	0.31	5.1e-05	0.0144	-0.61	0.245	0.23
	CP009273_2304099_C_T	0.31	0.932	0.0144	0.311	0.125	0.23
	CP009273_209072_AGGACTGGGC_GGGGCTAGGT	0.319	0.103	0.0144	0.478	0.192	0.23
	CP009273_4310659_A_G	0.319	0.00641	0.0144	0.288	0.116	0.23
	CP009273_3949140_G_C	0.336	4.47e-05	0.0144	-0.466	0.187	0.23
	CP009273_42170_TAA_ATAG	0.575	0.0129	0.0144	-0.368	0.148	0.23
	CP009273_4401163_A_T	0.779	0.299	0.0144	0.391	0.157	0.23
	CP009273_2340648_G_A	0.106	0.0136	0.0145	0.41	0.165	0.229
	CP009273_27343_C_T	0.124	9.68e-05	0.0145	-0.509	0.205	0.229
	CP009273_1531213_AGGC_CGGA	0.124	9.68e-05	0.0145	-0.509	0.205	0.229
[truncated: 142,280 more rows]

## Sheet: 24_COGs
gene	variant	af	filter-pvalue	lrt-pvalue	beta	beta-std-err	variant_h2	notes	GO terms (Biological process)	GO Terms (Cellular component)
ybeM	group_4865	0.982	0.249	2.81e-06	-1.46	0.295	0.424		nitrogen compound metabolic process	cytosol
hypothetical protein	group_13761	0.0177	0.263	1.39e-05	1.33	0.292	0.396
hypothetical protein	group_13762	0.0177	0.263	1.39e-05	1.33	0.292	0.396
hypothetical protein	group_13763	0.0177	0.263	1.39e-05	1.33	0.292	0.396
hypothetical protein	group_13768	0.0177	0.263	1.39e-05	1.33	0.292	0.396
hypothetical protein	group_13769	0.0177	0.263	1.39e-05	1.33	0.292	0.396
hypothetical protein	group_13770	0.0177	0.263	1.39e-05	1.33	0.292	0.396
intS	group_13771	0.0177	0.263	1.39e-05	1.33	0.292	0.396		DNA recombination, DNA integration, viral genome integration into host DNA	cytosol
eutK	group_11307	0.982	0.38	1.4e-05	-1.83	0.402	0.396		ethanolamine catabolic process	cytosol, ethanol degradation polyhedral organelle
chaC	group_4309	0.0177	0.38	1.4e-05	1.83	0.402	0.396		gluthathione catabolic process	cytoplasm, cytosol
hypothetical protein (contains yncL, other direction)	group_9935	0.115	1.63e-05	2.37e-05	0.999	0.226	0.386			yncL: plasma membrane, integral component of plasma membrane, membrane, integral component of membrane
yjgL	group_6488	0.0442	0.0121	0.000108	1.01	0.251	0.356
fepE	group_1554	0.0177	0.401	0.000118	1.24	0.31	0.354
acuI	group_9952	0.0177	0.346	0.000153	1.13	0.289	0.349
hypothetical protein	group_13764	0.0265	0.107	0.00019	0.97	0.251	0.344
hypothetical protein	group_13765	0.0265	0.107	0.00019	0.97	0.251	0.344
hypothetical protein	group_13766	0.0265	0.107	0.00019	0.97	0.251	0.344
hypothetical protein	group_13767	0.0265	0.107	0.00019	0.97	0.251	0.344
hypothetical protein	group_9939	0.0265	0.107	0.00019	0.97	0.251	0.344
hypothetical protein	group_9940	0.0265	0.107	0.00019	0.97	0.251	0.344
hypothetical protein	group_9941	0.0265	0.107	0.00019	0.97	0.251	0.344
speF	group_2990	0.858	8.3e-06	0.00027	-0.627	0.167	0.336
recT	group_13730	0.0177	0.394	0.000526	1.05	0.295	0.321
hypothetical protein	group_13800	0.0177	0.394	0.000526	1.05	0.295	0.321
hypothetical protein	group_13801	0.0177	0.394	0.000526	1.05	0.295	0.321
dcm	group_13806	0.0177	0.394	0.000526	1.05	0.295	0.321
agaD	group_7199	0.0177	0.394	0.000526	1.05	0.295	0.321
hypothetical protein	group_9932	0.0177	0.394	0.000526	1.05	0.295	0.321
ecoRIIR	group_9944	0.0177	0.394	0.000526	1.05	0.295	0.321
	iutA	0.142	1.18e-08	0.000618	-0.474	0.135	0.317
hypothetical protein	group_13739	0.0177	0.425	0.000698	1.06	0.305	0.314
hypothetical protein	group_654	0.0354	0.189	0.000816	0.717	0.208	0.311
insB1	group_745	0.221	0.000115	0.000978	-0.341	0.101	0.306
hypothetical protein	group_13804	0.0177	0.587	0.000989	0.982	0.29	0.306
	tetA_2	0.0177	0.587	0.000989	0.982	0.29	0.306
	group_1479	0.0265	0.0181	0.00104	-0.815	0.242	0.305
	group_6598	0.0442	0.188	0.00105	0.651	0.193	0.304
	group_140	0.142	0.00545	0.00106	-0.453	0.135	0.304
	group_2366	0.0442	0.197	0.00113	0.724	0.217	0.302
	group_13745	0.0177	0.51	0.00125	1.09	0.329	0.3
	group_2038	0.0177	0.51	0.00125	1.09	0.329	0.3
	group_133	0.0354	0.169	0.00134	0.755	0.229	0.298
	group_5167	0.0177	0.552	0.0014	1.07	0.327	0.297
	group_9948	0.0177	0.552	0.0014	1.07	0.327	0.297
	group_3798	0.912	0.0164	0.00151	0.475	0.146	0.295
	group_4377	0.912	0.0164	0.00151	0.475	0.146	0.295
	group_5099	0.912	0.0164	0.00151	0.475	0.146	0.295
	group_5194	0.743	0.000561	0.00152	0.52	0.16	0.295
	group_2472	0.973	0.00311	0.00155	0.812	0.25	0.294
	group_4866	0.0885	0.168	0.00159	0.566	0.175	0.294
	group_4262	0.965	0.217	0.0016	-0.985	0.304	0.294
	group_6417	0.115	6.38e-06	0.00182	0.639	0.2	0.29
	group_3912	0.0265	0.254	0.00194	0.834	0.263	0.289
	group_2462	0.0619	8.74e-05	0.00195	-0.807	0.254	0.288
	group_76	0.142	0.0158	0.00198	-0.414	0.131	0.288
	mngB	0.965	0.157	0.00216	0.783	0.249	0.286
	group_4404	0.0531	0.138	0.00221	0.595	0.19	0.285
	group_4375	0.92	0.0239	0.00225	0.479	0.153	0.285
	group_5410	0.655	0.105	0.00225	-0.655	0.21	0.285
	group_1204	0.0619	0.00676	0.00229	-0.513	0.164	0.284
	group_9858	0.0354	0.0194	0.00244	-0.665	0.214	0.282
	group_2390	0.168	0.126	0.00246	0.509	0.164	0.282
	group_2252	0.115	1.19e-08	0.00259	-0.514	0.167	0.281
	group_3999	0.0619	0.00143	0.00269	-0.51	0.166	0.28
	group_1306	0.0265	0.0185	0.00282	-0.752	0.246	0.279
	group_24614	0.0708	0.06	0.00289	-0.539	0.177	0.278
	group_7705	0.336	0.0318	0.00291	-0.546	0.179	0.278
	group_122	0.0619	0.0363	0.00295	-0.516	0.17	0.277
	group_7921	0.0796	1.01e-06	0.00312	-0.645	0.213	0.276
	group_9384	0.327	0.0355	0.00318	-0.431	0.143	0.275
	group_4710	0.221	0.00682	0.0032	-0.294	0.0977	0.275
	group_6541	0.0796	0.095	0.0035	-0.481	0.161	0.272
	group_10335	0.0442	6.77e-07	0.0038	-0.615	0.208	0.27
	group_15727	0.0442	6.77e-07	0.0038	-0.615	0.208	0.27
	group_15728	0.0442	6.77e-07	0.0038	-0.615	0.208	0.27
	group_15729	0.0442	6.77e-07	0.0038	-0.615	0.208	0.27
	group_6399	0.0885	0.000175	0.00385	-0.512	0.173	0.27
	group_11271	0.982	1.38e-32	0.00412	0.891	0.304	0.268
	group_11272	0.982	1.38e-32	0.00412	0.891	0.304	0.268
	group_11274	0.982	1.38e-32	0.00412	0.891	0.304	0.268
	group_11275	0.982	1.38e-32	0.00412	0.891	0.304	0.268
	group_3365	0.982	1.38e-32	0.00412	0.891	0.304	0.268
	group_5799	0.982	1.38e-32	0.00412	0.891	0.304	0.268
	rcsA	0.982	1.38e-32	0.00412	0.891	0.304	0.268
	group_8638	0.982	1.38e-32	0.00412	0.891	0.304	0.268
	group_8639	0.982	1.38e-32	0.00412	0.891	0.304	0.268
	group_2485	0.0973	0.00935	0.00416	-0.425	0.145	0.268
	group_2899	0.0796	0.00271	0.00422	-0.413	0.141	0.267
	group_5612	0.177	2.17e-06	0.0047	-0.362	0.126	0.264
	group_13741	0.0177	0.495	0.00478	0.878	0.305	0.264
	group_2873	0.0973	4.26e-12	0.00496	0.722	0.252	0.263
	group_4403	0.965	0.298	0.00497	-0.613	0.214	0.262
	group_23172	0.0265	0.00734	0.00497	-0.728	0.254	0.263
	group_23200	0.0265	0.00734	0.00497	-0.728	0.254	0.263
	group_3514	0.0354	0.386	0.00507	0.636	0.223	0.262
	group_8004	0.0973	0.0348	0.00542	-0.383	0.135	0.26
	group_4484	0.212	0.344	0.00544	0.345	0.122	0.26
	group_2590	0.628	0.0116	0.00551	-0.343	0.121	0.259
	group_5039	0.938	0.0281	0.00558	0.49	0.173	0.259
	group_11465	0.92	0.0279	0.00561	0.416	0.147	0.259
	group_4379	0.92	0.0279	0.00561	0.416	0.147	0.259
	group_4343	0.982	0.103	0.00579	0.831	0.295	0.258
	group_5948	0.982	0.103	0.00579	0.831	0.295	0.258
	group_5950	0.982	0.103	0.00579	0.831	0.295	0.258
	group_11273	0.973	0.359	0.0059	0.837	0.298	0.257
	group_1555	0.973	0.359	0.0059	0.837	0.298	0.257
	group_5797	0.973	0.359	0.0059	0.837	0.298	0.257
	group_6977	0.973	0.359	0.0059	0.837	0.298	0.257
	group_6978	0.973	0.359	0.0059	0.837	0.298	0.257
	group_23020	0.0177	0.0482	0.0059	-0.861	0.307	0.257
	group_2158	0.0354	0.0309	0.00594	-0.575	0.205	0.257
	group_8023	0.0531	0.03	0.00607	-0.527	0.188	0.257
	group_364	0.46	0.106	0.0061	0.225	0.0804	0.256
	group_5428	0.142	0.148	0.00613	0.443	0.158	0.256
	group_676	0.0354	0.0521	0.00623	-0.629	0.226	0.256
	group_2348	0.469	0.000342	0.00637	-0.24	0.0864	0.255
	group_3862	0.77	0.259	0.00651	0.521	0.188	0.255
	group_4659	0.0265	9.67e-05	0.0066	-0.712	0.257	0.254
	group_5205	0.973	0.113	0.0067	0.815	0.295	0.254
	group_10051	0.0531	0.00191	0.00685	-0.53	0.193	0.253
	group_2471	0.0796	0.00386	0.00687	-0.411	0.149	0.253
	group_23194	0.0177	0.000199	0.00696	-0.865	0.315	0.253
	group_23195	0.0177	0.000199	0.00696	-0.865	0.315	0.253
	group_23196	0.0177	0.000199	0.00696	-0.865	0.315	0.253
	group_23197	0.0177	0.000199	0.00696	-0.865	0.315	0.253
	group_23198	0.0177	0.000199	0.00696	-0.865	0.315	0.253
	group_23199	0.0177	0.000199	0.00696	-0.865	0.315	0.253
	group_3878	0.0177	0.000199	0.00696	-0.865	0.315	0.253
	group_9363	0.788	0.000242	0.00698	0.641	0.233	0.252
	group_13039	0.0973	0.0748	0.00705	0.389	0.142	0.252
	group_15150	0.0354	9.61e-05	0.0071	-0.724	0.264	0.252
	fdtA	0.0354	9.61e-05	0.0071	-0.724	0.264	0.252
	group_15152	0.0354	9.61e-05	0.0071	-0.724	0.264	0.252
	group_15153	0.0354	9.61e-05	0.0071	-0.724	0.264	0.252
	group_15154	0.0354	9.61e-05	0.0071	-0.724	0.264	0.252
	group_15155	0.0354	9.61e-05	0.0071	-0.724	0.264	0.252
	group_15156	0.0354	9.61e-05	0.0071	-0.724	0.264	0.252
	group_15157	0.0354	9.61e-05	0.0071	-0.724	0.264	0.252
	group_15158	0.0354	9.61e-05	0.0071	-0.724	0.264	0.252
	group_15159	0.0354	9.61e-05	0.0071	-0.724	0.264	0.252
	group_15210	0.0354	9.61e-05	0.0071	-0.724	0.264	0.252
	mdoB	0.0354	9.61e-05	0.0071	-0.724	0.264	0.252
	group_15212	0.0354	9.61e-05	0.0071	-0.724	0.264	0.252
	group_15715	0.0354	9.2e-06	0.00715	-0.589	0.215	0.252
	group_15716	0.0354	9.2e-06	0.00715	-0.589	0.215	0.252
	group_15717	0.0354	9.2e-06	0.00715	-0.589	0.215	0.252
	group_13828	0.0177	0.547	0.00721	0.835	0.305	0.251
	group_2391	0.0177	0.547	0.00721	0.835	0.305	0.251
	group_9949	0.0177	0.547	0.00721	0.835	0.305	0.251
	group_9950	0.0177	0.547	0.00721	0.835	0.305	0.251
	group_9951	0.0177	0.547	0.00721	0.835	0.305	0.251
	group_13370	0.0265	0.0961	0.00725	-0.665	0.243	0.251
	group_7947	0.0265	0.0961	0.00725	-0.665	0.243	0.251
	group_11604	0.982	0.00652	0.00741	0.875	0.321	0.251
	group_3860	0.982	0.00652	0.00741	0.875	0.321	0.251
	group_5733	0.982	0.00652	0.00741	0.875	0.321	0.251
	group_7152	0.982	0.00652	0.00741	0.875	0.321	0.251
	group_4731	0.0177	0.00652	0.00741	-0.875	0.321	0.251
	group_4890	0.0177	0.00652	0.00741	-0.875	0.321	0.251
	group_11404	0.221	0.000496	0.00744	-0.397	0.146	0.251
	group_13834	0.0177	0.674	0.00751	0.804	0.295	0.25
	group_14485	0.0885	0.00262	0.00754	-0.442	0.162	0.25
	group_2208	0.0885	0.109	0.00755	-0.427	0.157	0.25
	group_7909	0.0885	0.109	0.00755	-0.427	0.157	0.25
	group_4880	0.0708	0.364	0.00783	0.422	0.156	0.249
	group_2874	0.319	0.0471	0.00792	-0.297	0.11	0.249
	group_21792	0.0265	8.26e-05	0.00798	-0.701	0.259	0.248
	group_21840	0.0265	8.26e-05	0.00798	-0.701	0.259	0.248
	group_2458	0.0177	0.172	0.008	-0.801	0.296	0.248
	group_9746	0.0708	0.158	0.0082	-0.478	0.177	0.248
	group_15726	0.0796	0.062	0.00854	-0.423	0.158	0.246
	group_8168	0.0796	0.062	0.00854	-0.423	0.158	0.246
	group_9795	0.0265	0.000114	0.00864	0.646	0.242	0.246
	group_13242	0.0442	1.91e-09	0.00877	-0.523	0.196	0.245
	group_7814	0.0885	5.21e-05	0.00883	-0.491	0.184	0.245
	group_7716	0.0885	0.197	0.00893	0.446	0.167	0.245
	group_9512	0.0885	0.197	0.00893	0.446	0.167	0.245
	group_9513	0.0885	0.197	0.00893	0.446	0.167	0.245
	group_7978	0.106	0.0103	0.00898	0.455	0.171	0.245
	group_775	0.0619	0.325	0.00903	-0.469	0.176	0.245
	group_4589	0.0885	0.000171	0.00915	-0.373	0.141	0.244
	group_13703	0.0619	0.042	0.00921	0.468	0.176	0.244
	group_5395	0.186	0.000822	0.00931	-0.303	0.114	0.244
	group_5010	0.0619	0.000837	0.00954	-0.465	0.176	0.243
	group_9668	0.292	0.0385	0.00958	-0.303	0.115	0.243
	group_15694	0.0708	0.126	0.00958	-0.429	0.163	0.243
	group_9167	0.398	1.18e-05	0.0097	-0.275	0.105	0.242
	group_4100	0.115	0.00191	0.00972	-0.339	0.129	0.242
	group_8971	0.478	0.0198	0.00984	-0.399	0.152	0.242
	group_14736	0.0619	4.42e-05	0.00992	-0.777	0.296	0.242
	group_14737	0.0619	4.42e-05	0.00992	-0.777	0.296	0.242
	group_3665	0.0708	0.0709	0.00993	-0.443	0.169	0.242
	group_16509	0.0619	0.0403	0.00998	-0.419	0.16	0.241
	group_15293	0.0531	0.012	0.0101	-0.486	0.186	0.241
	group_6699	0.0531	0.012	0.0101	-0.486	0.186	0.241
	group_22780	0.0177	0.212	0.0101	-0.765	0.292	0.241
	group_22781	0.0177	0.212	0.0101	-0.765	0.292	0.241
	group_22782	0.0177	0.212	0.0101	-0.765	0.292	0.241
	group_22783	0.0177	0.212	0.0101	-0.765	0.292	0.241
	group_22784	0.0177	0.212	0.0101	-0.765	0.292	0.241
	epsD	0.0177	0.212	0.0101	-0.765	0.292	0.241
	group_6496	0.0177	0.212	0.0101	-0.765	0.292	0.241
	group_4306	0.655	0.288	0.0104	-0.561	0.215	0.24
	group_11603	0.973	0.381	0.0105	0.817	0.314	0.24
	group_4340	0.973	0.381	0.0105	0.817	0.314	0.24
	group_5296	0.973	0.381	0.0105	0.817	0.314	0.24
	group_7369	0.973	0.381	0.0105	0.817	0.314	0.24
	group_4693	0.195	0.00676	0.0106	0.345	0.133	0.24
	group_490	0.372	5.12e-06	0.0107	-0.27	0.104	0.239
	group_11407	0.965	0.0279	0.0108	0.568	0.219	0.239
	group_11408	0.965	0.0279	0.0108	0.568	0.219	0.239
	group_11409	0.965	0.0279	0.0108	0.568	0.219	0.239
	group_11410	0.965	0.0279	0.0108	0.568	0.219	0.239
	group_13868	0.965	0.0279	0.0108	0.568	0.219	0.239
	group_5042	0.965	0.0279	0.0108	0.568	0.219	0.239
	group_5947	0.965	0.0279	0.0108	0.568	0.219	0.239
	group_8812	0.965	0.0279	0.0108	0.568	0.219	0.239
	group_8813	0.965	0.0279	0.0108	0.568	0.219	0.239
	group_12344	0.0531	0.0027	0.0109	-0.514	0.198	0.239
	group_15730	0.0531	0.0027	0.0109	-0.514	0.198	0.239
	group_6406	0.0531	0.0027	0.0109	-0.514	0.198	0.239
	group_4750	0.345	0.447	0.0111	-0.589	0.228	0.238
	group_12425	0.159	0.202	0.0111	0.451	0.174	0.238
	group_9936	0.0177	0.646	0.0111	0.82	0.317	0.238
	group_15687	0.0531	0.0811	0.0113	-0.478	0.186	0.238
	group_2199	0.0531	0.0811	0.0113	-0.478	0.186	0.238
	group_4392	0.0885	0.0378	0.0114	-0.36	0.14	0.237
	group_14164	0.0796	0.0071	0.0114	-0.404	0.157	0.237
	group_1727	0.0619	0.154	0.0114	-0.467	0.182	0.237
	group_15785	0.0265	0.187	0.0114	0.713	0.277	0.237
	group_15786	0.0265	0.187	0.0114	0.713	0.277	0.237
	group_5758	0.982	0.132	0.0115	0.803	0.313	0.237
	group_8097	0.0973	2.3e-05	0.0115	-0.487	0.19	0.237
	group_3441	0.0177	0.132	0.0115	-0.803	0.313	0.237
	parM	0.186	0.0694	0.0117	-0.289	0.113	0.236
	group_10659	0.0973	1.33e-11	0.0117	0.738	0.288	0.236
	group_10660	0.0973	1.33e-11	0.0117	0.738	0.288	0.236
	group_10661	0.0973	1.33e-11	0.0117	0.738	0.288	0.236
	sfmM2	0.0973	1.33e-11	0.0117	0.738	0.288	0.236
	group_5744	0.416	0.00909	0.0118	-0.33	0.129	0.236
	papG_2	0.0708	1.45e-05	0.0118	-0.501	0.196	0.236
	pksC	0.487	0.128	0.0119	0.365	0.143	0.236
	group_2088	0.0442	0.217	0.0122	-0.508	0.2	0.235
	group_3475	0.575	0.00498	0.0123	-0.413	0.162	0.235
	group_7271	0.345	0.000135	0.0123	-0.503	0.198	0.235
	group_9841	0.0973	3.3e-06	0.0123	-0.455	0.179	0.235
	group_13004	0.0531	0.412	0.0123	0.611	0.24	0.235
	group_13062	0.0177	0.377	0.0123	0.739	0.291	0.235
	group_13063	0.0177	0.377	0.0123	0.739	0.291	0.235
	group_9763	0.0177	0.377	0.0123	0.739	0.291	0.235
	group_13361	0.0354	0.0175	0.0126	-0.551	0.217	0.234
	group_13362	0.0354	0.0175	0.0126	-0.551	0.217	0.234
	pi_polB	0.0354	0.0175	0.0126	-0.551	0.217	0.234
	group_13366	0.0354	0.0175	0.0126	-0.551	0.217	0.234
	group_4726	0.0354	0.0175	0.0126	-0.551	0.217	0.234
	group_7944	0.0354	0.0175	0.0126	-0.551	0.217	0.234
	group_7945	0.0354	0.0175	0.0126	-0.551	0.217	0.234
	group_7946	0.0354	0.0175	0.0126	-0.551	0.217	0.234
	group_9855	0.0354	0.0175	0.0126	-0.551	0.217	0.234
	group_9856	0.0354	0.0175	0.0126	-0.551	0.217	0.234
	group_12293	0.0531	1.17e-07	0.0127	-0.435	0.172	0.234
	group_5201	0.664	6.1e-05	0.0128	-0.279	0.11	0.234
	group_3074	0.956	0.14	0.013	0.548	0.217	0.233
	group_3781	0.956	0.14	0.013	0.548	0.217	0.233
	group_3782	0.956	0.14	0.013	0.548	0.217	0.233
	group_4341	0.956	0.14	0.013	0.548	0.217	0.233
	group_88	0.327	0.0283	0.0134	-0.253	0.101	0.232
	group_9486	0.0619	0.000443	0.0135	-0.446	0.178	0.232
	group_1077	0.894	1.12e-10	0.0136	-0.63	0.251	0.232
	group_1716	0.0265	0.0108	0.0139	-0.595	0.238	0.231
	group_15697	0.0354	9.51e-05	0.0141	-0.578	0.232	0.23
	group_12961	0.168	0.101	0.0142	0.343	0.138	0.23
	group_3635	0.0354	0.0287	0.0143	-0.531	0.213	0.23
	group_906	0.0619	0.194	0.0144	0.412	0.166	0.23
	group_9135	0.655	0.000114	0.0146	0.504	0.203	0.229
	group_2262	0.0354	0.000497	0.0146	0.539	0.217	0.229
	group_1999	0.0177	5.48e-05	0.0147	-0.742	0.299	0.229
	group_12690	0.0796	0.000268	0.0148	-0.475	0.192	0.229
	group_1445	0.0265	0.0939	0.0148	-0.622	0.251	0.229
	group_12385	0.0885	0.0408	0.015	0.349	0.141	0.228
	group_7991	0.0442	0.00413	0.015	-0.525	0.213	0.228
	group_1499	0.0177	0.129	0.0151	-0.768	0.311	0.228
	group_1044	0.133	2.71e-05	0.0153	-0.321	0.13	0.228
	group_3076	0.0442	0.00333	0.0153	-0.529	0.215	0.228
	group_3870	0.0796	0.0101	0.0154	-0.369	0.15	0.227
	group_6544	0.0354	0.00707	0.0155	-0.517	0.21	0.227
	group_3040	0.159	0.514	0.0157	0.299	0.122	0.227
	group_7770	0.0354	0.0592	0.0157	0.553	0.226	0.227
	group_699	0.0442	0.357	0.0159	0.499	0.204	0.226
	group_588	0.124	0.00298	0.0161	-0.324	0.133	0.226
	group_1369	0.513	0.0302	0.0162	0.402	0.165	0.226
	group_1878	0.0442	0.319	0.0164	0.464	0.19	0.225
	group_13728	0.0354	0.0996	0.0165	0.538	0.221	0.225
	group_4368	0.867	0.000214	0.0166	0.34	0.14	0.225
	group_12248	0.31	0.0751	0.0166	-0.273	0.112	0.225
	group_12249	0.31	0.0751	0.0166	-0.273	0.112	0.225
	group_3292	0.195	0.00896	0.0167	-0.296	0.122	0.225
	group_5132	0.124	0.000116	0.0167	-0.321	0.132	0.225
	group_11528	0.469	0.0259	0.0168	-0.387	0.159	0.225
	sorF	0.469	0.0259	0.0168	-0.387	0.159	0.225
	group_7261	0.469	0.0259	0.0168	-0.387	0.159	0.225
	group_8970	0.469	0.0259	0.0168	-0.387	0.159	0.225
	group_5147	0.0442	0.0102	0.0168	-0.517	0.213	0.225
	group_15702	0.0619	0.0746	0.017	-0.427	0.176	0.224
	group_15703	0.0619	0.0746	0.017	-0.427	0.176	0.224
	group_15704	0.0619	0.0746	0.017	-0.427	0.176	0.224
	group_3296	0.0619	0.0746	0.017	-0.427	0.176	0.224
	group_3300	0.0265	0.00211	0.017	-0.6	0.248	0.224
	group_2274	0.903	1.02e-10	0.0173	-0.777	0.322	0.224
	group_5012	0.903	1.02e-10	0.0173	-0.777	0.322	0.224
	group_5915	0.903	1.02e-10	0.0173	-0.777	0.322	0.224
	group_7119	0.903	1.02e-10	0.0173	-0.777	0.322	0.224
	group_8771	0.903	1.02e-10	0.0173	-0.777	0.322	0.224
	group_4245	0.221	0.418	0.0173	0.422	0.174	0.224
	group_8923	0.628	0.000442	0.0175	-0.276	0.115	0.223
	group_13126	0.0265	8.1e-08	0.0176	0.591	0.245	0.223
	group_13127	0.0265	8.1e-08	0.0176	0.591	0.245	0.223
	group_13128	0.0265	8.1e-08	0.0176	0.591	0.245	0.223
	group_13129	0.0265	8.1e-08	0.0176	0.591	0.245	0.223
	group_9800	0.0265	8.1e-08	0.0176	0.591	0.245	0.223
	ulaB	0.23	0.514	0.0177	0.287	0.119	0.223
	group_6216	0.23	0.514	0.0177	0.287	0.119	0.223
	group_9196	0.23	0.514	0.0177	0.287	0.119	0.223
	group_9197	0.23	0.514	0.0177	0.287	0.119	0.223
	group_10656	0.0885	4.56e-12	0.0177	0.788	0.327	0.223
	group_17718	0.0885	4.56e-12	0.0177	0.788	0.327	0.223
	group_17727	0.0885	4.56e-12	0.0177	0.788	0.327	0.223
	group_8275	0.0885	4.56e-12	0.0177	0.788	0.327	0.223
	group_13743	0.0177	0.561	0.0177	0.717	0.298	0.223
	group_13744	0.0177	0.561	0.0177	0.717	0.298	0.223
	group_2280	0.0885	0.0822	0.0179	0.352	0.146	0.222
	group_3405	0.0354	8.9e-05	0.0183	-0.517	0.216	0.222
	group_6404	0.0354	8.9e-05	0.0183	-0.517	0.216	0.222
	group_20639	0.0265	3.89e-07	0.0183	-0.618	0.258	0.222
	group_7324	0.912	0.135	0.0184	0.402	0.168	0.222
	group_11623	0.593	0.152	0.0184	-0.225	0.0939	0.221
	group_6055	0.0265	0.0918	0.0184	-0.59	0.246	0.222
	group_2760	0.142	0.181	0.0185	-0.321	0.134	0.221
	wecG	0.0885	0.000142	0.0185	-0.353	0.148	0.221
	group_1534	0.0442	0.0684	0.0186	0.491	0.205	0.221
	group_788	0.0708	0.276	0.0187	0.391	0.164	0.221
	group_834	0.115	0.205	0.019	-0.302	0.127	0.22
	group_3081	0.867	0.164	0.0191	0.312	0.131	0.22
	group_9518	0.168	0.233	0.0193	0.437	0.184	0.22
	group_9519	0.168	0.233	0.0193	0.437	0.184	0.22
	group_13347	0.0442	0.00552	0.0193	-0.452	0.19	0.22
	group_13348	0.0442	0.00552	0.0193	-0.452	0.19	0.22
	group_14182	0.0442	0.0264	0.0193	-0.472	0.199	0.22
	group_15688	0.0442	0.164	0.0193	-0.452	0.191	0.22
	cvaC	0.0442	0.164	0.0193	-0.452	0.191	0.22
	group_6228	0.0442	0.164	0.0193	-0.452	0.191	0.22
	group_9633	0.0354	0.000459	0.0194	0.507	0.214	0.22
	group_3524	0.0265	0.125	0.0194	-0.631	0.266	0.22
	group_33	0.0973	0.111	0.0195	-0.33	0.139	0.22
	group_6168	0.973	0.152	0.0198	0.65	0.275	0.219
	group_16754	0.0442	0.108	0.0198	-0.504	0.213	0.219
	group_10036	0.0265	0.152	0.0198	-0.65	0.275	0.219
	group_13225	0.0442	0.00431	0.0199	-0.483	0.205	0.219
	silE_2	0.0442	0.00431	0.0199	-0.483	0.205	0.219
	pcoE	0.0442	0.00431	0.0199	-0.483	0.205	0.219
	tnsB	0.0442	0.00431	0.0199	-0.483	0.205	0.219
	group_11131	0.0177	0.114	0.0199	-0.718	0.304	0.219
	group_23164	0.0177	0.114	0.0199	-0.718	0.304	0.219
	group_8423	0.0177	0.114	0.0199	-0.718	0.304	0.219
	group_1991	0.133	0.435	0.0202	-0.3	0.127	0.218
	group_3186	0.372	0.25	0.0204	0.467	0.198	0.218
	group_9493	0.15	0.00723	0.0204	-0.296	0.126	0.218
	group_4996	0.894	0.00783	0.0206	0.37	0.157	0.218
	group_3424	0.425	0.207	0.0206	-0.351	0.149	0.218
	group_13252	0.186	0.114	0.0206	-0.268	0.114	0.218
	srp54	0.186	0.114	0.0206	-0.268	0.114	0.218
	group_920	0.0265	0.00488	0.0206	-0.595	0.253	0.218
	group_3092	0.611	0.000677	0.0207	-0.259	0.11	0.217
	group_10252	0.115	0.202	0.0207	-0.314	0.134	0.217
	group_7974	0.0796	0.18	0.0208	0.37	0.158	0.217
	mshA_2	0.0796	0.18	0.0208	0.37	0.158	0.217
	group_3179	0.0531	0.0842	0.0212	-0.585	0.25	0.217
	group_12324	0.0177	0.0237	0.0212	-0.667	0.285	0.217
	group_15314	0.0265	0.0057	0.0213	-0.572	0.245	0.217
	hin	0.0619	0.24	0.0214	0.421	0.18	0.216
	group_11466	0.903	0.05	0.0216	0.322	0.138	0.216
	group_11467	0.903	0.05	0.0216	0.322	0.138	0.216
	group_2777	0.903	0.089	0.0216	0.333	0.143	0.216
	group_8909	0.903	0.05	0.0216	0.322	0.138	0.216
	group_1193	0.177	0.0257	0.0216	-0.264	0.113	0.216
	group_5743	0.593	0.0148	0.0217	0.303	0.13	0.216
	group_13737	0.0354	0.362	0.0217	0.52	0.223	0.216
	group_6595	0.0354	0.362	0.0217	0.52	0.223	0.216
	group_9953	0.0354	0.362	0.0217	0.52	0.223	0.216
	group_7175	0.903	0.55	0.0218	-0.438	0.188	0.216
	group_5256	0.159	6.69e-07	0.0219	-0.264	0.114	0.215
	group_2180	0.0531	0.0254	0.0219	-0.408	0.176	0.215
	group_5884	0.0531	0.23	0.0219	0.428	0.184	0.216
	group_10257	0.0177	0.0515	0.0223	-0.876	0.378	0.215
	group_10264	0.0177	0.0515	0.0223	-0.876	0.378	0.215
	group_15143	0.0177	0.0515	0.0223	-0.876	0.378	0.215
	group_15144	0.0177	0.0515	0.0223	-0.876	0.378	0.215
	group_15180	0.0177	0.0515	0.0223	-0.876	0.378	0.215
	group_15185	0.0177	0.0515	0.0223	-0.876	0.378	0.215
	group_15280	0.0177	0.0515	0.0223	-0.876	0.378	0.215
	group_3235	0.0177	0.0525	0.0223	-0.713	0.308	0.215
	group_446	0.0177	0.0515	0.0223	-0.876	0.378	0.215
	group_45	0.0177	0.0515	0.0223	-0.876	0.378	0.215
	group_4971	0.0177	0.0515	0.0223	-0.876	0.378	0.215
	group_6338	0.0177	0.0515	0.0223	-0.876	0.378	0.215
	group_1855	0.363	0.0674	0.0228	0.196	0.0848	0.214
	group_3907	0.0531	0.0555	0.0228	-0.443	0.192	0.214
	group_2140	0.0177	5.12e-33	0.023	-0.689	0.299	0.214
	group_5977	0.973	0.000425	0.0231	0.613	0.266	0.214
	group_1902	0.496	0.193	0.0233	0.354	0.154	0.213
	group_5856	0.982	0.672	0.0235	-0.701	0.305	0.213
	group_13711	0.0177	0.672	0.0235	0.701	0.305	0.213
	group_13712	0.0177	0.672	0.0235	0.701	0.305	0.213
	group_13713	0.0177	0.672	0.0235	0.701	0.305	0.213
	group_13727	0.0177	0.672	0.0235	0.701	0.305	0.213
	wbdD	0.0177	0.672	0.0235	0.701	0.305	0.213
	group_9937	0.0177	0.672	0.0235	0.701	0.305	0.213
	group_3800	0.894	0.139	0.0236	0.327	0.143	0.213
	group_9804	0.0265	0.000899	0.0237	0.551	0.24	0.213
	group_12389	0.0354	0.242	0.0238	0.556	0.243	0.213
	group_12088	0.124	7.34e-06	0.0239	0.603	0.263	0.212
	group_12089	0.124	7.34e-06	0.0239	0.603	0.263	0.212
	group_12090	0.124	7.34e-06	0.0239	0.603	0.263	0.212
	group_12091	0.124	7.34e-06	0.0239	0.603	0.263	0.212
	group_9346	0.124	7.34e-06	0.0239	0.603	0.263	0.212
	group_7923	0.0885	0.117	0.0239	-0.355	0.155	0.212
	group_3171	0.0619	0.0795	0.024	-0.409	0.179	0.212
	group_5359	0.115	6.54e-06	0.0242	-0.452	0.198	0.212
	group_12292	0.0442	1.46e-05	0.0242	-0.429	0.188	0.212
	group_9461	0.0442	1.46e-05	0.0242	-0.429	0.188	0.212
	group_1859	0.0265	0.0159	0.0242	0.576	0.252	0.212
	group_894	0.0265	0.0159	0.0242	0.576	0.252	0.212
	group_7867	0.0708	0.439	0.0244	0.46	0.202	0.212
	group_733	0.0531	1.43e-06	0.0244	-0.398	0.174	0.212
	group_1482	0.965	0.327	0.0247	0.617	0.271	0.211
	group_7368	0.965	0.327	0.0247	0.617	0.271	0.211
	group_3256	0.186	0.0913	0.0248	0.24	0.105	0.211
	group_3293	0.248	0.084	0.0249	-0.221	0.097	0.211
	acuR	0.0531	0.344	0.025	0.434	0.191	0.211
	papA	0.0796	0.00022	0.0251	-0.435	0.191	0.211
	group_10679	0.0885	1.2e-10	0.0254	0.698	0.308	0.21
	group_10680	0.0885	1.2e-10	0.0254	0.698	0.308	0.21
	group_8408	0.655	0.0154	0.0255	0.212	0.0936	0.21
	group_742	0.0177	9.09e-07	0.0257	-0.711	0.314	0.21
	group_3325	0.0442	0.441	0.0258	0.5	0.221	0.21
	group_3954	0.655	0.00459	0.0263	0.308	0.137	0.209
	opgE	0.204	6.33e-05	0.0264	-0.263	0.117	0.209
	group_817	0.0619	6.31e-05	0.0264	-0.447	0.198	0.209
	group_12795	0.265	0.139	0.0265	-0.27	0.12	0.209
	group_3489	0.0708	0.0758	0.0265	-0.352	0.157	0.209
	group_1463	0.0354	0.449	0.0266	0.528	0.235	0.209
	group_13831	0.0177	0.728	0.0266	0.732	0.326	0.209
	group_3084	0.858	0.0177	0.0268	0.273	0.122	0.208
	group_2126	0.0885	0.00044	0.027	-0.378	0.169	0.208
	group_14849	0.0796	8.39e-05	0.0271	-0.488	0.218	0.208
	group_6401	0.0708	0.00281	0.0271	-0.35	0.156	0.208
	group_4986	0.0177	0.739	0.0271	-0.953	0.426	0.208
	group_12679	0.0796	0.000237	0.0275	-0.466	0.209	0.207
	group_4732	0.0531	0.107	0.0275	-0.44	0.197	0.207
	group_7984	0.0265	0.453	0.0276	0.551	0.247	0.207
	group_5016	0.292	0.00705	0.0277	-0.447	0.2	0.207
	rhaR_4	0.292	0.00705	0.0277	-0.447	0.2	0.207
	group_13189	0.0885	0.000399	0.0277	-0.326	0.146	0.207
	group_1446	0.0531	0.02	0.0277	-0.421	0.189	0.207
	group_7640	0.708	0.242	0.0281	-0.492	0.221	0.207
	group_9332	0.699	0.0495	0.0281	-0.401	0.18	0.207
	group_595	0.0265	0.638	0.0281	0.566	0.255	0.207
	group_722	0.0796	0.139	0.0283	0.308	0.139	0.206
	silE_1	0.0531	0.00835	0.0287	-0.42	0.189	0.206
	copA	0.0531	0.00835	0.0287	-0.42	0.189	0.206
	copB	0.0531	0.00835	0.0287	-0.42	0.189	0.206
	group_13235	0.0531	0.00835	0.0287	-0.42	0.189	0.206
	group_13236	0.0531	0.00835	0.0287	-0.42	0.189	0.206
	group_13237	0.0531	0.00835	0.0287	-0.42	0.189	0.206
	group_13238	0.0531	0.00835	0.0287	-0.42	0.189	0.206
	group_11864	0.212	0.662	0.029	-0.243	0.11	0.206
	group_6384	0.115	1.08e-06	0.029	0.688	0.311	0.205
	prpB	0.336	0.000227	0.0292	0.234	0.106	0.205
	group_3454	0.0265	0.626	0.0293	0.547	0.248	0.205
	group_1085	0.239	0.0319	0.0294	-0.25	0.113	0.205
	group_2657	0.0708	0.00124	0.0294	-0.472	0.214	0.205
	group_2446	0.292	0.000841	0.0295	-0.327	0.148	0.205
	yqhI	0.204	0.279	0.0295	0.348	0.158	0.205
	group_3434	0.186	0.00046	0.0295	-0.307	0.139	0.205
	group_5342	0.177	0.0268	0.0295	-0.407	0.185	0.205
	group_5398	0.0885	1.98e-05	0.0295	-0.415	0.188	0.205
	group_9842	0.0708	0.197	0.0297	-0.337	0.153	0.205
	group_7323	0.894	0.122	0.0299	0.337	0.153	0.204
	group_6281	0.124	0.000178	0.0299	-0.337	0.153	0.204
	group_5734	0.0265	0.251	0.0299	-0.541	0.246	0.204
	group_5413	0.549	0.732	0.0303	-0.581	0.265	0.204
	group_3901	0.168	3.39e-06	0.0304	-0.274	0.125	0.204
	group_6351	0.115	1.37e-05	0.0307	0.605	0.277	0.203
	lsrG	0.115	1.37e-05	0.0307	0.605	0.277	0.203
	group_9367	0.115	1.37e-05	0.0307	0.605	0.277	0.203
	group_9368	0.115	1.37e-05	0.0307	0.605	0.277	0.203
	group_2154	0.0531	0.0649	0.0307	0.402	0.184	0.203
	group_9049	0.912	0.161	0.0308	0.368	0.168	0.203
	group_12419	0.0796	0.272	0.0309	0.369	0.169	0.203
	group_7717	0.0796	0.272	0.0309	0.369	0.169	0.203
	yqiD	0.788	0.28	0.0313	-0.387	0.178	0.203
	group_3414	0.0619	0.0656	0.0313	-0.38	0.174	0.203
	group_13222	0.0354	0.0413	0.0313	-0.481	0.221	0.203
	group_9942	0.0177	0.69	0.0313	0.704	0.323	0.203
	group_2075	0.566	0.027	0.0314	-0.336	0.154	0.203
	group_4592	0.142	0.0141	0.0314	-0.285	0.131	0.203
	group_3111	0.956	0.15	0.0315	0.452	0.208	0.202
	group_3456	0.956	0.15	0.0315	0.452	0.208	0.202
	group_9568	0.159	0.0148	0.0315	-0.273	0.125	0.203
	group_13276	0.0354	0.0017	0.0315	-0.527	0.242	0.202
	group_8815	0.973	0.121	0.0316	0.543	0.249	0.202
	group_2500	0.115	0.00328	0.0317	-0.312	0.143	0.202
	group_1404	0.0708	0.0121	0.0317	-0.35	0.161	0.202
	group_1732	0.0442	0.0508	0.0318	-0.637	0.293	0.202
	group_2410	0.0177	0.265	0.0319	0.728	0.335	0.202
	group_772	0.0708	0.282	0.032	-0.356	0.164	0.202
	group_14494	0.0265	0.000282	0.032	-0.559	0.258	0.202
	group_14495	0.0265	0.000282	0.032	-0.559	0.258	0.202
	group_6408	0.0531	0.0705	0.0321	-0.368	0.17	0.202
	group_2783	0.0619	0.0235	0.0322	-0.361	0.166	0.202
	group_6232	0.142	0.000265	0.0325	-0.263	0.122	0.201
	group_2103	0.0531	0.000288	0.0325	-0.683	0.316	0.201
	group_3660	0.0531	0.000288	0.0325	-0.683	0.316	0.201
	group_5131	0.681	0.807	0.0326	0.272	0.126	0.201
	papE	0.0796	0.000235	0.0326	-0.441	0.204	0.201
	group_7535	0.0796	0.000235	0.0326	-0.441	0.204	0.201
	group_5100	0.912	0.115	0.0327	0.322	0.149	0.201
	group_6573	0.0354	0.131	0.0327	-0.47	0.217	0.201
	group_4724	0.0531	0.033	0.0328	-0.396	0.183	0.201
	group_6869	0.938	1.17e-05	0.033	0.571	0.264	0.201
	acpP	0.903	0.0986	0.0332	0.302	0.14	0.201
	group_2392	0.0354	0.268	0.0332	0.491	0.228	0.201
	group_1185	0.92	0.0524	0.0338	0.34	0.158	0.2
	group_7322	0.903	0.23	0.0339	0.36	0.168	0.2
	group_3350	0.0177	0.0145	0.034	-0.677	0.315	0.2
	group_9787	0.0442	0.0362	0.0341	-0.405	0.189	0.2
	group_8413	0.0265	0.117	0.0343	-0.561	0.262	0.199
	group_7938	0.0973	8.49e-07	0.0344	-0.365	0.171	0.199
	group_5953	0.177	0.000332	0.0345	-0.395	0.185	0.199
	group_7047	0.0354	9.69e-07	0.0345	-0.467	0.218	0.199
	group_3703	0.0265	0.531	0.0345	0.552	0.258	0.199
	ntdC	0.0619	0.00112	0.0346	-0.392	0.183	0.199
	group_15690	0.0619	0.00112	0.0346	-0.392	0.183	0.199
	thi4	0.0619	0.00112	0.0346	-0.392	0.183	0.199
	group_6054	0.982	0.345	0.0347	0.637	0.298	0.199
	group_8129	0.0885	0.501	0.0347	-0.321	0.15	0.199
	group_10017	0.0177	0.345	0.0347	-0.637	0.298	0.199
	group_915	0.327	0.00315	0.0349	0.198	0.0926	0.199
	group_2164	0.531	0.000438	0.0351	0.257	0.121	0.198
	group_5707	0.221	0.00225	0.0352	-0.552	0.259	0.198
	group_477	0.0177	0.11	0.0352	0.666	0.312	0.198
	group_4517	0.168	0.00521	0.0356	-0.257	0.121	0.198
	group_9462	0.0265	0.000139	0.0357	-0.512	0.241	0.198
	group_13596	0.0177	0.339	0.0357	-0.642	0.302	0.198
	group_8479	0.92	1.42e-11	0.0358	-0.774	0.364	0.198
	group_3136	0.611	0.000529	0.0358	-0.231	0.108	0.198
	group_17648	0.0796	1.42e-11	0.0358	0.774	0.364	0.198
	group_17651	0.0796	1.42e-11	0.0358	0.774	0.364	0.198
	group_17652	0.0796	1.42e-11	0.0358	0.774	0.364	0.198
	group_17653	0.0796	1.42e-11	0.0358	0.774	0.364	0.198
	group_17654	0.0796	1.42e-11	0.0358	0.774	0.364	0.198
	group_17655	0.0796	1.42e-11	0.0358	0.774	0.364	0.198
	group_17656	0.0796	1.42e-11	0.0358	0.774	0.364	0.198
	group_17692	0.0796	1.42e-11	0.0358	0.774	0.364	0.198
	group_17709	0.0796	1.42e-11	0.0358	0.774	0.364	0.198
	group_17710	0.0796	1.42e-11	0.0358	0.774	0.364	0.198
	group_17719	0.0796	1.42e-11	0.0358	0.774	0.364	0.198
	group_17729	0.0796	1.42e-11	0.0358	0.774	0.364	0.198
	group_17736	0.0796	1.42e-11	0.0358	0.774	0.364	0.198
	group_17737	0.0796	1.42e-11	0.0358	0.774	0.364	0.198
	group_17738	0.0796	1.42e-11	0.0358	0.774	0.364	0.198
	group_17739	0.0796	1.42e-11	0.0358	0.774	0.364	0.198
	group_17740	0.0796	1.42e-11	0.0358	0.774	0.364	0.198
	group_17741	0.0796	1.42e-11	0.0358	0.774	0.364	0.198
	group_17742	0.0796	1.42e-11	0.0358	0.774	0.364	0.198
	group_17743	0.0796	1.42e-11	0.0358	0.774	0.364	0.198
	group_17744	0.0796	1.42e-11	0.0358	0.774	0.364	0.198
	group_17745	0.0796	1.42e-11	0.0358	0.774	0.364	0.198
	group_17746	0.0796	1.42e-11	0.0358	0.774	0.364	0.198
	group_17747	0.0796	1.42e-11	0.0358	0.774	0.364	0.198
	group_17755	0.0796	1.42e-11	0.0358	0.774	0.364	0.198
	group_17756	0.0796	1.42e-11	0.0358	0.774	0.364	0.198
	group_17757	0.0796	1.42e-11	0.0358	0.774	0.364	0.198
	group_17758	0.0796	1.42e-11	0.0358	0.774	0.364	0.198
	group_17762	0.0796	1.42e-11	0.0358	0.774	0.364	0.198
	group_17763	0.0796	1.42e-11	0.0358	0.774	0.364	0.198
	group_17764	0.0796	1.42e-11	0.0358	0.774	0.364	0.198
	group_17765	0.0796	1.42e-11	0.0358	0.774	0.364	0.198
	group_17766	0.0796	1.42e-11	0.0358	0.774	0.364	0.198
	group_17804	0.0796	1.42e-11	0.0358	0.774	0.364	0.198
	group_17805	0.0796	1.42e-11	0.0358	0.774	0.364	0.198
	group_17806	0.0796	1.42e-11	0.0358	0.774	0.364	0.198
	group_17807	0.0796	1.42e-11	0.0358	0.774	0.364	0.198
	group_17808	0.0796	1.42e-11	0.0358	0.774	0.364	0.198
	group_17809	0.0796	1.42e-11	0.0358	0.774	0.364	0.198
	group_17810	0.0796	1.42e-11	0.0358	0.774	0.364	0.198
	group_17811	0.0796	1.42e-11	0.0358	0.774	0.364	0.198
	group_17812	0.0796	1.42e-11	0.0358	0.774	0.364	0.198
	group_17813	0.0796	1.42e-11	0.0358	0.774	0.364	0.198
	group_17859	0.0796	1.42e-11	0.0358	0.774	0.364	0.198
	group_3577	0.434	0.161	0.0359	-0.246	0.116	0.198
	group_9445	0.434	0.161	0.0359	-0.246	0.116	0.198
	group_15701	0.0442	0.187	0.036	-0.429	0.202	0.198
	group_216	0.0265	0.00317	0.036	-0.499	0.235	0.197
	group_3271	0.0708	6.71e-07	0.0362	-0.398	0.188	0.197
	group_5780	0.0442	0.142	0.0363	-0.425	0.2	0.197
	group_1159	0.0177	6.09e-19	0.0363	0.636	0.3	0.197
	group_12724	0.0177	6.09e-19	0.0363	0.636	0.3	0.197
	group_13089	0.0177	6.09e-19	0.0363	0.636	0.3	0.197
	group_13090	0.0177	6.09e-19	0.0363	0.636	0.3	0.197
	group_13091	0.0177	6.09e-19	0.0363	0.636	0.3	0.197
	group_13092	0.0177	6.09e-19	0.0363	0.636	0.3	0.197
	group_13093	0.0177	6.09e-19	0.0363	0.636	0.3	0.197
	group_13094	0.0177	6.09e-19	0.0363	0.636	0.3	0.197
	group_13095	0.0177	6.09e-19	0.0363	0.636	0.3	0.197
	group_13100	0.0177	6.09e-19	0.0363	0.636	0.3	0.197
	group_13101	0.0177	6.09e-19	0.0363	0.636	0.3	0.197
	group_13102	0.0177	6.09e-19	0.0363	0.636	0.3	0.197
	group_13103	0.0177	6.09e-19	0.0363	0.636	0.3	0.197
	group_13104	0.0177	6.09e-19	0.0363	0.636	0.3	0.197
	group_13113	0.0177	6.09e-19	0.0363	0.636	0.3	0.197
	group_13114	0.0177	6.09e-19	0.0363	0.636	0.3	0.197
	group_13116	0.0177	6.09e-19	0.0363	0.636	0.3	0.197
	group_13117	0.0177	6.09e-19	0.0363	0.636	0.3	0.197
	yjcD	0.0177	6.09e-19	0.0363	0.636	0.3	0.197
	group_13119	0.0177	6.09e-19	0.0363	0.636	0.3	0.197
	group_13131	0.0177	6.09e-19	0.0363	0.636	0.3	0.197
	group_13136	0.0177	6.09e-19	0.0363	0.636	0.3	0.197
	group_13137	0.0177	6.09e-19	0.0363	0.636	0.3	0.197
	group_13138	0.0177	6.09e-19	0.0363	0.636	0.3	0.197
	group_13142	0.0177	6.09e-19	0.0363	0.636	0.3	0.197
	group_13143	0.0177	6.09e-19	0.0363	0.636	0.3	0.197
	group_13147	0.0177	6.09e-19	0.0363	0.636	0.3	0.197
	group_13149	0.0177	6.09e-19	0.0363	0.636	0.3	0.197
	group_13150	0.0177	6.09e-19	0.0363	0.636	0.3	0.197
	group_13151	0.0177	6.09e-19	0.0363	0.636	0.3	0.197
	group_13152	0.0177	6.09e-19	0.0363	0.636	0.3	0.197
	group_13153	0.0177	6.09e-19	0.0363	0.636	0.3	0.197
	group_13154	0.0177	6.09e-19	0.0363	0.636	0.3	0.197
	group_13155	0.0177	6.09e-19	0.0363	0.636	0.3	0.197
	group_13156	0.0177	6.09e-19	0.0363	0.636	0.3	0.197
	group_13157	0.0177	6.09e-19	0.0363	0.636	0.3	0.197
	group_13158	0.0177	6.09e-19	0.0363	0.636	0.3	0.197
	group_165	0.0177	6.09e-19	0.0363	0.636	0.3	0.197
	group_2378	0.0177	6.09e-19	0.0363	0.636	0.3	0.197
	group_3648	0.0177	6.09e-19	0.0363	0.636	0.3	0.197
	group_4642	0.0177	6.09e-19	0.0363	0.636	0.3	0.197
	group_4646	0.0177	6.09e-19	0.0363	0.636	0.3	0.197
	group_6425	0.0177	6.09e-19	0.0363	0.636	0.3	0.197
	group_7163	0.0177	6.09e-19	0.0363	0.636	0.3	0.197
	group_729	0.0177	6.09e-19	0.0363	0.636	0.3	0.197
	group_7886	0.0177	6.09e-19	0.0363	0.636	0.3	0.197
	group_7899	0.0177	6.09e-19	0.0363	0.636	0.3	0.197
	group_884	0.0177	6.09e-19	0.0363	0.636	0.3	0.197
	group_9505	0.0177	0.0854	0.0363	0.614	0.29	0.197
	group_9552	0.0177	0.0854	0.0363	0.614	0.29	0.197
	group_9560	0.0177	0.0854	0.0363	0.614	0.29	0.197
	group_9635	0.0177	6.09e-19	0.0363	0.636	0.3	0.197
	group_5389	0.133	0.000271	0.0364	-0.324	0.153	0.197
	group_6669	0.106	0.0339	0.0366	-0.358	0.169	0.197
	group_3541	0.133	0.00194	0.0367	-0.281	0.133	0.197
	group_2832	0.0531	8.89e-05	0.0368	-0.408	0.193	0.197
	group_1713	0.0177	0.107	0.037	0.615	0.291	0.197
	group_12383	0.106	0.0695	0.0373	0.281	0.134	0.196
	group_7700	0.106	0.0695	0.0373	0.281	0.134	0.196
	group_6002	0.876	0.337	0.0375	0.263	0.125	0.196
	group_5049	0.885	0.137	0.0376	-0.266	0.127	0.196
	group_6410	0.115	0.0223	0.0376	-0.313	0.149	0.196
	group_13810	0.0708	0.381	0.0379	0.342	0.163	0.196
	group_6393	0.0619	0.0559	0.038	-0.36	0.171	0.195
	group_1031	0.0265	5.41e-20	0.0387	0.542	0.259	0.195
	group_13279	0.0442	0.000108	0.0388	-0.418	0.2	0.195
	group_13187	0.0442	0.000484	0.039	-0.401	0.192	0.195
	group_296	0.0619	3.29e-06	0.0391	-0.364	0.174	0.194
	group_13253	0.106	0.0439	0.0393	-0.388	0.186	0.194
	group_11130	0.0177	0.0202	0.0395	-0.631	0.303	0.194
	group_3221	0.115	0.0267	0.0396	-0.325	0.156	0.194
	group_3918	0.0619	0.134	0.0396	-0.347	0.167	0.194
	group_4220	0.0708	0.000716	0.04	-0.672	0.323	0.194
	group_8081	0.0708	0.000716	0.04	-0.672	0.323	0.194
	group_8897	0.204	1.52e-05	0.0401	-0.37	0.178	0.193
	group_4575	0.0619	6.63e-06	0.0401	-0.515	0.248	0.193
	group_5383	0.0177	0.0584	0.0401	-0.618	0.297	0.193
	crt	0.619	0.00141	0.0403	-0.241	0.116	0.193
	group_5959	0.239	0.00252	0.0403	0.236	0.114	0.193
	group_9485	0.115	0.0352	0.0403	-0.326	0.157	0.193
	group_9761	0.0354	0.0162	0.0404	-0.455	0.22	0.193
	group_5958	0.77	0.00292	0.0406	-0.241	0.116	0.193
	group_5462	0.168	0.0868	0.0407	-0.225	0.108	0.193
	group_10181	0.0531	0.000525	0.0407	-0.661	0.319	0.193
	group_12320	0.0796	0.000455	0.0409	-0.343	0.166	0.193
	group_12321	0.0796	0.000455	0.0409	-0.343	0.166	0.193
	group_1634	0.0531	0.155	0.041	-0.411	0.199	0.193
	group_13167	0.0354	0.000521	0.0411	-0.432	0.209	0.193
	group_6179	0.0265	0.0031	0.0414	-0.537	0.26	0.192
	group_2470	0.965	0.0392	0.0416	0.461	0.223	0.192
	group_3238	0.0442	8.43e-05	0.0416	-0.393	0.191	0.192
	group_2733	0.0796	0.726	0.0417	0.436	0.212	0.192
	group_353	0.115	0.0106	0.0418	0.264	0.128	0.192
	group_7905	0.929	0.0697	0.0419	0.322	0.156	0.192
	group_814	0.0177	0.103	0.0419	-0.603	0.293	0.192
	group_2311	0.389	0.016	0.042	-0.177	0.0858	0.192
	group_798	0.389	0.016	0.042	-0.177	0.0858	0.192
	group_1012	0.142	0.282	0.0421	0.26	0.127	0.192
	group_299	0.142	0.282	0.0421	0.26	0.127	0.192
	group_8219	0.0442	0.138	0.0423	-0.392	0.191	0.191
	traV	0.168	0.404	0.0424	-0.231	0.112	0.191
	group_5975	0.982	0.0284	0.0425	0.626	0.305	0.191
	group_7032	0.982	0.413	0.0425	0.696	0.339	0.191
	group_5119	0.221	0.00207	0.0425	-0.206	0.1	0.191
	group_9013	0.982	0.0495	0.0426	0.584	0.285	0.191
	group_7434	0.248	1.05e-05	0.0426	-0.281	0.137	0.191
	group_5401	0.0973	0.0032	0.0426	-0.327	0.159	0.191
	group_9491	0.0973	0.0032	0.0426	-0.327	0.159	0.191
	group_1712	0.0442	0.13	0.0426	0.409	0.2	0.191
	group_6947	0.0442	0.0382	0.0427	0.423	0.206	0.191
	group_240	0.177	0.0612	0.0428	0.229	0.112	0.191
	group_854	0.124	0.0406	0.0428	-0.271	0.132	0.191
	group_3172	0.0442	0.00477	0.0428	-0.422	0.206	0.191
	group_25141	0.0177	5.98e-17	0.0429	-0.646	0.315	0.191
	group_25155	0.0177	5.98e-17	0.0429	-0.646	0.315	0.191
	group_5028	0.743	0.00475	0.043	-0.281	0.137	0.191
	group_1447	0.558	0.0792	0.0432	0.203	0.099	0.191
	group_2925	0.186	0.179	0.0432	-0.221	0.108	0.191
	group_9794	0.0354	0.135	0.0432	0.457	0.224	0.191
	group_147	0.23	0.0564	0.0435	0.212	0.104	0.19
	group_7602	0.124	8.58e-06	0.0435	0.652	0.319	0.19
	group_8814	0.973	0.113	0.0436	0.539	0.264	0.19
	group_207	0.0619	0.00871	0.0437	0.385	0.189	0.19
	manR	0.336	0.000351	0.0438	-0.455	0.223	0.19
	group_11547	0.336	0.000351	0.0438	-0.455	0.223	0.19
	group_11548	0.336	0.000351	0.0438	-0.455	0.223	0.19
	group_11549	0.336	0.000351	0.0438	-0.455	0.223	0.19
	group_8994	0.336	0.000351	0.0438	-0.455	0.223	0.19
	group_8995	0.336	0.000351	0.0438	-0.455	0.223	0.19
	group_8996	0.336	0.000351	0.0438	-0.455	0.223	0.19
	group_3320	0.0885	0.353	0.0438	0.314	0.154	0.19
	merP	0.0885	0.465	0.0439	-0.296	0.145	0.19
	group_10268	0.0442	0.224	0.0441	-0.418	0.205	0.19
	group_7477	0.177	0.0055	0.0444	-0.28	0.138	0.19
	group_15750	0.0442	0.0846	0.0444	0.418	0.206	0.19
	group_15751	0.0442	0.0846	0.0444	0.418	0.206	0.19
	cshA	0.0442	0.0846	0.0444	0.418	0.206	0.19
	group_15753	0.0442	0.0846	0.0444	0.418	0.206	0.19
	group_15754	0.0442	0.0846	0.0444	0.418	0.206	0.19
	group_15755	0.0442	0.0846	0.0444	0.418	0.206	0.19
	srmB	0.0442	0.0846	0.0444	0.418	0.206	0.19
	group_15757	0.0442	0.0846	0.0444	0.418	0.206	0.19
	group_15758	0.0442	0.0846	0.0444	0.418	0.206	0.19
	group_15759	0.0442	0.0846	0.0444	0.418	0.206	0.19
	group_15760	0.0442	0.0846	0.0444	0.418	0.206	0.19
	group_15761	0.0442	0.0846	0.0444	0.418	0.206	0.19
	group_15762	0.0442	0.0846	0.0444	0.418	0.206	0.19
	group_1726	0.788	0.0174	0.0445	0.24	0.118	0.189
	group_4623	0.708	0.000314	0.0446	0.46	0.226	0.189
	traM	0.186	0.347	0.0448	-0.215	0.106	0.189
	group_4555	0.212	0.0109	0.0449	0.343	0.169	0.189
	group_7197	0.0265	0.404	0.0449	-0.61	0.301	0.189
	group_6510	0.0619	0.0877	0.0451	-0.324	0.16	0.189
	group_6511	0.0619	0.0877	0.0451	-0.324	0.16	0.189
	group_6512	0.0619	0.0877	0.0451	-0.324	0.16	0.189
	group_7823	0.0619	0.0877	0.0451	-0.324	0.16	0.189
	group_8216	0.0619	0.0877	0.0451	-0.324	0.16	0.189
	group_6353	0.0885	4.59e-07	0.0453	0.425	0.21	0.189
	group_3936	0.0265	0.126	0.0453	-0.525	0.259	0.189
	group_336	0.0442	0.735	0.0455	0.474	0.234	0.189
	group_5301	0.0442	0.735	0.0455	0.474	0.234	0.189
	group_8243	0.0442	0.0146	0.0456	0.433	0.214	0.188
	group_9739	0.0442	0.462	0.0457	-0.487	0.241	0.188
	group_10348	0.0177	0.232	0.0457	0.631	0.312	0.188
	group_14794	0.0619	0.00123	0.0459	-0.571	0.283	0.188
	group_3077	0.956	0.029	0.046	0.419	0.208	0.188
	group_2894	0.611	0.31	0.0461	-0.33	0.164	0.188
	group_12740	0.0619	0.0733	0.0461	-0.341	0.169	0.188
	group_12907	0.0619	0.0733	0.0461	-0.341	0.169	0.188
	group_7833	0.0619	0.0733	0.0461	-0.341	0.169	0.188
	group_9643	0.0619	0.0733	0.0461	-0.341	0.169	0.188
	group_2947	0.0619	0.00351	0.0462	-0.402	0.2	0.188
	group_9052	0.956	0.0848	0.0463	0.398	0.197	0.188
	group_5206	0.0354	0.212	0.0464	-0.5	0.248	0.188
	group_11188	0.0265	0.109	0.0464	-0.605	0.3	0.188
	group_10640	0.0177	0.151	0.0465	-0.59	0.293	0.188
	group_10651	0.0177	0.151	0.0465	-0.59	0.293	0.188
	group_17269	0.0177	0.151	0.0465	-0.59	0.293	0.188
	group_17568	0.0177	0.151	0.0465	-0.59	0.293	0.188
	group_5400	0.0177	0.151	0.0465	-0.59	0.293	0.188
	group_10454	0.0442	0.158	0.0466	-0.377	0.187	0.188
	group_10455	0.0442	0.158	0.0466	-0.377	0.187	0.188
	group_16404	0.0442	0.158	0.0466	-0.377	0.187	0.188
	group_15709	0.0442	0.0195	0.0467	-0.424	0.211	0.188
	group_15710	0.0442	0.0195	0.0467	-0.424	0.211	0.188
	group_10353	0.0177	0.215	0.0468	0.867	0.431	0.187
	group_10354	0.0177	0.215	0.0468	0.867	0.431	0.187
	group_15819	0.0177	0.215	0.0468	0.867	0.431	0.187
	group_2066	0.0177	0.215	0.0468	0.867	0.431	0.187
	papG	0.106	0.0873	0.0469	-0.275	0.137	0.187
	group_577	0.0177	0.662	0.047	0.601	0.299	0.187
	group_3659	0.0708	0.212	0.0471	-0.318	0.158	0.187
	group_7935	0.0708	0.212	0.0471	-0.318	0.158	0.187
	group_9843	0.0708	0.212	0.0471	-0.318	0.158	0.187
	group_9506	0.0354	0.0803	0.0472	0.435	0.217	0.187
	group_9816	0.0708	0.335	0.0474	-0.365	0.182	0.187
	group_12386	0.0619	0.184	0.0475	0.346	0.173	0.187
	group_6106	0.903	0.186	0.0476	0.321	0.16	0.187
	group_7034	0.0354	0.204	0.0477	-0.439	0.219	0.187
	group_3206	0.0265	0.0812	0.0479	-0.491	0.245	0.187
	group_1699	0.0177	0.0517	0.048	-0.554	0.277	0.186
	group_4297	0.832	0.0077	0.0481	0.348	0.174	0.186
	group_9350	0.0531	0.271	0.0483	-0.577	0.289	0.186
	group_2753	0.354	0.339	0.0484	0.193	0.0965	0.186
	group_5384	0.327	0.0968	0.0488	-0.213	0.107	0.186
	group_566	0.0177	0.132	0.0489	-0.603	0.303	0.186
	group_2945	0.292	0.164	0.049	-0.186	0.0935	0.186
	group_5198	0.938	0.123	0.0491	0.341	0.171	0.186
	group_1190	0.876	0.0484	0.0491	0.255	0.128	0.186
	group_4248	0.142	0.00375	0.0492	-0.269	0.135	0.185
	group_1189	0.0531	0.0521	0.0493	-0.35	0.176	0.185
	group_4147	0.0442	0.193	0.0493	-0.43	0.216	0.185
	ymdB	0.0442	0.112	0.0493	-0.387	0.195	0.185
	group_11424	0.876	0.269	0.0496	-0.297	0.15	0.185
	group_5700	0.0442	0.0239	0.0496	-0.39	0.196	0.185
	group_1570	0.0177	6.38e-33	0.0497	-0.578	0.291	0.185
	group_3185	0.451	0.0147	0.0499	0.214	0.108	0.185
	group_1233	0.0619	0.0214	0.05	-0.623	0.314	0.185
	group_7737	0.531	0.338	0.0506	0.373	0.189	0.184
	group_8088	0.0796	0.0652	0.0506	-0.379	0.192	0.184
	group_2023	0.212	0.0648	0.0507	-0.252	0.127	0.184
	group_1914	0.0442	0.168	0.0508	-0.404	0.204	0.184
	group_1220	0.177	0.0297	0.051	-0.219	0.111	0.184
	menE	0.832	0.194	0.0511	0.259	0.131	0.184
	group_9934	0.0442	0.222	0.0512	0.436	0.221	0.184
	group_2131	0.0177	0.362	0.0513	-0.582	0.296	0.184
	group_9857	0.0442	0.082	0.0515	-0.389	0.198	0.184
	group_7393	0.92	0.000668	0.0516	0.312	0.159	0.184
	group_1896	0.142	0.992	0.0516	-0.301	0.153	0.184
	group_8634	0.673	0.0325	0.0518	0.19	0.0968	0.183
	group_7046	0.973	0.000215	0.0521	0.509	0.259	0.183
	group_7030	0.0531	0.000102	0.0522	-0.601	0.306	0.183
	group_2895	0.0354	0.58	0.0523	0.447	0.228	0.183
	group_2607	0.0708	0.0813	0.0524	-0.319	0.162	0.183
	group_1346	0.124	0.00629	0.0525	-0.257	0.131	0.183
	group_10570	0.0177	0.111	0.0531	-0.601	0.308	0.182
	group_155	0.0177	0.0478	0.0531	-0.599	0.306	0.182
	group_2773	0.0177	0.111	0.0531	-0.601	0.308	0.182
	group_3990	0.708	0.000439	0.0532	0.482	0.247	0.182
	group_8969	0.478	0.0376	0.0532	-0.303	0.155	0.182
	group_15126	0.0177	0.00879	0.0532	-0.596	0.305	0.182
	group_4878	0.0354	0.376	0.0533	-0.609	0.312	0.182
	group_2181	0.168	0.00953	0.0534	-0.217	0.111	0.182
	group_3998	0.221	0.121	0.0535	-0.267	0.137	0.182
	group_5484	0.0973	0.0603	0.0535	-0.288	0.147	0.182
	group_6594	0.0885	0.271	0.0535	0.296	0.151	0.182
	mshA_1	0.0885	0.271	0.0535	0.296	0.151	0.182
	group_9845	0.0442	0.0307	0.0535	-0.386	0.198	0.182
	group_5988	0.947	0.424	0.0537	-0.532	0.273	0.182
	group_69	0.54	0.000284	0.0539	0.219	0.112	0.182
	group_4883	0.0796	0.519	0.0539	0.351	0.18	0.182
	group_2364	0.0442	8.79e-06	0.054	-0.357	0.183	0.182
	group_5687	0.938	0.0206	0.0541	0.574	0.295	0.182
	oleD	0.885	0.392	0.0541	0.251	0.129	0.182
	group_1661	0.133	0.019	0.0541	0.245	0.126	0.182
	group_26062	0.0177	0.082	0.0541	-0.581	0.299	0.182
	group_26105	0.0177	0.082	0.0541	-0.581	0.299	0.182
	group_8407	0.354	0.0351	0.0543	-0.184	0.0944	0.182
	group_6650	0.327	0.0238	0.0544	-0.276	0.142	0.181
	group_26732	0.389	0.623	0.0545	0.203	0.105	0.181
	group_12200	0.0177	0.521	0.0547	-0.657	0.339	0.181
	group_12201	0.0177	0.521	0.0547	-0.657	0.339	0.181
	group_12202	0.0177	0.521	0.0547	-0.657	0.339	0.181
	group_7775	0.487	0.37	0.0548	-0.276	0.142	0.181
	group_12928	0.0708	0.00568	0.055	-0.318	0.164	0.181
	group_5140	0.973	0.0697	0.0551	0.492	0.254	0.181
	group_9500	0.0177	0.198	0.0551	0.732	0.377	0.181
	group_12960	0.0442	0.519	0.0552	0.537	0.277	0.181
	sorC	0.434	0.141	0.0553	-0.285	0.147	0.181
	group_15667	0.0442	0.00431	0.0556	-0.522	0.27	0.181
	group_7670	0.319	0.134	0.0557	-0.213	0.11	0.181
	hcpA	0.221	0.0593	0.0557	-0.214	0.111	0.18
	group_15466	0.0442	0.0109	0.0558	-0.475	0.246	0.18
	group_15467	0.0442	0.0109	0.0558	-0.475	0.246	0.18
	group_15468	0.0442	0.0109	0.0558	-0.475	0.246	0.18
	group_15469	0.0442	0.0109	0.0558	-0.475	0.246	0.18
	group_15470	0.0442	0.0109	0.0558	-0.475	0.246	0.18
	group_13775	0.0442	0.343	0.056	0.378	0.196	0.18
	group_6596	0.0442	0.343	0.056	0.378	0.196	0.18
	group_4099	0.814	0.338	0.0561	0.274	0.142	0.18
	group_9134	0.283	0.00363	0.0561	-0.399	0.207	0.18
	group_4068	0.0442	0.154	0.0561	-0.403	0.209	0.18
	group_7006	0.0619	0.147	0.0562	0.33	0.171	0.18
	group_7093	0.965	0.193	0.0563	0.484	0.251	0.18
	group_6303	0.743	0.000358	0.0563	0.542	0.281	0.18
	traY	0.15	0.607	0.0563	-0.221	0.115	0.18
	group_7930	0.0973	7.28e-05	0.0565	-0.292	0.152	0.18
	group_13837	0.0442	0.0752	0.0565	0.392	0.204	0.18
	group_5593	0.0354	0.0441	0.0565	-0.404	0.21	0.18
	group_5964	0.965	0.0227	0.0566	0.505	0.262	0.18
	group_5810	0.0531	0.0206	0.0566	-0.343	0.178	0.18
	group_14891	0.0354	3.19e-05	0.0566	-0.421	0.218	0.18
	group_14892	0.0354	3.19e-05	0.0566	-0.421	0.218	0.18
	group_5266	0.239	0.035	0.0568	-0.214	0.111	0.18
	group_13223	0.0354	0.00386	0.057	-0.42	0.218	0.18
	group_13224	0.0354	0.00386	0.057	-0.42	0.218	0.18
	group_13285	0.0354	0.00386	0.057	-0.42	0.218	0.18
	group_13286	0.0354	0.00386	0.057	-0.42	0.218	0.18
	group_7918	0.0354	0.00386	0.057	-0.42	0.218	0.18
	group_7937	0.0354	0.00386	0.057	-0.42	0.218	0.18
	group_9051	0.92	0.226	0.0571	0.336	0.175	0.18
	group_17136	0.0177	1.03e-05	0.0572	-0.541	0.282	0.179
	group_17137	0.0177	1.03e-05	0.0572	-0.541	0.282	0.179
	group_7804	0.0177	1.03e-05	0.0572	-0.541	0.282	0.179
	group_8080	0.124	0.00161	0.0573	-0.31	0.161	0.179
	group_1927	0.0354	0.108	0.0573	-0.426	0.222	0.179
	group_4838	0.0354	0.0269	0.0574	-0.46	0.24	0.179
	group_7262	0.416	0.0125	0.0576	-0.303	0.158	0.179
	group_1565	0.283	0.0951	0.0576	0.175	0.0913	0.179
	group_7617	0.283	0.0951	0.0576	0.175	0.0913	0.179
	group_3285	0.195	0.0904	0.0578	-0.201	0.105	0.179
	group_13164	0.0708	0.019	0.0578	-0.422	0.22	0.179
	group_13165	0.0708	0.019	0.0578	-0.422	0.22	0.179
	group_11488	0.0973	0.959	0.0583	0.405	0.212	0.179
	group_12328	0.0177	0.0455	0.0584	-0.554	0.29	0.179
	group_12329	0.0177	0.0455	0.0584	-0.554	0.29	0.179
	group_6483	0.0885	0.289	0.0585	-0.26	0.136	0.179
	group_14735	0.0531	0.000507	0.0585	-0.484	0.253	0.179
	group_10652	0.0885	2.88e-06	0.0586	0.546	0.286	0.178
	group_17814	0.0885	2.88e-06	0.0586	0.546	0.286	0.178
	group_10240	0.0708	0.155	0.0592	-0.304	0.159	0.178
	group_5416	0.0973	0.104	0.0595	0.322	0.169	0.178
	group_2483	0.885	0.283	0.0597	0.287	0.151	0.178
	group_5094	0.0265	0.184	0.0598	-0.478	0.251	0.178
	group_1195	0.115	0.00742	0.06	-0.27	0.142	0.177
	group_3569	0.0531	0.161	0.0601	-0.346	0.182	0.177
	group_5499	0.0442	0.0924	0.0602	0.356	0.187	0.177
	group_15181	0.0442	0.264	0.0603	-0.552	0.291	0.177
	group_3170	0.0177	0.0133	0.0603	-0.557	0.293	0.177
	group_4545	0.584	0.757	0.0604	-0.226	0.119	0.177
	group_949	0.496	0.0101	0.0604	0.207	0.109	0.177
	group_132	0.115	0.131	0.0604	0.258	0.136	0.177
	group_6301	0.177	3.07e-05	0.0605	-0.225	0.119	0.177
	group_3402	0.858	0.23	0.0606	0.251	0.132	0.177
	group_5761	0.973	0.078	0.0607	-0.575	0.303	0.177
	group_21835	0.0177	0.0064	0.0609	-0.611	0.323	0.177
	php	0.248	0.000131	0.0611	-0.218	0.115	0.177
	group_9420	0.0619	0.792	0.0612	0.53	0.28	0.177
	group_13159	0.0531	0.0665	0.0612	0.354	0.187	0.177
	group_2636	0.0885	0.328	0.0614	0.322	0.17	0.177
	group_6282	0.894	0.925	0.0615	-0.387	0.205	0.177
	group_9277	0.894	0.925	0.0615	-0.387	0.205	0.177
	group_4951	0.0796	0.000239	0.0615	-0.37	0.196	0.176
	group_21009	0.0531	0.0128	0.0617	0.398	0.211	0.176
	group_4827	0.0265	0.00603	0.0618	0.498	0.264	0.176
	group_13729	0.0177	0.624	0.0618	0.562	0.298	0.176
	group_2445	0.0177	0.624	0.0618	0.562	0.298	0.176
	group_7932	0.0885	0.123	0.0619	-0.299	0.159	0.176
	group_10117	0.0177	0.0327	0.062	-0.613	0.325	0.176
	group_1892	0.159	0.00121	0.0621	0.335	0.178	0.176
	group_1830	0.841	0.0344	0.0622	-0.211	0.112	0.176
	group_6570	0.124	0.0033	0.0623	-0.236	0.125	0.176
	group_5195	0.239	0.00206	0.0624	-0.327	0.174	0.176
	group_7943	0.0265	0.0971	0.0624	-0.451	0.24	0.176
	group_10766	0.0354	0.0626	0.0626	0.483	0.257	0.176
	group_18942	0.0354	0.0626	0.0626	0.483	0.257	0.176
	group_4445	0.965	0.39	0.0627	0.465	0.247	0.176
	betI	0.354	0.00114	0.0628	-0.44	0.234	0.176
	group_11372	0.354	0.00114	0.0628	-0.44	0.234	0.176
	group_11373	0.354	0.00114	0.0628	-0.44	0.234	0.176
	group_11374	0.354	0.00114	0.0628	-0.44	0.234	0.176
	group_7114	0.354	0.00114	0.0628	-0.44	0.234	0.176
	group_10901	0.0619	0.0394	0.0628	0.348	0.185	0.176
	group_4351	0.0619	0.0394	0.0628	0.348	0.185	0.176
	group_4702	0.133	0.197	0.0629	-0.252	0.134	0.176
	group_2625	0.0265	0.000266	0.0629	-0.484	0.258	0.176
	group_20640	0.0177	0.0123	0.0631	-0.576	0.307	0.175
	group_11328	0.867	0.19	0.0633	0.271	0.144	0.175
	group_9123	0.982	0.457	0.0634	0.63	0.336	0.175
	group_2039	0.0177	0.457	0.0634	-0.63	0.336	0.175
	group_3729	0.735	0.181	0.0635	0.203	0.108	0.175
	group_9364	0.0973	0.00993	0.0636	-0.535	0.285	0.175
	group_9365	0.0973	0.00993	0.0636	-0.535	0.285	0.175
	group_5942	0.0265	0.388	0.0638	-0.576	0.308	0.175
	group_11801	0.0619	0.00162	0.0639	-0.445	0.238	0.175
	group_3583	0.0442	0.109	0.064	-0.372	0.199	0.175
	cysE	0.0265	0.0813	0.064	-0.463	0.247	0.175
	group_4322	0.0531	0.761	0.0642	0.325	0.174	0.175
	group_7541	0.0531	0.00357	0.0644	-0.392	0.21	0.175
	group_11342	0.0265	0.327	0.0647	0.467	0.25	0.174
	group_11343	0.0265	0.327	0.0647	0.467	0.25	0.174
	group_11710	0.0265	0.327	0.0647	0.467	0.25	0.174
	group_9229	0.0265	0.327	0.0647	0.467	0.25	0.174
	group_9680	0.0619	2.34e-05	0.0651	-0.41	0.22	0.174
	group_4234	0.283	0.293	0.0652	0.342	0.184	0.174
	group_10220	0.0885	0.119	0.0652	-0.264	0.142	0.174
	group_4942	0.965	0.537	0.0653	-0.496	0.266	0.174
	group_5443	0.212	0.973	0.0653	-0.256	0.138	0.174
	group_5688	0.0708	0.0903	0.0656	-0.442	0.238	0.174
	group_5778	0.0619	0.326	0.0658	0.369	0.199	0.174
	group_6599	0.0531	0.301	0.0659	0.337	0.182	0.174
	group_5600	0.0531	0.00014	0.066	-0.572	0.308	0.174
	group_10185	0.0354	0.691	0.066	0.417	0.225	0.174
	group_12914	0.0354	0.0857	0.066	-0.402	0.216	0.174
	group_14824	0.0354	0.691	0.066	0.417	0.225	0.174
	group_14825	0.0354	0.691	0.066	0.417	0.225	0.174
	group_11349	0.292	0.00339	0.0661	-0.231	0.124	0.174
	group_1759	0.195	0.00179	0.0661	-0.192	0.103	0.174
	group_724	0.0531	0.934	0.0661	-0.34	0.183	0.174
	group_725	0.0531	0.934	0.0661	-0.34	0.183	0.174
	group_1076	0.177	0.00393	0.0662	-0.224	0.121	0.173
	group_707	0.0177	0.109	0.0664	-0.54	0.291	0.173
	group_11447	0.115	0.094	0.0667	0.363	0.196	0.173
	group_11134	0.0177	0.49	0.0669	-0.574	0.31	0.173
	group_11135	0.0177	0.49	0.0669	-0.574	0.31	0.173
	group_11136	0.0177	0.49	0.0669	-0.574	0.31	0.173
	group_23209	0.0177	0.49	0.0669	-0.574	0.31	0.173
	group_23210	0.0177	0.49	0.0669	-0.574	0.31	0.173
	group_5467	0.133	0.0252	0.0671	-0.281	0.152	0.173
	group_4660	0.0708	0.26	0.0671	-0.296	0.16	0.173
	group_706	0.159	0.00753	0.0672	0.224	0.121	0.173
	group_889	0.0442	0.0495	0.0672	0.377	0.204	0.173
	group_6776	0.0619	0.00147	0.0674	0.342	0.185	0.173
	group_10934	0.0177	1.91e-12	0.0674	-0.549	0.297	0.173
	group_53	0.15	0.00891	0.0675	0.229	0.124	0.173
	group_12341	0.0796	0.000135	0.0675	-0.324	0.176	0.173
	group_9496	0.0796	0.000135	0.0675	-0.324	0.176	0.173
	group_9509	0.478	0.464	0.0676	-0.305	0.165	0.173
	group_14722	0.0796	0.000762	0.0676	-0.472	0.256	0.173
	group_9095	0.575	0.0548	0.0677	0.17	0.0923	0.173
	group_1130	0.115	0.00011	0.0677	0.375	0.203	0.173
	group_9806	0.0265	0.194	0.0677	0.439	0.238	0.172
	group_7755	0.186	0.0139	0.0678	0.196	0.106	0.172
	group_10035	0.0442	0.0798	0.0679	-0.38	0.206	0.172
	group_8022	0.0442	0.0798	0.0679	-0.38	0.206	0.172
	group_16674	0.0354	0.25	0.0679	-0.414	0.224	0.172
	group_12174	0.106	8.78e-06	0.068	0.55	0.298	0.172
	group_12175	0.106	8.78e-06	0.068	0.55	0.298	0.172
	group_2466	0.0885	0.108	0.068	-0.284	0.154	0.172
	group_13298	0.0885	8.27e-05	0.0682	-0.352	0.191	0.172
	group_3215	0.0442	0.0171	0.0682	-0.371	0.201	0.172
	group_7837	0.257	0.892	0.0683	-0.198	0.107	0.172
	group_12298	0.0177	1.09e-11	0.0683	-0.534	0.29	0.172
	group_1977	0.327	0.00165	0.0684	-0.182	0.0989	0.172
	group_7375	0.15	0.56	0.0684	0.322	0.175	0.172
	group_3510	0.416	0.0296	0.0685	-0.24	0.131	0.172
	group_4355	0.274	0.000511	0.0686	-0.541	0.294	0.172
	group_4858	0.274	0.000511	0.0686	-0.541	0.294	0.172
	group_8083	0.274	0.000511	0.0686	-0.541	0.294	0.172
	group_1405	0.0531	0.635	0.0686	-0.357	0.194	0.172
	group_4580	0.0177	1.3e-06	0.0687	-0.523	0.285	0.172
	group_5184	0.248	0.000334	0.0689	-0.414	0.225	0.172
	group_6816	0.0354	0.356	0.0689	-0.415	0.226	0.172
	group_1509	0.0796	0.592	0.069	0.278	0.152	0.172
	group_10647	0.0265	0.147	0.069	-0.462	0.251	0.172
	group_633	0.0531	0.289	0.0692	0.332	0.181	0.172
	group_2785	0.487	0.525	0.0693	0.206	0.113	0.172
	group_20633	0.0177	0.000421	0.0693	-0.597	0.325	0.172
	group_20634	0.0177	0.000421	0.0693	-0.597	0.325	0.172
	group_20635	0.0177	0.000421	0.0693	-0.597	0.325	0.172
	group_20636	0.0177	0.000421	0.0693	-0.597	0.325	0.172
	group_20642	0.0177	0.000421	0.0693	-0.597	0.325	0.172
	group_3498	0.0177	0.000421	0.0693	-0.597	0.325	0.172
	group_8170	0.0265	0.00292	0.0694	-0.525	0.286	0.171
	group_11668	0.23	0.912	0.0695	0.222	0.121	0.171
	group_9195	0.23	0.912	0.0695	0.222	0.121	0.171
	ompX_1	0.142	0.0339	0.0695	0.214	0.117	0.171
	group_783	0.0442	0.282	0.0695	-0.371	0.203	0.171
	group_6975	0.212	0.139	0.0696	0.194	0.106	0.171
	group_3162	0.0442	0.736	0.0696	-0.347	0.19	0.171
	group_1391	0.0177	0.305	0.0696	0.542	0.296	0.171
	group_2404	0.0796	0.0133	0.0697	-0.302	0.165	0.171
	group_3039	0.85	0.712	0.0699	-0.246	0.134	0.171
	group_9835	0.221	0.234	0.07	-0.194	0.106	0.171
	group_1468	0.336	0.0241	0.0702	0.172	0.0943	0.171
	group_11606	0.239	3.25e-05	0.0703	-0.349	0.191	0.171
	group_11607	0.239	3.25e-05	0.0703	-0.349	0.191	0.171
	group_7376	0.239	3.25e-05	0.0703	-0.349	0.191	0.171
	group_7378	0.239	3.25e-05	0.0703	-0.349	0.191	0.171
	group_9128	0.239	3.25e-05	0.0703	-0.349	0.191	0.171
	group_9129	0.239	3.25e-05	0.0703	-0.349	0.191	0.171
	group_1454	0.23	0.163	0.0705	0.177	0.097	0.171
	group_1700	0.0177	0.088	0.0705	-0.549	0.301	0.171
	group_763	0.0885	0.299	0.0707	-0.263	0.144	0.171
	group_11039	0.0177	0.0977	0.0707	0.562	0.308	0.171
	group_1280	0.478	0.00416	0.071	0.321	0.176	0.171
	group_2696	0.743	0.647	0.0712	-0.185	0.102	0.17
	group_1799	0.628	0.000425	0.0712	0.239	0.131	0.17
	group_9117	0.168	0.000897	0.0713	-0.345	0.19	0.17
	pal	0.0354	0.214	0.0716	0.463	0.254	0.17
	group_6725	0.0354	0.214	0.0716	0.463	0.254	0.17
	group_7573	0.0973	0.000438	0.0717	0.423	0.232	0.17
	group_16462	0.0354	0.343	0.0718	-0.44	0.242	0.17
	group_4752	0.0265	0.106	0.072	-0.466	0.256	0.17
	group_13581	0.0619	0.311	0.0722	0.303	0.167	0.17
	group_9894	0.0619	0.311	0.0722	0.303	0.167	0.17
	group_4625	0.0531	0.000183	0.0722	-0.607	0.335	0.17
	group_6304	0.0531	0.000183	0.0722	-0.607	0.335	0.17
	group_13168	0.0265	0.00898	0.0722	-0.468	0.258	0.17
	group_13169	0.0265	0.00898	0.0722	-0.468	0.258	0.17
	group_13170	0.0265	0.00898	0.0722	-0.468	0.258	0.17
	group_13171	0.0265	0.00898	0.0722	-0.468	0.258	0.17
	group_13172	0.0265	0.00898	0.0722	-0.468	0.258	0.17
	group_6273	0.0265	0.00794	0.0723	-0.463	0.255	0.17
	group_4689	0.106	0.147	0.0724	-0.247	0.136	0.17
	group_5468	0.0796	0.00204	0.0724	-0.354	0.195	0.17
	group_13811	0.0531	0.48	0.0724	0.323	0.178	0.17
	group_5518	0.0885	0.00599	0.0725	-0.271	0.15	0.17
	group_827	0.0177	2.6e-06	0.0726	-0.538	0.297	0.17
	group_1050	0.0265	0.0979	0.0727	0.449	0.248	0.17
	group_5965	0.0442	0.0164	0.0728	-0.433	0.239	0.169
	group_3835	0.832	0.129	0.0731	0.217	0.12	0.169
	group_6597	0.0885	0.553	0.0731	0.26	0.144	0.169
	group_10099	0.0177	0.0495	0.0731	-0.554	0.306	0.169
	group_2353	0.0177	0.0495	0.0731	-0.554	0.306	0.169
	group_1796	0.115	0.0158	0.0732	-0.304	0.168	0.169
	group_103	0.274	0.276	0.0734	-0.203	0.112	0.169
	group_925	0.0265	0.624	0.0734	0.454	0.251	0.169
	group_7901	0.0265	0.282	0.0738	0.451	0.25	0.169
	group_1649	0.168	0.138	0.074	0.237	0.131	0.169
	group_5905	0.858	0.0653	0.0741	0.27	0.15	0.169
	group_2190	0.15	0.258	0.0742	0.26	0.144	0.169
	group_8414	0.0442	0.0607	0.0742	-0.361	0.2	0.169
	group_123	0.31	0.00231	0.0743	0.179	0.0992	0.169
	group_5354	0.0354	0.00181	0.0748	-0.381	0.212	0.168
	group_2160	0.336	0.00679	0.0749	0.166	0.0922	0.168
	group_1020	0.619	6.48e-05	0.075	0.251	0.139	0.168
	group_52	0.142	0.061	0.0751	-0.221	0.123	0.168
	group_20827	0.0354	0.025	0.0756	-0.517	0.288	0.168
	group_3694	0.0354	0.025	0.0756	-0.517	0.288	0.168
	group_8182	0.0265	0.152	0.0756	0.448	0.25	0.168
	group_471	0.0265	0.173	0.0761	-0.446	0.249	0.168
	group_12738	0.0708	0.0566	0.0762	-0.283	0.158	0.168
	group_1407	0.106	0.00521	0.0763	-0.25	0.14	0.167
	group_143	0.0265	0.0649	0.0763	-0.419	0.234	0.167
	group_7618	0.0265	0.386	0.0764	0.521	0.291	0.167
	group_2890	0.0531	0.0946	0.0765	-0.333	0.186	0.167
	group_1448	0.381	0.0732	0.0766	-0.186	0.104	0.167
	group_9474	0.133	0.168	0.0769	-0.235	0.131	0.167
	group_9475	0.133	0.168	0.0769	-0.235	0.131	0.167
	traC	0.212	0.575	0.077	-0.191	0.107	0.167
	group_5998	0.15	0.00158	0.077	-0.364	0.204	0.167
	group_12297	0.0531	0.00464	0.0773	-0.326	0.183	0.167
	group_2114	0.0442	0.201	0.0773	0.378	0.212	0.167
	group_739	0.0265	0.0863	0.0773	-0.464	0.26	0.167
	group_7757	0.947	0.36	0.0775	0.355	0.199	0.167
	group_14893	0.0354	2.83e-05	0.0775	-0.447	0.251	0.167
	group_1074	0.0531	0.506	0.0777	0.303	0.17	0.167
	group_1286	0.425	0.00483	0.0778	-0.161	0.0903	0.167
	group_13231	0.0619	0.089	0.078	-0.316	0.178	0.166
	group_7917	0.0619	0.089	0.078	-0.316	0.178	0.166
	group_9822	0.0619	0.089	0.078	-0.316	0.178	0.166
	group_9823	0.0619	0.089	0.078	-0.316	0.178	0.166
	group_9824	0.0619	0.089	0.078	-0.316	0.178	0.166
	group_9825	0.0619	0.089	0.078	-0.316	0.178	0.166
	group_9826	0.0619	0.089	0.078	-0.316	0.178	0.166
	group_9827	0.0619	0.089	0.078	-0.316	0.178	0.166
	group_9828	0.0619	0.089	0.078	-0.316	0.178	0.166
	group_9829	0.0619	0.089	0.078	-0.316	0.178	0.166
	group_1552	0.0177	0.457	0.078	-0.554	0.311	0.167
	group_1398	0.195	0.0392	0.0782	-0.187	0.105	0.166
	group_13400	0.0885	0.0836	0.0783	-0.243	0.137	0.166
	group_6318	0.0619	0.207	0.0785	-0.332	0.187	0.166
	group_9125	0.31	0.0047	0.0786	-0.253	0.142	0.166
	group_12227	0.0708	0.000724	0.0787	-0.342	0.193	0.166
	group_12229	0.0708	0.000724	0.0787	-0.342	0.193	0.166
	group_12232	0.0708	0.000724	0.0787	-0.342	0.193	0.166
	group_12233	0.0708	0.000724	0.0787	-0.342	0.193	0.166
	group_12278	0.0708	0.000724	0.0787	-0.342	0.193	0.166
	group_10468	0.0177	0.0731	0.0789	-0.545	0.307	0.166
	group_1880	0.0177	0.0731	0.0789	-0.545	0.307	0.166
	group_11398	0.283	0.00116	0.079	-0.517	0.292	0.166
	group_4422	0.283	0.00116	0.079	-0.517	0.292	0.166
	group_9523	0.54	0.378	0.0792	0.363	0.205	0.166
	group_1357	0.0708	0.000496	0.0793	-0.29	0.164	0.166
	group_10616	0.0265	0.0594	0.0795	-0.462	0.261	0.166
	group_3088	0.0177	7.25e-05	0.0795	0.495	0.28	0.166
	group_9136	0.0708	0.0158	0.0799	-0.514	0.291	0.165
	group_10456	0.0177	0.00595	0.0799	-0.532	0.301	0.165
	group_6731	0.0177	0.00595	0.0799	-0.532	0.301	0.165
	group_2016	0.204	0.221	0.08	0.239	0.136	0.165
	group_15636	0.142	0.696	0.0801	-0.21	0.119	0.165
	group_9604	0.0885	0.353	0.0801	0.262	0.148	0.165
	QTRT1	0.0885	0.353	0.0801	0.262	0.148	0.165
	group_9606	0.0885	0.353	0.0801	0.262	0.148	0.165
	arsA	0.0708	1.4e-09	0.0803	0.587	0.332	0.165
	arsD	0.0708	1.4e-09	0.0803	0.587	0.332	0.165
	group_17726	0.0708	1.4e-09	0.0803	0.587	0.332	0.165
	group_17735	0.0708	1.4e-09	0.0803	0.587	0.332	0.165
	group_17800	0.0708	1.4e-09	0.0803	0.587	0.332	0.165
	group_10060	0.0531	0.015	0.0807	-0.387	0.219	0.165
	group_15700	0.0265	0.0019	0.0808	-0.496	0.281	0.165
	group_7153	0.929	0.108	0.081	0.275	0.156	0.165
	group_1478	0.487	0.489	0.0811	-0.288	0.164	0.165
	group_13339	0.0265	0.0431	0.0811	-0.419	0.238	0.165
	group_13340	0.0265	0.0431	0.0811	-0.419	0.238	0.165
	group_13341	0.0265	0.0431	0.0811	-0.419	0.238	0.165
	group_13342	0.0265	0.0431	0.0811	-0.419	0.238	0.165
	group_12040	0.0885	1.3e-06	0.0812	0.574	0.326	0.165
	group_12041	0.0885	1.3e-06	0.0812	0.574	0.326	0.165
	group_11455	0.239	0.00653	0.0813	-0.4	0.228	0.165
	group_11456	0.239	0.00653	0.0813	-0.4	0.228	0.165
	group_6001	0.239	0.00653	0.0813	-0.4	0.228	0.165
	group_8900	0.239	0.00653	0.0813	-0.4	0.228	0.165
	group_8901	0.239	0.00653	0.0813	-0.4	0.228	0.165
	group_8902	0.239	0.00653	0.0813	-0.4	0.228	0.165
	group_15708	0.0531	0.193	0.0813	-0.33	0.187	0.165
	group_15711	0.0531	0.193	0.0813	-0.33	0.187	0.165
	group_3551	0.0354	0.0628	0.0813	-0.404	0.23	0.165
	group_11737	0.0973	0.0708	0.0814	-0.271	0.154	0.165
	group_5136	0.0885	0.0289	0.0816	-0.296	0.168	0.165
	group_10929	0.0354	0.139	0.0816	-0.376	0.214	0.165
	group_20362	0.0354	0.139	0.0816	-0.376	0.214	0.165
	group_10623	0.0177	1.58e-05	0.0816	-0.528	0.3	0.165
	group_10641	0.0177	1.58e-05	0.0816	-0.528	0.3	0.165
	group_17425	0.0177	1.58e-05	0.0816	-0.528	0.3	0.165
	group_2308	0.0177	1.58e-05	0.0816	-0.528	0.3	0.165
	group_10932	0.0442	0.105	0.0817	-0.348	0.198	0.164
	group_3699	0.0885	0.0277	0.082	-0.254	0.145	0.164
	group_2078	0.858	0.0319	0.0821	0.274	0.156	0.164
	group_1983	0.0708	0.0187	0.0821	-0.301	0.172	0.164
	group_15465	0.0531	0.00527	0.0821	-0.45	0.256	0.164
	group_1480	0.0354	0.157	0.0822	-0.386	0.22	0.164
	group_7920	0.0973	0.103	0.0823	-0.274	0.156	0.164
	group_2167	0.239	0.0532	0.0827	-0.222	0.127	0.164
	group_2228	0.0354	0.0343	0.0827	0.439	0.251	0.164
	group_10617	0.0354	0.0227	0.0828	-0.465	0.266	0.164
	group_2079	0.159	0.0209	0.0829	-0.246	0.141	0.164
	group_983	0.0531	0.00917	0.0832	-0.337	0.193	0.164
	group_11238	0.0177	0.345	0.0832	0.506	0.29	0.164
	group_2475	0.0177	0.345	0.0832	0.506	0.29	0.164
	group_8584	0.0177	0.345	0.0832	0.506	0.29	0.164
	group_2385	0.628	0.169	0.0834	-0.286	0.164	0.164
	group_3737	0.982	0.175	0.0835	0.544	0.311	0.164
	group_6542	0.0796	0.279	0.0838	0.272	0.156	0.163
	group_5929	0.973	1.05e-08	0.084	-0.422	0.242	0.163
	group_4298	0.186	0.0117	0.084	-0.269	0.155	0.163
	rsxB	0.973	0.103	0.0841	-0.52	0.298	0.163
	group_9774	0.0265	0.41	0.0842	0.421	0.242	0.163
	group_5381	0.0796	0.22	0.0844	-0.274	0.158	0.163
	group_12461	0.0177	0.502	0.0844	0.52	0.299	0.163
	group_12462	0.0177	0.502	0.0844	0.52	0.299	0.163
	group_12463	0.0177	0.502	0.0844	0.52	0.299	0.163
	group_12464	0.0177	0.502	0.0844	0.52	0.299	0.163
	group_12465	0.0177	0.502	0.0844	0.52	0.299	0.163
	group_12466	0.0177	0.502	0.0844	0.52	0.299	0.163
	group_12467	0.0177	0.502	0.0844	0.52	0.299	0.163
	group_7752	0.0177	0.502	0.0844	0.52	0.299	0.163
	group_1019	0.221	0.158	0.0846	-0.202	0.116	0.163
	group_23096	0.0177	0.00198	0.0847	-0.529	0.304	0.163
	group_23097	0.0177	0.00198	0.0847	-0.529	0.304	0.163
	group_23098	0.0177	0.00198	0.0847	-0.529	0.304	0.163
	group_23099	0.0177	0.00198	0.0847	-0.529	0.304	0.163
	group_23100	0.0177	0.00198	0.0847	-0.529	0.304	0.163
	group_23101	0.0177	0.00198	0.0847	-0.529	0.304	0.163
	group_838	0.265	0.232	0.0848	-0.191	0.11	0.163
	group_11156	0.0177	0.209	0.0849	0.535	0.308	0.163
	group_24467	0.0177	0.209	0.0849	0.535	0.308	0.163
	group_24468	0.0177	0.209	0.0849	0.535	0.308	0.163
	group_24469	0.0177	0.209	0.0849	0.535	0.308	0.163
	group_24470	0.0177	0.209	0.0849	0.535	0.308	0.163
	group_24471	0.0177	0.209	0.0849	0.535	0.308	0.163
	group_24472	0.0177	0.209	0.0849	0.535	0.308	0.163
	group_24473	0.0177	0.209	0.0849	0.535	0.308	0.163
	group_24474	0.0177	0.209	0.0849	0.535	0.308	0.163
	group_24475	0.0177	0.209	0.0849	0.535	0.308	0.163
	group_24476	0.0177	0.209	0.0849	0.535	0.308	0.163
	group_24477	0.0177	0.209	0.0849	0.535	0.308	0.163
	group_24478	0.0177	0.209	0.0849	0.535	0.308	0.163
	group_3164	0.159	0.00199	0.085	-0.226	0.13	0.163
	group_5699	0.965	0.0846	0.0852	0.383	0.221	0.163
	group_6457	0.407	0.297	0.0852	-0.227	0.131	0.163
	group_3975	0.204	0.126	0.0852	0.201	0.116	0.163
	group_5408	0.593	0.736	0.0853	-0.508	0.293	0.163
	group_10118	0.0354	0.386	0.0853	-0.433	0.249	0.163
	group_3134	0.283	0.0379	0.0854	0.199	0.115	0.163
	group_6326	0.195	0.000655	0.0854	0.261	0.15	0.163
	group_661	0.177	0.351	0.0854	-0.195	0.112	0.163
	group_3518	0.0354	0.0618	0.0854	0.436	0.251	0.163
	group_3013	0.0177	0.316	0.0854	0.529	0.305	0.163
	group_13280	0.0619	0.341	0.0855	-0.296	0.17	0.163
	group_3332	0.0442	0.249	0.0855	0.371	0.214	0.163
	group_12397	0.0177	0.311	0.0857	0.51	0.294	0.162
	group_4308	0.0177	0.0577	0.0857	-0.573	0.33	0.162
	group_3430	0.77	0.466	0.0859	-0.345	0.199	0.162
	group_10316	0.15	0.146	0.0859	0.232	0.134	0.162
	group_10317	0.15	0.146	0.0859	0.232	0.134	0.162
	group_5097	0.15	0.00656	0.086	-0.3	0.173	0.162
	group_548	0.0531	0.0648	0.0861	0.347	0.201	0.162
	group_13295	0.0354	0.097	0.0861	-0.379	0.219	0.162
	group_5617	0.726	0.00477	0.0862	0.345	0.199	0.162
	pduV	0.407	0.000991	0.0862	0.167	0.0963	0.162
	iucC	0.133	0.0273	0.0862	-0.241	0.139	0.162
	iucB	0.133	0.0273	0.0862	-0.241	0.139	0.162
	iucA	0.133	0.0273	0.0862	-0.241	0.139	0.162
	group_9488	0.133	0.0273	0.0862	-0.241	0.139	0.162
	group_9559	0.0177	0.727	0.0862	0.486	0.281	0.162
	group_7633	0.106	0.00241	0.0863	-0.352	0.204	0.162
	group_5353	0.0973	0.561	0.0863	0.276	0.159	0.162
	group_10265	0.0177	7.44e-26	0.0863	-0.534	0.309	0.162
	group_1117	0.177	0.0102	0.0864	0.186	0.108	0.162
	group_1327	0.0973	3.94e-05	0.0864	-0.242	0.14	0.162
	group_8148	0.159	0.0776	0.0865	0.224	0.129	0.162
	group_6459	0.301	0.00765	0.0868	-0.189	0.11	0.162
	group_2654	0.159	0.13	0.0869	-0.252	0.146	0.162
	group_12757	0.0531	0.184	0.087	-0.293	0.17	0.162
	group_12765	0.0531	0.184	0.087	-0.293	0.17	0.162
	group_12769	0.0531	0.184	0.087	-0.293	0.17	0.162
	group_12770	0.0531	0.184	0.087	-0.293	0.17	0.162
	group_9649	0.0531	0.184	0.087	-0.293	0.17	0.162
	group_9653	0.0531	0.184	0.087	-0.293	0.17	0.162
	group_15027	0.0531	0.0516	0.0872	-0.302	0.175	0.162
	group_4051	0.0619	0.311	0.0873	-0.304	0.176	0.162
	group_4663	0.0619	0.311	0.0873	-0.304	0.176	0.162
	group_6438	0.593	0.257	0.0875	-0.353	0.205	0.161
	group_17700	0.0796	3.6e-08	0.0875	0.404	0.234	0.161
	group_762	0.0619	0.00654	0.0877	-0.3	0.174	0.161
	group_5050	0.124	0.232	0.0878	0.212	0.123	0.161
	group_232	0.345	0.0675	0.0879	0.148	0.0858	0.161
	group_2979	0.0885	0.141	0.088	-0.273	0.159	0.161
	group_2465	0.77	0.293	0.0882	0.205	0.119	0.161
	group_13122	0.0177	0.000759	0.0884	0.492	0.286	0.161
	group_13123	0.0177	0.000759	0.0884	0.492	0.286	0.161
	group_13125	0.0177	0.000759	0.0884	0.492	0.286	0.161
	group_3989	0.0885	0.00736	0.0886	-0.307	0.179	0.161
	group_1511	0.0354	0.404	0.0886	-0.402	0.234	0.161
	group_15204	0.0354	0.404	0.0886	-0.402	0.234	0.161
	group_15205	0.0354	0.404	0.0886	-0.402	0.234	0.161
	rhaR_3	0.0354	0.404	0.0886	-0.402	0.234	0.161
	group_15207	0.0354	0.404	0.0886	-0.402	0.234	0.161
	group_15208	0.0354	0.404	0.0886	-0.402	0.234	0.161
	group_5605	0.0354	0.404	0.0886	-0.402	0.234	0.161
	ttgR	0.0354	0.404	0.0886	-0.402	0.234	0.161
	group_9234	0.558	0.00714	0.0888	-0.164	0.0955	0.161
	group_7652	0.15	0.113	0.0888	-0.205	0.12	0.161
	group_12504	0.0796	0.285	0.089	0.255	0.149	0.161
	group_8364	0.0265	0.314	0.089	-0.429	0.25	0.161
	group_4101	0.0885	0.444	0.0891	-0.244	0.142	0.161
	group_14095	0.0265	0.368	0.0891	-0.44	0.256	0.161
	group_14096	0.0265	0.368	0.0891	-0.44	0.256	0.161
	group_8005	0.0265	0.368	0.0891	-0.44	0.256	0.161
	group_8006	0.0265	0.368	0.0891	-0.44	0.256	0.161
	group_4209	0.0354	0.381	0.0893	0.379	0.221	0.161
	group_6391	0.0265	0.149	0.0895	-0.456	0.266	0.16
	group_13204	0.0619	0.504	0.0896	-0.344	0.201	0.16
	group_13206	0.0619	0.504	0.0896	-0.344	0.201	0.16
	group_13208	0.0619	0.504	0.0896	-0.344	0.201	0.16
	group_13209	0.0619	0.504	0.0896	-0.344	0.201	0.16
	group_13210	0.0619	0.504	0.0896	-0.344	0.201	0.16
	group_13254	0.0619	0.504	0.0896	-0.344	0.201	0.16
	group_7922	0.0619	0.504	0.0896	-0.344	0.201	0.16
	group_9814	0.0619	0.504	0.0896	-0.344	0.201	0.16
	group_2365	0.0973	0.376	0.0897	0.293	0.171	0.16
	group_2261	0.416	0.0141	0.09	0.147	0.0862	0.16
	group_20626	0.0265	0.336	0.09	-0.434	0.254	0.16
	group_6584	0.0708	0.132	0.0904	-0.26	0.152	0.16
	group_4037	0.23	0.0426	0.0905	-0.202	0.118	0.16
	group_3193	0.531	0.718	0.0907	-0.336	0.197	0.16
	group_2469	0.814	0.227	0.0908	0.222	0.13	0.16
	group_7124	0.283	0.138	0.091	0.164	0.0962	0.16
	tetD	0.115	0.246	0.091	0.223	0.131	0.16
	group_9382	0.0619	0.148	0.0912	-0.357	0.209	0.16
	group_2306	0.186	7.31e-05	0.0913	-0.2	0.117	0.16
	group_3625	0.0265	2.1e-09	0.0913	0.41	0.241	0.16
	group_3657	0.0885	0.0261	0.0914	-0.242	0.142	0.16
	group_15213	0.0885	0.0649	0.0915	-0.308	0.181	0.16
	group_15214	0.0885	0.0649	0.0915	-0.308	0.181	0.16
	group_15215	0.0885	0.0649	0.0915	-0.308	0.181	0.16
	group_15216	0.0885	0.0649	0.0915	-0.308	0.181	0.16
	group_15217	0.0885	0.0649	0.0915	-0.308	0.181	0.16
	group_15218	0.0885	0.0649	0.0915	-0.308	0.181	0.16
	group_3099	0.0442	0.207	0.0915	-0.335	0.197	0.16
	group_6676	0.0708	0.038	0.0916	-0.266	0.156	0.159
	group_2273	0.912	0.0336	0.0917	0.276	0.162	0.159
	purR	0.46	0.793	0.0918	-0.207	0.122	0.159
	group_5246	0.195	0.00156	0.0919	-0.206	0.121	0.159
	group_7542	0.257	0.28	0.092	-0.173	0.102	0.159
	group_2134	0.0265	0.0123	0.092	-0.428	0.252	0.159
	group_5029	0.265	0.0119	0.0922	0.215	0.127	0.159
	hutU	0.0619	0.000245	0.0924	-0.461	0.271	0.159
	group_11836	0.0619	0.817	0.0929	0.388	0.229	0.159
	group_12437	0.0619	0.201	0.0929	0.332	0.196	0.159
	group_12438	0.0619	0.201	0.0929	0.332	0.196	0.159
	group_12439	0.0619	0.201	0.0929	0.332	0.196	0.159
	group_12440	0.0619	0.201	0.0929	0.332	0.196	0.159
	group_9747	0.0619	0.302	0.0929	-0.309	0.182	0.159
	group_947	0.283	0.208	0.0931	0.196	0.116	0.159
	tetC	0.124	0.0982	0.0931	0.218	0.128	0.159
	tetA	0.124	0.0982	0.0931	0.218	0.128	0.159
	group_1924	0.531	0.395	0.0932	0.279	0.165	0.159
	group_13226	0.0354	0.0157	0.0932	-0.383	0.226	0.159
	group_13227	0.0354	0.0157	0.0932	-0.383	0.226	0.159
	group_13228	0.0354	0.0157	0.0932	-0.383	0.226	0.159
	group_13229	0.0354	0.0157	0.0932	-0.383	0.226	0.159
	group_4703	0.142	0.195	0.0933	-0.219	0.13	0.159
	group_11379	0.354	0.0443	0.0938	0.151	0.0896	0.158
	group_4697	0.327	0.274	0.0939	-0.156	0.0926	0.158
	group_2836	0.159	0.000138	0.0939	-0.199	0.118	0.158
	group_13163	0.0354	0.000144	0.0942	-0.367	0.217	0.158
	group_375	0.0619	0.0082	0.0943	-0.311	0.184	0.158
	group_9817	0.0796	0.401	0.0944	-0.286	0.17	0.158
	group_9818	0.0796	0.401	0.0944	-0.286	0.17	0.158
	group_1332	0.124	0.00054	0.0947	-0.26	0.154	0.158
	group_13293	0.0265	0.0258	0.0949	-0.427	0.254	0.158
	group_10249	0.0354	0.148	0.0952	-0.637	0.378	0.158
	group_3981	0.0354	0.148	0.0952	-0.637	0.378	0.158
	papA_1	0.0177	0.174	0.0952	-0.469	0.279	0.158
	group_9469	0.0177	0.174	0.0952	-0.469	0.279	0.158
	group_9679	0.0796	0.00692	0.0953	-0.261	0.155	0.158
	group_13416	0.0177	0.238	0.0956	-0.493	0.293	0.158
	group_10093	0.0354	0.0948	0.0957	-0.387	0.23	0.158
	group_14183	0.0354	0.0821	0.0959	-0.378	0.225	0.157
	group_14184	0.0354	0.0821	0.0959	-0.378	0.225	0.157
	group_4514	0.186	0.097	0.0963	-0.187	0.112	0.157
	group_6293	0.0973	0.0124	0.0963	-0.236	0.141	0.157
	group_1153	0.0177	0.204	0.0965	0.541	0.323	0.157
	group_4427	0.735	0.598	0.0966	0.293	0.175	0.157
	group_640	0.0265	0.142	0.0968	-0.419	0.25	0.157
	group_10507	0.0177	0.247	0.097	0.518	0.309	0.157
	group_288	0.0973	0.277	0.0971	-0.239	0.143	0.157
	group_3871	0.938	0.0594	0.0973	0.294	0.176	0.157
	group_20505	0.0265	0.166	0.0973	-0.411	0.246	0.157
	group_7484	0.814	0.00137	0.0974	-0.315	0.189	0.157
	group_9270	0.814	0.00137	0.0974	-0.315	0.189	0.157
	queH	0.124	7.07e-05	0.0974	-0.248	0.148	0.157
	group_1944	0.0177	0.0681	0.0975	-0.499	0.299	0.157
	RBKS	0.186	0.000252	0.0977	-0.218	0.131	0.157
	group_8391	0.0354	0.18	0.0977	0.374	0.224	0.157
	group_1541	0.159	0.517	0.0978	-0.191	0.114	0.157
	group_12894	0.0708	0.00473	0.0979	-0.264	0.158	0.156
	group_3168	0.0708	0.00473	0.0979	-0.264	0.158	0.156
	group_7005	0.947	0.125	0.098	-0.292	0.175	0.156
	group_498	0.0973	0.00289	0.0983	-0.237	0.142	0.156
	group_5519	0.124	0.0268	0.0984	-0.25	0.15	0.156
	group_5811	0.929	0.194	0.0986	0.256	0.154	0.156
	group_10175	0.0531	0.000108	0.0988	-0.534	0.321	0.156
	group_4000	0.283	0.168	0.0991	-0.189	0.113	0.156
	group_11422	0.903	0.123	0.0992	0.299	0.18	0.156
	group_7162	0.903	0.123	0.0992	0.299	0.18	0.156
	group_1564	0.142	0.387	0.0992	-0.211	0.127	0.156
	group_7616	0.142	0.387	0.0992	-0.211	0.127	0.156
	group_3590	0.0619	0.155	0.0993	0.291	0.175	0.156
	cim	0.0265	0.0279	0.0994	-0.427	0.257	0.156
	ceaC	0.0265	0.0279	0.0994	-0.427	0.257	0.156
	group_9241	0.177	0.137	0.0996	-0.185	0.111	0.156
	group_7189	0.973	0.146	0.0997	0.456	0.274	0.156
	group_3062	0.814	0.00157	0.0997	0.336	0.202	0.156
	group_3662	0.142	0.268	0.0998	-0.237	0.143	0.156
	group_5740	0.0177	0.111	0.0999	0.721	0.435	0.156
	group_5976	0.0177	0.177	0.0999	-0.489	0.295	0.156
	merA	0.0796	0.739	0.1	-0.255	0.154	0.156
	group_17417	0.0796	0.739	0.1	-0.255	0.154	0.156
	mta	0.0796	0.739	0.1	-0.255	0.154	0.156
	group_11239	0.0265	0.322	0.1	0.406	0.245	0.156
	group_11240	0.0265	0.322	0.1	0.406	0.245	0.156
	group_1197	0.31	0.00449	0.101	0.156	0.0944	0.155
	group_2802	0.186	0.00273	0.101	-0.43	0.26	0.155
	group_2025	0.168	0.0311	0.101	-0.187	0.113	0.155
	group_3348	0.0708	0.169	0.101	-0.282	0.17	0.155
	group_11814	0.0442	0.792	0.101	0.421	0.255	0.155
	group_2323	0.0442	0.838	0.101	0.337	0.204	0.155
	group_12372	0.0265	0.325	0.101	0.419	0.253	0.155
	group_12373	0.0265	0.325	0.101	0.419	0.253	0.155
	group_10696	0.0177	0.757	0.101	-0.677	0.409	0.155
	group_15182	0.0177	0.00154	0.101	-0.525	0.317	0.155
	group_11355	0.982	9.09e-07	0.102	0.504	0.305	0.155
	group_8537	0.938	0.104	0.102	0.348	0.211	0.155
	group_2468	0.195	0.245	0.102	-0.214	0.13	0.155
	group_5874	0.159	0.0225	0.102	-0.219	0.133	0.155
	group_5516	0.142	0.0252	0.102	-0.195	0.118	0.155
	recA	0.106	0.114	0.102	-0.221	0.134	0.155
	group_7805	0.0885	0.408	0.102	0.251	0.152	0.154
	group_4631	0.0796	0.104	0.102	0.244	0.148	0.154
	group_9848	0.0796	0.058	0.102	-0.244	0.148	0.155
	group_20889	0.0619	0.104	0.102	-0.348	0.211	0.155
	group_7088	0.0442	0.361	0.102	0.344	0.209	0.155
	group_11868	0.0265	0.258	0.102	0.431	0.262	0.155
	group_14525	0.0265	0.08	0.102	-0.452	0.274	0.155
	group_2430	0.0265	0.0666	0.102	0.419	0.254	0.155
	group_9801	0.0265	0.258	0.102	0.431	0.262	0.155
	group_9802	0.0265	0.258	0.102	0.431	0.262	0.155
	group_9803	0.0265	0.258	0.102	0.431	0.262	0.155
	group_9867	0.0265	0.0238	0.102	-0.403	0.245	0.154
	group_2798	0.947	0.78	0.103	-0.353	0.215	0.154
	bla	0.115	0.239	0.103	-0.201	0.122	0.154
	group_3525	0.0973	0.137	0.103	-0.24	0.146	0.154
	group_10655	0.0796	8.28e-09	0.103	0.424	0.258	0.154
	group_5386	0.0796	0.06	0.103	-0.253	0.154	0.154
	group_7681	0.0796	0.06	0.103	-0.253	0.154	0.154
	group_9464	0.0796	0.06	0.103	-0.253	0.154	0.154
	group_6568	0.0619	0.469	0.103	-0.277	0.168	0.154
	group_5569	0.0354	0.339	0.103	-0.426	0.259	0.154
	group_1063	0.0265	0.098	0.103	-0.402	0.245	0.154
	group_10760	0.0265	0.634	0.103	-0.528	0.321	0.154
	group_3718	0.973	0.0284	0.104	-0.532	0.324	0.154
	group_4114	0.947	0.18	0.104	0.297	0.181	0.154
	group_2961	0.115	0.107	0.104	0.224	0.137	0.154
	group_7174	0.106	0.931	0.104	0.34	0.208	0.154
	group_15822	0.0619	0.0522	0.104	0.361	0.22	0.154
	group_15823	0.0619	0.0522	0.104	0.361	0.22	0.154
	group_8181	0.0619	0.0522	0.104	0.361	0.22	0.154
	group_16613	0.0177	0.18	0.104	0.512	0.312	0.154
	group_6345	0.469	0.0459	0.105	0.176	0.108	0.153
	group_9361	0.469	0.0459	0.105	0.176	0.108	0.153
	group_1934	0.142	0.633	0.105	0.237	0.145	0.153
	group_2805	0.142	0.633	0.105	0.237	0.145	0.153
	group_4098	0.0885	0.627	0.105	-0.246	0.15	0.153
	group_13992	0.0442	0.221	0.105	-0.305	0.186	0.154
	group_15650	0.0354	0.052	0.105	-0.416	0.254	0.153
	cmoA	0.0265	0.0367	0.105	-0.391	0.239	0.153
	group_4455	0.965	0.107	0.106	0.421	0.258	0.153
	group_5827	0.593	0.00695	0.106	-0.18	0.111	0.153
	group_1887	0.159	0.000318	0.106	-0.195	0.12	0.153
	group_7458	0.106	0.0183	0.106	-0.244	0.15	0.153
	group_7851	0.0619	0.0898	0.106	0.298	0.183	0.153
	group_15190	0.0354	0.42	0.106	-0.347	0.213	0.153
	group_15191	0.0354	0.42	0.106	-0.347	0.213	0.153
	group_15192	0.0354	0.42	0.106	-0.347	0.213	0.153
	group_15193	0.0354	0.42	0.106	-0.347	0.213	0.153
	group_15194	0.0354	0.42	0.106	-0.347	0.213	0.153
	group_15195	0.0354	0.42	0.106	-0.347	0.213	0.153
	group_15196	0.0354	0.42	0.106	-0.347	0.213	0.153
	group_6166	0.929	0.505	0.107	-0.321	0.198	0.152
	group_11608	0.239	0.0067	0.107	-0.373	0.23	0.152
	group_12333	0.124	0.00595	0.107	-0.23	0.142	0.152
	group_12365	0.115	0.0465	0.107	-0.252	0.155	0.152
	group_12366	0.115	0.0465	0.107	-0.252	0.155	0.152
	group_12367	0.115	0.0465	0.107	-0.252	0.155	0.152
	group_6411	0.115	0.0465	0.107	-0.252	0.155	0.152
	group_20822	0.0796	0.626	0.107	-0.254	0.156	0.152
	merT	0.0796	0.626	0.107	-0.254	0.156	0.152
	group_10356	0.0531	0.107	0.107	0.362	0.223	0.152
	group_10357	0.0531	0.107	0.107	0.362	0.223	0.152
	group_10358	0.0531	0.107	0.107	0.362	0.223	0.152
	group_10359	0.0531	0.107	0.107	0.362	0.223	0.152
	group_8180	0.0531	0.107	0.107	0.362	0.223	0.152
	group_5930	0.0354	0.0121	0.107	0.35	0.215	0.153
	group_2389	0.416	0.00617	0.108	-0.146	0.09	0.152
	group_7391	0.221	0.000378	0.108	-0.351	0.217	0.152
	group_2617	0.133	0.195	0.108	-0.209	0.129	0.152
	group_9472	0.133	0.195	0.108	-0.209	0.129	0.152
	group_13121	0.0796	0.391	0.108	0.27	0.167	0.152
	group_9799	0.0796	0.391	0.108	0.27	0.167	0.152
	group_10251	0.0265	0.196	0.108	-0.695	0.428	0.152
	group_15120	0.0265	0.196	0.108	-0.695	0.428	0.152
	group_15123	0.0265	0.196	0.108	-0.695	0.428	0.152
	yidD	0.0265	0.196	0.108	-0.695	0.428	0.152
	group_15140	0.0265	0.196	0.108	-0.695	0.428	0.152
	group_15145	0.0265	0.196	0.108	-0.695	0.428	0.152
	group_15146	0.0265	0.196	0.108	-0.695	0.428	0.152
	group_15149	0.0265	0.196	0.108	-0.695	0.428	0.152
	group_15161	0.0265	0.196	0.108	-0.695	0.428	0.152
	group_15174	0.0265	0.196	0.108	-0.695	0.428	0.152
	group_15179	0.0265	0.196	0.108	-0.695	0.428	0.152
	group_15183	0.0265	0.196	0.108	-0.695	0.428	0.152
	group_15188	0.0265	0.196	0.108	-0.695	0.428	0.152
	group_15209	0.0265	0.196	0.108	-0.695	0.428	0.152
	group_15237	0.0265	0.196	0.108	-0.695	0.428	0.152
	group_15277	0.0265	0.196	0.108	-0.695	0.428	0.152
	group_15278	0.0265	0.196	0.108	-0.695	0.428	0.152
	group_2543	0.0265	0.196	0.108	-0.695	0.428	0.152
	group_5759	0.0265	0.383	0.108	-0.414	0.255	0.152
	group_7505	0.0265	0.0506	0.108	-0.391	0.241	0.152
	group_8131	0.0265	0.196	0.108	-0.695	0.428	0.152
	group_10500	0.0177	0.244	0.108	0.496	0.307	0.152
	group_10501	0.0177	0.244	0.108	0.496	0.307	0.152
	group_8076	0.0177	0.0976	0.108	-0.501	0.309	0.152
	group_2701	0.965	0.298	0.109	0.391	0.242	0.152
	group_2113	0.681	0.0891	0.109	-0.197	0.122	0.152
	group_5876	0.274	0.014	0.109	0.148	0.0918	0.151
	group_1544	0.186	0.282	0.109	-0.176	0.109	0.152
	group_695	0.0442	0.34	0.109	-0.304	0.189	0.151
	group_3529	0.0354	0.231	0.109	-0.371	0.23	0.151
	group_357	0.0265	0.126	0.109	-0.398	0.246	0.151
	group_26734	0.106	0.211	0.11	-0.23	0.143	0.151
	group_6513	0.0885	0.00474	0.11	-0.238	0.148	0.151
	group_8135	0.0265	0.165	0.11	-0.41	0.254	0.151
	group_4949	0.611	0.0119	0.111	-0.183	0.114	0.151
	group_826	0.274	0.284	0.111	-0.159	0.0991	0.151
	group_6279	0.257	0.545	0.111	-0.306	0.19	0.151
	group_4498	0.23	0.000304	0.111	-0.187	0.116	0.151
	group_5268	0.15	0.0125	0.111	-0.199	0.124	0.151
	group_10213	0.0619	0.277	0.111	-0.272	0.17	0.151
	group_1051	0.0619	0.0301	0.111	-0.274	0.171	0.151
	group_2937	0.0354	0.0303	0.111	-0.353	0.22	0.151
	group_4462	0.699	0.000854	0.112	0.162	0.101	0.15
	group_4463	0.301	0.000331	0.112	-0.163	0.102	0.15
	group_4839	0.159	0.000641	0.112	0.263	0.164	0.15
	group_9808	0.0531	0.111	0.112	0.306	0.191	0.15
	group_10646	0.0265	0.166	0.112	-0.399	0.249	0.15
	group_10296	0.0177	0.599	0.112	0.543	0.339	0.15
	group_11101	0.0177	0.0353	0.112	-0.461	0.288	0.15
	group_1135	0.0177	0.599	0.112	0.543	0.339	0.15
	group_15452	0.0177	0.599	0.112	0.543	0.339	0.15
	group_15453	0.0177	0.599	0.112	0.543	0.339	0.15
	group_15454	0.0177	0.599	0.112	0.543	0.339	0.15
	group_15455	0.0177	0.599	0.112	0.543	0.339	0.15
	group_15456	0.0177	0.599	0.112	0.543	0.339	0.15
	group_15458	0.0177	0.599	0.112	0.543	0.339	0.15
	group_15459	0.0177	0.599	0.112	0.543	0.339	0.15
	group_15460	0.0177	0.599	0.112	0.543	0.339	0.15
	group_15461	0.0177	0.599	0.112	0.543	0.339	0.15
	group_15462	0.0177	0.599	0.112	0.543	0.339	0.15
	group_15463	0.0177	0.599	0.112	0.543	0.339	0.15
	group_15512	0.0177	0.599	0.112	0.543	0.339	0.15
	group_15561	0.0177	0.599	0.112	0.543	0.339	0.15
	pic_2	0.0177	0.599	0.112	0.543	0.339	0.15
	group_22709	0.0177	0.0353	0.112	-0.461	0.288	0.15
	group_4508	0.0177	0.599	0.112	0.543	0.339	0.15
	group_4840	0.0177	0.599	0.112	0.543	0.339	0.15
	group_928	0.0177	0.599	0.112	0.543	0.339	0.15
	group_6992	0.938	0.0608	0.113	0.267	0.167	0.15
	group_3202	0.496	0.625	0.113	-0.202	0.126	0.15
	group_6561	0.336	0.382	0.113	-0.147	0.0917	0.15
	group_7428	0.283	0.355	0.113	0.192	0.12	0.15
	group_2655	0.265	0.189	0.113	0.15	0.094	0.15
	group_4203	0.124	0.923	0.113	-0.236	0.148	0.15
	group_9946	0.0531	0.407	0.113	0.284	0.177	0.15
	group_3719	0.0354	0.022	0.113	0.407	0.255	0.15
	group_2878	0.558	0.612	0.114	-0.183	0.115	0.15
	spaS	0.407	0.5	0.114	-0.229	0.144	0.149
	kpsD	0.381	0.446	0.114	-0.214	0.134	0.149
	group_1477	0.381	0.446	0.114	-0.214	0.134	0.149
	group_1734	0.381	0.446	0.114	-0.214	0.134	0.149
	group_4382	0.381	0.446	0.114	-0.214	0.134	0.149
	group_8911	0.381	0.446	0.114	-0.214	0.134	0.149
	group_8912	0.381	0.446	0.114	-0.214	0.134	0.149
	group_9033	0.301	0.000978	0.114	-0.381	0.239	0.15
	group_561	0.0796	0.0116	0.114	-0.254	0.159	0.149
	group_6268	0.0619	0.0106	0.114	-0.313	0.197	0.149
	group_1167	0.0442	0.233	0.114	0.379	0.238	0.149
	group_3655	0.0442	0.0225	0.114	0.303	0.19	0.15
	group_6793	0.0442	0.567	0.114	-0.326	0.204	0.15
	group_8344	0.0442	0.567	0.114	-0.326	0.204	0.15
	group_7756	0.584	0.298	0.115	-0.226	0.142	0.149
	group_4546	0.442	0.00294	0.115	0.25	0.158	0.149
	group_6567	0.0442	0.37	0.115	-0.335	0.211	0.149
	group_3496	0.0265	0.525	0.115	0.451	0.284	0.149
	group_10006	0.0177	0.26	0.115	-0.458	0.288	0.149
	group_10016	0.0177	0.26	0.115	-0.458	0.288	0.149
	group_14085	0.0177	0.26	0.115	-0.458	0.288	0.149
	group_14086	0.0177	0.26	0.115	-0.458	0.288	0.149
	group_14087	0.0177	0.26	0.115	-0.458	0.288	0.149
	group_14088	0.0177	0.26	0.115	-0.458	0.288	0.149
	group_304	0.0177	0.351	0.115	-0.462	0.291	0.149
	group_3244	0.0177	0.351	0.115	-0.462	0.291	0.149
	group_6427	0.0177	0.609	0.115	0.463	0.291	0.149
	group_833	0.0177	0.26	0.115	-0.458	0.288	0.149
	group_1066	0.195	0.0102	0.116	-0.176	0.111	0.149
	lolA	0.168	0.000894	0.116	0.25	0.158	0.149
	group_4170	0.168	0.000894	0.116	0.25	0.158	0.149
	group_5669	0.168	0.000894	0.116	0.25	0.158	0.149
	acpP_3	0.168	0.000894	0.116	0.25	0.158	0.149
	group_5671	0.168	0.000894	0.116	0.25	0.158	0.149
	group_5672	0.168	0.000894	0.116	0.25	0.158	0.149
	group_5674	0.168	0.000894	0.116	0.25	0.158	0.149
	group_6706	0.168	0.00925	0.116	0.276	0.174	0.149
	group_6826	0.168	0.000894	0.116	0.25	0.158	0.149
	acpP_2	0.168	0.000894	0.116	0.25	0.158	0.149
	group_8433	0.168	0.000894	0.116	0.25	0.158	0.149
	fabF	0.168	0.000894	0.116	0.25	0.158	0.149
	group_4793	0.0796	0.212	0.116	-0.236	0.149	0.149
	group_10223	0.0708	0.228	0.116	-0.251	0.158	0.149
	group_6683	0.0708	0.228	0.116	-0.251	0.158	0.149
	group_8785	0.0442	0.283	0.116	0.328	0.207	0.149
	group_1256	0.0265	0.757	0.116	-0.399	0.251	0.149
	group_10362	0.0177	0.532	0.116	0.562	0.354	0.149
	group_15766	0.0177	0.532	0.116	0.562	0.354	0.149
	group_15839	0.0177	0.532	0.116	0.562	0.354	0.149
	group_2054	0.0177	0.532	0.116	0.562	0.354	0.149
	group_4576	0.708	0.566	0.117	-0.324	0.205	0.148
	group_47	0.221	0.424	0.117	0.153	0.0968	0.148
	group_4972	0.212	0.0107	0.117	-0.302	0.191	0.148
	group_940	0.0973	0.235	0.117	-0.291	0.184	0.148
	group_9476	0.0973	0.0252	0.117	-0.232	0.147	0.148
	group_9641	0.0796	0.0502	0.117	-0.247	0.156	0.148
	group_12908	0.0531	0.174	0.117	-0.275	0.174	0.148
	group_12910	0.0531	0.174	0.117	-0.275	0.174	0.148
	group_12911	0.0531	0.174	0.117	-0.275	0.174	0.148
	group_7824	0.0531	0.174	0.117	-0.275	0.174	0.148
	group_9650	0.0531	0.174	0.117	-0.275	0.174	0.148
	group_9654	0.0531	0.174	0.117	-0.275	0.174	0.148
	group_9655	0.0531	0.174	0.117	-0.275	0.174	0.148
	group_9656	0.0531	0.174	0.117	-0.275	0.174	0.148
	group_9657	0.0531	0.174	0.117	-0.275	0.174	0.148
	group_9658	0.0531	0.174	0.117	-0.275	0.174	0.148
	group_9660	0.0531	0.174	0.117	-0.275	0.174	0.148
	group_2350	0.0442	0.000105	0.117	-0.346	0.219	0.148
	group_7087	0.0442	0.321	0.117	-0.306	0.193	0.148
	group_16296	0.0177	0.146	0.117	-0.49	0.31	0.148
	group_25613	0.0177	0.832	0.117	-0.461	0.292	0.148
	group_25614	0.0177	0.832	0.117	-0.461	0.292	0.148
	group_6027	0.0177	0.251	0.117	-0.463	0.293	0.148
	group_7296	0.973	0.0789	0.118	0.378	0.24	0.148
	group_3674	0.319	0.522	0.118	-0.271	0.172	0.148
	group_931	0.195	0.101	0.118	-0.177	0.113	0.148
	group_12317	0.124	0.238	0.118	-0.211	0.134	0.148
	group_9473	0.124	0.238	0.118	-0.211	0.134	0.148
	group_6486	0.106	0.157	0.118	0.209	0.132	0.148
	group_17436	0.0885	0.0219	0.118	-0.312	0.198	0.148
	group_5787	0.0708	0.126	0.118	0.272	0.173	0.148
	group_15742	0.0265	0.403	0.118	0.401	0.255	0.148
	group_3827	0.956	0.0169	0.119	0.398	0.253	0.148
	group_2459	0.929	0.0228	0.119	0.354	0.225	0.148
	group_4042	0.301	0.428	0.119	-0.147	0.0935	0.148
	group_4480	0.274	0.415	0.119	0.183	0.117	0.147
	atzF	0.248	0.0127	0.119	-0.357	0.228	0.147
	group_11610	0.248	0.0127	0.119	-0.357	0.228	0.147
	group_4448	0.248	0.0127	0.119	-0.357	0.228	0.147
	group_4624	0.248	0.0127	0.119	-0.357	0.228	0.147
	group_6174	0.248	0.0127	0.119	-0.357	0.228	0.147
	group_7380	0.248	0.0127	0.119	-0.357	0.228	0.147
	group_7382	0.248	0.0127	0.119	-0.357	0.228	0.147
	group_9130	0.248	0.0127	0.119	-0.357	0.228	0.147
	group_9132	0.248	0.0127	0.119	-0.357	0.228	0.147
	proQ	0.0796	0.358	0.119	-0.251	0.16	0.148
	group_5997	0.0619	0.00126	0.119	-0.44	0.28	0.147
	group_14981	0.0531	0.322	0.119	-0.28	0.178	0.147
	group_801	0.0265	0.101	0.119	-0.394	0.251	0.148
	group_15695	0.0177	0.0841	0.119	-0.487	0.309	0.148
	group_15696	0.0177	0.0841	0.119	-0.487	0.309	0.148
	group_15706	0.0177	0.0841	0.119	-0.487	0.309	0.148
	group_106	0.469	0.0301	0.12	-0.246	0.157	0.147
	group_3774	0.115	0.0897	0.12	-0.285	0.182	0.147
	group_11807	0.0354	0.0393	0.12	-0.422	0.27	0.147
	group_5279	0.0354	0.0393	0.12	-0.422	0.27	0.147
	group_7476	0.0354	0.0393	0.12	-0.422	0.27	0.147
	group_3959	0.345	0.119	0.121	-0.253	0.162	0.147
	group_7610	0.345	0.119	0.121	-0.253	0.162	0.147
	dsbI	0.345	0.615	0.121	-0.323	0.207	0.147
	group_9372	0.345	0.119	0.121	-0.253	0.162	0.147
	recD2	0.186	0.119	0.121	-0.184	0.117	0.147
	group_9591	0.0973	0.174	0.121	0.213	0.136	0.147
	group_3762	0.0354	0.399	0.121	-0.392	0.251	0.147
	group_5089	0.761	0.00656	0.122	0.211	0.136	0.146
	group_2856	0.23	0.177	0.122	0.179	0.115	0.146
	group_8987	0.133	0.587	0.122	0.342	0.219	0.146
	group_3305	0.0708	0.121	0.122	0.272	0.175	0.146
	group_1164	0.0354	0.177	0.122	-0.348	0.223	0.146
	group_2568	0.0354	0.0308	0.122	-0.35	0.224	0.147
	group_10266	0.0177	0.415	0.122	-0.54	0.347	0.146
	group_4226	0.912	0.0163	0.123	0.313	0.201	0.146
	group_3315	0.381	0.0242	0.123	-0.2	0.128	0.146
	group_7689	0.186	0.026	0.123	-0.175	0.113	0.146
	group_1118	0.124	0.19	0.123	-0.198	0.127	0.146
	group_8013	0.0885	0.000515	0.123	-0.329	0.211	0.146
	cysC	0.0796	0.211	0.123	-0.233	0.15	0.146
	group_10215	0.0796	0.211	0.123	-0.233	0.15	0.146
	group_10216	0.0796	0.211	0.123	-0.233	0.15	0.146
	group_10217	0.0796	0.211	0.123	-0.233	0.15	0.146
	group_10218	0.0796	0.211	0.123	-0.233	0.15	0.146
	group_10219	0.0796	0.211	0.123	-0.233	0.15	0.146
	rnhA	0.0796	0.211	0.123	-0.233	0.15	0.146
	group_10225	0.0796	0.211	0.123	-0.233	0.15	0.146
	group_10226	0.0796	0.211	0.123	-0.233	0.15	0.146
	dfrD	0.0796	0.211	0.123	-0.233	0.15	0.146
	group_10228	0.0796	0.211	0.123	-0.233	0.15	0.146
	group_10229	0.0796	0.211	0.123	-0.233	0.15	0.146
	group_10230	0.0796	0.211	0.123	-0.233	0.15	0.146
	group_10231	0.0796	0.211	0.123	-0.233	0.15	0.146
	group_10232	0.0796	0.211	0.123	-0.233	0.15	0.146
	group_10233	0.0796	0.211	0.123	-0.233	0.15	0.146
	dnaG	0.0796	0.211	0.123	-0.233	0.15	0.146
	group_10236	0.0796	0.211	0.123	-0.233	0.15	0.146
	group_10237	0.0796	0.211	0.123	-0.233	0.15	0.146
	group_10239	0.0796	0.211	0.123	-0.233	0.15	0.146
	group_14977	0.0796	0.211	0.123	-0.233	0.15	0.146
	group_14980	0.0796	0.211	0.123	-0.233	0.15	0.146
	dbpA	0.0796	0.211	0.123	-0.233	0.15	0.146
	group_14988	0.0796	0.211	0.123	-0.233	0.15	0.146
	group_14989	0.0796	0.211	0.123	-0.233	0.15	0.146
	group_14990	0.0796	0.211	0.123	-0.233	0.15	0.146
	group_14991	0.0796	0.211	0.123	-0.233	0.15	0.146
	group_14992	0.0796	0.211	0.123	-0.233	0.15	0.146
	group_14993	0.0796	0.211	0.123	-0.233	0.15	0.146
	group_14997	0.0796	0.211	0.123	-0.233	0.15	0.146
	group_15000	0.0796	0.211	0.123	-0.233	0.15	0.146
	group_15001	0.0796	0.211	0.123	-0.233	0.15	0.146
	group_15004	0.0796	0.211	0.123	-0.233	0.15	0.146
	coaE	0.0796	0.211	0.123	-0.233	0.15	0.146
	group_15016	0.0796	0.211	0.123	-0.233	0.15	0.146
	group_15017	0.0796	0.211	0.123	-0.233	0.15	0.146
	group_15018	0.0796	0.211	0.123	-0.233	0.15	0.146
	group_15019	0.0796	0.211	0.123	-0.233	0.15	0.146
	smc_2	0.0796	0.211	0.123	-0.233	0.15	0.146
	group_15021	0.0796	0.211	0.123	-0.233	0.15	0.146
	group_15022	0.0796	0.211	0.123	-0.233	0.15	0.146
	group_15024	0.0796	0.211	0.123	-0.233	0.15	0.146
	group_15025	0.0796	0.211	0.123	-0.233	0.15	0.146
	group_15034	0.0796	0.211	0.123	-0.233	0.15	0.146
	group_15035	0.0796	0.211	0.123	-0.233	0.15	0.146
	group_4433	0.0796	8.85e-06	0.123	-0.37	0.238	0.146
	group_5597	0.0796	0.211	0.123	-0.233	0.15	0.146
	group_5647	0.0796	6.73e-11	0.123	0.417	0.268	0.146
	group_6677	0.0796	0.211	0.123	-0.233	0.15	0.146
	group_6678	0.0796	0.211	0.123	-0.233	0.15	0.146
	group_6679	0.0796	0.211	0.123	-0.233	0.15	0.146
	group_6682	0.0796	0.211	0.123	-0.233	0.15	0.146
	group_6684	0.0796	0.211	0.123	-0.233	0.15	0.146
	group_6685	0.0796	0.211	0.123	-0.233	0.15	0.146
	group_6686	0.0796	0.211	0.123	-0.233	0.15	0.146
	group_8116	0.0796	0.211	0.123	-0.233	0.15	0.146
	group_8118	0.0796	0.211	0.123	-0.233	0.15	0.146
	group_8119	0.0796	0.211	0.123	-0.233	0.15	0.146
	group_8120	0.0796	0.211	0.123	-0.233	0.15	0.146
	xni	0.0796	0.211	0.123	-0.233	0.15	0.146
	group_8122	0.0796	0.211	0.123	-0.233	0.15	0.146
	group_3422	0.0442	0.593	0.123	-0.33	0.212	0.146
	group_3230	0.0265	0.0586	0.123	-0.381	0.245	0.146
	group_10464	0.0177	6.41e-11	0.123	-0.505	0.325	0.146
	group_16510	0.0177	6.41e-11	0.123	-0.505	0.325	0.146
	group_2980	0.0177	6.41e-11	0.123	-0.505	0.325	0.146
	group_11256	0.982	0.105	0.124	0.524	0.338	0.146
	group_5360	0.735	0.0145	0.124	0.326	0.21	0.146
	xerC_2	0.407	0.243	0.124	-0.137	0.0883	0.146
	repB	0.407	0.243	0.124	-0.137	0.0883	0.146
	group_4205	0.106	0.33	0.124	0.243	0.157	0.145
	group_1040	0.0177	0.0385	0.124	-0.496	0.32	0.145
	group_13173	0.0177	0.0385	0.124	-0.496	0.32	0.145
	group_13174	0.0177	0.0385	0.124	-0.496	0.32	0.145
	group_13175	0.0177	0.0385	0.124	-0.496	0.32	0.145
	group_13176	0.0177	0.0385	0.124	-0.496	0.32	0.145
	group_13177	0.0177	0.0385	0.124	-0.496	0.32	0.145
	group_13184	0.0177	0.0385	0.124	-0.496	0.32	0.145
	group_13185	0.0177	0.0385	0.124	-0.496	0.32	0.145
	group_13191	0.0177	0.0385	0.124	-0.496	0.32	0.145
	group_13192	0.0177	0.0385	0.124	-0.496	0.32	0.145
	group_13193	0.0177	0.0385	0.124	-0.496	0.32	0.145
	group_13194	0.0177	0.0385	0.124	-0.496	0.32	0.145
	group_13195	0.0177	0.0385	0.124	-0.496	0.32	0.145
	group_13196	0.0177	0.0385	0.124	-0.496	0.32	0.145
	group_13197	0.0177	0.0385	0.124	-0.496	0.32	0.145
	group_13198	0.0177	0.0385	0.124	-0.496	0.32	0.145
	group_13199	0.0177	0.0385	0.124	-0.496	0.32	0.145
	group_13201	0.0177	0.0385	0.124	-0.496	0.32	0.145
	group_13202	0.0177	0.0385	0.124	-0.496	0.32	0.145
	group_13240	0.0177	0.0385	0.124	-0.496	0.32	0.145
	group_13243	0.0177	0.0385	0.124	-0.496	0.32	0.145
	group_13245	0.0177	0.0385	0.124	-0.496	0.32	0.145
	group_13246	0.0177	0.0385	0.124	-0.496	0.32	0.145
	group_13247	0.0177	0.0385	0.124	-0.496	0.32	0.145
	group_13248	0.0177	0.0385	0.124	-0.496	0.32	0.145
	group_13249	0.0177	0.0385	0.124	-0.496	0.32	0.145
	group_13255	0.0177	0.0385	0.124	-0.496	0.32	0.145
	group_13257	0.0177	0.0385	0.124	-0.496	0.32	0.145
	group_13260	0.0177	0.0385	0.124	-0.496	0.32	0.145
	group_13268	0.0177	0.0385	0.124	-0.496	0.32	0.145
	group_13269	0.0177	0.0385	0.124	-0.496	0.32	0.145
	group_13270	0.0177	0.0385	0.124	-0.496	0.32	0.145
	group_13272	0.0177	0.0385	0.124	-0.496	0.32	0.145
	group_13275	0.0177	0.0385	0.124	-0.496	0.32	0.145
	group_13277	0.0177	0.0385	0.124	-0.496	0.32	0.145
	group_13289	0.0177	0.0385	0.124	-0.496	0.32	0.145
	group_13290	0.0177	0.0385	0.124	-0.496	0.32	0.145
	group_13291	0.0177	0.0385	0.124	-0.496	0.32	0.145
	group_13292	0.0177	0.0385	0.124	-0.496	0.32	0.145
	group_13299	0.0177	0.0385	0.124	-0.496	0.32	0.145
	group_13305	0.0177	0.0385	0.124	-0.496	0.32	0.145
	group_13311	0.0177	0.0385	0.124	-0.496	0.32	0.145
	group_1486	0.0177	0.0385	0.124	-0.496	0.32	0.145
	group_2340	0.0177	0.0385	0.124	-0.496	0.32	0.145
	group_2372	0.0177	0.0385	0.124	-0.496	0.32	0.145
	group_2406	0.0177	0.0385	0.124	-0.496	0.32	0.145
	group_3004	0.0177	0.0385	0.124	-0.496	0.32	0.145
	group_3501	0.0177	0.0385	0.124	-0.496	0.32	0.145
	group_3806	0.0177	0.0385	0.124	-0.496	0.32	0.145
	group_4465	0.0177	0.0385	0.124	-0.496	0.32	0.145
	group_4617	0.0177	0.0385	0.124	-0.496	0.32	0.145
	group_4729	0.0177	0.105	0.124	-0.524	0.338	0.146
	group_65	0.0177	0.0385	0.124	-0.496	0.32	0.145
	repE	0.0708	0.0616	0.125	0.282	0.182	0.145
	group_23072	0.0619	0.264	0.125	-0.255	0.165	0.145
	group_9862	0.0265	0.0902	0.125	-0.377	0.243	0.145
	group_4417	0.973	0.27	0.126	-0.383	0.248	0.145
	group_6987	0.912	0.452	0.126	-0.251	0.163	0.145
	group_7090	0.903	0.0208	0.126	0.257	0.167	0.145
	group_5678	0.407	0.0851	0.126	-0.193	0.125	0.145
	group_11741	0.15	0.573	0.126	-0.195	0.126	0.145
	group_9610	0.0973	0.179	0.126	-0.224	0.145	0.145
	group_7836	0.0708	0.362	0.126	-0.245	0.159	0.145
	group_10339	0.0265	0.529	0.126	-0.377	0.245	0.145
	group_15788	0.0265	0.216	0.126	0.405	0.263	0.145
	group_4586	0.0265	0.00199	0.126	-0.397	0.258	0.145
	group_5118	0.735	0.0124	0.127	0.154	0.1	0.144
	group_3018	0.717	0.0129	0.127	0.215	0.14	0.145
	group_7676	0.575	0.281	0.127	0.259	0.168	0.144
	group_2508	0.212	0.000631	0.127	-0.188	0.122	0.144
	group_13614	0.195	0.0772	0.127	0.171	0.111	0.144
	group_1165	0.133	0.322	0.127	-0.192	0.125	0.145
	group_13178	0.0531	0.000279	0.127	-0.357	0.232	0.145
	group_13179	0.0531	0.000279	0.127	-0.357	0.232	0.145
	group_13180	0.0531	0.000279	0.127	-0.357	0.232	0.145
	group_13181	0.0531	0.000279	0.127	-0.357	0.232	0.145
	group_13182	0.0531	0.000279	0.127	-0.357	0.232	0.145
	group_9812	0.0531	0.000279	0.127	-0.357	0.232	0.145
	group_10545	0.0354	0.146	0.127	-0.337	0.219	0.144
	group_11144	0.0177	0.438	0.127	0.51	0.331	0.145
	group_11145	0.0177	0.438	0.127	0.51	0.331	0.145
	group_11146	0.0177	0.438	0.127	0.51	0.331	0.145
	group_11147	0.0177	0.438	0.127	0.51	0.331	0.145
	group_11150	0.0177	0.438	0.127	0.51	0.331	0.145
	group_11151	0.0177	0.438	0.127	0.51	0.331	0.145
	group_23850	0.0177	0.438	0.127	0.51	0.331	0.145
	group_23851	0.0177	0.438	0.127	0.51	0.331	0.145
	group_23852	0.0177	0.438	0.127	0.51	0.331	0.145
	group_23853	0.0177	0.438	0.127	0.51	0.331	0.145
	group_23854	0.0177	0.438	0.127	0.51	0.331	0.145
	group_23885	0.0177	0.438	0.127	0.51	0.331	0.145
	group_23886	0.0177	0.438	0.127	0.51	0.331	0.145
	group_23887	0.0177	0.438	0.127	0.51	0.331	0.145
	group_23889	0.0177	0.438	0.127	0.51	0.331	0.145
	group_23890	0.0177	0.438	0.127	0.51	0.331	0.145
	lktA	0.0177	0.438	0.127	0.51	0.331	0.145
	group_23892	0.0177	0.438	0.127	0.51	0.331	0.145
	ltxD	0.0177	0.438	0.127	0.51	0.331	0.145
	pheA2	0.0177	0.438	0.127	0.51	0.331	0.145
	group_23895	0.0177	0.438	0.127	0.51	0.331	0.145
	group_23896	0.0177	0.438	0.127	0.51	0.331	0.145
	group_23897	0.0177	0.438	0.127	0.51	0.331	0.145
	group_23898	0.0177	0.438	0.127	0.51	0.331	0.145
	group_23899	0.0177	0.438	0.127	0.51	0.331	0.145
	group_23900	0.0177	0.438	0.127	0.51	0.331	0.145
	group_23901	0.0177	0.438	0.127	0.51	0.331	0.145
	group_23902	0.0177	0.438	0.127	0.51	0.331	0.145
	group_23918	0.0177	0.438	0.127	0.51	0.331	0.145
	group_23920	0.0177	0.438	0.127	0.51	0.331	0.145
	group_23999	0.0177	0.438	0.127	0.51	0.331	0.145
	group_8424	0.0177	0.438	0.127	0.51	0.331	0.145
	group_2017	0.398	0.0728	0.128	-0.166	0.108	0.144
	group_7907	0.0708	9.36e-05	0.128	-0.286	0.186	0.144
	group_13256	0.0619	0.0879	0.128	-0.262	0.171	0.144
	group_13258	0.0619	0.0879	0.128	-0.262	0.171	0.144
	lon	0.0619	0.0879	0.128	-0.262	0.171	0.144
	group_10431	0.0265	0.125	0.128	-0.396	0.259	0.144
	group_5786	0.938	0.169	0.129	-0.271	0.177	0.144
	group_5022	0.407	0.713	0.129	-0.249	0.162	0.144
	group_12242	0.133	2.06e-05	0.129	0.395	0.258	0.144
	group_9521	0.0708	0.267	0.129	0.28	0.183	0.144
	group_9522	0.0708	0.267	0.129	0.28	0.183	0.144
	group_5587	0.0531	0.591	0.129	0.368	0.241	0.144
	group_10872	0.0177	0.325	0.129	-0.458	0.299	0.144
	group_10894	0.0177	0.325	0.129	-0.458	0.299	0.144
	group_10895	0.0177	0.325	0.129	-0.458	0.299	0.144
	group_3098	0.947	0.162	0.13	0.28	0.184	0.143
	group_2737	0.788	0.351	0.13	0.246	0.161	0.143
	group_3650	0.283	0.512	0.13	-0.149	0.0979	0.143
	group_3431	0.248	0.633	0.13	0.355	0.233	0.143
	group_3055	0.115	0.0301	0.13	-0.195	0.128	0.143
	group_13048	0.0973	0.399	0.13	0.217	0.142	0.143
	group_12218	0.0796	0.000645	0.13	-0.27	0.177	0.143
	group_12219	0.0796	0.000645	0.13	-0.27	0.177	0.143
	group_12231	0.0796	0.000645	0.13	-0.27	0.177	0.143
	group_12234	0.0796	0.000645	0.13	-0.27	0.177	0.143
	group_12235	0.0796	0.000645	0.13	-0.27	0.177	0.143
	group_12236	0.0796	0.000645	0.13	-0.27	0.177	0.143
	group_12237	0.0796	0.000645	0.13	-0.27	0.177	0.143
	group_12238	0.0796	0.000645	0.13	-0.27	0.177	0.143
	group_12240	0.0796	0.000645	0.13	-0.27	0.177	0.143
	group_12241	0.0796	0.000645	0.13	-0.27	0.177	0.143
	group_5373	0.0796	0.000645	0.13	-0.27	0.177	0.143
	group_6382	0.0796	0.000645	0.13	-0.27	0.177	0.143
	group_6383	0.0796	0.000645	0.13	-0.27	0.177	0.143
	group_7659	0.0796	0.000645	0.13	-0.27	0.177	0.143
	group_7660	0.0796	0.000645	0.13	-0.27	0.177	0.143
	group_9424	0.0796	0.000645	0.13	-0.27	0.177	0.143
	group_9425	0.0796	0.000645	0.13	-0.27	0.177	0.143
	group_9426	0.0796	0.000645	0.13	-0.27	0.177	0.143
	group_9427	0.0796	0.000645	0.13	-0.27	0.177	0.143
	group_9432	0.0796	0.000645	0.13	-0.27	0.177	0.143
	group_9433	0.0796	0.000645	0.13	-0.27	0.177	0.143
	group_9434	0.0796	0.000645	0.13	-0.27	0.177	0.143
	group_9435	0.0796	0.000645	0.13	-0.27	0.177	0.143
	group_9436	0.0796	0.000645	0.13	-0.27	0.177	0.143
	group_9437	0.0796	0.000645	0.13	-0.27	0.177	0.143
	group_9438	0.0796	0.000645	0.13	-0.27	0.177	0.143
	group_9703	0.0796	0.00181	0.13	-0.3	0.197	0.143
	group_12305	0.0619	0.552	0.13	-0.265	0.174	0.143
	group_12306	0.0619	0.552	0.13	-0.265	0.174	0.143
	group_647	0.0619	0.552	0.13	-0.265	0.174	0.143
	group_7855	0.0619	0.536	0.13	0.32	0.21	0.143
	group_11023	0.0354	0.00173	0.13	0.498	0.327	0.143
	group_11024	0.0354	0.00173	0.13	0.498	0.327	0.143
	group_11025	0.0354	0.00173	0.13	0.498	0.327	0.143
	group_21	0.0354	0.669	0.13	-0.339	0.223	0.143
	group_21219	0.0354	0.00173	0.13	0.498	0.327	0.143
	group_21222	0.0354	0.00173	0.13	0.498	0.327	0.143
	group_6812	0.0354	0.00173	0.13	0.498	0.327	0.143
	group_9921	0.0354	0.144	0.13	-0.328	0.215	0.143
	group_927	0.0265	0.383	0.13	0.412	0.27	0.143
	group_4718	0.0177	0.000257	0.13	0.449	0.295	0.143
	group_16	0.982	0.734	0.131	0.629	0.414	0.143
	group_2245	0.982	0.734	0.131	0.629	0.414	0.143
	group_2473	0.982	0.734	0.131	0.629	0.414	0.143
	group_3368	0.982	0.734	0.131	0.629	0.414	0.143
	group_4243	0.982	0.734	0.131	0.629	0.414	0.143
	group_4928	0.982	0.734	0.131	0.629	0.414	0.143
	rcsC	0.982	0.734	0.131	0.629	0.414	0.143
	group_6982	0.982	0.734	0.131	0.629	0.414	0.143
	assT	0.354	0.714	0.131	-0.314	0.206	0.143
	group_8892	0.354	0.714	0.131	-0.314	0.206	0.143
	group_14851	0.0531	0.000128	0.131	-0.495	0.325	0.143
	group_193	0.0531	0.0729	0.131	-0.285	0.188	0.143
	group_7816	0.0442	0.0645	0.131	-0.313	0.205	0.143
[truncated: 10,946 more rows]

## Sheet: 24_unitigs_(sugg)significant
gene	hits	maxp	avg_af	avg_maf	avg_beta	minp	GO terms (Biological process)	GO Terms (Cellular component)
ENHDLCDP_01874 (=gnd in strain P1S2)	1	6.33255	0.124	0.124	0.641	4.65e-07	gnd: pentose-phosphate shunt, D-gluconate catabolic process, D-gluconate metabolic process	cytosol
yhhS	1	5.95468	0.85	0.15	0.86	1.11e-06	transmembrane transport	plasma membrane, integral component of plasma membrane, membrane, integral component of membrane

## Sheet: 24_unitigs_all
gene	hits	maxp	avg_af	avg_maf	avg_beta	minp
ENHDLCDP_01874	75	6.33255	0.138176	0.138176	0.216202	4.65e-07
yhhS	290	5.95468	0.47327	0.47327	0.256838	1.11e-06
ENHDLCDP_02516	16	5.91721	0.41925	0.41925	0.340375	1.21e-06
ybiW	732	5.89279	0.36427	0.36427	0.210103	1.28e-06
ybgF	453	5.89279	0.49851	0.49851	0.220694	1.28e-06
nadA	557	5.89279	0.50082	0.49918	0.208334	1.28e-06
gltX	383	5.89279	0.484601	0.484601	0.222217	1.28e-06
xapR	304	5.89279	0.402701	0.402701	0.229104	1.28e-06
IIGOFCOB_04177	8	5.81531	0.0232125	0.0232125	1.114	1.53e-06
eutC	207	5.55129	0.409535	0.409535	0.31728	2.81e-06
IIGOFCOB_04178	40	5.55129	0.026525	0.026525	0.8325	2.81e-06
IIGOFCOB_04352	38	5.55129	0.061	0.061	0.4857	2.81e-06
IIGOFCOB_00001	27	5.55129	0.0337519	0.0337519	0.685778	2.81e-06
IIGOFCOB_00754	4	5.55129	0.123925	0.123925	0.532	2.81e-06
ACAAPDJI_01468	10	5.51856	0.10618	0.10618	0.5264	3.03e-06
ACAAPDJI_01867	4	5.51856	0.137075	0.137075	0.389575	3.03e-06
purN	95	5.46218	0.608576	0.391424	0.241351	3.45e-06
araG	269	5.40561	0.506603	0.493397	0.273214	3.93e-06
ybgL	206	5.4045	0.389754	0.389754	0.216852	3.94e-06
ybeM	167	5.4045	0.547381	0.452619	0.240544	3.94e-06
ftsQ	85	5.4045	0.617545	0.382455	0.290439	3.94e-06
IIGOFCOB_04351	42	5.4045	0.0711762	0.0711762	0.482429	3.94e-06
yegI	690	5.24413	0.327853	0.327853	0.183345	5.7e-06
sbcB	464	5.24413	0.440585	0.440585	0.172608	5.7e-06
thyA	147	5.24413	0.468544	0.468544	0.275503	5.7e-06
yedV	414	5.20482	0.367822	0.367822	0.201393	6.24e-06
gnd	889	5.20066	0.215218	0.215218	0.178252	6.3e-06
fixB	258	5.19654	0.490211	0.490211	0.206753	6.36e-06
yaaA	197	5.19044	0.477316	0.477316	0.209968	6.45e-06
hdeB	62	5.19044	0.608905	0.391095	0.290073	6.45e-06
ACAAPDJI_02609	1	5.19044	0.0973	0.0973	1.23	6.45e-06
ytfF	289	5.17198	0.392545	0.392545	0.226006	6.73e-06
ytfE	222	5.17198	0.384846	0.384846	0.164328	6.73e-06
ydhQ	391	5.16241	0.458589	0.458589	0.223543	6.88e-06
ydhR	205	5.16241	0.509544	0.490456	0.224683	6.88e-06
uvrB	652	5.1549	0.432571	0.432571	0.207909	7e-06
cysN	334	5.1549	0.435214	0.435214	0.209801	7e-06
amyA	404	5.11691	0.407821	0.407821	0.167235	7.64e-06
cpdB	510	5.11691	0.436349	0.436349	0.182966	7.64e-06
IIGOFCOB_01382	14	5.11351	0.0366286	0.0366286	0.461286	7.7e-06
yfhG	227	5.10403	0.408467	0.408467	0.179544	7.87e-06
ACAAPDJI_00874	2	5.08092	0.10175	0.10175	0.685	8.3e-06
yccS	309	5.0575	0.505713	0.494287	0.223282	8.76e-06
EFKHFGCB_02724	41	5.04287	0.235688	0.235688	0.407897	9.06e-06
uvrY	189	5.00261	0.541117	0.458883	0.208275	9.94e-06
yecF	100	5.00261	0.587232	0.412768	0.185649	9.94e-06
LEOEJDCF_01381	33	4.9914	0.0892667	0.0892667	0.429455	1.02e-05
otsA	226	4.98716	0.509682	0.490318	0.325099	1.03e-05
fliF	416	4.96658	0.458593	0.458593	0.254783	1.08e-05
IIGOFCOB_03617	38	4.96658	0.0572947	0.0572947	0.795395	1.08e-05
uvrC	379	4.96257	0.491318	0.491318	0.201685	1.09e-05
flhD	246	4.92445	0.462422	0.462422	0.254371	1.19e-05
uspC	294	4.92445	0.466814	0.466814	0.264682	1.19e-05
flhC	149	4.92445	0.541341	0.458659	0.252967	1.19e-05
EFKHFGCB_04094	21	4.92445	0.112848	0.112848	0.29771	1.19e-05
EFKHFGCB_04095	21	4.92445	0.112848	0.112848	0.29771	1.19e-05
rtn	335	4.90658	0.462621	0.462621	0.237544	1.24e-05
ynbD	309	4.8962	0.407439	0.407439	0.266214	1.27e-05
acrE	334	4.85699	0.484592	0.484592	0.15741	1.39e-05
ydbH	628	4.85699	0.483875	0.483875	0.205031	1.39e-05
acrS	259	4.85699	0.426321	0.426321	0.165037	1.39e-05
nirC	221	4.85699	0.475127	0.475127	0.189606	1.39e-05
tamB	939	4.85699	0.433286	0.433286	0.159395	1.39e-05
yjfN	81	4.85699	0.497106	0.497106	0.202475	1.39e-05
IIGOFCOB_04267	15	4.85699	0.0536733	0.0536733	0.552734	1.39e-05
IIGOFCOB_03413	49	4.85699	0.0227347	0.0227347	1.113	1.39e-05
IIGOFCOB_03412	23	4.85699	0.0242174	0.0242174	1.06939	1.39e-05
IIGOFCOB_03411	14	4.85699	0.0233643	0.0233643	1.08936	1.39e-05
IIGOFCOB_03409	6	4.85699	0.0265167	0.0265167	0.977	1.39e-05
IIGOFCOB_03410	11	4.85699	0.0249091	0.0249091	1.03927	1.39e-05
IIGOFCOB_03415	7	4.85699	0.0227286	0.0227286	1.12429	1.39e-05
IIGOFCOB_04175	12	4.85699	0.0265167	0.0265167	0.766333	1.39e-05
IIGOFCOB_04176	5	4.85699	0.02122	0.02122	1.0936	1.39e-05
IIGOFCOB_03416	7	4.85699	0.0227286	0.0227286	1.12429	1.39e-05
IIGOFCOB_03414	7	4.85699	0.0214714	0.0214714	1.14429	1.39e-05
IIGOFCOB_03416|IIGOFCOB_03417	2	4.85699	0.0221	0.0221	1.15	1.39e-05
IIGOFCOB_03417	4	4.85699	0.0221	0.0221	1.15	1.39e-05
IIGOFCOB_03408|IIGOFCOB_03409	1	4.85699	0.0177	0.0177	1.33	1.39e-05
IIGOFCOB_03414|IIGOFCOB_03415	2	4.85699	0.0221	0.0221	1.15	1.39e-05
IIGOFCOB_03411|IIGOFCOB_03412	2	4.85699	0.0221	0.0221	1.15	1.39e-05
IIGOFCOB_03419|IIGOFCOB_03420|IIGOFCOB_03421	1	4.85699	0.0177	0.0177	1.33	1.39e-05
IIGOFCOB_03413|IIGOFCOB_03414	2	4.85699	0.0221	0.0221	1.15	1.39e-05
IIGOFCOB_03415|IIGOFCOB_03416	1	4.85699	0.0177	0.0177	1.33	1.39e-05
IIGOFCOB_03417|IIGOFCOB_03418|IIGOFCOB_03419	1	4.85699	0.0177	0.0177	1.33	1.39e-05
loiP	297	4.85387	0.430638	0.430638	0.187916	1.4e-05
pitA	274	4.85387	0.445129	0.445129	0.212055	1.4e-05
uspB	113	4.85387	0.444703	0.444703	0.215773	1.4e-05
mrcB	721	4.85387	0.395461	0.395461	0.155477	1.4e-05
nhoA	267	4.85387	0.426169	0.426169	0.245063	1.4e-05
ybiJ	139	4.85387	0.499353	0.499353	0.27477	1.4e-05
rcsC	519	4.85387	0.495399	0.495399	0.2343	1.4e-05
dtpD	403	4.85387	0.453948	0.453948	0.215213	1.4e-05
yaeF	261	4.85387	0.363604	0.363604	0.152749	1.4e-05
yieP	477	4.85387	0.48772	0.48772	0.208645	1.4e-05
yhdP	880	4.85387	0.457758	0.457758	0.197545	1.4e-05
ruvB	225	4.85387	0.441288	0.441288	0.189529	1.4e-05
mtlD	324	4.85387	0.380166	0.380166	0.19401	1.4e-05
ydcO	293	4.85387	0.528108	0.471892	0.187423	1.4e-05
hupB	34	4.85387	0.644682	0.355318	0.27783	1.4e-05
dacD	409	4.85387	0.472715	0.472715	0.192542	1.4e-05
yecA	241	4.85387	0.51532	0.48468	0.230182	1.4e-05
lysC	290	4.85387	0.495937	0.495937	0.233257	1.4e-05
asnS	347	4.85387	0.475944	0.475944	0.194029	1.4e-05
nirB	498	4.85387	0.45484	0.45484	0.204268	1.4e-05
cyaA	574	4.85387	0.426397	0.426397	0.212968	1.4e-05
dnaG	390	4.85387	0.336917	0.336917	0.222022	1.4e-05
glmS	549	4.85387	0.398061	0.398061	0.195092	1.4e-05
yjjQ	258	4.85387	0.484733	0.484733	0.144579	1.4e-05
manA	273	4.85387	0.467844	0.467844	0.236192	1.4e-05
opgD	320	4.85387	0.492635	0.492635	0.217056	1.4e-05
thiI	381	4.85387	0.407488	0.407488	0.257227	1.4e-05
frwA	649	4.85387	0.414715	0.414715	0.173342	1.4e-05
opgH	519	4.85387	0.516976	0.483024	0.250296	1.4e-05
nagA	233	4.85387	0.468499	0.468499	0.156774	1.4e-05
mfd	809	4.85387	0.459885	0.459885	0.20597	1.4e-05
acnA	637	4.85387	0.441352	0.441352	0.209229	1.4e-05
gsiD	198	4.85387	0.499652	0.499652	0.251068	1.4e-05
modF	473	4.85387	0.451332	0.451332	0.219426	1.4e-05
ttdB	123	4.85387	0.360075	0.360075	0.185914	1.4e-05
cysS	348	4.85387	0.411841	0.411841	0.185147	1.4e-05
secF	149	4.85387	0.483815	0.483815	0.2071	1.4e-05
ppk	341	4.85387	0.489343	0.489343	0.164427	1.4e-05
menH	187	4.85387	0.391017	0.391017	0.214726	1.4e-05
acrD	602	4.85387	0.520026	0.479974	0.179399	1.4e-05
trg	482	4.85387	0.427572	0.427572	0.182626	1.4e-05
yoaD	333	4.85387	0.535986	0.464014	0.192555	1.4e-05
ydfJ	486	4.85387	0.433618	0.433618	0.168159	1.4e-05
yfeZ	91	4.85387	0.561265	0.438735	0.211632	1.4e-05
yegH	708	4.85387	0.428339	0.428339	0.183332	1.4e-05
mdtE	189	4.85387	0.545732	0.454268	0.272611	1.4e-05
rstB	309	4.85387	0.466347	0.466347	0.2116	1.4e-05
thiH	326	4.85387	0.404253	0.404253	0.196605	1.4e-05
tnaC	126	4.85387	0.362263	0.362263	0.237419	1.4e-05
ais	200	4.85387	0.452705	0.452705	0.236767	1.4e-05
ispA	165	4.85387	0.429328	0.429328	0.238301	1.4e-05
rpoH	244	4.85387	0.420792	0.420792	0.192952	1.4e-05
narZ	964	4.85387	0.426566	0.426566	0.223009	1.4e-05
yddH	157	4.85387	0.395355	0.395355	0.267388	1.4e-05
kdpC	165	4.85387	0.37281	0.37281	0.222949	1.4e-05
tnaA	414	4.85387	0.44517	0.44517	0.195372	1.4e-05
aldA	375	4.85387	0.461587	0.461587	0.291761	1.4e-05
ydeN	427	4.85387	0.456198	0.456198	0.254532	1.4e-05
ydfI	383	4.85387	0.43477	0.43477	0.190088	1.4e-05
leuS	413	4.85387	0.50624	0.49376	0.281976	1.4e-05
nlpC	131	4.85387	0.558929	0.441071	0.276065	1.4e-05
pagP	319	4.85387	0.43935	0.43935	0.208941	1.4e-05
dnaE	660	4.85387	0.440946	0.440946	0.157763	1.4e-05
selA	253	4.85387	0.498472	0.498472	0.252544	1.4e-05
ydhC	250	4.85387	0.522071	0.477929	0.183258	1.4e-05
malP	500	4.85387	0.468654	0.468654	0.171433	1.4e-05
yrfF	403	4.85387	0.49274	0.49274	0.17313	1.4e-05
yhfK	445	4.85387	0.473855	0.473855	0.24021	1.4e-05
mlrA	186	4.85387	0.498994	0.498994	0.165711	1.4e-05
setB	267	4.85387	0.554103	0.445897	0.28807	1.4e-05
yejF	288	4.85387	0.502189	0.497811	0.213896	1.4e-05
yiiR	128	4.85387	0.556287	0.443713	0.18071	1.4e-05
fdoH	119	4.85387	0.507744	0.492256	0.160275	1.4e-05
yaiC	212	4.85387	0.459804	0.459804	0.243076	1.4e-05
ycbX	270	4.85387	0.490062	0.490062	0.251162	1.4e-05
acrB	565	4.85387	0.511714	0.488286	0.214445	1.4e-05
glsA	245	4.85387	0.46484	0.46484	0.196314	1.4e-05
yjjY	79	4.85387	0.421962	0.421962	0.249014	1.4e-05
thrC	272	4.85387	0.461512	0.461512	0.222201	1.4e-05
yhcC	309	4.85387	0.478814	0.478814	0.232029	1.4e-05
ptsN	71	4.85387	0.581992	0.418008	0.227354	1.4e-05
tdcD	204	4.85387	0.52091	0.47909	0.160443	1.4e-05
yqeF	399	4.85387	0.45098	0.45098	0.184164	1.4e-05
gltS	283	4.85387	0.419449	0.419449	0.261411	1.4e-05
murG	192	4.85387	0.502514	0.497486	0.290552	1.4e-05
surA	187	4.85387	0.53813	0.46187	0.22015	1.4e-05
eutK	65	4.85387	0.574237	0.425763	0.482063	1.4e-05
eutL	149	4.85387	0.32167	0.32167	0.248268	1.4e-05
eutB	365	4.85387	0.379448	0.379448	0.24824	1.4e-05
talA	177	4.85387	0.546473	0.453527	0.15863	1.4e-05
yfgF	452	4.85387	0.536231	0.463769	0.187772	1.4e-05
gyrA	561	4.85387	0.461433	0.461433	0.219659	1.4e-05
yfaZ	169	4.85387	0.444093	0.444093	0.292251	1.4e-05
nuoC	326	4.85387	0.468753	0.468753	0.183413	1.4e-05
argT	217	4.85387	0.521008	0.478992	0.266218	1.4e-05
cvpA	127	4.85387	0.41432	0.41432	0.211066	1.4e-05
dedD	246	4.85387	0.392342	0.392342	0.218646	1.4e-05
aas	486	4.85387	0.51148	0.48852	0.167072	1.4e-05
tamA	331	4.85387	0.499207	0.499207	0.197972	1.4e-05
purA	160	4.85387	0.51785	0.48215	0.192878	1.4e-05
hflK	184	4.85387	0.519152	0.480848	0.251051	1.4e-05
pabB	292	4.85387	0.46918	0.46918	0.192414	1.4e-05
dusA	299	4.85387	0.454792	0.454792	0.15149	1.4e-05
iclR	297	4.85387	0.388563	0.388563	0.188406	1.4e-05
sohB	221	4.85387	0.478251	0.478251	0.242419	1.4e-05
rssB	181	4.85387	0.559504	0.440496	0.196848	1.4e-05
fhuE	496	4.85387	0.522982	0.477018	0.197748	1.4e-05
ptsG	156	4.85387	0.642453	0.357547	0.217705	1.4e-05
yceH	141	4.85387	0.435804	0.435804	0.169693	1.4e-05
yceI	120	4.85387	0.477753	0.477753	0.21725	1.4e-05
ssuE	223	4.85387	0.388882	0.388882	0.34534	1.4e-05
mukB	862	4.85387	0.453196	0.453196	0.186417	1.4e-05
yhfA	111	4.85387	0.54996	0.45004	0.168932	1.4e-05
mdfA	274	4.85387	0.486262	0.486262	0.203562	1.4e-05
yliE	469	4.85387	0.467024	0.467024	0.239814	1.4e-05
gsiA	342	4.85387	0.488248	0.488248	0.265458	1.4e-05
ybhS	249	4.85387	0.45219	0.45219	0.216903	1.4e-05
ydgH	194	4.85387	0.566953	0.433047	0.191727	1.4e-05
uidA	450	4.85387	0.444078	0.444078	0.208061	1.4e-05
ydhB	150	4.85387	0.498078	0.498078	0.172867	1.4e-05
ydiE	76	4.85387	0.498979	0.498979	0.20008	1.4e-05
yeaG	340	4.85387	0.478588	0.478588	0.178658	1.4e-05
frwC	295	4.85387	0.437203	0.437203	0.194388	1.4e-05
ycbJ	124	4.85387	0.639115	0.360885	0.302677	1.4e-05
trxB	196	4.85387	0.533123	0.466877	0.212477	1.4e-05
wecA	195	4.85387	0.582931	0.417069	0.244986	1.4e-05
hemD	106	4.85387	0.533386	0.466614	0.212009	1.4e-05
sxy	114	4.85387	0.628868	0.371132	0.195266	1.4e-05
mipA	161	4.85387	0.589238	0.410762	0.215822	1.4e-05
manZ	121	4.85387	0.533478	0.466522	0.245197	1.4e-05
yfeY	121	4.85387	0.490312	0.490312	0.244788	1.4e-05
gsiB	325	4.85387	0.473092	0.473092	0.25303	1.4e-05
lipA	140	4.85387	0.619148	0.380852	0.206833	1.4e-05
lipB	147	4.85387	0.4792	0.4792	0.210038	1.4e-05
rlpA	209	4.85387	0.470382	0.470382	0.193362	1.4e-05
hofQ	240	4.85387	0.492258	0.492258	0.171774	1.4e-05
yiaA	113	4.85387	0.397673	0.397673	0.215492	1.4e-05
iaaA	177	4.85387	0.558068	0.441932	0.284179	1.4e-05
yceJ	149	4.85387	0.54606	0.45394	0.20998	1.4e-05
ybjE	370	4.85387	0.471464	0.471464	0.255301	1.4e-05
xseB	40	4.85387	0.688095	0.311905	0.23802	1.4e-05
ydhZ	230	4.85387	0.462672	0.462672	0.222232	1.4e-05
malX	354	4.85387	0.527592	0.472408	0.206816	1.4e-05
ydgI	238	4.85387	0.5294	0.4706	0.239558	1.4e-05
yciX	102	4.85387	0.453468	0.453468	0.201061	1.4e-05
ymiA	100	4.85387	0.534333	0.465667	0.223998	1.4e-05
yciC	306	4.85387	0.375218	0.375218	0.214476	1.4e-05
ycfH	149	4.85387	0.520646	0.479354	0.210799	1.4e-05
mdtH	267	4.85387	0.513919	0.486081	0.19565	1.4e-05
nsrR	51	4.85387	0.562745	0.437255	0.306557	1.4e-05
tsf	87	4.85387	0.634053	0.365947	0.272171	1.4e-05
hisJ	197	4.85387	0.501429	0.498571	0.205228	1.4e-05
cysD	208	4.85387	0.501483	0.498517	0.233384	1.4e-05
idi	160	4.85387	0.405626	0.405626	0.129125	1.4e-05
yheO	91	4.85387	0.641296	0.358704	0.193244	1.4e-05
aqpZ	340	4.85387	0.483942	0.483942	0.210669	1.4e-05
nanR	224	4.85387	0.456898	0.456898	0.237506	1.4e-05
mreD	53	4.85387	0.549447	0.450553	0.22433	1.4e-05
nanA	221	4.85387	0.425484	0.425484	0.174403	1.4e-05
caiE	165	4.85387	0.484358	0.484358	0.178337	1.4e-05
ftsZ	183	4.85387	0.59724	0.40276	0.236344	1.4e-05
kdgR	160	4.85387	0.534587	0.465412	0.230162	1.4e-05
osmE	113	4.85387	0.544973	0.455027	0.184547	1.4e-05
fruB	262	4.85387	0.560445	0.439555	0.268134	1.4e-05
yceG	157	4.85387	0.537652	0.462348	0.193186	1.4e-05
yafC	232	4.85387	0.520861	0.479139	0.179959	1.4e-05
miaA	63	4.85387	0.629851	0.370149	0.310749	1.4e-05
yghW	92	4.85387	0.537913	0.462087	0.230148	1.4e-05
queF	151	4.85387	0.539639	0.460361	0.201884	1.4e-05
lgt	113	4.85387	0.529884	0.470116	0.222982	1.4e-05
yggX	60	4.85387	0.606163	0.393837	0.221295	1.4e-05
hns	130	4.85387	0.570793	0.429207	0.167632	1.4e-05
coaA	162	4.85387	0.492791	0.492791	0.267021	1.4e-05
rcnB	83	4.85387	0.638106	0.361894	0.256747	1.4e-05
arnB	299	4.85387	0.500916	0.499084	0.234253	1.4e-05
nuoB	87	4.85387	0.552876	0.447124	0.195207	1.4e-05
suhB	133	4.85387	0.52676	0.47324	0.236414	1.4e-05
era	511	4.85387	0.270753	0.270753	0.16106	1.4e-05
psiF	109	4.85387	0.461756	0.461756	0.198123	1.4e-05
deoR	140	4.85387	0.469502	0.469502	0.18311	1.4e-05
artP	103	4.85387	0.634984	0.365016	0.206919	1.4e-05
chbB	77	4.85387	0.597083	0.402917	0.222836	1.4e-05
rimJ	71	4.85387	0.627117	0.372883	0.269653	1.4e-05
pyrH	92	4.85387	0.530911	0.469089	0.258548	1.4e-05
frr	64	4.85387	0.475084	0.475084	0.241601	1.4e-05
cspE	31	4.85387	0.526071	0.473929	0.27654	1.4e-05
entB|entA	8	4.85387	0.721063	0.278937	0.475988	1.4e-05
mdlA|mdlB	12	4.85387	0.487417	0.487417	0.314579	1.4e-05
lysS|prfB	1	4.85387	0.982	0.018	1.83	1.4e-05
folC|dedD	3	4.85387	0.657767	0.342233	0.636167	1.4e-05
eutR|eutK	1	4.85387	0.982	0.018	1.83	1.4e-05
asmA|dcd	1	4.85387	0.982	0.018	1.83	1.4e-05
IIGOFCOB_04126	1	4.85387	0.0177	0.0177	1.83	1.4e-05
IIGOFCOB_00088	3	4.85387	0.0177	0.0177	1.16667	1.4e-05
IIGOFCOB_00965	1	4.85387	0.0177	0.0177	1.83	1.4e-05
IIGOFCOB_03306	5	4.85387	0.03362	0.03362	0.9486	1.4e-05
IIGOFCOB_00090	7	4.85387	0.0581143	0.0581143	0.655143	1.4e-05
IIGOFCOB_01025	1	4.85387	0.0177	0.0177	1.83	1.4e-05
IIGOFCOB_00685	2	4.85387	0.12385	0.12385	1.003	1.4e-05
IIGOFCOB_02117	2	4.85387	0.0177	0.0177	1.83	1.4e-05
IIGOFCOB_03635	1	4.85387	0.0177	0.0177	1.83	1.4e-05
IIGOFCOB_00020	2	4.85387	0.02655	0.02655	1.1805	1.4e-05
IIGOFCOB_00009	3	4.85387	0.0177	0.0177	1.30467	1.4e-05
IIGOFCOB_03304	7	4.85387	0.0391714	0.0391714	0.87	1.4e-05
IIGOFCOB_01703	1	4.85387	0.0177	0.0177	1.83	1.4e-05
IIGOFCOB_00257	1	4.85387	0.0177	0.0177	1.83	1.4e-05
IIGOFCOB_01724	6	4.85387	0.0294833	0.0294833	0.995833	1.4e-05
IIGOFCOB_00456	1	4.85387	0.0177	0.0177	1.83	1.4e-05
IIGOFCOB_02926	4	4.85387	0.04645	0.04645	0.9675	1.4e-05
IIGOFCOB_02932	1	4.85387	0.0177	0.0177	1.83	1.4e-05
IIGOFCOB_04034	4	4.85387	0.022125	0.022125	1.17	1.4e-05
IIGOFCOB_00089	1	4.85387	0.0177	0.0177	1.83	1.4e-05
IIGOFCOB_02972	1	4.85387	0.0177	0.0177	1.83	1.4e-05
IIGOFCOB_03507	2	4.85387	0.0177	0.0177	1.47	1.4e-05
fliD|fliS	6	4.85078	0.123783	0.123783	0.456158	1.41e-05
MEANNDOC_03325	37	4.84771	0.683081	0.316919	0.193154	1.42e-05
glyA	309	4.84466	0.47995	0.47995	0.194781	1.43e-05
narK	377	4.84466	0.473797	0.473797	0.168841	1.43e-05
narX	334	4.84466	0.540113	0.459887	0.168181	1.43e-05
fliI	400	4.84466	0.419858	0.419858	0.191789	1.43e-05
potE	211	4.84466	0.447706	0.447706	0.28287	1.43e-05
mdtB	1031	4.80688	0.371491	0.371491	0.175975	1.56e-05
dcm	356	4.80688	0.44017	0.44017	0.203906	1.56e-05
mobA	121	4.80688	0.406254	0.406254	0.343871	1.56e-05
insD1	610	4.79588	0.28635	0.28635	0.112971	1.6e-05
yfaQ	452	4.79588	0.427835	0.427835	0.206328	1.6e-05
PHHOHLEH_03734	1	4.79588	0.0265	0.0265	1.06	1.6e-05
phoA	407	4.76955	0.440386	0.440386	0.226723	1.7e-05
uhpB	394	4.76195	0.381498	0.381498	0.232012	1.73e-05
IIGOFCOB_00072	1	4.74473	0.0265	0.0265	1.28	1.8e-05
yjcD	350	4.72354	0.507527	0.492473	0.178181	1.89e-05
PHHOHLEH_03697	13	4.72354	0.0244769	0.0244769	0.485846	1.89e-05
araH	221	4.70115	0.458829	0.458829	0.25347	1.99e-05
mltB	252	4.6925	0.512024	0.487976	0.235763	2.03e-05
LEOEJDCF_00662	1	4.69037	0.115	0.115	0.679	2.04e-05
ydcV	182	4.65758	0.459774	0.459774	0.20937	2.2e-05
yghO	242	4.64589	0.468623	0.468623	0.234779	2.26e-05
yedP	293	4.64207	0.421789	0.421789	0.166024	2.28e-05
feoB	450	4.63827	0.440922	0.440922	0.234889	2.3e-05
hflX	128	4.62893	0.492261	0.492261	0.26446	2.35e-05
yegL	235	4.6216	0.399038	0.399038	0.20088	2.39e-05
ssuA	231	4.61083	0.39321	0.39321	0.299277	2.45e-05
yedQ	495	4.61083	0.441885	0.441885	0.161745	2.45e-05
yodC	76	4.61083	0.546584	0.453416	0.214597	2.45e-05
EOABKEHD_00115	16	4.58004	0.117813	0.117813	0.64375	2.63e-05
NMEJFCLM_00792	2	4.57025	0.4645	0.4645	0.6085	2.69e-05
tyrP	352	4.56864	0.437096	0.437096	0.215392	2.7e-05
yedE	342	4.56543	0.459058	0.459058	0.192725	2.72e-05
ycjW	226	4.56067	0.361533	0.361533	0.254017	2.75e-05
noc_1	974	4.56067	0.140917	0.140917	0.161768	2.75e-05
IIGOFCOB_01941	12	4.54975	0.0597083	0.0597083	0.55025	2.82e-05
IIGOFCOB_04205	8	4.54975	0.04755	0.04755	0.660375	2.82e-05
ydiY	174	4.52433	0.581636	0.418364	0.268166	2.99e-05
pfkB	273	4.52433	0.492207	0.492207	0.214658	2.99e-05
waaA	268	4.51286	0.481078	0.481078	0.221593	3.07e-05
csdA	306	4.51145	0.450607	0.450607	0.203174	3.08e-05
yghQ	242	4.50864	0.437586	0.437586	0.247521	3.1e-05
fliG	208	4.50585	0.551008	0.448992	0.26798	3.12e-05
roxA	256	4.4908	0.451362	0.451362	0.209392	3.23e-05
tas	249	4.47886	0.49896	0.49896	0.291325	3.32e-05
EOABKEHD_01589	45	4.47366	0.0636956	0.0636956	0.537184	3.36e-05
nfo	145	4.46344	0.490537	0.490537	0.250913	3.44e-05
ACAAPDJI_01559	42	4.43652	0.0768833	0.0768833	0.438607	3.66e-05
fiu	569	4.42597	0.45613	0.45613	0.228022	3.75e-05
yeaN	280	4.41341	0.484955	0.484955	0.250646	3.86e-05
PEAKIJPB_04744	28	4.41005	0.170061	0.170061	0.268896	3.89e-05
PEAKIJPB_04756	41	4.41005	0.143761	0.143761	0.162055	3.89e-05
PEAKIJPB_04773	18	4.41005	0.144639	0.144639	0.2473	3.89e-05
ucpA	215	4.4045	0.43565	0.43565	0.228691	3.94e-05
OMJDIGGK_01761	31	4.4045	0.0801903	0.0801903	0.162683	3.94e-05
IIGOFCOB_03618	9	4.39686	0.1427	0.1427	0.397222	4.01e-05
cca	508	4.39362	0.313645	0.313645	0.163881	4.04e-05
relA	379	4.39362	0.481032	0.481032	0.199915	4.04e-05
ACAAPDJI_02555	2	4.39362	0.0752	0.0752	0.8335	4.04e-05
ACAAPDJI_02556	2	4.39362	0.0752	0.0752	0.8335	4.04e-05
fliS	115	4.37675	0.478941	0.478941	0.188881	4.2e-05
yecC	244	4.36151	0.417355	0.417355	0.221451	4.35e-05
creC	302	4.36151	0.468069	0.468069	0.127534	4.35e-05
ldtD	365	4.36151	0.548498	0.451502	0.234518	4.35e-05
epmC	138	4.35754	0.39192	0.39192	0.227181	4.39e-05
yfaD	236	4.35164	0.471873	0.471873	0.233029	4.45e-05
cbl	298	4.34294	0.490033	0.490033	0.186887	4.54e-05
yfbL	342	4.34104	0.280615	0.280615	0.230895	4.56e-05
ENHDLCDP_00999	66	4.32975	0.347445	0.347445	0.138343	4.68e-05
yajR	357	4.3279	0.430907	0.430907	0.230894	4.7e-05
argD	333	4.32514	0.405277	0.405277	0.222724	4.73e-05
glcD	356	4.32331	0.42147	0.42147	0.246726	4.75e-05
EFKHFGCB_01109	12	4.32148	0.418875	0.418875	0.201992	4.77e-05
pppA	306	4.31247	0.274412	0.274412	0.162967	4.87e-05
EFLHHJEE_00315	9	4.31247	0.0294778	0.0294778	0.495778	4.87e-05
EFLHHJEE_00316	7	4.31247	0.0290571	0.0290571	0.567143	4.87e-05
rnr	565	4.30452	0.471299	0.471299	0.167293	4.96e-05
EFKHFGCB_03406	11	4.30103	0.296809	0.296809	0.196162	5e-05
pitB	477	4.29414	0.392414	0.392414	0.207749	5.08e-05
OMJDIGGK_01762	3	4.28988	0.138833	0.138833	0.328933	5.13e-05
tdh	235	4.28483	0.400183	0.400183	0.256092	5.19e-05
waaH	274	4.28483	0.465304	0.465304	0.262829	5.19e-05
EFKHFGCB_00107	13	4.28067	0.100738	0.100738	0.264631	5.24e-05
fdnG	643	4.27491	0.49058	0.49058	0.218618	5.31e-05
solA	228	4.27327	0.447521	0.447521	0.239465	5.33e-05
yedJ	215	4.27327	0.392714	0.392714	0.1429	5.33e-05
yghR	167	4.26841	0.437317	0.437317	0.265487	5.39e-05
azuC	133	4.26043	0.465032	0.465032	0.135843	5.49e-05
yecR	184	4.26043	0.440634	0.440634	0.143338	5.49e-05
EFKHFGCB_03143	20	4.25493	0.296485	0.296485	0.131735	5.56e-05
yghJ	1352	4.25026	0.246818	0.246818	0.173692	5.62e-05
ycgG	426	4.24872	0.427529	0.427529	0.129301	5.64e-05
dhaK	233	4.24642	0.546416	0.453584	0.230465	5.67e-05
PEAKIJPB_05021	105	4.24642	0.194881	0.194881	0.276819	5.67e-05
PEAKIJPB_04841	52	4.24642	0.157727	0.157727	0.214475	5.67e-05
PEAKIJPB_04842	39	4.24642	0.161105	0.161105	0.273036	5.67e-05
ynfF	425	4.24185	0.503394	0.496606	0.143631	5.73e-05
ynbC	488	4.23807	0.376996	0.376996	0.252776	5.78e-05
ygcE	910	4.22988	0.318995	0.318995	0.189421	5.89e-05
queE	630	4.22988	0.31994	0.31994	0.197246	5.89e-05
iap	453	4.22988	0.273989	0.273989	0.189657	5.89e-05
ygbF	256	4.22988	0.103801	0.103801	0.189558	5.89e-05
hrpB	691	4.22988	0.418873	0.418873	0.198055	5.89e-05
adk	212	4.22988	0.42803	0.42803	0.232692	5.89e-05
gcvP	793	4.22988	0.418976	0.418976	0.177204	5.89e-05
ygcP	160	4.22988	0.394829	0.394829	0.155539	5.89e-05
ygcQ	262	4.22988	0.396053	0.396053	0.144822	5.89e-05
glxK	391	4.22988	0.378049	0.378049	0.177233	5.89e-05
allE	256	4.22988	0.42568	0.42568	0.218106	5.89e-05
cusC	492	4.22988	0.407015	0.407015	0.173519	5.89e-05
mepA	222	4.22988	0.402658	0.402658	0.193174	5.89e-05
gltL	192	4.22988	0.400702	0.400702	0.174249	5.89e-05
acnB	706	4.22988	0.427992	0.427992	0.206293	5.89e-05
thiP	464	4.22988	0.343705	0.343705	0.194643	5.89e-05
glnE	693	4.22988	0.406472	0.406472	0.196465	5.89e-05
yiaV	156	4.22988	0.315912	0.315912	0.225797	5.89e-05
gntU	311	4.22988	0.400647	0.400647	0.173556	5.89e-05
carB	815	4.22988	0.378259	0.378259	0.181098	5.89e-05
agaR	233	4.22988	0.473569	0.473569	0.16356	5.89e-05
kdpD	709	4.22988	0.390935	0.390935	0.207149	5.89e-05
ycfT	308	4.22988	0.462044	0.462044	0.210782	5.89e-05
ilvB	464	4.22988	0.403406	0.403406	0.237095	5.89e-05
ydiS	336	4.22988	0.451815	0.451815	0.202406	5.89e-05
dcp	453	4.22988	0.491489	0.491489	0.219416	5.89e-05
rpoC	484	4.22988	0.550233	0.449767	0.233855	5.89e-05
yfcA	215	4.22988	0.362025	0.362025	0.222257	5.89e-05
yfcU	352	4.22988	0.275104	0.275104	0.219059	5.89e-05
yaiP	260	4.22988	0.481693	0.481693	0.169148	5.89e-05
frmA	232	4.22988	0.43111	0.43111	0.131382	5.89e-05
arsB	257	4.22988	0.385462	0.385462	0.293093	5.89e-05
arsR	297	4.22988	0.359523	0.359523	0.212898	5.89e-05
gor	321	4.22988	0.457629	0.457629	0.277495	5.89e-05
dtpB	366	4.22988	0.459582	0.459582	0.208459	5.89e-05
yfeW	323	4.22988	0.331582	0.331582	0.22022	5.89e-05
gspE	229	4.22988	0.262628	0.262628	0.176905	5.89e-05
gspD	260	4.22988	0.249675	0.249675	0.151837	5.89e-05
rutA	290	4.22988	0.42447	0.42447	0.186406	5.89e-05
yghT	218	4.22988	0.409243	0.409243	0.236016	5.89e-05
ydeI	207	4.22988	0.394947	0.394947	0.206804	5.89e-05
ydeJ	140	4.22988	0.302246	0.302246	0.214495	5.89e-05
ydcF	321	4.22988	0.469666	0.469666	0.239426	5.89e-05
yneK	335	4.22988	0.352349	0.352349	0.174176	5.89e-05
dgcZ	298	4.22988	0.520281	0.479719	0.19916	5.89e-05
rihA	280	4.22988	0.401377	0.401377	0.22644	5.89e-05
ybdN	239	4.22988	0.420924	0.420924	0.162362	5.89e-05
ilvE	237	4.22988	0.407514	0.407514	0.162719	5.89e-05
bcsQ	168	4.22988	0.448138	0.448138	0.140411	5.89e-05
setB|yeiW	14	4.22988	0.361629	0.361629	0.285632	5.89e-05
kbaZ	380	4.22988	0.44758	0.44758	0.170936	5.89e-05
yadD	302	4.22988	0.336331	0.336331	0.201793	5.89e-05
cysU	253	4.22988	0.354369	0.354369	0.236078	5.89e-05
yqcE	380	4.22988	0.433196	0.433196	0.139717	5.89e-05
bdcR	163	4.22988	0.353009	0.353009	0.145198	5.89e-05
dhaR	428	4.22988	0.516059	0.483941	0.213153	5.89e-05
mngA	304	4.22988	0.36507	0.36507	0.241009	5.89e-05
ybjL	271	4.22988	0.511316	0.488684	0.23732	5.89e-05
ybjJ	250	4.22988	0.463942	0.463942	0.223565	5.89e-05
bioB	303	4.22988	0.390592	0.390592	0.19871	5.89e-05
ydhS	396	4.22988	0.493934	0.493934	0.294225	5.89e-05
ydiR	207	4.22988	0.538148	0.461852	0.192657	5.89e-05
ynjE	309	4.22988	0.408945	0.408945	0.263266	5.89e-05
ydjL	337	4.22988	0.37607	0.37607	0.174724	5.89e-05
yeaC	168	4.22988	0.344648	0.344648	0.205448	5.89e-05
rutR	219	4.22988	0.429089	0.429089	0.146179	5.89e-05
yniB	101	4.22988	0.57004	0.42996	0.226512	5.89e-05
ynjF	125	4.22988	0.435451	0.435451	0.200513	5.89e-05
ydjK	263	4.22988	0.420983	0.420983	0.152927	5.89e-05
yhhZ	244	4.22988	0.454633	0.454633	0.165049	5.89e-05
ybbY	299	4.22988	0.402406	0.402406	0.209498	5.89e-05
bluF	334	4.22988	0.430823	0.430823	0.199236	5.89e-05
ligT	110	4.22988	0.537865	0.462135	0.302233	5.89e-05
yeiW	50	4.22988	0.578192	0.421808	0.273004	5.89e-05
rutB	154	4.22988	0.48188	0.48188	0.221113	5.89e-05
cdsA	92	4.22988	0.553668	0.446332	0.214162	5.89e-05
ispU	52	4.22988	0.631931	0.368069	0.371612	5.89e-05
ydiZ	84	4.22988	0.587685	0.412315	0.260412	5.89e-05
ygdD	60	4.22988	0.474938	0.474938	0.233921	5.89e-05
ycgZ	87	4.22988	0.48163	0.48163	0.227043	5.89e-05
rluE	181	4.22988	0.417704	0.417704	0.216989	5.89e-05
msrB	129	4.22988	0.535768	0.464232	0.189955	5.89e-05
chbF	271	4.22988	0.553354	0.446646	0.228475	5.89e-05
ybjC	66	4.22988	0.596161	0.403839	0.197777	5.89e-05
yiaU|yiaV	7	4.22988	0.355243	0.355243	0.352	5.89e-05
hsrA|yieP	6	4.22988	0.22565	0.22565	0.36345	5.89e-05
ydjJ|ydjK	5	4.22988	0.2691	0.2691	0.35454	5.89e-05
epsH	273	4.22988	0.22943	0.22943	0.173904	5.89e-05
ACAAPDJI_00854	3	4.22988	0.1122	0.1122	0.578667	5.89e-05
EOABKEHD_04345	7	4.22988	0.168043	0.168043	0.330896	5.89e-05
EOABKEHD_03078	26	4.22988	0.0574615	0.0574615	0.628073	5.89e-05
EOABKEHD_03079	28	4.22988	0.0549357	0.0549357	0.600314	5.89e-05
EOABKEHD_04342	4	4.22988	0.08415	0.08415	0.46625	5.89e-05
EOABKEHD_03742	24	4.22988	0.0287375	0.0287375	0.186978	5.89e-05
EOABKEHD_00110	22	4.22988	0.0748182	0.0748182	0.376859	5.89e-05
EOABKEHD_00104	7	4.22988	0.168071	0.168071	0.788286	5.89e-05
EOABKEHD_03214	7	4.22988	0.0416857	0.0416857	0.960143	5.89e-05
EOABKEHD_03411	14	4.22988	0.0353929	0.0353929	0.685643	5.89e-05
EOABKEHD_00132	5	4.22988	0.03182	0.03182	1.0376	5.89e-05
EOABKEHD_03862	1	4.22988	0.0265	0.0265	1.24	5.89e-05
EOABKEHD_01176	4	4.22988	0.028725	0.028725	0.8095	5.89e-05
EOABKEHD_00103	7	4.22988	0.111214	0.111214	0.525	5.89e-05
EOABKEHD_01843	17	4.22988	0.0520353	0.0520353	0.628941	5.89e-05
EOABKEHD_01877	1	4.22988	0.0265	0.0265	1.24	5.89e-05
EOABKEHD_01508	6	4.22988	0.0575	0.0575	0.56	5.89e-05
EOABKEHD_03405	16	4.22988	0.059725	0.059725	0.491212	5.89e-05
EOABKEHD_01351	5	4.22988	0.0513	0.0513	0.9008	5.89e-05
EOABKEHD_00131	3	4.22988	0.0471667	0.0471667	0.938	5.89e-05
EOABKEHD_00916|EOABKEHD_00917	2	4.22988	0.0221	0.0221	0.8175	5.89e-05
EOABKEHD_00133	6	4.22988	0.0589667	0.0589667	0.574833	5.89e-05
EOABKEHD_01841	2	4.22988	0.0265	0.0265	0.62452	5.89e-05
EOABKEHD_00384	3	4.22988	0.0501	0.0501	0.924333	5.89e-05
EOABKEHD_00108	7	4.22988	0.116157	0.116157	0.800857	5.89e-05
EOABKEHD_02922	1	4.22988	0.0265	0.0265	1.24	5.89e-05
EOABKEHD_01840	1	4.22988	0.0265	0.0265	1.24	5.89e-05
EOABKEHD_04073	2	4.22988	0.06625	0.06625	0.7245	5.89e-05
EOABKEHD_00027	1	4.22988	0.0265	0.0265	1.24	5.89e-05
EOABKEHD_00107	2	4.22988	0.0265	0.0265	1.24	5.89e-05
aceK	520	4.19314	0.386865	0.386865	0.168934	6.41e-05
efeB	458	4.19314	0.373841	0.373841	0.235485	6.41e-05
yhfZ	249	4.19314	0.410493	0.410493	0.257139	6.41e-05
yhbW	327	4.19314	0.375361	0.375361	0.202887	6.41e-05
speC	624	4.19314	0.466518	0.466518	0.212728	6.41e-05
yqgA	312	4.19314	0.453676	0.453676	0.193633	6.41e-05
mug	167	4.19314	0.455436	0.455436	0.244117	6.41e-05
murI	548	4.19314	0.420539	0.420539	0.181073	6.41e-05
murB	552	4.19314	0.454739	0.454739	0.189271	6.41e-05
hemG	530	4.19314	0.411502	0.411502	0.185678	6.41e-05
mobB	513	4.19314	0.41247	0.41247	0.2145	6.41e-05
yhhX	332	4.19314	0.448274	0.448274	0.198249	6.41e-05
narY	393	4.19314	0.387487	0.387487	0.21664	6.41e-05
yciQ	454	4.19314	0.315983	0.315983	0.256198	6.41e-05
mnmE	428	4.19314	0.372655	0.372655	0.191789	6.41e-05
kgtP	603	4.19314	0.415983	0.415983	0.205882	6.41e-05
clpB	766	4.19314	0.447161	0.447161	0.207196	6.41e-05
yfaS	1240	4.19314	0.412802	0.412802	0.17144	6.41e-05
ybhR	204	4.19314	0.472137	0.472137	0.280271	6.41e-05
yacH	571	4.19314	0.368386	0.368386	0.198518	6.41e-05
cyaY	192	4.19314	0.360271	0.360271	0.173199	6.41e-05
yfhM	1123	4.19314	0.465252	0.465252	0.208023	6.41e-05
yeeE	189	4.19314	0.422423	0.422423	0.208464	6.41e-05
trpE	382	4.19314	0.414414	0.414414	0.224929	6.41e-05
yddG	281	4.19314	0.453498	0.453498	0.198713	6.41e-05
allC	302	4.19314	0.409102	0.409102	0.217859	6.41e-05
yhiI	359	4.19314	0.376331	0.376331	0.165454	6.41e-05
yhhW	206	4.19314	0.511699	0.488301	0.195947	6.41e-05
pabA	165	4.19314	0.408859	0.408859	0.192617	6.41e-05
kefB	431	4.19314	0.426393	0.426393	0.185329	6.41e-05
tdcB	170	4.19314	0.526859	0.473141	0.225008	6.41e-05
hyfD	290	4.19314	0.37817	0.37817	0.186761	6.41e-05
ygcS	348	4.19314	0.380703	0.380703	0.160509	6.41e-05
ycgI	287	4.19314	0.364788	0.364788	0.187035	6.41e-05
yciK	177	4.19314	0.502814	0.497186	0.226092	6.41e-05
minE	140	4.19314	0.345543	0.345543	0.201675	6.41e-05
flgK	386	4.19314	0.517743	0.482257	0.185309	6.41e-05
ynfE	501	4.19314	0.431309	0.431309	0.165432	6.41e-05
arpB	660	4.19314	0.36917	0.36917	0.177099	6.41e-05
yniD	83	4.19314	0.542336	0.457664	0.230553	6.41e-05
panC	277	4.19314	0.317128	0.317128	0.2191	6.41e-05
lpd	310	4.19314	0.521845	0.478155	0.182615	6.41e-05
rspR	143	4.19314	0.494346	0.494346	0.20106	6.41e-05
nuoI	42	4.19314	0.661193	0.338807	0.368021	6.41e-05
ftnA	97	4.19314	0.587627	0.412373	0.235046	6.41e-05
dacC	188	4.19314	0.549074	0.450926	0.191014	6.41e-05
aglB	78	4.19314	0.193724	0.193724	0.146503	6.41e-05
IIGOFCOB_01106	4	4.19314	0.062	0.062	0.58575	6.41e-05
IIGOFCOB_02476	3	4.19314	0.0442333	0.0442333	0.628333	6.41e-05
IIGOFCOB_03229	1	4.19314	0.0177	0.0177	1.38	6.41e-05
IIGOFCOB_00594	2	4.19314	0.04865	0.04865	0.962	6.41e-05
IIGOFCOB_04044	2	4.19314	0.0398	0.0398	0.73465	6.41e-05
IIGOFCOB_04045	1	4.19314	0.0177	0.0177	1.38	6.41e-05
IIGOFCOB_03636	4	4.19314	0.0354	0.0354	0.9895	6.41e-05
IIGOFCOB_00460	3	4.19314	0.0855667	0.0855667	0.592	6.41e-05
IIGOFCOB_02981	3	4.19314	0.0501333	0.0501333	0.818	6.41e-05
IIGOFCOB_03807	3	4.19314	0.0206333	0.0206333	1.29333	6.41e-05
IIGOFCOB_01115	4	4.19314	0.042025	0.042025	0.679	6.41e-05
IIGOFCOB_01024	1	4.19314	0.0177	0.0177	1.38	6.41e-05
IIGOFCOB_01212	1	4.19314	0.0177	0.0177	1.38	6.41e-05
IIGOFCOB_02497	2	4.19314	0.0177	0.0177	1.38	6.41e-05
IIGOFCOB_04238	2	4.19314	0.07085	0.07085	0.886	6.41e-05
IIGOFCOB_03736	2	4.19314	0.02655	0.02655	1.025	6.41e-05
IIGOFCOB_03737	2	4.19314	0.02655	0.02655	1.025	6.41e-05
IIGOFCOB_00902	3	4.19314	0.059	0.059	0.797333	6.41e-05
IIGOFCOB_00130	1	4.19314	0.0177	0.0177	1.38	6.41e-05
IIGOFCOB_00462	2	4.19314	0.04865	0.04865	0.907	6.41e-05
IIGOFCOB_01768	1	4.19314	0.0177	0.0177	1.38	6.41e-05
ytfH	155	4.18842	0.423028	0.423028	0.21112	6.48e-05
nikD	189	4.18243	0.393342	0.393342	0.210386	6.57e-05
ydhT	152	4.17718	0.539532	0.460468	0.243761	6.65e-05
mltA	320	4.17457	0.449812	0.449812	0.207862	6.69e-05
gdhA	312	4.1707	0.471311	0.471311	0.206728	6.75e-05
wcaC	551	4.16685	0.271274	0.271274	0.153306	6.81e-05
dosC	370	4.16622	0.386864	0.386864	0.20269	6.82e-05
elfA	132	4.15243	0.336933	0.336933	0.445757	7.04e-05
glpG	817	4.15181	0.278246	0.278246	0.197504	7.05e-05
ebgA	835	4.14874	0.435809	0.435809	0.200873	7.1e-05
stfR	1208	4.14813	0.19615	0.19615	0.151253	7.11e-05
EOABKEHD_03002	13	4.14752	0.133992	0.133992	0.340715	7.12e-05
EOABKEHD_02322	1	4.14752	0.0354	0.0354	1.2	7.12e-05
insO	345	4.13847	0.217879	0.217879	0.179776	7.27e-05
sstT	332	4.12552	0.392936	0.392936	0.225621	7.49e-05
potF	378	4.11805	0.402685	0.402685	0.233648	7.62e-05
MEANNDOC_01039	17	4.11691	0.331529	0.331529	0.394524	7.64e-05
aer	501	4.11577	0.458605	0.458605	0.198879	7.66e-05
manX	140	4.11577	0.559291	0.440709	0.196864	7.66e-05
cysN|cysC	9	4.11577	0.329278	0.329278	0.393778	7.66e-05
IIGOFCOB_04092	2	4.11577	0.0265	0.0265	0.7265	7.66e-05
cysM	329	4.1152	0.36822	0.36822	0.198079	7.67e-05
lysS	359	4.1152	0.451906	0.451906	0.131331	7.67e-05
tabA	152	4.1152	0.372185	0.372185	0.12189	7.67e-05
yrdF	39	4.1152	0.462726	0.462726	0.264387	7.67e-05
EOABKEHD_01383	2	4.1152	0.0707	0.0707	0.541955	7.67e-05
EOABKEHD_01843|EOABKEHD_01844	1	4.1152	0.0354	0.0354	1.08	7.67e-05
EOABKEHD_04226	1	4.1152	0.0354	0.0354	1.08	7.67e-05
flhB	266	4.10791	0.475294	0.475294	0.239537	7.8e-05
cheZ	132	4.10791	0.470242	0.470242	0.265349	7.8e-05
modE	146	4.10735	0.548019	0.451981	0.199477	7.81e-05
vgrG1	481	4.098	0.229247	0.229247	0.187942	7.98e-05
xanQ	328	4.09366	0.497198	0.497198	0.210399	8.06e-05
ygeO|insD1	7	4.09259	0.0505714	0.0505714	0.523143	8.08e-05
IIGOFCOB_03886	2	4.09259	0.0929	0.0929	0.593	8.08e-05
fliK	339	4.08145	0.40239	0.40239	0.222203	8.29e-05
arpA	509	4.07831	0.318894	0.318894	0.207821	8.35e-05
EOABKEHD_01981	6	4.07676	0.116533	0.116533	0.611667	8.38e-05
EOABKEHD_00679	3	4.07676	0.109233	0.109233	0.4626	8.38e-05
frsA	285	4.07263	0.456047	0.456047	0.134447	8.46e-05
MEANNDOC_01041	18	4.06702	0.412056	0.412056	0.2777	8.57e-05
fliM	226	4.05998	0.502741	0.497259	0.251398	8.71e-05
potC	122	4.05552	0.483586	0.483586	0.161445	8.8e-05
hcaD	230	4.05208	0.369007	0.369007	0.221156	8.87e-05
ygcU	441	4.05208	0.368583	0.368583	0.164077	8.87e-05
flgE	249	4.05208	0.475237	0.475237	0.237897	8.87e-05
IIGOFCOB_02582	42	4.05208	0.0267452	0.0267452	0.825952	8.87e-05
IIGOFCOB_02583	75	4.05208	0.0281827	0.0281827	0.685027	8.87e-05
IIGOFCOB_00031	34	4.05208	0.0486441	0.0486441	0.542765	8.87e-05
IIGOFCOB_04165	1	4.05208	0.0265	0.0265	1.19	8.87e-05
IIGOFCOB_01116	1	4.05208	0.0265	0.0265	1.19	8.87e-05
dam	83	4.04672	0.562064	0.437936	0.21527	8.98e-05
metE	640	4.04624	0.36878	0.36878	0.231317	8.99e-05
ompX	485	4.04528	0.304613	0.304613	0.189158	9.01e-05
IIGOFCOB_04265	37	4.04528	0.0334784	0.0334784	0.651649	9.01e-05
motA	151	4.04383	0.512409	0.487591	0.232018	9.04e-05
GPFNJCEI_01637	11	4.04335	0.138291	0.138291	0.318555	9.05e-05
GPFNJCEI_01636	4	4.04335	0.06635	0.06635	0.55675	9.05e-05
JNMOPAKK_04422	118	4.04144	0.119437	0.119437	0.275812	9.09e-05
JNMOPAKK_04418	95	4.04144	0.143419	0.143419	0.344892	9.09e-05
ENHDLCDP_03298	4	4.04144	0.241	0.241	0.46225	9.09e-05
uxaA	332	4.03763	0.452558	0.452558	0.199123	9.17e-05
LEOEJDCF_04728	37	4.03292	0.0980595	0.0980595	0.150424	9.27e-05
NMEJFCLM_01238	44	4.02872	0.293591	0.293591	0.318253	9.36e-05
qorB	282	4.0278	0.419031	0.419031	0.228831	9.38e-05
chpS	48	4.02733	0.269412	0.269412	0.183002	9.39e-05
ytfP	46	4.02733	0.401326	0.401326	0.200481	9.39e-05
fimH	345	4.02641	0.415727	0.415727	0.137548	9.41e-05
gntP	502	4.02641	0.40469	0.40469	0.100915	9.41e-05
cstA	628	4.02641	0.398178	0.398178	0.236829	9.41e-05
ybdD	63	4.02641	0.416235	0.416235	0.248122	9.41e-05
alkA	351	4.0048	0.347703	0.347703	0.162477	9.89e-05
nadR	434	4.0048	0.333846	0.333846	0.194313	9.89e-05
yjjK	523	4.0048	0.411304	0.411304	0.201767	9.89e-05
mtlA	541	4.0048	0.465545	0.465545	0.186638	9.89e-05
cysH	267	4.0048	0.377987	0.377987	0.171266	9.89e-05
hisC	469	4.0048	0.348731	0.348731	0.12855	9.89e-05
hisA	371	4.0048	0.288773	0.288773	0.162785	9.89e-05
yhiL	417	4.0048	0.285448	0.285448	0.172748	9.89e-05
paaZ	372	4.0048	0.31286	0.31286	0.142041	9.89e-05
yibI	180	4.0048	0.473519	0.473519	0.248055	9.89e-05
IIGOFCOB_04246	17	4.0048	0.0457941	0.0457941	0.739294	9.89e-05
IIGOFCOB_00015	6	4.0048	0.0353833	0.0353833	0.771667	9.89e-05
IIGOFCOB_01214	1	4.0048	0.0177	0.0177	1.32	9.89e-05
IIGOFCOB_03607	2	4.0048	0.04865	0.04865	0.8185	9.89e-05
IIGOFCOB_00609	1	4.0048	0.0177	0.0177	1.32	9.89e-05
glyQ	108	4	0.507635	0.492365	0.235646	0.0001
PEAKIJPB_00559	10	4	0.05927	0.05927	0.33596	0.0001
EFKHFGCB_01101	7	3.99568	0.353757	0.353757	0.349071	0.000101
mdtG	277	3.9914	0.519706	0.480294	0.217434	0.000102
yghS	186	3.9914	0.468842	0.468842	0.263555	0.000102
yecH	153	3.98297	0.3844	0.3844	0.252559	0.000104
JNMOPAKK_04395	212	3.98297	0.143233	0.143233	0.230453	0.000104
JNMOPAKK_04724	34	3.98297	0.139274	0.139274	0.320176	0.000104
sapF	154	3.97469	0.497653	0.497653	0.236564	0.000106
yraQ	295	3.97062	0.43617	0.43617	0.203865	0.000107
PEAKIJPB_03779	60	3.97062	0.140798	0.140798	0.189932	0.000107
hchA	476	3.96658	0.330111	0.330111	0.173477	0.000108
IIGOFCOB_04247	5	3.96658	0.03716	0.03716	1.0168	0.000108
ENHDLCDP_02157	2	3.96257	0.3675	0.3675	0.3665	0.000109
eutE	303	3.95861	0.447428	0.447428	0.199113	0.00011
pqqL	660	3.95861	0.485703	0.485703	0.199693	0.00011
tktA	558	3.95861	0.413511	0.413511	0.203456	0.00011
amtB	336	3.95861	0.443868	0.443868	0.22209	0.00011
bcsG	311	3.95861	0.513905	0.486095	0.187731	0.00011
vsr|dcm	15	3.95861	0.319133	0.319133	0.2292	0.00011
EFKHFGCB_00247	35	3.95861	0.186577	0.186577	0.194343	0.00011
IIGOFCOB_02478	10	3.95861	0.03712	0.03712	0.4743	0.00011
IIGOFCOB_02479	10	3.95861	0.03712	0.03712	0.4743	0.00011
IIGOFCOB_00948	1	3.95861	0.0354	0.0354	1.12	0.00011
fruA	466	3.95078	0.409827	0.409827	0.198373	0.000112
rhsB	1262	3.93554	0.297627	0.297627	0.168551	0.000116
rhsA	1130	3.93554	0.313695	0.313695	0.185368	0.000116
yhhQ	163	3.93181	0.42478	0.42478	0.248959	0.000117
lplT	245	3.92812	0.536302	0.463698	0.281303	0.000118
rcdA	132	3.92812	0.525658	0.474342	0.239597	0.000118
ebgC	77	3.92812	0.544206	0.455794	0.222701	0.000118
pck	433	3.92812	0.425619	0.425619	0.163286	0.000118
yhgE	567	3.92812	0.397789	0.397789	0.163584	0.000118
srlB	65	3.92812	0.503535	0.496465	0.189785	0.000118
nagK	171	3.92812	0.59125	0.40875	0.283014	0.000118
rplA	119	3.92812	0.528805	0.471195	0.255983	0.000118
ACAAPDJI_01097	17	3.92812	0.109324	0.109324	0.412941	0.000118
IIGOFCOB_01186	1	3.92812	0.0177	0.0177	1.24	0.000118
EFKHFGCB_00294	40	3.91721	0.230903	0.230903	0.19707	0.000121
EFKHFGCB_00293	95	3.91721	0.226331	0.226331	0.134932	0.000121
yedR	322	3.91364	0.304208	0.304208	0.19154	0.000122
yqaB	518	3.91009	0.485765	0.485765	0.204135	0.000123
csrA	427	3.91009	0.486308	0.486308	0.207337	0.000123
IIGOFCOB_02489	1	3.91009	0.0442	0.0442	0.991	0.000123
gudX	328	3.90658	0.380536	0.380536	0.167886	0.000124
cbrA	326	3.90309	0.385925	0.385925	0.194594	0.000125
tmcA	586	3.89963	0.380594	0.380594	0.140498	0.000126
noc_2	506	3.8962	0.0980247	0.0980247	0.170316	0.000127
iutA	109	3.89279	0.0888917	0.0888917	0.283421	0.000128
astB	413	3.88941	0.396937	0.396937	0.177759	0.000129
GPFNJCEI_01618	13	3.88941	0.0544385	0.0544385	0.532077	0.000129
GPFNJCEI_01619	16	3.88941	0.0386937	0.0386937	0.603938	0.000129
MEANNDOC_02170	65	3.88606	0.294888	0.294888	0.259459	0.00013
yffB	137	3.87943	0.547496	0.452504	0.24264	0.000132
ypfM	85	3.87943	0.582818	0.417182	0.250787	0.000132
GPFNJCEI_02123	15	3.87943	0.221807	0.221807	0.140013	0.000132
IIGOFCOB_01952	3	3.87943	0.0472	0.0472	0.820333	0.000132
EOABKEHD_01722	17	3.87615	0.0385059	0.0385059	0.404666	0.000133
yhfY	130	3.86967	0.418815	0.418815	0.221427	0.000135
EFKHFGCB_01379	46	3.86328	0.251607	0.251607	0.22275	0.000137
sucB	255	3.85699	0.43084	0.43084	0.191763	0.000139
paaA	147	3.85699	0.31366	0.31366	0.139441	0.000139
trmI	104	3.85699	0.508645	0.491355	0.206167	0.000139
mutY	259	3.85699	0.443705	0.443705	0.16607	0.000139
ybjI	162	3.85699	0.472458	0.472458	0.184794	0.000139
rsxG	133	3.85699	0.558344	0.441656	0.232507	0.000139
paaC	97	3.85699	0.350925	0.350925	0.147668	0.000139
hisB	500	3.85078	0.285022	0.285022	0.143641	0.000141
pflD	549	3.84164	0.453137	0.453137	0.162786	0.000144
agaA	478	3.84164	0.336273	0.336273	0.177966	0.000144
csrD	319	3.84164	0.499878	0.499878	0.199907	0.000144
garP	347	3.84164	0.469428	0.469428	0.226552	0.000144
pykF	293	3.84164	0.596403	0.403597	0.205557	0.000144
nagE	477	3.84164	0.475436	0.475436	0.184059	0.000144
folB	67	3.84164	0.589761	0.410239	0.21108	0.000144
IIGOFCOB_03490	5	3.84164	0.02476	0.02476	0.8672	0.000144
IIGOFCOB_03491	3	3.84164	0.0236	0.0236	0.903333	0.000144
IIGOFCOB_03885	1	3.83863	0.0265	0.0265	1.12	0.000145
yqgE	83	3.83565	0.495699	0.495699	0.209361	0.000146
clsA	277	3.83565	0.494138	0.494138	0.199249	0.000146
EFKHFGCB_02007	58	3.83565	0.173143	0.173143	0.287008	0.000146
torZ	695	3.82974	0.408465	0.408465	0.171625	0.000148
elfD	106	3.82974	0.374781	0.374781	0.456931	0.000148
ENHDLCDP_02557	1	3.82974	0.442	0.442	0.409	0.000148
ynbB	251	3.82681	0.364891	0.364891	0.220253	0.000149
oppF	220	3.82681	0.464264	0.464264	0.217405	0.000149
GJDKGCBE_04505	16	3.81816	0.0387	0.0387	0.20228	0.000152
GJDKGCBE_04724	16	3.81816	0.072425	0.072425	0.300469	0.000152
queH_1	4	3.81816	0.0199	0.0199	0.50625	0.000152
insB1|insA	158	3.81531	0.445739	0.445739	0.16098	0.000153
insA|insB1	162	3.81531	0.476891	0.476891	0.158234	0.000153
bcsE	285	3.81531	0.559886	0.440114	0.155207	0.000153
speE	202	3.81531	0.48715	0.48715	0.136245	0.000153
yhjR	57	3.81531	0.635812	0.364188	0.132839	0.000153
traJ	302	3.81531	0.0554483	0.0554483	0.226725	0.000153
IIGOFCOB_02039	2	3.81531	0.0221	0.0221	0.9075	0.000153
IIGOFCOB_01953	13	3.81531	0.0483231	0.0483231	0.439923	0.000153
IIGOFCOB_03402	22	3.81531	0.0221091	0.0221091	0.455464	0.000153
IIGOFCOB_04295	6	3.81531	0.0191667	0.0191667	0.858167	0.000153
IIGOFCOB_01955	13	3.81531	0.0292462	0.0292462	0.564462	0.000153
IIGOFCOB_01954	6	3.81531	0.0265167	0.0265167	0.6155	0.000153
IIGOFCOB_04296	5	3.81531	0.0177	0.0177	1.13	0.000153
IIGOFCOB_04297	1	3.81531	0.0177	0.0177	1.13	0.000153
IIGOFCOB_02540	1	3.8041	0.0531	0.0531	0.739	0.000157
yfeX	228	3.79588	0.393539	0.393539	0.205928	0.00016
EFKHFGCB_03355	23	3.79588	0.14393	0.14393	0.266127	0.00016
EFKHFGCB_00972	18	3.79588	0.321917	0.321917	0.230911	0.00016
EOABKEHD_02287	2	3.79588	0.06195	0.06195	0.654	0.00016
ddlA	287	3.79317	0.501915	0.498085	0.239901	0.000161
fadA	461	3.78781	0.364033	0.364033	0.182526	0.000163
MEANNDOC_00250	5	3.78516	0.301	0.301	0.5418	0.000164
yecS	183	3.78252	0.450966	0.450966	0.183112	0.000165
murC	223	3.78252	0.490909	0.490909	0.202291	0.000165
MEANNDOC_01084	29	3.78252	0.369534	0.369534	0.2577	0.000165
GBFAPEAP_04520	36	3.78252	0.143108	0.143108	0.329389	0.000165
MEANNDOC_04178	60	3.77989	0.30413	0.30413	0.153536	0.000166
ENHDLCDP_03817	9	3.77989	0.403111	0.403111	0.338511	0.000166
ENHDLCDP_03304	55	3.77469	0.242355	0.242355	0.223923	0.000168
yddK	354	3.77211	0.37215	0.37215	0.19564	0.000169
yrdE	97	3.77211	0.380695	0.380695	0.235997	0.000169
yceA	249	3.767	0.502045	0.497955	0.262215	0.000171
ACAAPDJI_00832	6	3.767	0.0900167	0.0900167	0.512167	0.000171
ACAAPDJI_00833	6	3.767	0.0900167	0.0900167	0.512167	0.000171
hdhA	250	3.76447	0.443016	0.443016	0.201331	0.000172
MEANNDOC_00212	18	3.76447	0.334811	0.334811	0.241894	0.000172
ACAAPDJI_03779	83	3.76195	0.11813	0.11813	0.23092	0.000173
recC	691	3.75945	0.481431	0.481431	0.212476	0.000174
yegD	371	3.75696	0.406108	0.406108	0.176469	0.000175
IIGOFCOB_01204	2	3.75696	0.03095	0.03095	0.794	0.000175
ydiF	311	3.74958	0.495254	0.495254	0.18808	0.000178
yajL	151	3.74715	0.376815	0.376815	0.257182	0.000179
yjdJ	122	3.74473	0.421869	0.421869	0.197559	0.00018
MEANNDOC_02114	34	3.74473	0.297735	0.297735	0.268089	0.00018
lsrK	420	3.73518	0.382415	0.382415	0.164972	0.000184
lsrR	230	3.73518	0.392295	0.392295	0.136513	0.000184
yidH	82	3.73518	0.4473	0.4473	0.266223	0.000184
trpS	236	3.73049	0.446554	0.446554	0.236196	0.000186
ynbA|ynbB	11	3.72816	0.224391	0.224391	0.296055	0.000187
yegE	973	3.72584	0.384429	0.384429	0.164416	0.000188
NMEJFCLM_00777	1	3.72584	0.354	0.354	0.658	0.000188
fadB	595	3.72354	0.424059	0.424059	0.193865	0.000189
ACAAPDJI_02557	43	3.72125	0.0942674	0.0942674	0.337923	0.00019
ACAAPDJI_02558	44	3.72125	0.0963364	0.0963364	0.31602	0.00019
IIGOFCOB_03410|IIGOFCOB_03411	2	3.72125	0.03095	0.03095	0.811	0.00019
speA	507	3.71897	0.397414	0.397414	0.178623	0.000191
chpB	53	3.7167	0.309385	0.309385	0.158657	0.000192
dcuS	337	3.71444	0.490269	0.490269	0.219089	0.000193
ACAAPDJI_02054	7	3.7122	0.106186	0.106186	0.346443	0.000194
ssb	279	3.70553	0.356337	0.356337	0.200295	0.000197
MEANNDOC_01656	36	3.70553	0.387175	0.387175	0.166521	0.000197
LEOEJDCF_04432	99	3.70553	0.198677	0.198677	0.261813	0.000197
GBFAPEAP_01475	1	3.70553	0.0619	0.0619	0.666	0.000197
GBFAPEAP_01477	4	3.70553	0.0995	0.0995	0.40725	0.000197
GBFAPEAP_01478	4	3.70553	0.0995	0.0995	0.40725	0.000197
ftsX	307	3.70333	0.365211	0.365211	0.203462	0.000198
MEANNDOC_02836	137	3.70333	0.651204	0.348796	0.214018	0.000198
glcA	585	3.70115	0.37054	0.37054	0.192884	0.000199
lolE	242	3.70115	0.428732	0.428732	0.262392	0.000199
GJDKGCBE_00063	1	3.70115	0.0265	0.0265	1.01	0.000199
lnt	538	3.6968	0.363722	0.363722	0.182482	0.000201
insH1	329	3.6968	0.238805	0.238805	0.121009	0.000201
EFKHFGCB_00970	16	3.69037	0.151031	0.151031	0.139956	0.000204
MEANNDOC_01079	33	3.68825	0.398197	0.398197	0.162064	0.000205
EFKHFGCB_01386	27	3.68825	0.249989	0.249989	0.200277	0.000205
ymdB	147	3.68194	0.396156	0.396156	0.279983	0.000208
glcE	227	3.67985	0.421462	0.421462	0.20381	0.000209
MEANNDOC_04644	120	3.67985	0.503174	0.496826	0.169753	0.000209
MEANNDOC_04655	88	3.67985	0.319206	0.319206	0.0995816	0.000209
MEANNDOC_04539	90	3.67985	0.300522	0.300522	0.175384	0.000209
yeeN	503	3.67366	0.371464	0.371464	0.153019	0.000212
yeeO	662	3.67366	0.414516	0.414516	0.138027	0.000212
yeeJ	1980	3.67366	0.281988	0.281988	0.131301	0.000212
nac	389	3.67366	0.422396	0.422396	0.140982	0.000212
ldtA	360	3.67366	0.413472	0.413472	0.147726	0.000212
mtfA	394	3.67366	0.433758	0.433758	0.160772	0.000212
lolD	154	3.67366	0.399738	0.399738	0.283337	0.000212
hinT	115	3.67366	0.419849	0.419849	0.176174	0.000212
MEANNDOC_01761	26	3.67366	0.382269	0.382269	0.215492	0.000212
IIGOFCOB_04027	69	3.67366	0.065129	0.065129	0.352306	0.000212
IIGOFCOB_04028	84	3.67366	0.0653976	0.0653976	0.345799	0.000212
IIGOFCOB_03743	1	3.67366	0.0177	0.0177	1.11	0.000212
IIGOFCOB_03891	1	3.67366	0.0177	0.0177	1.11	0.000212
ygfT	506	3.66555	0.47137	0.47137	0.195679	0.000216
uacT	348	3.66555	0.506783	0.493217	0.202705	0.000216
IIGOFCOB_00309	1	3.66354	0.0442	0.0442	0.748	0.000217
IIGOFCOB_00310	1	3.66354	0.0442	0.0442	0.748	0.000217
rlmG	358	3.65561	0.39985	0.39985	0.250938	0.000221
elfC	408	3.65561	0.324271	0.324271	0.249497	0.000221
ygjK	797	3.6517	0.420215	0.420215	0.185695	0.000223
fadH	716	3.6517	0.397172	0.397172	0.193041	0.000223
gabP	378	3.6517	0.397344	0.397344	0.246509	0.000223
EFKHFGCB_01007	71	3.6517	0.201182	0.201182	0.149309	0.000223
JNMOPAKK_04515	45	3.64975	0.134262	0.134262	0.325636	0.000224
JNMOPAKK_04513	111	3.64975	0.117698	0.117698	0.313333	0.000224
JNMOPAKK_04509	159	3.64975	0.113448	0.113448	0.302377	0.000224
lpxB	249	3.64207	0.41158	0.41158	0.264222	0.000228
ydeO	313	3.63827	0.425309	0.425309	0.1845	0.00023
IIGOFCOB_03396	14	3.63827	0.123193	0.123193	0.411357	0.00023
IIGOFCOB_04269	18	3.63827	0.0673222	0.0673222	0.515222	0.00023
IIGOFCOB_04270	23	3.63827	0.0661435	0.0661435	0.539826	0.00023
IIGOFCOB_04264	34	3.63827	0.0369529	0.0369529	0.634088	0.00023
IIGOFCOB_03397	16	3.63827	0.03705	0.03705	0.882687	0.00023
JNMOPAKK_04521	35	3.63451	0.176194	0.176194	0.161286	0.000232
JNMOPAKK_04522	47	3.63451	0.181477	0.181477	0.215423	0.000232
MEANNDOC_01038	33	3.63264	0.257788	0.257788	0.24107	0.000233
iucA	67	3.63264	0.1235	0.1235	0.293758	0.000233
yzgL	109	3.63078	0.255828	0.255828	0.187008	0.000234
ybeQ	183	3.63078	0.315004	0.315004	0.263567	0.000234
lhr	841	3.63078	0.452347	0.452347	0.234286	0.000234
ynjF|ynjE	7	3.63078	0.371671	0.371671	0.307943	0.000234
MEANNDOC_01888	6	3.63078	0.504167	0.495833	0.521217	0.000234
MEANNDOC_00907	39	3.62709	0.455872	0.455872	0.262015	0.000236
EFKHFGCB_02577	4	3.6216	0.3055	0.3055	0.378825	0.000239
ENHDLCDP_02560	2	3.6216	0.54	0.46	0.561	0.000239
ENHDLCDP_02561	2	3.6216	0.54	0.46	0.561	0.000239
GPFNJCEI_03845	39	3.61798	0.186856	0.186856	0.211374	0.000241
ACAAPDJI_00944	8	3.61798	0.258862	0.258862	0.39275	0.000241
EFKHFGCB_02315	1	3.61618	0.478	0.478	0.612	0.000242
kefC	496	3.61261	0.458101	0.458101	0.177252	0.000244
MEANNDOC_02186	56	3.61261	0.347964	0.347964	0.153157	0.000244
yqeB	307	3.61083	0.499557	0.499557	0.272771	0.000245
otsB	168	3.6073	0.472031	0.472031	0.185096	0.000247
entE	380	3.60555	0.403887	0.403887	0.203336	0.000248
MEANNDOC_01069	44	3.60555	0.489136	0.489136	0.191452	0.000248
LEOEJDCF_04384	101	3.60555	0.156077	0.156077	0.18217	0.000248
LEOEJDCF_04385	71	3.60555	0.1477	0.1477	0.189263	0.000248
opgE	283	3.60206	0.140562	0.140562	0.241353	0.00025
ygeV	417	3.59517	0.480936	0.480936	0.300054	0.000254
cheB	229	3.59517	0.413597	0.413597	0.214723	0.000254
nfrA	629	3.59176	0.50302	0.49698	0.227516	0.000256
MEANNDOC_02510	28	3.59176	0.371011	0.371011	0.244557	0.000256
EFKHFGCB_01570	44	3.59176	0.202186	0.202186	0.121229	0.000256
PEAKIJPB_01580	3	3.59007	0.1032	0.1032	0.372767	0.000257
ENHDLCDP_02541	84	3.58503	0.0314774	0.0314774	0.541679	0.00026
MEANNDOC_03258	54	3.57512	0.369389	0.369389	0.220233	0.000266
yjfF	361	3.57349	0.331107	0.331107	0.149634	0.000267
ydiN|ydiB	7	3.57349	0.695357	0.304643	0.712	0.000267
EFLHHJEE_04195	1	3.57349	0.177	0.177	0.427	0.000267
MEANNDOC_01563	11	3.56703	0.388545	0.388545	0.340755	0.000271
iucC	61	3.56703	0.130092	0.130092	0.316521	0.000271
hofC	303	3.56543	0.451227	0.451227	0.18133	0.000272
MEANNDOC_01054	7	3.56384	0.348857	0.348857	0.152471	0.000273
EFKHFGCB_02100	4	3.56384	0.097325	0.097325	0.39725	0.000273
MEANNDOC_00262	38	3.56067	0.284605	0.284605	0.147313	0.000275
yedK	263	3.55909	0.285462	0.285462	0.184167	0.000276
ftsY	357	3.55752	0.391325	0.391325	0.199897	0.000277
umpG	138	3.55752	0.53349	0.46651	0.274269	0.000277
cra	236	3.55284	0.502251	0.497749	0.190113	0.00028
mraZ	108	3.55284	0.509989	0.490011	0.248811	0.00028
hrpA	1318	3.54975	0.379699	0.379699	0.190704	0.000282
MEANNDOC_04186	53	3.54975	0.287994	0.287994	0.168809	0.000282
EFKHFGCB_01586	10	3.54668	0.17516	0.17516	0.29464	0.000284
MEANNDOC_00591	61	3.54061	0.459957	0.459957	0.183683	0.000288
nadB	451	3.5391	0.414442	0.414442	0.204352	0.000289
rpoE	64	3.5391	0.486986	0.486986	0.20503	0.000289
PEAKIJPB_04199	127	3.5391	0.206093	0.206093	0.128348	0.000289
wcaM	772	3.53313	0.203106	0.203106	0.14226	0.000293
IIGOFCOB_03630	4	3.53165	0.088575	0.088575	0.47975	0.000294
ugd	658	3.52724	0.214472	0.214472	0.183961	0.000297
uup	414	3.52433	0.437653	0.437653	0.232873	0.000299
ENHDLCDP_04217	72	3.52433	0.0572597	0.0572597	0.547783	0.000299
fumC	349	3.52288	0.473651	0.473651	0.204899	0.0003
phoR	339	3.52143	0.51194	0.48806	0.185242	0.000301
brnQ	252	3.52143	0.481707	0.481707	0.20607	0.000301
ycjM	366	3.51428	0.440842	0.440842	0.227139	0.000306
holC	106	3.50724	0.417207	0.417207	0.200215	0.000311
yjgX	220	3.50724	0.157792	0.157792	0.186418	0.000311
feaR	185	3.50446	0.319528	0.319528	0.16017	0.000313
ydbL	137	3.50446	0.327747	0.327747	0.204395	0.000313
ACAAPDJI_00896	4	3.50446	0.09955	0.09955	0.4725	0.000313
MEANNDOC_02571	34	3.49757	0.321794	0.321794	0.267965	0.000318
MEANNDOC_02570	22	3.49757	0.342364	0.342364	0.313477	0.000318
KDGLJHKJ_01726	1	3.49757	0.531	0.469	0.367	0.000318
galE	227	3.49621	0.451931	0.451931	0.195432	0.000319
lfhA	741	3.49214	0.261591	0.261591	0.186112	0.000322
ygiL	110	3.49214	0.232261	0.232261	0.242243	0.000322
EOABKEHD_03501	5	3.49214	0.05486	0.05486	0.5586	0.000322
EOABKEHD_03502	5	3.49214	0.04246	0.04246	0.3794	0.000322
dosP	607	3.4908	0.460951	0.460951	0.180541	0.000323
hisF	371	3.48945	0.30529	0.30529	0.155329	0.000324
cusR	205	3.48678	0.397458	0.397458	0.241214	0.000326
MEANNDOC_02197	74	3.48545	0.227642	0.227642	0.287805	0.000327
betT	511	3.48413	0.449348	0.449348	0.269273	0.000328
pgsA	185	3.4828	0.561324	0.438676	0.217772	0.000329
fpr	165	3.48017	0.395342	0.395342	0.190571	0.000331
EFKHFGCB_03361	13	3.47756	0.215777	0.215777	0.281023	0.000333
yicO	301	3.47496	0.473557	0.473557	0.197258	0.000335
EFKHFGCB_00277	35	3.47496	0.195923	0.195923	0.266411	0.000335
yahB	220	3.47366	0.439305	0.439305	0.251327	0.000336
fliD	380	3.47366	0.324635	0.324635	0.174687	0.000336
metK	351	3.46852	0.481215	0.481215	0.213585	0.00034
galP	363	3.46852	0.51686	0.48314	0.221973	0.00034
abgB	227	3.46852	0.44911	0.44911	0.1817	0.00034
glcC	160	3.46344	0.525537	0.474463	0.245827	0.000344
JNMOPAKK_00506	46	3.46344	0.222754	0.222754	0.180948	0.000344
EFKHFGCB_01110	17	3.46092	0.121741	0.121741	0.198081	0.000346
hisI	412	3.45967	0.189728	0.189728	0.182249	0.000347
yghR|yghS	3	3.45842	0.2979	0.2979	0.360333	0.000348
cmoB	290	3.45717	0.362667	0.362667	0.196804	0.000349
MEANNDOC_00217	18	3.45717	0.421778	0.421778	0.239156	0.000349
MEANNDOC_00384	21	3.45593	0.442905	0.442905	0.284238	0.00035
lldP	454	3.45223	0.373293	0.373293	0.213636	0.000353
yibL	230	3.45223	0.33318	0.33318	0.216063	0.000353
fliE	229	3.45223	0.307761	0.307761	0.191228	0.000353
GBFAPEAP_01666	39	3.45223	0.100497	0.100497	0.246915	0.000353
MEANNDOC_01827	63	3.451	0.492348	0.492348	0.134606	0.000354
araF	322	3.44733	0.442769	0.442769	0.205376	0.000357
ftnB	247	3.44733	0.449385	0.449385	0.233059	0.000357
MEANNDOC_00790	44	3.44733	0.304418	0.304418	0.210702	0.000357
PEAKIJPB_04843	109	3.44733	0.200628	0.200628	0.141255	0.000357
iraM	268	3.44612	0.279443	0.279443	0.283397	0.000358
ycgX	258	3.44612	0.392221	0.392221	0.238435	0.000358
guaB	290	3.4437	0.371712	0.371712	0.226314	0.00036
cysQ	170	3.44129	0.438984	0.438984	0.24412	0.000362
dcuD	296	3.4389	0.421729	0.421729	0.203679	0.000364
LEOEJDCF_04402	22	3.4389	0.0659545	0.0659545	0.436864	0.000364
mhpA	345	3.43771	0.408256	0.408256	0.212559	0.000365
dcyD	241	3.43652	0.506277	0.493723	0.149669	0.000366
talB	154	3.43533	0.549719	0.450281	0.225273	0.000367
GPFNJCEI_01723	19	3.43297	0.227353	0.227353	0.218663	0.000369
ygfK	758	3.4318	0.465747	0.465747	0.21414	0.00037
MEANNDOC_04262	54	3.43063	0.523907	0.476093	0.181601	0.000371
MEANNDOC_00561	41	3.43063	0.299854	0.299854	0.141694	0.000371
GPFNJCEI_03208	8	3.42946	0.378375	0.378375	0.299875	0.000372
EFKHFGCB_02861	21	3.42597	0.162195	0.162195	0.283595	0.000375
EFKHFGCB_02860	25	3.42597	0.124264	0.124264	0.31662	0.000375
dapH	49	3.42597	0.105831	0.105831	0.0949502	0.000375
GAOIMAPG_00540	8	3.42597	0.127212	0.127212	0.273175	0.000375
cynX	278	3.42481	0.339248	0.339248	0.17244	0.000376
yghE	275	3.42481	0.34109	0.34109	0.144679	0.000376
EFKHFGCB_00804	7	3.42481	0.303414	0.303414	0.233571	0.000376
wzxC	853	3.42366	0.30349	0.30349	0.1262	0.000377
yecJ	74	3.42366	0.486282	0.486282	0.177412	0.000377
pgi	482	3.42136	0.432727	0.432727	0.204178	0.000379
aroP	412	3.41794	0.44997	0.44997	0.230848	0.000382
pdhR	241	3.41794	0.445618	0.445618	0.218973	0.000382
yicC	266	3.41229	0.3775	0.3775	0.127501	0.000387
fsaA	225	3.41229	0.465097	0.465097	0.259469	0.000387
hisH	284	3.40782	0.352061	0.352061	0.135687	0.000391
cfa	202	3.40671	0.525285	0.474715	0.201679	0.000392
arnA	406	3.40561	0.466343	0.466343	0.222365	0.000393
mhpR	234	3.4045	0.398259	0.398259	0.203273	0.000394
MEANNDOC_02835	92	3.4034	0.583098	0.416902	0.18715	0.000395
yjgL	360	3.40121	0.155081	0.155081	0.160127	0.000397
EOABKEHD_04056	2	3.40121	0.0398	0.0398	0.5585	0.000397
EOABKEHD_01211	1	3.40121	0.0442	0.0442	0.891	0.000397
EOABKEHD_01212	1	3.40121	0.0442	0.0442	0.891	0.000397
asmA	543	3.39903	0.434349	0.434349	0.183299	0.000399
ispB	219	3.39903	0.419159	0.419159	0.190838	0.000399
mutL	435	3.39903	0.445812	0.445812	0.194492	0.000399
yqjG	267	3.39903	0.435001	0.435001	0.167362	0.000399
yghG	121	3.39577	0.396216	0.396216	0.175493	0.000402
ENHDLCDP_04005	88	3.39469	0.31541	0.31541	0.306287	0.000403
ydfA	100	3.39362	0.191912	0.191912	0.141039	0.000404
PHHOHLEH_04360	1	3.39362	0.0177	0.0177	1.09	0.000404
flgJ	207	3.39147	0.47041	0.47041	0.127131	0.000406
thrA	585	3.38934	0.44189	0.44189	0.215159	0.000408
leuL	188	3.3851	0.405662	0.405662	0.244107	0.000412
leuO	436	3.3851	0.445619	0.445619	0.258698	0.000412
ybdR	121	3.38405	0.423074	0.423074	0.26078	0.000413
ynfM	377	3.383	0.461441	0.461441	0.175599	0.000414
asr	155	3.383	0.524461	0.475539	0.192911	0.000414
MEANNDOC_03339	49	3.38195	0.426449	0.426449	0.245594	0.000415
MEANNDOC_03340	14	3.38195	0.368429	0.368429	0.321864	0.000415
insN	255	3.38091	0.1801	0.1801	0.164178	0.000416
ycjT	550	3.38091	0.378093	0.378093	0.210078	0.000416
yddB	470	3.37779	0.463606	0.463606	0.206538	0.000419
cybC	148	3.37675	0.347875	0.347875	0.191945	0.00042
ACAAPDJI_01515	8	3.37675	0.106287	0.106287	0.483375	0.00042
IIGOFCOB_00059	1	3.37675	0.0354	0.0354	0.813	0.00042
EFKHFGCB_00481	19	3.37572	0.280053	0.280053	0.228656	0.000421
ybhK	293	3.37366	0.478873	0.478873	0.227436	0.000423
KDGLJHKJ_04607	75	3.37263	0.252815	0.252815	0.174711	0.000424
yedS	642	3.36957	0.224091	0.224091	0.201948	0.000427
GPFNJCEI_01446	5	3.36957	0.2725	0.2725	0.4774	0.000427
panE	220	3.36653	0.475865	0.475865	0.235959	0.00043
entA	176	3.36552	0.344559	0.344559	0.198966	0.000431
JNMOPAKK_00507	54	3.36452	0.135211	0.135211	0.307359	0.000432
ycgR	191	3.36151	0.565708	0.434292	0.208553	0.000435
ymgE	101	3.36151	0.539663	0.460337	0.222883	0.000435
coaE	150	3.36151	0.485022	0.485022	0.238249	0.000435
leuA	336	3.36051	0.418377	0.418377	0.174125	0.000436
yaaI	192	3.35952	0.35963	0.35963	0.211342	0.000437
dnaK	280	3.35952	0.52694	0.47306	0.231852	0.000437
LEOEJDCF_03574	24	3.35952	0.0697292	0.0697292	0.303073	0.000437
LEOEJDCF_02793	10	3.35952	0.05933	0.05933	0.19506	0.000437
BHCAFGCF_02380	12	3.35952	0.078225	0.078225	0.396917	0.000437
glcB	631	3.35655	0.418153	0.418153	0.179664	0.00044
IIGOFCOB_02246	24	3.35556	0.0571708	0.0571708	0.62725	0.000441
IIGOFCOB_02249	30	3.35556	0.05781	0.05781	0.636233	0.000441
IIGOFCOB_02224	3	3.35556	0.0265333	0.0265333	0.887667	0.000441
IIGOFCOB_02225	3	3.35556	0.0265333	0.0265333	0.887667	0.000441
deoC	248	3.35458	0.431361	0.431361	0.161858	0.000442
deoA	313	3.35458	0.466355	0.466355	0.137561	0.000442
ydbA	699	3.3536	0.181574	0.181574	0.264893	0.000443
ENHDLCDP_00023	4	3.34486	0.39825	0.39825	0.2604	0.000452
IIGOFCOB_04206	11	3.34486	0.0289455	0.0289455	0.629636	0.000452
fliH	194	3.34199	0.395315	0.395315	0.18675	0.000455
MEANNDOC_03367	53	3.33819	0.334108	0.334108	0.176795	0.000459
yddW	485	3.33724	0.442506	0.442506	0.187416	0.00046
yedI	269	3.33724	0.499077	0.499077	0.202991	0.00046
fliO	121	3.33536	0.426598	0.426598	0.14862	0.000462
EFKHFGCB_01086	5	3.33536	0.20008	0.20008	0.20238	0.000462
MEANNDOC_02110	69	3.33255	0.281568	0.281568	0.204285	0.000465
yifB	376	3.32883	0.475622	0.475622	0.174899	0.000469
EFKHFGCB_00977	19	3.32883	0.283142	0.283142	0.187543	0.000469
rrrQ	174	3.32606	0.245472	0.245472	0.147881	0.000472
ynfN	68	3.32606	0.283134	0.283134	0.17239	0.000472
cspI	108	3.32606	0.296865	0.296865	0.167466	0.000472
ydfR	53	3.32606	0.280023	0.280023	0.12569	0.000472
nagC	253	3.32606	0.396656	0.396656	0.189055	0.000472
fixB|fixC	5	3.32606	0.03182	0.03182	0.2878	0.000472
ACAAPDJI_01117	2	3.32606	0.168	0.168	0.4485	0.000472
ACAAPDJI_00428	9	3.32606	0.0885111	0.0885111	0.238338	0.000472
ACAAPDJI_03474|ACAAPDJI_03475	1	3.32606	0.0619	0.0619	0.985	0.000472
ACAAPDJI_02823	5	3.32606	0.08492	0.08492	0.7652	0.000472
ACAAPDJI_02061	1	3.32606	0.0619	0.0619	0.985	0.000472
IIGOFCOB_01660	11	3.32606	0.0619273	0.0619273	0.207488	0.000472
IIGOFCOB_01669	5	3.32606	0.04244	0.04244	0.704	0.000472
IIGOFCOB_04350	3	3.32606	0.0324	0.0324	0.611	0.000472
IIGOFCOB_04349|IIGOFCOB_04350	1	3.32606	0.0265	0.0265	0.956	0.000472
IIGOFCOB_01670	1	3.32606	0.0265	0.0265	0.956	0.000472
IIGOFCOB_04271	6	3.32606	0.0442333	0.0442333	0.770333	0.000472
IIGOFCOB_04348	1	3.32606	0.0265	0.0265	0.956	0.000472
IIGOFCOB_04349	1	3.32606	0.0265	0.0265	0.956	0.000472
EFKHFGCB_01100	5	3.32514	0.2426	0.2426	0.3738	0.000473
ACAAPDJI_01126	45	3.32422	0.160627	0.160627	0.203628	0.000474
GPFNJCEI_04550	10	3.32331	0.05398	0.05398	0.29361	0.000475
GPFNJCEI_04549	6	3.32331	0.0708	0.0708	0.29735	0.000475
MEANNDOC_01762	24	3.31785	0.314625	0.314625	0.249517	0.000481
yddE	387	3.31695	0.334472	0.334472	0.176298	0.000482
aroM	202	3.31695	0.446726	0.446726	0.157242	0.000482
btuF	96	3.31515	0.587273	0.412727	0.246335	0.000484
MEANNDOC_00327	18	3.31426	0.384583	0.384583	0.306583	0.000485
citA	364	3.31336	0.471775	0.471775	0.210897	0.000486
yphE	377	3.31336	0.420169	0.420169	0.151824	0.000486
nuoJ	109	3.31336	0.520943	0.479057	0.300574	0.000486
nudG	87	3.31336	0.470076	0.470076	0.177948	0.000486
citC	240	3.31336	0.556455	0.443545	0.227417	0.000486
IIGOFCOB_03621	14	3.31336	0.0625357	0.0625357	0.423071	0.000486
IIGOFCOB_02657	1	3.31336	0.0177	0.0177	1.12	0.000486
IIGOFCOB_01205	1	3.31336	0.0177	0.0177	1.12	0.000486
ybgQ	427	3.30627	0.282486	0.282486	0.141282	0.000494
ENHDLCDP_03819	1	3.30452	0.54	0.46	0.678	0.000496
ENHDLCDP_03820	3	3.30452	0.551667	0.448333	0.2733	0.000496
MEANNDOC_03168	146	3.30103	0.312842	0.312842	0.252617	0.0005
assT	306	3.30103	0.182221	0.182221	0.257472	0.0005
MEANNDOC_02769	55	3.30103	0.284636	0.284636	0.272087	0.0005
cspC	41	3.2993	0.511937	0.488063	0.135923	0.000502
gcd	702	3.29843	0.400449	0.400449	0.190719	0.000503
yedJ|yedR	3	3.29671	0.295167	0.295167	0.33	0.000505
IIGOFCOB_00505	20	3.29671	0.05971	0.05971	0.6361	0.000505
ygaQ	773	3.29414	0.305442	0.305442	0.224986	0.000508
PEAKIJPB_03934	15	3.29414	0.100213	0.100213	0.184307	0.000508
PEAKIJPB_04745	34	3.29414	0.160594	0.160594	0.129264	0.000508
ybiH	174	3.29073	0.438972	0.438972	0.2333	0.000512
ygjR	281	3.28483	0.427931	0.427931	0.27378	0.000519
dacB	403	3.28316	0.445582	0.445582	0.192751	0.000521
obgE	311	3.28316	0.425577	0.425577	0.175085	0.000521
ybiT	416	3.28316	0.452489	0.452489	0.231503	0.000521
ybiU	247	3.28316	0.445388	0.445388	0.228157	0.000521
rtcR	552	3.28316	0.341816	0.341816	0.167011	0.000521
nikE	178	3.28316	0.368619	0.368619	0.233127	0.000521
yiaL	143	3.28316	0.39369	0.39369	0.218842	0.000521
glpR	197	3.28316	0.359973	0.359973	0.256272	0.000521
ybaZ	127	3.28316	0.441466	0.441466	0.202511	0.000521
menA	141	3.28316	0.476667	0.476667	0.27409	0.000521
flgI	246	3.28316	0.454363	0.454363	0.164776	0.000521
ybgP	67	3.28316	0.31474	0.31474	0.17276	0.000521
dmsD	162	3.28316	0.515667	0.484333	0.209923	0.000521
yjaB	125	3.28316	0.405343	0.405343	0.186884	0.000521
yceM	210	3.28233	0.502336	0.497664	0.19723	0.000522
yidR	441	3.28233	0.389245	0.389245	0.202935	0.000522
yaaJ	318	3.28067	0.466854	0.466854	0.227692	0.000524
insB1	1349	3.27901	0.44104	0.44104	0.203075	0.000526
rpoS	180	3.27901	0.510202	0.489798	0.317046	0.000526
caiT	329	3.27901	0.517263	0.482737	0.178269	0.000526
fixA	257	3.27901	0.484987	0.484987	0.175219	0.000526
recE	505	3.27901	0.19895	0.19895	0.170114	0.000526
ogrK	95	3.27901	0.191477	0.191477	0.135761	0.000526
ytfR	525	3.27901	0.350442	0.350442	0.157284	0.000526
intR	188	3.27901	0.196555	0.196555	0.148455	0.000526
ydaQ	32	3.27901	0.210356	0.210356	0.155155	0.000526
rcbA	66	3.27901	0.190765	0.190765	0.134725	0.000526
ytfQ	352	3.27901	0.398277	0.398277	0.154051	0.000526
tufB	179	3.27901	0.536226	0.463774	0.225919	0.000526
recT	102	3.27901	0.198144	0.198144	0.111642	0.000526
ralR	45	3.27901	0.160244	0.160244	0.188062	0.000526
rcbA|ralR	14	3.27901	0.146729	0.146729	0.227993	0.000526
IIGOFCOB_04355	2	3.27901	0.0177	0.0177	0.7755	0.000526
IIGOFCOB_02242	12	3.27901	0.0567833	0.0567833	0.6015	0.000526
IIGOFCOB_02243	13	3.27901	0.0558154	0.0558154	0.593385	0.000526
IIGOFCOB_04032	24	3.27901	0.0763083	0.0763083	0.375167	0.000526
IIGOFCOB_02226	5	3.27901	0.0336	0.0336	0.5932	0.000526
IIGOFCOB_02504	2	3.27901	0.02655	0.02655	0.713	0.000526
IIGOFCOB_03866	1	3.27901	0.0177	0.0177	1.05	0.000526
IIGOFCOB_04335	2	3.27901	0.0221	0.0221	0.9845	0.000526
IIGOFCOB_02335	1	3.27901	0.0177	0.0177	1.05	0.000526
IIGOFCOB_03447	1	3.27901	0.0177	0.0177	1.05	0.000526
IIGOFCOB_03292	11	3.27901	0.0177	0.0177	0.827909	0.000526
IIGOFCOB_03293	3	3.27901	0.0177	0.0177	0.849	0.000526
IIGOFCOB_04035	2	3.27901	0.0177	0.0177	1.05	0.000526
IIGOFCOB_02250	10	3.27901	0.10178	0.10178	0.3896	0.000526
IIGOFCOB_03491|IIGOFCOB_03492|ecoRIIR	1	3.27901	0.0177	0.0177	1.05	0.000526
IIGOFCOB_03456	1	3.27901	0.0177	0.0177	1.05	0.000526
IIGOFCOB_03457	1	3.27901	0.0177	0.0177	1.05	0.000526
IIGOFCOB_00064	4	3.27901	0.0398	0.0398	0.70925	0.000526
IIGOFCOB_03482|IIGOFCOB_03483	1	3.27901	0.0177	0.0177	1.05	0.000526
yfaA	439	3.27572	0.416113	0.416113	0.172138	0.00053
fliP	192	3.27491	0.440975	0.440975	0.168219	0.000531
EOABKEHD_02321	1	3.27491	0.0354	0.0354	0.906	0.000531
secD	237	3.26922	0.510808	0.489192	0.286344	0.000538
EFLHHJEE_00323	66	3.26761	0.0619288	0.0619288	0.207076	0.00054
EFLHHJEE_00322	26	3.26761	0.0404769	0.0404769	0.547088	0.00054
orn	251	3.2668	0.496654	0.496654	0.249079	0.000541
yjeV	125	3.2668	0.5681	0.4319	0.246277	0.000541
citT	229	3.266	0.495303	0.495303	0.19807	0.000542
rna	188	3.266	0.508861	0.491139	0.214782	0.000542
IOOBBEJO_01710	16	3.2652	0.170381	0.170381	0.217906	0.000543
IOOBBEJO_01711	21	3.2652	0.149605	0.149605	0.208052	0.000543
MEANNDOC_01059	26	3.2644	0.591923	0.408077	0.240458	0.000544
ybcW	60	3.26281	0.0944033	0.0944033	0.238012	0.000546
MEANNDOC_02949	87	3.26122	0.358598	0.358598	0.186761	0.000548
EFKHFGCB_03105	16	3.26122	0.228356	0.228356	0.176206	0.000548
LEOEJDCF_04394	20	3.25493	0.095525	0.095525	0.29815	0.000556
ybeL	120	3.25414	0.517737	0.482262	0.26092	0.000557
yebZ	174	3.25337	0.501686	0.498314	0.193451	0.000558
yjbE	194	3.25181	0.413804	0.413804	0.207762	0.00056
nrdA	679	3.24795	0.41947	0.41947	0.22263	0.000565
nrdB	299	3.24795	0.391245	0.391245	0.216836	0.000565
ygfZ	355	3.24795	0.38558	0.38558	0.122808	0.000565
yqfA	275	3.24795	0.412927	0.412927	0.115617	0.000565
artJ	248	3.24795	0.394417	0.394417	0.214012	0.000565
yggW	353	3.24795	0.340251	0.340251	0.153527	0.000565
yggM	333	3.24795	0.448417	0.448417	0.186348	0.000565
artM	254	3.24795	0.41755	0.41755	0.243404	0.000565
MEANNDOC_04047	47	3.24642	0.371913	0.371913	0.1686	0.000567
EFKHFGCB_03351	21	3.24336	0.181167	0.181167	0.253743	0.000571
cobC	181	3.24185	0.412669	0.412669	0.193497	0.000573
yigM	189	3.24185	0.446093	0.446093	0.239042	0.000573
mdtK	299	3.24185	0.475519	0.475519	0.192363	0.000573
yniC	182	3.24185	0.486059	0.486059	0.228808	0.000573
hemY	341	3.24185	0.410678	0.410678	0.218142	0.000573
rhmT	336	3.24185	0.335853	0.335853	0.192469	0.000573
ygcW	297	3.24185	0.365021	0.365021	0.186198	0.000573
ycgV	665	3.24185	0.369923	0.369923	0.189522	0.000573
nadD	85	3.24185	0.534832	0.465168	0.271179	0.000573
holA	187	3.24185	0.492998	0.492998	0.238391	0.000573
rsmD	113	3.24185	0.472212	0.472212	0.281815	0.000573
metR	216	3.24185	0.397159	0.397159	0.202515	0.000573
yigM|metR	15	3.24185	0.365167	0.365167	0.2608	0.000573
EOABKEHD_01591	2	3.24185	0.1372	0.1372	0.622	0.000573
EOABKEHD_02965	6	3.24185	0.0707667	0.0707667	0.560667	0.000573
EOABKEHD_02999	4	3.24185	0.121675	0.121675	0.42975	0.000573
EOABKEHD_01852	1	3.24185	0.0354	0.0354	0.945	0.000573
EOABKEHD_03570	1	3.24185	0.0354	0.0354	0.945	0.000573
EOABKEHD_02955	1	3.24185	0.0354	0.0354	0.945	0.000573
ybhQ	74	3.24033	0.516654	0.483346	0.290148	0.000575
MEANNDOC_04084	84	3.24033	0.330708	0.330708	0.2131	0.000575
MEANNDOC_02115	13	3.23958	0.422831	0.422831	0.201525	0.000576
yebT	541	3.23807	0.451664	0.451664	0.208461	0.000578
EFKHFGCB_00299	79	3.23732	0.308863	0.308863	0.160028	0.000579
IIGOFCOB_00870	2	3.23732	0.0265	0.0265	0.939	0.000579
IIGOFCOB_00871	1	3.23732	0.0265	0.0265	0.958	0.000579
rfbD	284	3.23657	0.0922658	0.0922658	0.235977	0.00058
bcr	288	3.23582	0.440016	0.440016	0.211707	0.000581
PEAKIJPB_04357	74	3.23582	0.0947311	0.0947311	0.300826	0.000581
PEAKIJPB_04700	151	3.23582	0.114592	0.114592	0.348544	0.000581
yehH	936	3.23508	0.337389	0.337389	0.184415	0.000582
acs	577	3.23062	0.443221	0.443221	0.18843	0.000588
LMDLBPLF_03921	20	3.22988	0.077425	0.077425	0.4115	0.000589
KDGLJHKJ_04244	93	3.22695	0.117314	0.117314	0.2177	0.000593
KDGLJHKJ_04169	68	3.22695	0.114635	0.114635	0.229221	0.000593
rsmI	190	3.22621	0.490287	0.490287	0.158834	0.000594
putA	1045	3.22548	0.417175	0.417175	0.174907	0.000595
EOABKEHD_01723	7	3.22403	0.0429714	0.0429714	0.381904	0.000597
polA	538	3.22113	0.506702	0.493298	0.213926	0.000601
yihG	193	3.22113	0.506577	0.493423	0.211631	0.000601
cbdA	260	3.22113	0.535013	0.464987	0.230512	0.000601
PEAKIJPB_04881	12	3.22113	0.0560333	0.0560333	0.259833	0.000601
PEAKIJPB_04933	65	3.22113	0.0884554	0.0884554	0.261658	0.000601
PEAKIJPB_04934	20	3.22113	0.04867	0.04867	0.42135	0.000601
PEAKIJPB_02884	1	3.22113	0.0177	0.0177	1.09	0.000601
PEAKIJPB_02885	1	3.22113	0.0177	0.0177	1.09	0.000601
KDGLJHKJ_04731	87	3.21896	0.15892	0.15892	0.13551	0.000604
KDGLJHKJ_04801	52	3.21896	0.105162	0.105162	0.224021	0.000604
KDGLJHKJ_03758	12	3.21896	0.314183	0.314183	0.214	0.000604
mleN	76	3.21896	0.0915145	0.0915145	0.210131	0.000604
KDGLJHKJ_04836	27	3.21896	0.319481	0.319481	0.216963	0.000604
insI1|insN	13	3.21538	0.100008	0.100008	0.106916	0.000609
hcaE	223	3.21396	0.421263	0.421263	0.196911	0.000611
hyfR	384	3.21396	0.420439	0.420439	0.173463	0.000611
yqeG	347	3.21396	0.483786	0.483786	0.182847	0.000611
hyfB	345	3.21396	0.415854	0.415854	0.16618	0.000611
yqeH	240	3.21396	0.40319	0.40319	0.134736	0.000611
dmlA	190	3.21396	0.458608	0.458608	0.216026	0.000611
yidL|glvG	4	3.21396	0.579775	0.420225	0.41525	0.000611
kdsA	167	3.21112	0.514987	0.485013	0.212113	0.000615
ldrA	249	3.21112	0.51209	0.48791	0.181354	0.000615
JNMOPAKK_04545	46	3.20971	0.130452	0.130452	0.280048	0.000617
iutA|iucD	1	3.20901	0.142	0.142	0.474	0.000618
iucD	47	3.20901	0.124734	0.124734	0.330013	0.000618
iucD|iucC	2	3.20901	0.1595	0.1595	0.422	0.000618
PHHOHLEH_02094	6	3.20901	0.255	0.255	0.336	0.000618
MEANNDOC_02840	111	3.20761	0.590374	0.409626	0.183703	0.00062
glcG	77	3.20621	0.572845	0.427155	0.237911	0.000622
EOABKEHD_01086	5	3.20482	0.10082	0.10082	0.4186	0.000624
yeeY	312	3.20343	0.437655	0.437655	0.169202	0.000626
yddA	398	3.20204	0.451031	0.451031	0.2025	0.000628
fliN	91	3.20135	0.461325	0.461325	0.188334	0.000629
MEANNDOC_00606	16	3.19928	0.380563	0.380563	0.254676	0.000632
EFKHFGCB_01127	10	3.19723	0.32737	0.32737	0.24027	0.000635
EFKHFGCB_00303	59	3.19518	0.283654	0.283654	0.15589	0.000638
rraB	142	3.1945	0.470239	0.470239	0.172729	0.000639
LEOEJDCF_01366	30	3.1945	0.0649	0.0649	0.54979	0.000639
insI1	517	3.19314	0.323353	0.323353	0.173673	0.000641
mhpC	429	3.19314	0.356686	0.356686	0.185911	0.000641
ACAAPDJI_03473	7	3.19246	0.0745571	0.0745571	0.370429	0.000642
fbp	229	3.19179	0.47309	0.47309	0.162407	0.000643
ppa	192	3.18509	0.463106	0.463106	0.157391	0.000653
aldB	540	3.18509	0.377728	0.377728	0.19916	0.000653
MEANNDOC_03422	34	3.18509	0.340294	0.340294	0.129089	0.000653
ENHDLCDP_02540	45	3.1831	0.0302689	0.0302689	0.5226	0.000656
ENHDLCDP_02542	18	3.1831	0.03145	0.03145	0.409278	0.000656
thrB	193	3.18177	0.46794	0.46794	0.159535	0.000658
ompX_1	109	3.18177	0.0974835	0.0974835	0.195981	0.000658
tsr	534	3.18111	0.429359	0.429359	0.107652	0.000659
ddpX	169	3.18111	0.418892	0.418892	0.197167	0.000659
der	325	3.17914	0.456202	0.456202	0.184768	0.000662
KAEEJBOB_04792	66	3.17718	0.0713227	0.0713227	0.177802	0.000665
leuD	122	3.17393	0.425807	0.425807	0.200575	0.00067
rlmL	479	3.17005	0.485391	0.485391	0.210313	0.000676
rfbB	502	3.16941	0.152411	0.152411	0.201133	0.000677
ysgA	200	3.16813	0.469149	0.469149	0.212837	0.000679
flhE	112	3.16685	0.347037	0.347037	0.206112	0.000681
MEANNDOC_03690	100	3.16304	0.323413	0.323413	0.23874	0.000687
frvR	383	3.16241	0.298831	0.298831	0.195295	0.000688
yidP	186	3.16115	0.367849	0.367849	0.215055	0.00069
rluB	231	3.16115	0.382262	0.382262	0.256721	0.00069
vsr	124	3.16115	0.34081	0.34081	0.146556	0.00069
hcr	225	3.16052	0.500149	0.499851	0.230526	0.000691
sbcD	238	3.16052	0.520821	0.479179	0.175294	0.000691
radA	380	3.15927	0.331138	0.331138	0.184726	0.000693
EFKHFGCB_03840	48	3.15864	0.180121	0.180121	0.165059	0.000694
MEANNDOC_04672	59	3.15802	0.325624	0.325624	0.140976	0.000695
zupT	223	3.15739	0.432328	0.432328	0.218204	0.000696
EFKHFGCB_01080	19	3.15739	0.128579	0.128579	0.2564	0.000696
IIGOFCOB_02578	17	3.15614	0.0254882	0.0254882	0.767647	0.000698
IIGOFCOB_04375	14	3.15614	0.0278	0.0278	0.666071	0.000698
IIGOFCOB_02575	39	3.15614	0.0281205	0.0281205	0.701667	0.000698
IIGOFCOB_02577	6	3.15614	0.0206333	0.0206333	0.962667	0.000698
IIGOFCOB_02576	39	3.15614	0.0276641	0.0276641	0.711846	0.000698
IIGOFCOB_02576|IIGOFCOB_02577	1	3.15614	0.0177	0.0177	1.06	0.000698
IIGOFCOB_02577|IIGOFCOB_02578	1	3.15614	0.0177	0.0177	1.06	0.000698
IIGOFCOB_02580	10	3.15614	0.02654	0.02654	0.7906	0.000698
IIGOFCOB_02579	7	3.15614	0.0214857	0.0214857	0.919143	0.000698
IIGOFCOB_01948	2	3.15614	0.0177	0.0177	1.006	0.000698
IIGOFCOB_01949	2	3.15614	0.0177	0.0177	1.006	0.000698
IIGOFCOB_03449	1	3.15614	0.0177	0.0177	1.06	0.000698
ahpF	348	3.15428	0.4531	0.4531	0.226809	0.000701
wcaA	376	3.15366	0.292857	0.292857	0.148991	0.000702
yhbV	271	3.15304	0.385766	0.385766	0.189319	0.000703
JNMOPAKK_04534	42	3.14935	0.12564	0.12564	0.3015	0.000709
iucB	38	3.14935	0.120489	0.120489	0.256355	0.000709
betA	439	3.14752	0.36319	0.36319	0.22727	0.000712
ymfA	96	3.14752	0.316479	0.316479	0.255905	0.000712
sdiA	191	3.14509	0.500494	0.499506	0.203177	0.000716
gntR	239	3.14327	0.392964	0.392964	0.185537	0.000719
dxs	490	3.14026	0.38075	0.38075	0.215979	0.000724
MEANNDOC_03798	22	3.14026	0.364091	0.364091	0.151132	0.000724
MEANNDOC_03156	23	3.14026	0.423261	0.423261	0.235078	0.000724
ENHDLCDP_00648	3	3.14026	0.0471667	0.0471667	0.607	0.000724
ENHDLCDP_04242	7	3.14026	0.0530714	0.0530714	0.463571	0.000724
ENHDLCDP_03655	8	3.14026	0.08525	0.08525	0.3019	0.000724
ENHDLCDP_03778	4	3.14026	0.0398	0.0398	0.6305	0.000724
ENHDLCDP_04220	5	3.14026	0.04068	0.04068	0.25768	0.000724
ENHDLCDP_03950	8	3.14026	0.08505	0.08505	0.199862	0.000724
hisD	666	3.13966	0.278867	0.278867	0.146756	0.000725
yggC	195	3.13966	0.33761	0.33761	0.195563	0.000725
epd	106	3.13966	0.550321	0.449679	0.184812	0.000725
ybbN	224	3.13966	0.455862	0.455862	0.160672	0.000725
dgoK	248	3.13966	0.409427	0.409427	0.218278	0.000725
glpF	142	3.13966	0.685163	0.314837	0.254806	0.000725
IIGOFCOB_04073	1	3.13966	0.0177	0.0177	1.11	0.000725
IIGOFCOB_01180	4	3.13966	0.033175	0.033175	0.76725	0.000725
IIGOFCOB_03341	1	3.13966	0.0177	0.0177	1.11	0.000725
IIGOFCOB_03342	1	3.13966	0.0177	0.0177	1.11	0.000725
MEANNDOC_01082	25	3.13906	0.42098	0.42098	0.141968	0.000726
MEANNDOC_01663	51	3.13787	0.334365	0.334365	0.172935	0.000728
yjjI	418	3.13668	0.472417	0.472417	0.200307	0.00073
EFKHFGCB_01410	19	3.13668	0.193763	0.193763	0.217747	0.00073
EFKHFGCB_00300	25	3.13668	0.30762	0.30762	0.178074	0.00073
IIGOFCOB_01131	1	3.13668	0.0354	0.0354	0.863	0.00073
IIGOFCOB_01132	1	3.13668	0.0354	0.0354	0.863	0.00073
yhfT	311	3.13253	0.429791	0.429791	0.17525	0.000737
EOABKEHD_03807	4	3.12901	0.2188	0.2188	0.4625	0.000743
EFLHHJEE_04750	33	3.12843	0.0595091	0.0595091	0.214589	0.000744
yncE	331	3.12668	0.497793	0.497793	0.222002	0.000747
yncD	610	3.12668	0.41297	0.41297	0.195973	0.000747
ENHDLCDP_03351	3	3.12552	0.0442333	0.0442333	0.320067	0.000749
ENHDLCDP_03391	3	3.12552	0.0442333	0.0442333	0.471667	0.000749
ENHDLCDP_04143	4	3.12552	0.0376	0.0376	0.476	0.000749
MEANNDOC_01382	13	3.12321	0.357462	0.357462	0.181615	0.000753
PHHOHLEH_04159	19	3.12321	0.0325684	0.0325684	0.400263	0.000753
PHHOHLEH_04160	17	3.12321	0.0332882	0.0332882	0.342941	0.000753
hofB	286	3.12263	0.483567	0.483567	0.236565	0.000754
slt	495	3.12205	0.454983	0.454983	0.182805	0.000755
flu	753	3.12148	0.168923	0.168923	0.143166	0.000756
mlaA	228	3.12148	0.443842	0.443842	0.200944	0.000756
JNMOPAKK_04601	23	3.12148	0.148478	0.148478	0.133575	0.000756
fliR	229	3.12033	0.454102	0.454102	0.198189	0.000758
yedA	288	3.11919	0.474905	0.474905	0.174899	0.00076
MEANNDOC_01319	31	3.11919	0.379952	0.379952	0.244435	0.00076
pntB	272	3.11805	0.569214	0.430786	0.162741	0.000762
ykgP	276	3.11407	0.358466	0.358466	0.192196	0.000769
eaeH	347	3.11407	0.425552	0.425552	0.163943	0.000769
IKFDFECD_03333	30	3.11407	0.0627967	0.0627967	0.24871	0.000769
MEANNDOC_00426	28	3.11238	0.386186	0.386186	0.179379	0.000772
MEANNDOC_00456	22	3.11182	0.404591	0.404591	0.297227	0.000773
ssnA	339	3.10902	0.458975	0.458975	0.201541	0.000778
MEANNDOC_02852	71	3.10902	0.403477	0.403477	0.111221	0.000778
hisG	402	3.10846	0.368316	0.368316	0.15504	0.000779
jayE	204	3.10791	0.141504	0.141504	0.17139	0.00078
JNMOPAKK_04438	32	3.10791	0.135703	0.135703	0.236906	0.00078
JNMOPAKK_04437	49	3.10791	0.11979	0.11979	0.35769	0.00078
GPFNJCEI_02750	198	3.10679	0.265414	0.265414	0.112089	0.000782
MEANNDOC_01042	8	3.10568	0.52775	0.47225	0.206037	0.000784
yhhJ	315	3.10513	0.434079	0.434079	0.16959	0.000785
IIGOFCOB_04026	7	3.10513	0.0632	0.0632	0.392286	0.000785
MEANNDOC_01107	38	3.10292	0.414737	0.414737	0.140457	0.000789
araB	520	3.10237	0.412314	0.412314	0.205797	0.00079
ACAAPDJI_04292	27	3.10237	0.158952	0.158952	0.258099	0.00079
EOABKEHD_02354	5	3.10237	0.2283	0.2283	0.4388	0.00079
EOABKEHD_02357	5	3.10237	0.2283	0.2283	0.4388	0.00079
amiC	398	3.10182	0.488688	0.488688	0.238281	0.000791
ydeM	313	3.10073	0.475353	0.475353	0.261289	0.000793
yjfM	155	3.09745	0.377545	0.377545	0.18694	0.000799
ACAAPDJI_01134	40	3.09745	0.153272	0.153272	0.214746	0.000799
LEOEJDCF_01364	34	3.09691	0.0731176	0.0731176	0.537	0.0008
LEOEJDCF_01365	57	3.09691	0.0819281	0.0819281	0.546712	0.0008
LEOEJDCF_04437	72	3.09474	0.144544	0.144544	0.289428	0.000804
creD	326	3.0942	0.458179	0.458179	0.171085	0.000805
yddL	100	3.0942	0.464237	0.464237	0.191733	0.000805
ypdB	164	3.0942	0.433526	0.433526	0.114812	0.000805
fliT|fliS	12	3.0942	0.387825	0.387825	0.289083	0.000805
HDLDMBOH_02392	1	3.0942	0.0177	0.0177	1.01	0.000805
HDLDMBOH_02734	2	3.0942	0.0221	0.0221	0.77	0.000805
HDLDMBOH_02293	3	3.0942	0.0354	0.0354	0.390167	0.000805
HDLDMBOH_04350	44	3.0942	0.0345727	0.0345727	0.362337	0.000805
eutD	237	3.09313	0.437963	0.437963	0.17968	0.000807
yeeX	86	3.09313	0.55028	0.44972	0.214793	0.000807
JNMOPAKK_04428	16	3.09259	0.0431187	0.0431187	0.597875	0.000808
ydiN	333	3.09205	0.528613	0.471387	0.141639	0.000809
yeeT	183	3.09044	0.268513	0.268513	0.122529	0.000812
JNMOPAKK_04717	25	3.08991	0.093732	0.093732	0.405744	0.000813
serB	211	3.08938	0.433038	0.433038	0.193041	0.000814
yqjH	295	3.08884	0.413349	0.413349	0.24801	0.000815
intZ	39	3.08778	0.0233564	0.0233564	0.436051	0.000817
ENHDLCDP_00313	26	3.08778	0.0299385	0.0299385	0.5595	0.000817
pdxA	202	3.08672	0.489175	0.489175	0.22426	0.000819
JNMOPAKK_04548	74	3.08566	0.159216	0.159216	0.304932	0.000821
MEANNDOC_03741	87	3.08513	0.316837	0.316837	0.25523	0.000822
mgtA	744	3.0804	0.485573	0.485573	0.145324	0.000831
ygcR	191	3.0804	0.35178	0.35178	0.136123	0.000831
gatZ	312	3.07988	0.390382	0.390382	0.192148	0.000832
cysP	315	3.07883	0.374588	0.374588	0.236639	0.000834
ACAAPDJI_01094	10	3.07883	0.11069	0.11069	0.57372	0.000834
ACAAPDJI_01100	4	3.07883	0.15725	0.15725	0.281475	0.000834
lplA	302	3.07779	0.340124	0.340124	0.160645	0.000836
wecB	226	3.07727	0.487604	0.487604	0.204136	0.000837
EFKHFGCB_01017	52	3.07727	0.253083	0.253083	0.103108	0.000837
entS	346	3.07469	0.417015	0.417015	0.219657	0.000842
JNMOPAKK_04547	22	3.07417	0.152514	0.152514	0.343955	0.000843
ygcB	129	3.07366	0.230858	0.230858	0.259182	0.000844
evgS	681	3.07314	0.44549	0.44549	0.196908	0.000845
LEOEJDCF_00001	20	3.07263	0.1297	0.1297	0.186657	0.000846
LEOEJDCF_01022	10	3.07263	0.04958	0.04958	0.4483	0.000846
PHHOHLEH_04362	1	3.07263	0.0265	0.0265	0.84	0.000846
insB1|yrhA	33	3.07212	0.156318	0.156318	0.213089	0.000847
IIGOFCOB_00377	8	3.07058	0.051975	0.051975	0.478	0.00085
MEANNDOC_04188	35	3.06803	0.271323	0.271323	0.166629	0.000855
MEANNDOC_00386	18	3.06803	0.366222	0.366222	0.309216	0.000855
KDGLJHKJ_02186	93	3.06803	0.419346	0.419346	0.145523	0.000855
xseA	322	3.06702	0.344504	0.344504	0.211837	0.000857
KDGLJHKJ_04235	55	3.065	0.255836	0.255836	0.151762	0.000861
KDGLJHKJ_00835	50	3.065	0.334	0.334	0.130976	0.000861
KDGLJHKJ_04848	43	3.065	0.225991	0.225991	0.175742	0.000861
yedN	109	3.06349	0.0955431	0.0955431	0.407977	0.000864
glpD	501	3.06248	0.336355	0.336355	0.228749	0.000866
ygeA	152	3.06248	0.447241	0.447241	0.190763	0.000866
araE	340	3.06248	0.484971	0.484971	0.193626	0.000866
xdhA	568	3.06098	0.468277	0.468277	0.256782	0.000869
LEOEJDCF_02215	7	3.06098	0.0808286	0.0808286	0.468	0.000869
LEOEJDCF_02216	17	3.06098	0.0556706	0.0556706	0.382435	0.000869
MEANNDOC_01189	26	3.05849	0.408731	0.408731	0.214077	0.000874
EFKHFGCB_01542	18	3.05799	0.538444	0.461556	0.124892	0.000875
fliC2	3	3.057	0.112167	0.112167	0.444	0.000877
LEOEJDCF_00653	1	3.057	0.142	0.142	0.436	0.000877
yciM	273	3.05651	0.475328	0.475328	0.192015	0.000878
IIGOFCOB_04281	2	3.05651	0.0221	0.0221	0.8645	0.000878
IIGOFCOB_03484	3	3.05651	0.0235667	0.0235667	0.811	0.000878
IIGOFCOB_04042	2	3.05651	0.0221	0.0221	0.76	0.000878
IIGOFCOB_03485	1	3.05651	0.0177	0.0177	0.987	0.000878
MEANNDOC_00188	44	3.05502	0.352205	0.352205	0.198109	0.000881
ENHDLCDP_03970	2	3.05355	0.0575	0.0575	0.453	0.000884
ENHDLCDP_04207	5	3.05355	0.232	0.232	0.24032	0.000884
ENHDLCDP_02131	2	3.05355	0.0575	0.0575	0.453	0.000884
ENHDLCDP_04246	3	3.05355	0.0471667	0.0471667	0.52	0.000884
ybeZ	225	3.05306	0.453002	0.453002	0.198076	0.000885
LEOEJDCF_04695	87	3.05159	0.0915644	0.0915644	0.190845	0.000888
JNMOPAKK_04546	36	3.0511	0.158097	0.158097	0.2785	0.000889
emrK	340	3.04964	0.444156	0.444156	0.187998	0.000892
gstB	99	3.04964	0.621346	0.378654	0.289773	0.000892
EFKHFGCB_04437	29	3.04964	0.374738	0.374738	0.18307	0.000892
HDLDMBOH_01013	2	3.04964	0.0221	0.0221	0.52115	0.000892
LMDLBPLF_03914	55	3.04818	0.0857564	0.0857564	0.228416	0.000895
ytfJ	126	3.04769	0.53621	0.46379	0.197793	0.000896
GPFNJCEI_04544	4	3.04769	0.061925	0.061925	0.52025	0.000896
yidE	355	3.04721	0.446736	0.446736	0.220484	0.000897
MEANNDOC_02950	84	3.04672	0.326092	0.326092	0.139825	0.000898
yahC	152	3.04624	0.463895	0.463895	0.299183	0.000899
ACAAPDJI_04441	13	3.04624	0.106877	0.106877	0.430977	0.000899
ACAAPDJI_04440	4	3.04624	0.119575	0.119575	0.41375	0.000899
EFKHFGCB_01126	14	3.04528	0.147336	0.147336	0.301471	0.000901
tpr	445	3.04479	0.412721	0.412721	0.165906	0.000902
purU	267	3.04479	0.475896	0.475896	0.167447	0.000902
narI	409	3.04479	0.413437	0.413437	0.154643	0.000902
ddlB|murC	8	3.04383	0.473375	0.473375	0.207575	0.000904
ENHDLCDP_00606	1	3.04383	0.239	0.239	0.453	0.000904
glcC|yghO	7	3.04001	0.245157	0.245157	0.235371	0.000912
ycgB	289	3.03953	0.616675	0.383325	0.219619	0.000913
yddM	205	3.0381	0.338306	0.338306	0.226577	0.000916
recD	646	3.03668	0.332198	0.332198	0.250334	0.000919
GBFAPEAP_01502	23	3.03668	0.0238391	0.0238391	0.649652	0.000919
GBFAPEAP_01494	10	3.03668	0.02475	0.02475	0.7247	0.000919
ygiV	148	3.03574	0.463122	0.463122	0.21403	0.000921
ddlB	144	3.03574	0.534537	0.465463	0.247564	0.000921
fucI	325	3.03574	0.501798	0.498202	0.227899	0.000921
yphG	918	3.03339	0.413234	0.413234	0.14619	0.000926
ENHDLCDP_00765	3	3.03292	0.0913667	0.0913667	0.526333	0.000927
JNMOPAKK_04545|JNMOPAKK_04546	1	3.03245	0.159	0.159	0.413	0.000928
alaS	397	3.03152	0.528613	0.471387	0.228246	0.00093
wzyE	292	3.03105	0.428005	0.428005	0.197077	0.000931
KDGLJHKJ_04822	11	3.03058	0.161691	0.161691	0.180655	0.000932
KDGLJHKJ_04663	25	3.03058	0.163564	0.163564	0.24764	0.000932
KDGLJHKJ_00839	22	3.03058	0.17505	0.17505	0.167459	0.000932
ACAAPDJI_02107	12	3.02872	0.143808	0.143808	0.315608	0.000936
rzpR	103	3.02595	0.200156	0.200156	0.154873	0.000942
ylcI	260	3.02595	0.288685	0.288685	0.134456	0.000942
ydfO	64	3.02595	0.254541	0.254541	0.155408	0.000942
ybcV	99	3.02595	0.0813364	0.0813364	0.228382	0.000942
borD	58	3.02595	0.236048	0.236048	0.140909	0.000942
rzpD|borD	2	3.02595	0.03095	0.03095	0.52705	0.000942
aspS	365	3.02365	0.506753	0.493247	0.206269	0.000947
ACAAPDJI_01138	9	3.02365	0.123822	0.123822	0.31114	0.000947
EFKHFGCB_00687	30	3.02228	0.273497	0.273497	0.296058	0.00095
glpK	293	3.02136	0.427018	0.427018	0.243158	0.000952
ydiP	238	3.01954	0.501461	0.498539	0.174613	0.000956
ydhV	456	3.01909	0.486901	0.486901	0.200208	0.000957
oppD	171	3.01818	0.558358	0.441642	0.266426	0.000959
MEANNDOC_02112	37	3.01773	0.359508	0.359508	0.223176	0.00096
ddpA	312	3.01502	0.370962	0.370962	0.188449	0.000966
PEAKIJPB_04696	190	3.01502	0.132571	0.132571	0.351991	0.000966
PEAKIJPB_04969	39	3.01502	0.0515154	0.0515154	0.102479	0.000966
menE	389	3.01412	0.378509	0.378509	0.224758	0.000968
rsmJ	229	3.01412	0.367837	0.367837	0.18228	0.000968
MEANNDOC_04298	86	3.01368	0.200092	0.200092	0.14855	0.000969
MEANNDOC_04297	75	3.01368	0.222208	0.222208	0.147144	0.000969
nfrB	428	3.01278	0.489668	0.489668	0.235199	0.000971
insO|insI1	5	3.011	0.08136	0.08136	0.3006	0.000975
MEANNDOC_00928	22	3.011	0.342545	0.342545	0.260582	0.000975
MEANNDOC_00929	20	3.011	0.36875	0.36875	0.333105	0.000975
sfsB	138	3.00745	0.335757	0.335757	0.191943	0.000983
acuI	167	3.007	0.50456	0.49544	0.224699	0.000984
feaB	204	3.0048	0.382012	0.382012	0.147381	0.000989
tetA	7	3.0048	0.0657571	0.0657571	0.445529	0.000989
tetR	3	3.0048	0.0855667	0.0855667	0.465333	0.000989
IIGOFCOB_03629	6	3.0048	0.241833	0.241833	0.408167	0.000989
IIGOFCOB_03489	5	3.0048	0.02476	0.02476	0.8296	0.000989
tetA|IIGOFCOB_03488	1	3.0048	0.0177	0.0177	0.982	0.000989
purF	351	3.00393	0.458844	0.458844	0.193594	0.000991
EFKHFGCB_00976	3	3.00393	0.784667	0.215333	0.345	0.000991
GPFNJCEI_02891	7	3.00393	0.187057	0.187057	0.362029	0.000991
yhiJ	431	3.00218	0.342952	0.342952	0.172402	0.000995
MEANNDOC_01942	15	3.00218	0.442533	0.442533	0.320213	0.000995
zntA	707	3	0.336779	0.336779	0.223803	0.001
metG	721	2.99568	0.318649	0.318649	0.196391	0.00101
ybdH	344	2.99568	0.369693	0.369693	0.191699	0.00101
ygjV	111	2.99568	0.422768	0.422768	0.256218	0.00101
entH	134	2.99568	0.44154	0.44154	0.293333	0.00101
yjfM|yjfC	13	2.99568	0.490846	0.490846	0.260995	0.00101
MEANNDOC_03228	45	2.99568	0.412067	0.412067	0.177181	0.00101
MEANNDOC_00155	42	2.99568	0.531171	0.468829	0.178111	0.00101
rhsE	591	2.9914	0.272138	0.272138	0.1855	0.00102
rhsH	104	2.9914	0.303714	0.303714	0.203554	0.00102
fliL	100	2.98716	0.44567	0.44567	0.25715	0.00103
MEANNDOC_01758	66	2.98716	0.344591	0.344591	0.15833	0.00103
EFKHFGCB_00860	4	2.98716	0.161375	0.161375	0.418625	0.00103
JNMOPAKK_04507	216	2.98716	0.195313	0.195313	0.157891	0.00103
IKFDFECD_04313	20	2.98716	0.037155	0.037155	0.46215	0.00103
cycA	366	2.98297	0.414908	0.414908	0.16954	0.00104
nfrA|nfrB	5	2.98297	0.6052	0.3948	0.4326	0.00104
KDGLJHKJ_03433	27	2.98297	0.224185	0.224185	0.146252	0.00104
KDGLJHKJ_03432	6	2.98297	0.191717	0.191717	0.1545	0.00104
ENHDLCDP_02247	6	2.98297	0.1416	0.1416	0.179317	0.00104
ENHDLCDP_03300	4	2.98297	0.34525	0.34525	0.244825	0.00104
cusF	209	2.97881	0.393337	0.393337	0.208082	0.00105
sbcC	763	2.97881	0.442797	0.442797	0.186299	0.00105
EFKHFGCB_04387	245	2.97881	0.187324	0.187324	0.199169	0.00105
GPFNJCEI_04683	2	2.97881	0.0221	0.0221	0.5515	0.00105
ssb|LEOEJDCF_04434	8	2.97469	0.217787	0.217787	0.2432	0.00106
bglX	702	2.97062	0.407063	0.407063	0.214326	0.00107
yejO	717	2.97062	0.383556	0.383556	0.177893	0.00107
xdhB	208	2.97062	0.481325	0.481325	0.279957	0.00107
narP	173	2.97062	0.487924	0.487924	0.172311	0.00107
glpE	120	2.97062	0.493842	0.493842	0.190828	0.00107
yliI	211	2.96658	0.539925	0.460075	0.207395	0.00108
rhaA	601	2.96658	0.297122	0.297122	0.190847	0.00108
dgoD	278	2.96257	0.42255	0.42255	0.190978	0.00109
ydbC	304	2.96257	0.347377	0.347377	0.207356	0.00109
ymgC	164	2.96257	0.424954	0.424954	0.182841	0.00109
cysC	163	2.96257	0.393164	0.393164	0.214448	0.00109
tsaC	68	2.96257	0.549196	0.450804	0.24059	0.00109
MEANNDOC_00773	12	2.96257	0.511833	0.488167	0.204768	0.00109
EFKHFGCB_01538	22	2.95861	0.383336	0.383336	0.1303	0.0011
EFKHFGCB_01537	16	2.95861	0.44575	0.44575	0.112754	0.0011
IIGOFCOB_03360	3	2.95861	0.0530667	0.0530667	0.734333	0.0011
ytfA	171	2.95468	0.305679	0.305679	0.213657	0.00111
wcaN	639	2.95468	0.211006	0.211006	0.175393	0.00111
hldD	290	2.95468	0.3177	0.3177	0.174804	0.00111
wzzB	466	2.95468	0.20647	0.20647	0.169892	0.00111
MEANNDOC_02684	25	2.95468	0.35788	0.35788	0.244742	0.00111
IIGOFCOB_00033	19	2.95468	0.0567947	0.0567947	0.415753	0.00111
yjiC	421	2.95078	0.3381	0.3381	0.129108	0.00112
iraD	248	2.95078	0.372583	0.372583	0.128505	0.00112
yfcJ	366	2.95078	0.424386	0.424386	0.17237	0.00112
bcsA	523	2.95078	0.458956	0.458956	0.17759	0.00112
EFKHFGCB_01016	83	2.95078	0.23298	0.23298	0.128224	0.00112
LEOEJDCF_02917	3	2.95078	0.132667	0.132667	0.573	0.00112
IIGOFCOB_02519	1	2.95078	0.0973	0.0973	0.643	0.00112
ybhF	482	2.94692	0.370521	0.370521	0.189791	0.00113
fabF	248	2.94692	0.299347	0.299347	0.25747	0.00113
bglJ	118	2.94692	0.533406	0.466594	0.139114	0.00113
MEANNDOC_00564	14	2.94692	0.508857	0.491143	0.300936	0.00113
sfmM2	93	2.94692	0.0933688	0.0933688	0.32502	0.00113
ACAAPDJI_03769	13	2.94692	0.121162	0.121162	0.145823	0.00113
ACAAPDJI_02097|ACAAPDJI_02098	4	2.94692	0.097275	0.097275	0.7905	0.00113
pinE	149	2.9431	0.0807423	0.0807423	0.19981	0.00114
PEAKIJPB_03612	63	2.9431	0.208429	0.208429	0.129363	0.00114
IIGOFCOB_00337	2	2.9431	0.06635	0.06635	0.591	0.00114
yhfS	326	2.9393	0.37086	0.37086	0.220478	0.00115
csiD	331	2.9393	0.350554	0.350554	0.191524	0.00115
ppsA	529	2.9393	0.443522	0.443522	0.195499	0.00115
ypfJ	230	2.9393	0.414836	0.414836	0.16407	0.00115
yjjG	143	2.9393	0.448785	0.448785	0.153698	0.00115
eutJ	231	2.9393	0.397639	0.397639	0.174896	0.00115
purC	211	2.9393	0.485669	0.485669	0.205102	0.00115
eutK|eutL	3	2.9393	0.648733	0.351267	0.656667	0.00115
MEANNDOC_02777	175	2.9393	0.253903	0.253903	0.179854	0.00115
ENHDLCDP_01154	8	2.9393	0.279938	0.279938	0.523375	0.00115
LEOEJDCF_04834	49	2.9393	0.0786959	0.0786959	0.404755	0.00115
IIGOFCOB_01987	4	2.9393	0.11725	0.11725	0.47175	0.00115
IIGOFCOB_01718	2	2.9393	0.0221	0.0221	1.0235	0.00115
mscK	650	2.93554	0.468658	0.468658	0.193877	0.00116
dgt	306	2.93554	0.531723	0.468277	0.188002	0.00116
KDGLJHKJ_00888	32	2.93554	0.179756	0.179756	0.129464	0.00116
ACAAPDJI_01099	7	2.93554	0.128943	0.128943	0.560286	0.00116
IIGOFCOB_00002	18	2.93554	0.0186833	0.0186833	0.814778	0.00116
ybaQ	170	2.93181	0.358523	0.358523	0.161298	0.00117
copA	777	2.93181	0.357556	0.357556	0.171389	0.00117
yfaP	218	2.93181	0.442558	0.442558	0.24806	0.00117
rbsC	141	2.93181	0.547575	0.452425	0.177512	0.00117
mepS	112	2.93181	0.598764	0.401236	0.251172	0.00117
yecH|ftnA	3	2.93181	0.162233	0.162233	0.1852	0.00117
EFKHFGCB_02598	3	2.93181	0.436667	0.436667	0.36	0.00117
IIGOFCOB_02244	8	2.93181	0.0618375	0.0618375	0.510825	0.00117
EFKHFGCB_00968	13	2.92812	0.250462	0.250462	0.1834	0.00118
JNMOPAKK_04396	90	2.92812	0.192513	0.192513	0.206954	0.00118
ENHDLCDP_03297	11	2.92812	0.254091	0.254091	0.380727	0.00118
insA	914	2.92445	0.413252	0.413252	0.138046	0.00119
yrhA	225	2.92445	0.452946	0.452946	0.201155	0.00119
rpsT	97	2.92445	0.335044	0.335044	0.15427	0.00119
eutG	545	2.92445	0.369378	0.369378	0.177513	0.00119
yahA	303	2.92445	0.412376	0.412376	0.231579	0.00119
uvrA	686	2.92445	0.361898	0.361898	0.196433	0.00119
hyaD	123	2.92445	0.376763	0.376763	0.200239	0.00119
MEANNDOC_02085	180	2.92445	0.453518	0.453518	0.0806846	0.00119
MEANNDOC_01833	194	2.92445	0.512253	0.487747	0.0680498	0.00119
GBFAPEAP_01427	33	2.92445	0.0632848	0.0632848	0.376303	0.00119
GBFAPEAP_01428	5	2.92445	0.06728	0.06728	0.3206	0.00119
dapF	163	2.92082	0.461701	0.461701	0.21561	0.0012
rcsD	533	2.92082	0.50918	0.49082	0.241537	0.0012
ompC	377	2.92082	0.422111	0.422111	0.146541	0.0012
fumB	381	2.91721	0.483891	0.483891	0.229997	0.00121
frmR	82	2.91721	0.435474	0.435474	0.253737	0.00121
yaiO	258	2.91721	0.505328	0.494672	0.172967	0.00121
torR	167	2.91721	0.450657	0.450657	0.22836	0.00121
ybjD	377	2.91721	0.450153	0.450153	0.168027	0.00121
torC	271	2.91721	0.473889	0.473889	0.184307	0.00121
argA	300	2.91721	0.491658	0.491658	0.19364	0.00121
JNMOPAKK_04357	12	2.91721	0.125333	0.125333	0.290225	0.00121
flmC	534	2.91721	0.171275	0.171275	0.159704	0.00121
LEOEJDCF_04439	156	2.91721	0.239228	0.239228	0.166639	0.00121
NMEJFCLM_03696	3	2.91721	0.0294667	0.0294667	0.40685	0.00121
smc	569	2.91364	0.0885436	0.0885436	0.174125	0.00122
MEANNDOC_00492	69	2.91364	0.305425	0.305425	0.145005	0.00122
cpsG	877	2.91009	0.25996	0.25996	0.134084	0.00123
nuoG	632	2.91009	0.455395	0.455395	0.183146	0.00123
ldrB	349	2.91009	0.508447	0.491553	0.181726	0.00123
ldrC	323	2.91009	0.504665	0.495335	0.19125	0.00123
MEANNDOC_02838	146	2.91009	0.613705	0.386295	0.221319	0.00123
paaK	152	2.90658	0.328671	0.328671	0.146137	0.00124
maeA	402	2.90658	0.442593	0.442593	0.176239	0.00124
bglH	287	2.90658	0.381538	0.381538	0.185937	0.00124
PEAKIJPB_04993	60	2.90658	0.0943433	0.0943433	0.342133	0.00124
LEOEJDCF_04402|LEOEJDCF_04403	4	2.90658	0.11285	0.11285	0.313275	0.00124
speB	385	2.90309	0.369586	0.369586	0.160567	0.00125
yfcI	248	2.90309	0.422225	0.422225	0.18132	0.00125
yhiN	345	2.90309	0.393356	0.393356	0.203274	0.00125
ompF	346	2.90309	0.485631	0.485631	0.195333	0.00125
prmB	335	2.90309	0.309545	0.309545	0.20093	0.00125
astD	466	2.90309	0.383576	0.383576	0.16458	0.00125
ybaV	114	2.90309	0.594784	0.405216	0.196471	0.00125
yhiM	310	2.90309	0.319036	0.319036	0.162667	0.00125
paaJ	152	2.90309	0.308332	0.308332	0.165228	0.00125
aspC	252	2.90309	0.52644	0.47356	0.205745	0.00125
phoE	331	2.90309	0.46546	0.46546	0.162115	0.00125
rpe	124	2.90309	0.422248	0.422248	0.183013	0.00125
map	167	2.90309	0.500396	0.499604	0.206142	0.00125
yadI	132	2.90309	0.503386	0.496614	0.228249	0.00125
aroC	304	2.90309	0.325181	0.325181	0.201592	0.00125
rsmA	206	2.90309	0.344385	0.344385	0.199073	0.00125
folA	151	2.90309	0.461336	0.461336	0.151153	0.00125
ulaB	101	2.90309	0.351529	0.351529	0.191571	0.00125
rne	699	2.90309	0.456432	0.456432	0.210644	0.00125
opgC	239	2.90309	0.503524	0.496476	0.1549	0.00125
ydgU	37	2.90309	0.653192	0.346808	0.271938	0.00125
yadH	194	2.90309	0.479309	0.479309	0.233763	0.00125
zraR	305	2.90309	0.40589	0.40589	0.209819	0.00125
mrdA	271	2.90309	0.499254	0.499254	0.190391	0.00125
yhbE	131	2.90309	0.558666	0.441334	0.190483	0.00125
rpsB	60	2.90309	0.528857	0.471143	0.238612	0.00125
nuoA	123	2.90309	0.506463	0.493537	0.20912	0.00125
ydfG	131	2.90309	0.514956	0.485044	0.236442	0.00125
yjbD	116	2.90309	0.41085	0.41085	0.225639	0.00125
ynbG	13	2.90309	0.121831	0.121831	0.355344	0.00125
flgN|flgM	9	2.90309	0.397189	0.397189	0.268611	0.00125
IIGOFCOB_02501	6	2.90309	0.0427667	0.0427667	0.5645	0.00125
IIGOFCOB_02502	7	2.90309	0.0758	0.0758	0.494914	0.00125
IIGOFCOB_00954	7	2.90309	0.0454714	0.0454714	0.723371	0.00125
IIGOFCOB_00366	1	2.90309	0.0177	0.0177	1.09	0.00125
IIGOFCOB_00440	22	2.90309	0.0357818	0.0357818	0.374255	0.00125
IIGOFCOB_00441	32	2.90309	0.0395281	0.0395281	0.294241	0.00125
IIGOFCOB_00955	9	2.90309	0.0344	0.0344	0.684511	0.00125
IIGOFCOB_00448	6	2.90309	0.0383333	0.0383333	0.448183	0.00125
IIGOFCOB_02930	2	2.90309	0.0221	0.0221	0.923	0.00125
IIGOFCOB_00449	3	2.90309	0.0206333	0.0206333	0.844667	0.00125
IIGOFCOB_02093	5	2.90309	0.05662	0.05662	0.4832	0.00125
IIGOFCOB_01684	1	2.90309	0.0177	0.0177	1.09	0.00125
IIGOFCOB_01685	1	2.90309	0.0177	0.0177	1.09	0.00125
IIGOFCOB_03963	4	2.90309	0.037575	0.037575	0.55375	0.00125
IIGOFCOB_04170	2	2.90309	0.0177	0.0177	1.09	0.00125
IIGOFCOB_04346	2	2.90309	0.03095	0.03095	0.8485	0.00125
IIGOFCOB_00504	13	2.90309	0.0449077	0.0449077	0.609154	0.00125
prlC	534	2.89963	0.37915	0.37915	0.211	0.00126
ydjM	124	2.89963	0.519068	0.480932	0.148548	0.00126
adhE	393	2.89963	0.525915	0.474085	0.196817	0.00126
fepB	290	2.8962	0.423337	0.423337	0.250591	0.00127
yjbH	563	2.8962	0.436802	0.436802	0.168632	0.00127
ydeP	580	2.8962	0.440423	0.440423	0.20642	0.00127
IIGOFCOB_03147	4	2.8962	0.08625	0.08625	0.41775	0.00127
tsgA	328	2.89279	0.466834	0.466834	0.231838	0.00128
shiA	409	2.89279	0.447357	0.447357	0.125467	0.00128
rlmF	259	2.89279	0.426923	0.426923	0.183424	0.00128
syd	172	2.89279	0.553717	0.446283	0.266736	0.00128
MEANNDOC_03994	103	2.89279	0.356106	0.356106	0.227823	0.00128
EFKHFGCB_02106	15	2.89279	0.191733	0.191733	0.25514	0.00128
JNMOPAKK_04514	48	2.89279	0.0788625	0.0788625	0.234462	0.00128
yghX	286	2.88941	0.442781	0.442781	0.230291	0.00129
yfiP	141	2.88941	0.520637	0.479363	0.238681	0.00129
yeaQ	62	2.88941	0.487506	0.487506	0.247582	0.00129
gfcD|gfcC	4	2.88941	0.46025	0.46025	0.3885	0.00129
KDGLJHKJ_01014	16	2.88941	0.235637	0.235637	0.219111	0.00129
GPFNJCEI_04542	1	2.88941	0.0885	0.0885	0.476	0.00129
IIGOFCOB_04354	19	2.88941	0.0516789	0.0516789	0.412305	0.00129
araC	209	2.88606	0.486704	0.486704	0.173428	0.0013
yjbG	215	2.88606	0.402629	0.402629	0.193005	0.0013
EFKHFGCB_03806	16	2.88606	0.153938	0.153938	0.201256	0.0013
EFKHFGCB_03805	11	2.88606	0.132909	0.132909	0.261727	0.0013
EFKHFGCB_04098	7	2.88606	0.281957	0.281957	0.357143	0.0013
soxR	170	2.88273	0.543399	0.456601	0.222774	0.00131
fucR	102	2.88273	0.570904	0.429096	0.228464	0.00131
GPFNJCEI_01139	4	2.88273	0.252	0.252	0.1373	0.00131
OMJDIGGK_04135	4	2.88273	0.03095	0.03095	0.30915	0.00131
xdhC	100	2.87943	0.488288	0.488288	0.232908	0.00132
KDGLJHKJ_02125	10	2.87943	0.17252	0.17252	0.3614	0.00132
ENHDLCDP_03048	4	2.87943	0.150425	0.150425	0.528	0.00132
IIGOFCOB_00280	2	2.87943	0.0796	0.0796	0.383	0.00132
tynA	338	2.87615	0.354936	0.354936	0.109454	0.00133
EFKHFGCB_01010	47	2.87615	0.177923	0.177923	0.108553	0.00133
wcaE	304	2.8729	0.29532	0.29532	0.153844	0.00134
ynaJ	74	2.8729	0.616499	0.383501	0.185819	0.00134
MEANNDOC_03301	42	2.8729	0.286833	0.286833	0.345976	0.00134
PEAKIJPB_03607	25	2.8729	0.133388	0.133388	0.16458	0.00134
hokC|mokC	61	2.86967	0.342615	0.342615	0.167908	0.00135
degP	267	2.86967	0.443641	0.443641	0.181994	0.00135
casD	26	2.86967	0.0544346	0.0544346	0.331422	0.00135
casE	21	2.86967	0.053081	0.053081	0.293474	0.00135
casC	48	2.86967	0.0528833	0.0528833	0.325028	0.00135
GPFNJCEI_01440	72	2.86967	0.285226	0.285226	0.27046	0.00135
GPFNJCEI_03719	1	2.86967	0.363	0.363	0.691	0.00135
EOABKEHD_01610	2	2.86967	0.0575	0.0575	0.4665	0.00135
MEANNDOC_01553	15	2.86646	0.399287	0.399287	0.254213	0.00136
PEAKIJPB_01272	2	2.86646	0.0796	0.0796	0.6265	0.00136
LEOEJDCF_04429	137	2.86646	0.215926	0.215926	0.177703	0.00136
LEOEJDCF_04430	128	2.86646	0.222947	0.222947	0.184498	0.00136
kbl	366	2.86328	0.41499	0.41499	0.185826	0.00137
ydbD	498	2.86328	0.362871	0.362871	0.222371	0.00137
ispH	257	2.86328	0.392954	0.392954	0.181303	0.00137
EFKHFGCB_04321	313	2.86328	0.198652	0.198652	0.255316	0.00137
nrdD	627	2.86012	0.459962	0.459962	0.13996	0.00138
yhjK	321	2.86012	0.545145	0.454855	0.190761	0.00138
rsfS	43	2.86012	0.636556	0.363444	0.319069	0.00138
MEANNDOC_02359	50	2.86012	0.246272	0.246272	0.165394	0.00138
EFKHFGCB_00582	19	2.86012	0.231453	0.231453	0.148426	0.00138
OMJDIGGK_01798	15	2.86012	0.0259467	0.0259467	0.208967	0.00138
OMJDIGGK_01799	30	2.86012	0.0560167	0.0560167	0.158034	0.00138
OMJDIGGK_00323	37	2.86012	0.0817973	0.0817973	0.133217	0.00138
renD	157	2.85699	0.211673	0.211673	0.160111	0.00139
mdtC	945	2.85699	0.375886	0.375886	0.144341	0.00139
ftsK	903	2.85699	0.430929	0.430929	0.210508	0.00139
MEANNDOC_01607	160	2.85699	0.301662	0.301662	0.236606	0.00139
rhsC	1033	2.85387	0.316625	0.316625	0.196598	0.0014
rhsD	1032	2.85387	0.269104	0.269104	0.179715	0.0014
dkgB	518	2.85387	0.481286	0.481286	0.167194	0.0014
sufA	193	2.85387	0.493112	0.493112	0.222783	0.0014
ydiH	164	2.85387	0.501759	0.498241	0.233021	0.0014
eutR	177	2.85387	0.420124	0.420124	0.192183	0.0014
secA	459	2.85387	0.507653	0.492347	0.212816	0.0014
yifL	111	2.85387	0.457919	0.457919	0.147355	0.0014
uspC|otsA	10	2.85387	0.28595	0.28595	0.25711	0.0014
ENHDLCDP_03322	24	2.85387	0.164033	0.164033	0.296458	0.0014
IIGOFCOB_01471	1	2.85387	0.0177	0.0177	1.07	0.0014
IIGOFCOB_04209	16	2.85387	0.0221187	0.0221187	0.928875	0.0014
IIGOFCOB_03448	3	2.85387	0.0324333	0.0324333	0.694333	0.0014
IIGOFCOB_01203	2	2.85387	0.0221	0.0221	0.943	0.0014
IIGOFCOB_04208	2	2.85387	0.02655	0.02655	0.7265	0.0014
IIGOFCOB_00701	3	2.85387	0.0855667	0.0855667	0.428433	0.0014
yjjV	487	2.85078	0.349144	0.349144	0.17358	0.00141
poxB	449	2.85078	0.410796	0.410796	0.126866	0.00141
ACAAPDJI_03972	3	2.85078	0.0855333	0.0855333	0.461033	0.00141
IKFDFECD_04312	12	2.85078	0.07445	0.07445	0.2848	0.00141
betB	348	2.84771	0.396654	0.396654	0.237645	0.00142
argP	323	2.84771	0.373984	0.373984	0.147149	0.00142
scpA	444	2.84771	0.466636	0.466636	0.155939	0.00142
KDGLJHKJ_01799	27	2.84771	0.20817	0.20817	0.221852	0.00142
EFKHFGCB_02763	18	2.84771	0.204028	0.204028	0.247128	0.00142
ENHDLCDP_03469	128	2.84771	0.232641	0.232641	0.157132	0.00142
ENHDLCDP_03468	103	2.84771	0.228876	0.228876	0.126559	0.00142
yidI	74	2.84466	0.353412	0.353412	0.167249	0.00143
KDGLJHKJ_00194	12	2.84466	0.292033	0.292033	0.211125	0.00143
gyrB	604	2.84164	0.45535	0.45535	0.201198	0.00144
asnB	702	2.84164	0.426772	0.426772	0.191273	0.00144
EFKHFGCB_03899	64	2.84164	0.0411969	0.0411969	0.251092	0.00144
EFKHFGCB_00971	38	2.84164	0.211687	0.211687	0.164082	0.00144
EFKHFGCB_00298	86	2.84164	0.26828	0.26828	0.137952	0.00144
EFKHFGCB_01826	5	2.84164	0.09898	0.09898	0.51024	0.00144
EFKHFGCB_04470	7	2.84164	0.0581143	0.0581143	0.262043	0.00144
EFKHFGCB_04602	7	2.84164	0.108743	0.108743	0.4109	0.00144
JNMOPAKK_04486	19	2.84164	0.0619421	0.0619421	0.274759	0.00144
JNMOPAKK_04550	36	2.84164	0.09615	0.09615	0.319697	0.00144
AHCMLOBN_03701	16	2.84164	0.0276375	0.0276375	0.197538	0.00144
yqcG	61	2.83863	0.284056	0.284056	0.228243	0.00145
casE|casD	2	2.83863	0.0929	0.0929	0.389	0.00145
IIGOFCOB_04137	11	2.83863	0.0482545	0.0482545	0.631536	0.00145
IIGOFCOB_04197	1	2.83863	0.0177	0.0177	0.995	0.00145
mak	315	2.83565	0.488121	0.488121	0.201817	0.00146
dcuB	317	2.83565	0.541597	0.458403	0.222045	0.00146
pepT	206	2.83565	0.526572	0.473428	0.175346	0.00146
pepE	201	2.83565	0.44766	0.44766	0.211307	0.00146
nhaR	180	2.83565	0.388197	0.388197	0.195595	0.00146
MEANNDOC_03702	48	2.83565	0.432479	0.432479	0.155585	0.00146
finO	562	2.83565	0.134323	0.134323	0.124443	0.00146
PEAKIJPB_04554	10	2.83565	0.05482	0.05482	0.274587	0.00146
IIGOFCOB_04237	3	2.83565	0.0412667	0.0412667	0.525667	0.00146
IIGOFCOB_00503	5	2.83565	0.06724	0.06724	0.3834	0.00146
ynbA	223	2.83268	0.301153	0.301153	0.185357	0.00147
glgX	311	2.83268	0.508324	0.491676	0.226552	0.00147
nlpA	178	2.83268	0.408706	0.408706	0.165934	0.00147
rffH|wecD	13	2.83268	0.593569	0.406431	0.310816	0.00147
EFKHFGCB_04565	27	2.83268	0.175319	0.175319	0.222406	0.00147
KAEEJBOB_01100	46	2.83268	0.0957674	0.0957674	0.206848	0.00147
paaD	66	2.82974	0.359636	0.359636	0.192783	0.00148
preT	275	2.82974	0.420057	0.420057	0.215789	0.00148
ybiV	212	2.82974	0.482066	0.482066	0.216966	0.00148
ebgA|ebgC	4	2.82974	0.4998	0.4998	0.5955	0.00148
MEANNDOC_01964	7	2.82974	0.457714	0.457714	0.308286	0.00148
MEANNDOC_01943	4	2.82974	0.2035	0.2035	0.323275	0.00148
JNMOPAKK_00517	24	2.82974	0.158504	0.158504	0.397208	0.00148
IIGOFCOB_02085	3	2.82974	0.0206333	0.0206333	0.812667	0.00148
BMBOMDJL_03606	13	2.82974	0.0312923	0.0312923	0.239881	0.00148
yeaR	128	2.82681	0.495337	0.495337	0.185295	0.00149
leuE	174	2.82681	0.487637	0.487637	0.203705	0.00149
ygfM	195	2.82681	0.477775	0.477775	0.210149	0.00149
rclA	296	2.82681	0.520428	0.479572	0.19032	0.00149
patA	376	2.82391	0.450611	0.450611	0.21293	0.0015
yihX	132	2.82391	0.376427	0.376427	0.25012	0.0015
MEANNDOC_03900	2	2.82391	0.248	0.248	0.2535	0.0015
MEANNDOC_03899	1	2.82391	0.292	0.292	0.394	0.0015
ENHDLCDP_02489	17	2.82391	0.0957294	0.0957294	0.213582	0.0015
ftsP	240	2.82102	0.477543	0.477543	0.183974	0.00151
KDGLJHKJ_04808	8	2.82102	0.126	0.126	0.2126	0.00151
traI	1920	2.82102	0.140554	0.140554	0.131155	0.00151
yjeJ	340	2.81816	0.445579	0.445579	0.176652	0.00152
mntH	436	2.81816	0.432471	0.432471	0.194528	0.00152
yehQ	606	2.81816	0.333091	0.333091	0.16602	0.00152
pstC	201	2.81816	0.407513	0.407513	0.241307	0.00152
MEANNDOC_04277	80	2.81816	0.340356	0.340356	0.110096	0.00152
MEANNDOC_03466	55	2.81816	0.578945	0.421055	0.159103	0.00152
EFKHFGCB_01969	20	2.81816	0.18632	0.18632	0.158595	0.00152
EFKHFGCB_01972	19	2.81816	0.193758	0.193758	0.166163	0.00152
hflC	158	2.81531	0.567458	0.432542	0.24019	0.00153
rmuC	313	2.81531	0.427678	0.427678	0.263056	0.00153
EFKHFGCB_01396	20	2.81531	0.138785	0.138785	0.26913	0.00153
EFKHFGCB_00530	5	2.81531	0.05838	0.05838	0.215102	0.00153
EFKHFGCB_03149	11	2.81531	0.233218	0.233218	0.279309	0.00153
EFKHFGCB_03232	2	2.81531	0.0442	0.0442	0.565	0.00153
EFKHFGCB_03231	1	2.81531	0.0265	0.0265	0.923	0.00153
ydfK	240	2.81248	0.365371	0.365371	0.113448	0.00154
ynaE	242	2.81248	0.319994	0.319994	0.115122	0.00154
pinR	156	2.81248	0.374906	0.374906	0.108305	0.00154
pinQ	157	2.81248	0.372855	0.372855	0.108711	0.00154
yciV	152	2.81248	0.477453	0.477453	0.196588	0.00154
dld	422	2.81248	0.446861	0.446861	0.193895	0.00154
traC	713	2.81248	0.144509	0.144509	0.167389	0.00154
glpX	240	2.80967	0.477874	0.477874	0.226617	0.00155
yahI	405	2.80688	0.323791	0.323791	0.159778	0.00156
rhsO	368	2.80688	0.36507	0.36507	0.171947	0.00156
livH	318	2.80688	0.304911	0.304911	0.175133	0.00156
MEANNDOC_01471	15	2.80688	0.405867	0.405867	0.207037	0.00156
JNMOPAKK_02551	16	2.80688	0.142194	0.142194	0.348687	0.00156
LEOEJDCF_04478	298	2.80688	0.194358	0.194358	0.215793	0.00156
KAEEJBOB_03591	14	2.80688	0.0796071	0.0796071	0.213635	0.00156
kdpA	362	2.8041	0.435869	0.435869	0.230276	0.00157
peaD	105	2.8041	0.143778	0.143778	0.121699	0.00157
truB	184	2.8041	0.432837	0.432837	0.132554	0.00157
dgoT	276	2.8041	0.450054	0.450054	0.198831	0.00157
IIGOFCOB_01923	2	2.8041	0.04425	0.04425	0.656	0.00157
puuD	131	2.80134	0.510711	0.489289	0.118689	0.00158
cheA	420	2.80134	0.4544	0.4544	0.199258	0.00158
ttdA	245	2.80134	0.427082	0.427082	0.202435	0.00158
rcsA	132	2.80134	0.635873	0.364127	0.328713	0.00158
allD	314	2.80134	0.452689	0.452689	0.209638	0.00158
yebK	190	2.80134	0.531382	0.468618	0.218579	0.00158
slyA	51	2.80134	0.495698	0.495698	0.240609	0.00158
pta	345	2.80134	0.541857	0.458143	0.22102	0.00158
MEANNDOC_03212	7	2.80134	0.457571	0.457571	0.3078	0.00158
NMEJFCLM_02951	2	2.80134	0.31	0.31	0.3145	0.00158
rimL	147	2.7986	0.493745	0.493745	0.201573	0.00159
potD	239	2.7986	0.412868	0.412868	0.177191	0.00159
yebF	134	2.7986	0.431585	0.431585	0.243027	0.00159
EFKHFGCB_04471	10	2.7986	0.09104	0.09104	0.11016	0.00159
ENHDLCDP_02682	16	2.7986	0.311906	0.311906	0.20971	0.00159
PEAKIJPB_03482	115	2.7986	0.120812	0.120812	0.159865	0.00159
PEAKIJPB_03481	107	2.7986	0.147419	0.147419	0.352907	0.00159
EOABKEHD_04120	34	2.7986	0.0822265	0.0822265	0.337938	0.00159
plaP	333	2.79588	0.475562	0.475562	0.157254	0.0016
msrC	108	2.79588	0.527782	0.472218	0.20696	0.0016
yibN	132	2.79588	0.482858	0.482858	0.137186	0.0016
grxC	69	2.79588	0.436365	0.436365	0.220488	0.0016
ydcL	180	2.79317	0.521468	0.478532	0.224667	0.00161
epmB	274	2.79317	0.421579	0.421579	0.18956	0.00161
ligA	462	2.79317	0.414827	0.414827	0.206162	0.00161
tehB	202	2.79317	0.502467	0.497533	0.209064	0.00161
potB	156	2.79317	0.478293	0.478293	0.187058	0.00161
MEANNDOC_01058	22	2.79317	0.5725	0.4275	0.228645	0.00161
LEOEJDCF_03986	38	2.79317	0.0549395	0.0549395	0.349668	0.00161
yabI	291	2.79048	0.37847	0.37847	0.186552	0.00162
dcuC	363	2.79048	0.477844	0.477844	0.19588	0.00162
hybB	219	2.79048	0.473025	0.473025	0.226922	0.00162
manR	176	2.79048	0.207824	0.207824	0.309663	0.00162
MEANNDOC_01988	104	2.79048	0.293189	0.293189	0.332778	0.00162
EFKHFGCB_01008	19	2.79048	0.166668	0.166668	0.137747	0.00162
iscS	198	2.78781	0.451724	0.451724	0.230352	0.00163
dinF	349	2.78781	0.450252	0.450252	0.155408	0.00163
yjeI	122	2.78516	0.416072	0.416072	0.152452	0.00164
smpB	166	2.78516	0.472145	0.472145	0.217021	0.00164
intA	105	2.78516	0.27206	0.27206	0.183081	0.00164
ribF	141	2.78516	0.466911	0.466911	0.188413	0.00164
hcaR	97	2.78516	0.518559	0.481441	0.186948	0.00164
yeaH	287	2.78516	0.462714	0.462714	0.174785	0.00164
yeaV	263	2.78516	0.454656	0.454656	0.203604	0.00164
hyfC	193	2.78516	0.371175	0.371175	0.136574	0.00164
EFKHFGCB_01230	5	2.78516	0.4495	0.4495	0.265	0.00164
PEAKIJPB_04695	156	2.78516	0.138404	0.138404	0.279555	0.00164
LEOEJDCF_04389	48	2.78516	0.108592	0.108592	0.266315	0.00164
LEOEJDCF_04388	77	2.78516	0.0935364	0.0935364	0.250132	0.00164
NMEJFCLM_04589	20	2.78516	0.066795	0.066795	0.35456	0.00164
NMEJFCLM_04590	20	2.78516	0.066795	0.066795	0.35456	0.00164
mutT	166	2.78252	0.429736	0.429736	0.209229	0.00165
glxR	238	2.78252	0.47295	0.47295	0.249202	0.00165
marB	58	2.78252	0.408317	0.408317	0.238667	0.00165
araA	566	2.78252	0.359099	0.359099	0.215104	0.00165
EFKHFGCB_00793	56	2.78252	0.154475	0.154475	0.29034	0.00165
JNMOPAKK_04544	31	2.78252	0.181016	0.181016	0.315484	0.00165
JNMOPAKK_04417|JNMOPAKK_04418	1	2.78252	0.133	0.133	0.466	0.00165
PEAKIJPB_03800	1	2.78252	0.0442	0.0442	0.743	0.00165
ACAAPDJI_01136	30	2.78252	0.19317	0.19317	0.301891	0.00165
ACAAPDJI_02084	19	2.78252	0.0977632	0.0977632	0.521684	0.00165
menC	243	2.77989	0.363302	0.363302	0.197388	0.00166
plsC	150	2.77989	0.506072	0.493928	0.188266	0.00166
MEANNDOC_01049	22	2.77989	0.301295	0.301295	0.190455	0.00166
KDGLJHKJ_03959	175	2.77989	0.287679	0.287679	0.0807827	0.00166
recG	629	2.77728	0.337191	0.337191	0.215701	0.00167
ygjQ	252	2.77728	0.317892	0.317892	0.201769	0.00167
EFKHFGCB_02305	9	2.77728	0.272333	0.272333	0.336178	0.00167
JNMOPAKK_04536	327	2.77728	0.137724	0.137724	0.248704	0.00167
ENHDLCDP_03418	12	2.77728	0.120942	0.120942	0.343144	0.00167
ENHDLCDP_02550	4	2.77728	0.106275	0.106275	0.143325	0.00167
treB	425	2.77469	0.455408	0.455408	0.184726	0.00168
rpoB	425	2.77469	0.560666	0.439334	0.21065	0.00168
betI	120	2.77469	0.36761	0.36761	0.312078	0.00168
MEANNDOC_02073	69	2.77469	0.155091	0.155091	0.136985	0.00168
MEANNDOC_01798	62	2.77469	0.218379	0.218379	0.136388	0.00168
MEANNDOC_02074	39	2.77469	0.131967	0.131967	0.188924	0.00168
MEANNDOC_02075	47	2.77469	0.175787	0.175787	0.12053	0.00168
MEANNDOC_02081	34	2.77469	0.155053	0.155053	0.139129	0.00168
LEOEJDCF_04401	16	2.77469	0.0547312	0.0547312	0.428875	0.00168
IKFDFECD_03335	14	2.77469	0.0802857	0.0802857	0.273593	0.00168
IIGOFCOB_03747	3	2.77469	0.0383	0.0383	0.565667	0.00168
[truncated: 76,404 more rows]
[truncated: 1 more columns]

## Sheet: 24_kmers21-41_(sugg)significant
gene	hits	maxp	avg_af	avg_maf	avg_beta	minp	GO terms (Biological process)	GO Terms (Cellular component)
ENHDLCDP_02516 (=yecC in P1S2)	1	6.69897	0.336	0.336	0.53	2e-07	L-cystine transport, diaminopimelate transport, aminopimelate transport, amino acid transmembrane transport, amino acid transport	plasma membrane, membrane
ENHDLCDP_01874 (=gnd in P1S2)	1	6.33255	0.124	0.124	0.641	4.65e-07	gnd: pentose-phosphate shunt, D-gluconate catabolic process, D-gluconate metabolic process	cytosol

## Sheet: 48_SNPs
Gene	variant (strain_position_SNP)	af	filter-pvalue	lrt-pvalue	beta	beta-std-err	variant_h2	notes	GO terms (Biological process)	GO Terms (Cellular component)
fliF	CP009273_2008002_C_T	0.106	7.93e-05	5.56e-06	0.702	0.147	0.413		bacterial-type flagellum-dependent cell motility	cytosol, plasma membrane, integral component of plasma membrane, bacterial-type flagellum, bacterial-type flagellum basal body, membrane, integral component of membrane, outer membrane-bounded periplasmic space
ybeL	CP009273_670947_T_C	0.142	6.83e-05	1.97e-05	0.586	0.131	0.39
agaA	CP009273_3274447_C_T	0.124	0.0157	2.13e-05	0.565	0.127	0.388
yacH	CP009273_126575_G_A	0.204	0.00134	2.39e-05	0.484	0.11	0.386
fadL/ yfdF	CP009273_2456345_C_A	0.381	9.21e-05	2.41e-05	0.426	0.0966	0.386
dcuS	CP009273_4340871_C_T	0.186	0.000339	7.15e-05	0.524	0.127	0.365
tdh	CP009273_3783911_C_T	0.628	3.6e-05	7.17e-05	-0.435	0.105	0.365
yfiB/ rplS	CP009273_2737483_T_CA	0.248	8.88e-05	7.2e-05	-0.439	0.106	0.365
fepA	CP009273_606841_G_A	0.15	0.000629	8.08e-05	0.53	0.129	0.362
tsaB	CP009273_1885118_T_C	0.106	0.0152	8.36e-05	-0.559	0.137	0.361
yddM	CP009273_1546781_C_T	0.186	0.000157	8.63e-05	0.496	0.122	0.361
lfhA	CP009273_245475_AGCG_GGCA	0.142	4.1e-06	9.25e-05	0.573	0.141	0.359
mlaA	CP009273_2457898_GCAGCTGAGCGCGG_ACAACTGCGCACGA	0.434	2.62e-05	9.74e-05	-0.372	0.0919	0.358
ilvD	CP009273_3947152_G_A	0.177	0.00242	9.85e-05	-0.593	0.147	0.358
	CP009273_126289_T_G	0.177	0.000197	0.000125	0.497	0.125	0.353
	CP009273_3209793_G_A	0.133	0.0109	0.000125	-0.498	0.125	0.353
	CP009273_405809_T_C	0.283	0.000903	0.000129	-0.51	0.128	0.352
	CP009273_3532753_T_C	0.407	0.000254	0.000139	0.379	0.096	0.351
	CP009273_789014_T_C	0.575	0.0131	0.00016	0.413	0.106	0.348
	CP009273_3784913_A_G	0.646	3.9e-05	0.00016	-0.37	0.0945	0.348
	CP009273_3482517_C_T	0.159	0.00108	0.000167	0.512	0.131	0.347
	CP009273_2231545_G_T	0.115	2.88e-05	0.000192	0.607	0.157	0.344
	CP009273_2862408_C_T	0.115	2.88e-05	0.000192	0.607	0.157	0.344
	CP009273_324646_GC_AT	0.327	0.000101	0.000198	-0.412	0.107	0.343
	CP009273_2922340_G_T	0.133	0.016	0.0002	-0.482	0.125	0.343
	CP009273_3192146_A_G	0.15	0.00139	0.000202	0.512	0.133	0.343
	CP009273_4389956_C_T	0.106	0.00456	0.000212	0.529	0.138	0.342
	CP009273_4423910_T_C	0.168	0.0115	0.000213	0.429	0.112	0.342
	CP009273_324659_G_A	0.372	0.000103	0.000221	-0.4	0.105	0.341
	CP009273_643672_T_C	0.354	0.0007	0.000223	-0.471	0.123	0.341
	CP009273_2143795_A_G	0.425	0.000626	0.000279	-0.427	0.114	0.336
	CP009273_3009883_C_T	0.106	0.00165	0.000284	0.553	0.148	0.335
	CP009273_3108398_GTT_ACC	0.743	0.02	0.000315	0.399	0.107	0.333
	CP009273_740161_T_G	0.381	0.000178	0.000337	-0.394	0.107	0.331
	CP009273_406513_CGT_ACC	0.239	0.00175	0.000343	-0.468	0.127	0.331
	CP009273_1883236_C_T	0.195	0.0103	0.000343	0.416	0.113	0.331
	CP009273_1883251_C_T	0.195	0.0103	0.000343	0.416	0.113	0.331
	CP009273_1883257_GCCC_ACCT	0.195	0.0103	0.000343	0.416	0.113	0.331
	CP009273_1423662_G_A	0.124	0.00588	0.000345	0.455	0.123	0.331
	CP009273_3110258_C_T	0.212	0.00394	0.00035	0.405	0.11	0.331
	CP009273_2005384_T_G	0.124	3.25e-05	0.000351	0.556	0.151	0.33
	CP009273_2005402_G_A	0.124	3.25e-05	0.000351	0.556	0.151	0.33
	CP009273_3230639_A_G	0.124	3.25e-05	0.000351	0.556	0.151	0.33
	CP009273_3299221_C_T	0.186	0.00118	0.000388	0.397	0.108	0.328
	CP009273_921441_A_G	0.168	0.00121	0.0004	0.448	0.123	0.327
	CP009273_998923_T_G	0.159	0.0107	0.000402	-0.441	0.121	0.327
	CP009273_3841829_G_C	0.106	0.023	0.000407	-0.525	0.144	0.327
	CP009273_244617_C_T	0.177	0.00056	0.00041	0.451	0.124	0.327
	CP009273_323932_G_A	0.115	9.63e-07	0.00044	0.55	0.152	0.325
	CP009273_2110000_G_A	0.204	4.16e-06	0.000443	0.397	0.11	0.325
	CP009273_244232_C_A	0.195	0.000461	0.000454	0.421	0.116	0.324
	CP009273_2564478_C_A	0.115	0.0179	0.000456	0.482	0.133	0.324
	CP009273_2564505_GCGT_ACGC	0.115	0.0179	0.000456	0.482	0.133	0.324
	CP009273_4077545_C_T	0.327	0.000828	0.000457	-0.366	0.101	0.324
	CP009273_3110252_A_G	0.469	0.000181	0.000459	0.323	0.0895	0.324
	CP009273_2537635_G_A	0.106	0.000609	0.000465	0.596	0.165	0.324
	CP009273_1612818_A_G	0.133	0.000157	0.000476	0.549	0.153	0.323
	CP009273_2564562_A_G	0.558	0.0235	0.000489	0.411	0.114	0.323
	CP009273_3537772_C_A	0.115	9.13e-05	0.000492	0.55	0.153	0.323
	CP009273_3600716_C_T	0.681	0.0134	0.000496	0.366	0.102	0.322
	CP009273_3623747_A_G	0.124	0.00132	0.000501	0.522	0.145	0.322
	CP009273_2232787_C_T	0.124	0.000362	0.000504	0.491	0.137	0.322
	CP009273_3110323_G_T	0.221	0.000106	0.000513	0.384	0.107	0.322
	CP009273_3363287_GCA_ACC	0.239	0.00111	0.000513	-0.465	0.13	0.322
	CP009273_2089831_CGGT_TGGA	0.124	0.00294	0.000547	0.512	0.144	0.32
	CP009273_1775272_G_A	0.177	0.00493	0.000559	0.521	0.147	0.32
	CP009273_2014886_CGCC_TGCT	0.15	0.00142	0.000565	0.532	0.15	0.319
	CP009273_3597052_AGCG_GGCA	0.106	0.0289	0.000571	-0.489	0.138	0.319
	CP009273_2830584_C_T	0.31	0.000596	0.000573	-0.374	0.105	0.319
	CP009273_1448130_T_C	0.239	0.00564	0.000578	-0.404	0.114	0.319
	CP009273_2575474_CAAT_TAAC	0.602	0.00026	0.000606	-0.386	0.109	0.318
	CP009273_2535545_A_T	0.637	0.0132	0.000615	0.36	0.102	0.317
	CP009273_694833_T_G	0.142	0.000578	0.000618	0.492	0.14	0.317
	CP009273_3110224_G_A	0.186	0.0129	0.000621	0.413	0.117	0.317
	CP009273_2003793_A_G	0.602	0.000698	0.000634	0.297	0.0845	0.317
	CP009273_3974552_G_C	0.142	0.00562	0.000636	0.45	0.128	0.317
	CP009273_1110793_G_A	0.133	3.8e-06	0.000637	0.509	0.145	0.316
	CP009273_1110803_ACCG_GCCC	0.133	3.8e-06	0.000637	0.509	0.145	0.316
	CP009273_2955256_G_C	0.257	0.0126	0.000652	-0.366	0.104	0.316
	CP009273_3110210_CAGT_AAGC	0.177	0.0108	0.000664	0.407	0.116	0.316
	CP009273_3330010_A_G	0.735	0.000598	0.000675	-0.409	0.117	0.315
	CP009273_1883242_CACC_TACT	0.204	0.013	0.000679	0.384	0.11	0.315
	CP009273_3556626_T_A	0.195	0.0108	0.000687	-0.39	0.112	0.315
	CP009273_2076974_G_A	0.106	0.00171	0.000701	0.577	0.165	0.314
	CP009273_1678484_A_T	0.168	0.000616	0.00071	0.42	0.121	0.314
	CP009273_2644105_A_G	0.159	0.000943	0.000717	0.462	0.133	0.314
	CP009273_4116265_GAGCGTG_AAGTTCC	0.221	0.00376	0.000746	-0.367	0.106	0.313
	CP009273_3550794_C_T	0.336	0.000778	0.000764	-0.391	0.113	0.312
	CP009273_324611_CAAT_TAAC	0.504	0.00836	0.000772	-0.379	0.109	0.312
	CP009273_324626_C_T	0.504	0.00836	0.000772	-0.379	0.109	0.312
	CP009273_2014901_GGTGGTCGTTGCC_TGTCGTAGTCGCT	0.159	0.00121	0.000784	0.493	0.143	0.311
	CP009273_398483_C_T	0.115	0.000916	0.000788	0.538	0.156	0.311
	CP009273_1377064_T_C	0.637	0.000654	0.000795	-0.425	0.123	0.311
	CP009273_1001051_C_A	0.159	0.0344	0.000797	-0.462	0.134	0.311
	CP009273_2780979_A_C	0.142	0.00163	0.0008	0.491	0.143	0.311
	CP009273_1886329_T_C	0.124	0.0141	0.000802	0.44	0.128	0.311
	CP009273_2090349_GTTACTG_TTTATTA	0.106	0.00189	0.000805	0.551	0.16	0.311
	CP009273_2146241_G_A	0.319	0.0786	0.000815	0.479	0.139	0.311
	CP009273_1005560_A_G	0.221	0.00204	0.000819	-0.456	0.133	0.31
	CP009273_2356495_G_C	0.115	0.000286	0.000823	0.53	0.154	0.31
	CP009273_1801157_A_G	0.761	0.16	0.000832	0.485	0.141	0.31
	CP009273_69833_T_C	0.115	0.000975	0.000848	0.557	0.162	0.31
	CP009273_4453179_C_T	0.106	0.00416	0.000857	0.485	0.142	0.309
	CP009273_1973100_G_A	0.133	0.00328	0.000877	0.525	0.153	0.309
	CP009273_2909864_G_T	0.159	0.0178	0.000893	-0.448	0.131	0.308
	CP009273_2647528_A_G	0.398	0.000949	0.000935	-0.387	0.114	0.307
	CP009273_3363289_A_C	0.566	0.00217	0.000943	0.365	0.107	0.307
	CP009273_4587495_G_A	0.239	3.84e-05	0.000947	0.371	0.109	0.307
	CP009273_3700217_A_G	0.531	0.000313	0.000955	-0.359	0.106	0.307
	CP009273_2316205_C_T	0.168	0.00137	0.000963	0.454	0.134	0.306
	CP009273_7498_A_G	0.611	0.000459	0.000974	0.296	0.0875	0.306
	CP009273_3071874_G_A	0.124	0.000132	0.000978	0.481	0.142	0.306
	CP009273_246107_TA_GG	0.283	0.000308	0.000982	0.358	0.106	0.306
	CP009273_578236_C_T	0.558	0.000731	0.000991	-0.327	0.0968	0.306
	CP009273_200662_T_G	0.15	0.00192	0.00102	0.49	0.145	0.305
	CP009273_713494_G_C	0.142	0.0124	0.00103	-0.418	0.124	0.305
	CP009273_3700013_G_A	0.15	0.0173	0.00103	-0.427	0.127	0.305
	CP009273_155724_G_T	0.15	0.000381	0.00105	0.49	0.146	0.304
	CP009273_3597974_C_T	0.133	0.0235	0.00105	-0.427	0.127	0.304
	CP009273_4114633_TTGCAAG_CTGTAAT	0.115	1.38e-05	0.00109	0.513	0.153	0.303
	CP009273_4380815_G_T	0.389	0.0322	0.00109	-0.484	0.144	0.303
	CP009273_618058_TAATGCA_GAACGCG	0.23	0.00311	0.0011	-0.359	0.107	0.303
	CP009273_2532823_C_T	0.416	0.0922	0.00111	0.471	0.141	0.303
	CP009273_3871733_G_A	0.212	0.016	0.00111	-0.41	0.122	0.303
	CP009273_3050226_TG_GA	0.265	0.00182	0.00113	0.367	0.11	0.303
	CP009273_3060113_G_A	0.478	0.000676	0.00113	-0.35	0.105	0.302
	CP009273_3373315_A_G	0.823	0.137	0.00115	0.458	0.137	0.302
	CP009273_650213_GCCA_ACCC	0.31	0.000539	0.00116	-0.341	0.102	0.302
	CP009273_4578029_T_C	0.363	0.000387	0.00116	0.297	0.089	0.302
	CP009273_605548_C_A	0.611	0.000791	0.00117	-0.385	0.115	0.302
	CP009273_3110335_G_A	0.212	0.00023	0.00117	0.363	0.109	0.302
	CP009273_1030431_C_T	0.195	0.00034	0.00118	0.422	0.127	0.301
	CP009273_134670_A_G	0.469	0.00262	0.00119	-0.374	0.113	0.301
	CP009273_764633_T_G	0.133	0.0256	0.00119	-0.414	0.125	0.301
	CP009273_1764146_T_C	0.23	0.0172	0.00119	0.369	0.111	0.301
	CP009273_4392574_T_A	0.106	0.00196	0.00119	0.538	0.162	0.301
	CP009273_859325_T_C	0.142	4.67e-05	0.0012	0.478	0.144	0.301
	CP009273_3074686_C_T	0.204	0.00148	0.0012	0.392	0.118	0.301
	CP009273_1480425_C_T	0.168	0.0172	0.00124	-0.4	0.121	0.3
	CP009273_2748458_T_A	0.195	0.00115	0.00124	0.41	0.124	0.3
	CP009273_3923080_G_A	0.106	0.0171	0.00124	0.46	0.139	0.3
	CP009273_1839598_G_A	0.15	0.0233	0.00125	-0.425	0.128	0.3
	CP009273_3209740_G_A	0.407	0.0168	0.00125	-0.369	0.111	0.3
	CP009273_111723_T_C	0.15	0.00443	0.00127	0.502	0.152	0.299
	CP009273_3700571_A_G	0.115	0.0341	0.00127	-0.454	0.137	0.299
	CP009273_3091608_T_G	0.124	0.0196	0.00128	0.427	0.129	0.299
	CP009273_3386814_A_T	0.115	0.00944	0.00128	0.441	0.133	0.299
	CP009273_69845_GGTA_CGTT	0.168	0.00141	0.00129	0.446	0.135	0.299
	CP009273_2014820_GTCC_ATCA	0.124	0.00121	0.00132	0.483	0.147	0.299
	CP009273_3700184_ATAA_GTAG	0.133	0.0257	0.00132	-0.444	0.135	0.299
	CP009273_720307_A_G	0.177	0.00119	0.00134	0.398	0.121	0.298
	CP009273_1764898_C_T	0.381	0.000956	0.00134	-0.385	0.117	0.298
	CP009273_2748440_GGCATTT_AGCGTTC	0.204	0.00101	0.00134	0.404	0.123	0.298
	CP009273_3634872_G_A	0.496	0.000292	0.00134	-0.345	0.105	0.298
	CP009273_4034274_TCTGC_CCTGA	0.106	4.09e-06	0.00136	0.543	0.165	0.298
	CP009273_610227_G_A	0.195	0.00515	0.00137	0.372	0.113	0.298
	CP009273_167583_GCGT_ACGC	0.487	0.000534	0.00138	-0.345	0.105	0.297
	CP009273_66215_T_C	0.159	6.01e-05	0.0014	0.447	0.137	0.297
	CP009273_66221_C_T	0.159	6.01e-05	0.0014	0.447	0.137	0.297
	CP009273_2819733_C_T	0.115	5.83e-05	0.0014	0.505	0.154	0.297
	CP009273_2903508_T_C	0.345	0.00405	0.00141	-0.436	0.133	0.297
	CP009273_3472965_ACCA_GCCG	0.106	0.00413	0.00141	0.575	0.176	0.297
	CP009273_3700130_A_T	0.15	0.0218	0.00141	-0.425	0.13	0.297
	CP009273_4367453_G_T	0.221	0.000217	0.00142	0.372	0.114	0.297
	CP009273_813805_G_A	0.106	0.0428	0.00143	-0.456	0.139	0.296
	CP009273_889594_C_T	0.664	0.066	0.00143	0.38	0.116	0.296
	CP009273_1006407_A_G	0.531	0.000267	0.00144	-0.348	0.107	0.296
	CP009273_694782_G_A	0.106	0.00162	0.00145	0.533	0.163	0.296
	CP009273_2151845_CCGT_TCGC	0.221	0.0109	0.00145	-0.344	0.105	0.296
	CP009273_3244728_C_T	0.195	0.00232	0.00145	0.413	0.126	0.296
	CP009273_1801340_T_C	0.761	0.164	0.00146	0.452	0.138	0.296
	CP009273_2457917_G_T	0.487	0.000452	0.00146	-0.33	0.101	0.296
	CP009273_3588636_A_G	0.142	8.34e-05	0.00146	0.432	0.133	0.296
	CP009273_4587696_T_C	0.248	0.000136	0.00146	0.349	0.107	0.296
	CP009273_1438597_T_G	0.115	0.0322	0.00147	-0.455	0.139	0.296
	CP009273_1493172_T_A	0.15	0.0302	0.00147	0.405	0.124	0.296
	CP009273_612441_A_G	0.159	0.0574	0.00148	-0.396	0.121	0.296
	CP009273_612447_ACCA_GCCG	0.159	0.0574	0.00148	-0.396	0.121	0.296
	CP009273_2012192_T_C	0.186	0.00139	0.00148	0.405	0.124	0.296
	CP009273_4401646_A_G	0.159	0.0408	0.00151	0.394	0.121	0.295
	CP009273_502042_T_C	0.31	0.0111	0.00153	0.345	0.106	0.295
	CP009273_1988496_A_G	0.204	0.00151	0.00153	0.438	0.135	0.295
	CP009273_2020470_A_G	0.938	0.181	0.00153	0.566	0.174	0.295
	CP009273_1406476_CCTTGCC_TCTCGCA	0.15	0.00236	0.00154	0.379	0.117	0.295
	CP009273_3932519_GACC_AACT	0.124	0.00734	0.00154	0.463	0.142	0.295
	CP009273_3749479_G_A	0.558	0.000621	0.00156	-0.333	0.103	0.294
	CP009273_2014800_CTG_TTA	0.115	0.00175	0.00158	0.512	0.158	0.294
	CP009273_2335021_A_G	0.168	0.0535	0.00159	-0.416	0.129	0.294
	CP009273_2030107_T_C	0.575	0.000969	0.0016	0.299	0.0925	0.294
	CP009273_2302722_C_T	0.248	0.00715	0.00161	0.34	0.105	0.293
	CP009273_359656_A_G	0.159	0.00616	0.00163	0.378	0.117	0.293
	CP009273_1079767_GCCT_TCCC	0.496	0.000563	0.00164	-0.347	0.107	0.293
	CP009273_2782505_G_A	0.124	0.0075	0.00165	0.447	0.139	0.293
	CP009273_3361786_G_A	0.274	0.00678	0.00165	-0.351	0.109	0.293
	CP009273_3710284_G_A	0.301	0.000748	0.00165	0.33	0.102	0.293
	CP009273_1004802_T_G	0.239	0.00392	0.00166	-0.427	0.132	0.293
	CP009273_2150054_A_G	0.425	0.000746	0.00166	-0.352	0.109	0.293
	CP009273_1534361_G_A	0.265	0.000745	0.0017	0.367	0.114	0.292
	CP009273_3949140_G_C	0.336	0.00468	0.0017	-0.44	0.137	0.292
	CP009273_4587690_C_T	0.23	0.000214	0.0017	0.356	0.111	0.292
	CP009273_963147_T_C	0.159	0.000388	0.00172	0.478	0.149	0.292
	CP009273_1991257_G_A	0.54	0.0149	0.00173	-0.331	0.103	0.292
	CP009273_2911887_A_G	0.628	0.000971	0.00173	-0.395	0.123	0.292
	CP009273_2870695_T_C	0.248	0.00455	0.00176	-0.48	0.15	0.291
	CP009273_3146482_T_A	0.159	0.0095	0.00176	0.374	0.117	0.291
	CP009273_3767626_GGATGCATCACAA_AAACAAAGCGCAG	0.106	1.21e-05	0.00176	0.57	0.178	0.291
	CP009273_3482835_G_A	0.115	0.045	0.00179	0.43	0.134	0.291
	CP009273_1986691_T_A	0.106	0.00443	0.0018	0.541	0.169	0.29
	CP009273_2895992_AGTA_GGTG	0.381	0.00328	0.0018	0.315	0.0983	0.291
	CP009273_4388260_C_A	0.345	0.00696	0.0018	-0.394	0.123	0.29
	CP009273_3640495_T_C	0.327	0.0394	0.00181	0.371	0.116	0.29
	CP009273_688094_G_A	0.115	9.52e-06	0.00182	0.531	0.166	0.29
	CP009273_1533944_G_A	0.124	0.0198	0.00182	0.456	0.143	0.29
	CP009273_1533968_C_T	0.124	0.0198	0.00182	0.456	0.143	0.29
	CP009273_1534973_A_C	0.124	0.0198	0.00182	0.456	0.143	0.29
	CP009273_1887668_A_G	0.257	0.00088	0.00182	-0.33	0.103	0.29
	CP009273_2882151_TGAC_CGAG	0.124	0.0226	0.00182	0.419	0.131	0.29
	CP009273_3600152_A_G	0.301	0.0324	0.00182	0.361	0.113	0.29
	CP009273_3600179_A_G	0.301	0.0324	0.00182	0.361	0.113	0.29
	CP009273_406748_ATAAC_GCAAT	0.23	6.17e-05	0.00183	0.344	0.108	0.29
	CP009273_3105808_C_T	0.115	0.000393	0.00183	0.471	0.147	0.29
	CP009273_168461_AC_GT	0.274	0.00187	0.00187	0.322	0.101	0.29
	CP009273_1401600_T_G	0.664	0.00339	0.00187	-0.362	0.114	0.29
	CP009273_1401612_C_G	0.637	0.00388	0.00187	-0.336	0.105	0.29
	CP009273_3126284_C_T	0.212	0.00442	0.00187	0.418	0.131	0.29
	CP009273_3363251_A_G	0.442	0.00114	0.00189	0.314	0.0985	0.289
	CP009273_2663317_T_A	0.186	0.0177	0.00194	-0.368	0.116	0.288
	CP009273_998952_C_T	0.115	0.0445	0.00195	-0.449	0.142	0.288
	CP009273_998960_C_T	0.115	0.0445	0.00195	-0.449	0.142	0.288
	CP009273_998996_C_T	0.115	0.0445	0.00195	-0.449	0.142	0.288
	CP009273_3595003_T_C	0.142	0.00345	0.00196	0.451	0.142	0.288
	CP009273_4533240_GGGT_TACG	0.15	0.0259	0.00197	-0.385	0.122	0.288
	CP009273_4533249_CAACGTT_TGATGTA	0.15	0.0259	0.00197	-0.385	0.122	0.288
	CP009273_900240_ATTA_GCTC	0.292	0.00338	0.00198	-0.43	0.136	0.288
	CP009273_2258355_G_A	0.425	0.106	0.00198	0.458	0.144	0.288
	CP009273_2423292_G_A	0.177	0.0045	0.00199	0.369	0.116	0.288
	CP009273_3481121_T_C	0.168	0.00751	0.002	0.424	0.134	0.288
	CP009273_4291267_G_T	0.23	0.00135	0.002	0.401	0.127	0.288
	CP009273_2906018_T_G	0.549	0.00041	0.00203	-0.327	0.104	0.287
	CP009273_3668310_G_A	0.106	4.74e-08	0.00206	0.51	0.161	0.287
	CP009273_1834014_T_C	0.478	0.000623	0.00207	-0.325	0.103	0.287
	CP009273_4442167_C_T	0.106	0.0447	0.00207	-0.447	0.142	0.287
	CP009273_2005868_C_A	0.106	7.87e-05	0.00208	0.531	0.168	0.287
	CP009273_1483247_G_T	0.301	0.0017	0.00213	0.321	0.102	0.286
	CP009273_2586662_G_A	0.195	0.0031	0.00215	0.36	0.115	0.286
	CP009273_3297751_C_T	0.115	0.00396	0.00216	0.537	0.171	0.286
	CP009273_3729899_C_G	0.274	0.00574	0.00217	-0.447	0.142	0.286
	CP009273_4280931_C_T	0.15	0.00388	0.00219	0.443	0.141	0.285
	CP009273_4402871_A_G	0.434	0.0388	0.00219	0.338	0.108	0.285
	CP009273_1653514_T_C	0.15	0.00999	0.0022	0.508	0.162	0.285
	CP009273_650201_CGAA_TGAT	0.327	0.000755	0.00221	-0.321	0.102	0.285
	CP009273_3087768_T_G	0.106	0.0248	0.00221	0.447	0.143	0.285
	CP009273_3857231_G_T	0.142	0.0283	0.00222	-0.419	0.134	0.285
	CP009273_691976_AAG_GAT	0.301	0.016	0.00223	-0.388	0.124	0.285
	CP009273_3064277_A_G	0.363	0.00161	0.00223	-0.321	0.103	0.285
	CP009273_859230_C_G	0.23	0.00161	0.00225	0.356	0.114	0.285
	CP009273_4448990_GGTGAGC_CGTTAGT	0.239	0.0188	0.00226	-0.337	0.108	0.284
	CP009273_323929_T_C	0.31	0.00105	0.00227	-0.442	0.141	0.284
	CP009273_2370023_A_G	0.133	0.00112	0.00229	0.453	0.145	0.284
	CP009273_3493_T_A	0.106	0.0355	0.0023	0.422	0.135	0.284
	CP009273_4214124_A_G	0.743	0.0608	0.00231	0.362	0.116	0.284
	CP009273_1007243_TGCT_CGCC	0.504	0.00103	0.00233	-0.305	0.098	0.284
	CP009273_459689_T_G	0.788	0.186	0.00235	0.438	0.141	0.283
	CP009273_1546703_T_A	0.168	0.000148	0.00235	0.415	0.133	0.283
	CP009273_195293_T_C	0.717	0.112	0.00237	0.392	0.126	0.283
	CP009273_577903_G_A	0.584	0.00131	0.00237	-0.304	0.0976	0.283
	CP009273_4114705_A_T	0.283	0.000523	0.00237	0.311	0.0999	0.283
	CP009273_1452940_CTTAA_TTTAG	0.124	0.0408	0.00239	-0.427	0.137	0.283
	CP009273_2651668_A_G	0.442	0.00265	0.00239	-0.323	0.104	0.283
	CP009273_726742_G_C	0.142	0.0359	0.0024	-0.393	0.126	0.283
	CP009273_1115035_A_G	0.106	0.00816	0.0024	0.476	0.153	0.283
	CP009273_4368449_T_C	0.31	0.000361	0.0024	0.312	0.1	0.283
	CP009273_341485_A_T	0.195	8.66e-05	0.00241	-0.408	0.131	0.283
	CP009273_3819307_T_C	0.168	0.00765	0.00242	0.445	0.143	0.283
	CP009273_3858520_G_A	0.133	0.00289	0.00242	0.467	0.15	0.283
	CP009273_4587672_G_A	0.257	0.000121	0.00243	0.327	0.105	0.282
	CP009273_1417263_C_T	0.115	0.0399	0.00244	-0.41	0.132	0.282
	CP009273_1178447_A_G	0.292	0.00251	0.00246	0.343	0.111	0.282
	CP009273_2146316_CGCA_GGCC	0.319	0.000389	0.00246	0.313	0.101	0.282
	CP009273_2534724_T_C	0.451	0.00455	0.00246	-0.365	0.118	0.282
	CP009273_324604_C_G	0.566	0.0104	0.00247	-0.333	0.107	0.282
	CP009273_2534703_T_C	0.442	0.0042	0.00247	-0.365	0.118	0.282
	CP009273_1776317_CGGG_TGGC	0.23	0.00269	0.00248	0.368	0.119	0.282
	CP009273_2515114_G_A	0.407	0.000937	0.00248	-0.331	0.107	0.282
	CP009273_359794_CAGA_TAGT	0.221	0.0281	0.0025	0.37	0.12	0.282
	CP009273_359807_GCG_ATA	0.221	0.0281	0.0025	0.37	0.12	0.282
	CP009273_3290055_G_A	0.159	0.000423	0.0025	0.444	0.143	0.282
	CP009273_2522794_T_G	0.124	0.00121	0.00251	0.467	0.151	0.282
	CP009273_618754_C_T	0.619	0.000953	0.00252	-0.37	0.12	0.282
	CP009273_1140392_A_C	0.646	0.0125	0.00252	-0.365	0.118	0.281
	CP009273_1248081_G_T	0.133	0.000243	0.00252	0.474	0.153	0.282
	CP009273_244426_C_T	0.106	4.28e-05	0.00256	0.513	0.166	0.281
	CP009273_676525_T_C	0.106	4.28e-05	0.00256	0.513	0.166	0.281
	CP009273_677022_G_A	0.106	4.28e-05	0.00256	0.513	0.166	0.281
	CP009273_1030212_T_C	0.115	9.64e-05	0.00256	0.51	0.165	0.281
	CP009273_1622094_C_T	0.133	0.00517	0.00257	0.428	0.139	0.281
	CP009273_3481115_C_T	0.168	0.0065	0.00257	0.401	0.13	0.281
	CP009273_3219449_G_A	0.212	0.00449	0.00258	0.33	0.107	0.281
	CP009273_1178205_G_A	0.133	0.00869	0.00263	0.423	0.137	0.28
	CP009273_309321_T_C	0.434	0.000775	0.00264	-0.293	0.0951	0.28
	CP009273_4171931_T_C	0.115	3.97e-05	0.00264	0.488	0.159	0.28
	CP009273_1474372_AAA_TAT	0.106	0.0514	0.00265	-0.445	0.145	0.28
	CP009273_1474691_A_T	0.106	0.0514	0.00265	-0.445	0.145	0.28
	CP009273_1474773_G_A	0.106	0.0514	0.00265	-0.445	0.145	0.28
	CP009273_3129491_C_T	0.177	0.0259	0.00267	-0.369	0.12	0.28
	CP009273_856011_GTGG_ATGC	0.221	0.00494	0.00269	0.359	0.117	0.28
	CP009273_1140334_G_C	0.637	0.0115	0.00269	-0.361	0.117	0.28
	CP009273_2870710_T_C	0.239	0.00546	0.00269	-0.45	0.147	0.28
	CP009273_1519626_G_A	0.106	1.98e-05	0.0027	0.518	0.169	0.28
	CP009273_2441134_G_C	0.274	0.00307	0.00272	-0.355	0.116	0.279
	CP009273_2742951_G_A	0.292	0.00691	0.00272	-0.447	0.146	0.279
	CP009273_3001612_T_C	0.301	0.00146	0.00273	0.31	0.101	0.279
	CP009273_838615_T_A	0.345	0.00112	0.00274	-0.332	0.108	0.279
	CP009273_2898556_A_G	0.159	0.0115	0.00274	0.434	0.142	0.279
	CP009273_4441048_A_T	0.133	0.00805	0.00274	0.435	0.142	0.279
	CP009273_885739_G_A	0.124	0.0458	0.00276	-0.429	0.14	0.279
	CP009273_3754785_G_A	0.159	0.0302	0.00276	-0.386	0.126	0.279
	CP009273_2838289_G_A	0.292	0.00109	0.00277	0.327	0.107	0.279
	CP009273_2731451_C_A	0.204	0.000774	0.00282	0.363	0.119	0.279
	CP009273_3101528_C_T	0.15	0.0229	0.00285	0.393	0.129	0.278
	CP009273_636882_C_T	0.398	0.0057	0.00286	0.325	0.107	0.278
	CP009273_2833371_G_A	0.283	0.000495	0.00288	0.338	0.111	0.278
	CP009273_4142274_G_A	0.398	0.0075	0.00288	-0.384	0.126	0.278
	CP009273_2057784_TAT_AAC	0.115	0.0613	0.00289	-0.405	0.133	0.278
	CP009273_2145801_GACACTG_AACGCTA	0.142	0.0904	0.0029	-0.374	0.123	0.278
	CP009273_2731178_G_C	0.15	0.00301	0.00291	0.378	0.124	0.278
	CP009273_2863186_G_A	0.133	0.0394	0.00292	-0.405	0.133	0.278
	CP009273_3574773_C_T	0.168	0.0119	0.00292	0.437	0.144	0.278
	CP009273_182369_A_G	0.159	0.0373	0.00294	-0.375	0.123	0.277
	CP009273_243681_T_G	0.407	0.00105	0.00296	0.3	0.0986	0.277
	CP009273_3377421_G_A	0.248	0.0172	0.00296	-0.52	0.171	0.277
	CP009273_139586_C_T	0.761	0.0714	0.00298	0.359	0.118	0.277
	CP009273_2145822_GACAAATACCGACAA_AAGGAACATCACCAG	0.124	0.0685	0.00298	-0.391	0.129	0.277
	CP009273_3584510_G_A	0.115	5.51e-06	0.00298	0.466	0.154	0.277
	CP009273_107659_T_C	0.549	0.000889	0.003	-0.356	0.117	0.277
	CP009273_2088911_C_T	0.106	0.0462	0.003	-0.403	0.133	0.277
	CP009273_3216675_G_A	0.168	0.0107	0.00303	-0.436	0.144	0.276
	CP009273_4589596_G_A	0.15	0.00436	0.00303	0.422	0.139	0.277
	CP009273_838080_GCGGAA_CAGGAT	0.15	0.000303	0.00304	0.444	0.147	0.276
	CP009273_3535610_TGCGA_CGCGG	0.257	0.000564	0.00304	0.325	0.107	0.276
	CP009273_2830878_C_T	0.336	0.00393	0.00307	-0.369	0.122	0.276
	CP009273_2116104_T_A	0.301	0.0153	0.00309	-0.285	0.0942	0.276
	CP009273_3819500_T_C	0.46	0.00135	0.0031	0.288	0.0953	0.276
	CP009273_789104_G_A	0.177	0.000313	0.00313	0.381	0.126	0.276
	CP009273_2937058_C_T	0.159	0.0361	0.00313	0.368	0.122	0.276
	CP009273_436069_G_A	0.106	6.88e-06	0.00314	0.496	0.164	0.275
	CP009273_2955239_G_A	0.142	0.0438	0.00315	-0.401	0.133	0.275
	CP009273_3105228_C_T	0.15	0.0615	0.00315	0.391	0.13	0.275
	CP009273_3396236_G_A	0.168	0.000175	0.00318	0.372	0.123	0.275
	CP009273_2731694_T_G	0.168	0.0363	0.00319	-0.398	0.132	0.275
	CP009273_3216722_TC_CA	0.115	0.000539	0.0032	0.481	0.16	0.275
	CP009273_3611744_C_T	0.177	0.00832	0.00321	0.449	0.149	0.275
	CP009273_871330_A_G	0.248	0.00452	0.00322	0.36	0.12	0.275
	CP009273_3749569_G_A	0.195	0.0348	0.00323	-0.367	0.122	0.275
	CP009273_359538_T_A	0.142	0.0506	0.00324	-0.4	0.133	0.275
	CP009273_1865550_T_C	0.177	0.00541	0.00324	0.408	0.136	0.275
	CP009273_2895542_T_A	0.363	0.00212	0.00324	0.316	0.105	0.275
	CP009273_2515997_A_G	0.416	0.000999	0.00326	-0.318	0.106	0.274
	CP009273_2853068_A_C	0.619	0.00116	0.00326	-0.346	0.115	0.275
	CP009273_3600722_TGGT_AGGA	0.407	0.00273	0.00327	0.308	0.102	0.274
	CP009273_643615_G_A	0.478	0.0466	0.00329	-0.403	0.134	0.274
	CP009273_2006026_G_A	0.212	0.000678	0.00331	0.343	0.114	0.274
	CP009273_2787358_A_C	0.345	0.00317	0.00331	-0.346	0.115	0.274
	CP009273_1915547_C_A	0.425	0.00135	0.00332	-0.314	0.105	0.274
	CP009273_3802847_T_C	0.708	0.00137	0.00332	-0.326	0.109	0.274
	CP009273_3819700_T_A	0.124	0.000313	0.00332	0.492	0.164	0.274
	CP009273_4226948_C_T	0.142	0.0354	0.00333	-0.404	0.135	0.274
	CP009273_4226971_A_G	0.142	0.0354	0.00333	-0.404	0.135	0.274
	CP009273_612450_A_T	0.283	0.0024	0.00334	0.325	0.108	0.274
	CP009273_2516077_C_T	0.407	0.00108	0.00334	-0.317	0.106	0.274
	CP009273_3058607_C_A	0.195	0.00376	0.00334	0.337	0.112	0.274
	CP009273_337531_T_C	0.619	0.00104	0.00335	-0.332	0.111	0.274
	CP009273_789537_A_G	0.442	0.00348	0.00337	0.297	0.0989	0.274
	CP009273_128467_G_A	0.195	0.0209	0.00339	0.337	0.113	0.273
	CP009273_1803936_C_T	0.186	0.0197	0.00339	-0.351	0.117	0.273
	CP009273_3114495_T_G	0.124	0.0561	0.0034	-0.42	0.14	0.273
	CP009273_3472929_T_C	0.124	0.00527	0.0034	0.511	0.171	0.273
	CP009273_1457056_G_A	0.133	0.0414	0.00342	0.399	0.133	0.273
	CP009273_3601073_A_T	0.177	0.00555	0.00345	0.403	0.135	0.273
	CP009273_1049427_C_T	0.142	0.000274	0.00346	0.437	0.146	0.273
	CP009273_2118892_C_T	0.292	0.00362	0.00347	-0.275	0.0919	0.273
	CP009273_4023474_G_A	0.177	0.00479	0.00347	0.418	0.14	0.273
	CP009273_98881_C_T	0.434	0.000841	0.00349	-0.319	0.107	0.273
	CP009273_1911075_T_G	0.575	0.00226	0.00349	0.27	0.0904	0.273
	CP009273_3219898_A_G	0.336	0.00549	0.00349	0.282	0.0944	0.273
	CP009273_3803790_A_G	0.575	0.00214	0.00351	-0.272	0.0911	0.272
	CP009273_647067_TATCAATTCA_AATTAGCTCG	0.106	5.71e-05	0.00352	0.523	0.175	0.272
	CP009273_2003775_T_C	0.159	0.0268	0.00352	-0.358	0.12	0.272
	CP009273_3597470_A_G	0.31	0.00244	0.00352	0.299	0.1	0.272
	CP009273_1319524_T_C	0.159	0.0126	0.00353	0.49	0.164	0.272
	CP009273_3003328_AGAG_CGAA	0.54	0.0576	0.00353	0.351	0.118	0.272
	CP009273_3362703_G_A	0.204	0.00383	0.00353	0.333	0.112	0.272
	CP009273_4281919_CCTT_TCTC	0.345	0.00599	0.00353	-0.377	0.126	0.272
	CP009273_1911387_CGGAGGA_TGGTGGC	0.106	9.46e-05	0.00354	0.531	0.178	0.272
	CP009273_1001815_A_G	0.301	0.00857	0.00355	-0.395	0.133	0.272
	CP009273_1367296_T_C	0.664	0.00164	0.00355	-0.377	0.126	0.272
	CP009273_1367431_A_G	0.664	0.00164	0.00355	-0.377	0.126	0.272
	CP009273_1373514_A_G	0.664	0.00164	0.00355	-0.377	0.126	0.272
	CP009273_1474573_A_G	0.407	0.0201	0.00355	-0.307	0.103	0.272
	CP009273_2534736_T_C	0.23	0.0106	0.00355	-0.325	0.109	0.272
	CP009273_1481128_T_C	0.496	0.0303	0.00357	0.294	0.0989	0.272
	CP009273_2724918_C_T	0.115	8.38e-05	0.0036	0.471	0.158	0.272
	CP009273_434410_C_T	0.133	0.0104	0.00361	0.452	0.152	0.272
	CP009273_1406512_T_C	0.168	0.00352	0.00361	0.331	0.111	0.272
	CP009273_3108044_C_T	0.381	0.00138	0.00362	0.278	0.0935	0.272
	CP009273_1474619_G_A	0.133	0.0242	0.00364	-0.382	0.129	0.271
	CP009273_2867966_G_T	0.106	0.0129	0.00364	0.522	0.176	0.271
	CP009273_2744546_C_T	0.106	2.15e-05	0.00365	0.487	0.164	0.271
	CP009273_3785099_G_A	0.115	0.00279	0.00366	0.47	0.158	0.271
	CP009273_2151533_C_T	0.115	0.103	0.00367	-0.428	0.144	0.271
	CP009273_2942283_A_G	0.425	0.00151	0.00368	-0.301	0.102	0.271
	CP009273_2357370_G_T	0.106	0.000125	0.0037	0.532	0.179	0.271
	CP009273_3041102_T_C	0.496	0.0634	0.00371	0.383	0.129	0.271
	CP009273_612351_GGGC_AGGT	0.531	0.156	0.00372	0.316	0.106	0.271
	CP009273_1612794_C_T	0.265	0.0659	0.00372	0.356	0.12	0.271
	CP009273_964927_G_A	0.15	0.0447	0.00373	-0.385	0.13	0.271
	CP009273_3503427_A_G	0.363	0.00493	0.00373	-0.384	0.13	0.271
	CP009273_4116331_GGGGGAG_TGGCGAA	0.248	0.00259	0.00373	-0.326	0.11	0.271
	CP009273_2579851_G_C	0.248	0.0234	0.00374	-0.375	0.127	0.271
	CP009273_3549980_G_C	0.549	0.000815	0.00374	-0.318	0.108	0.271
	CP009273_2235686_T_C	0.133	0.0127	0.00375	0.406	0.137	0.271
	CP009273_3839676_T_C	0.115	0.0874	0.00377	-0.424	0.143	0.27
	CP009273_674035_T_A	0.221	0.000591	0.00379	0.342	0.116	0.27
	CP009273_4224039_G_A	0.133	0.00863	0.0038	0.444	0.15	0.27
	CP009273_1368123_A_G	0.549	0.000602	0.00381	-0.299	0.101	0.27
	CP009273_2563628_G_A	0.602	0.00694	0.00384	-0.301	0.102	0.27
	CP009273_2744789_C_A	0.319	0.00246	0.00384	-0.433	0.147	0.27
	CP009273_557891_A_G	0.248	0.00598	0.00385	0.4	0.136	0.27
	CP009273_194332_C_T	0.15	0.00545	0.00386	0.425	0.144	0.27
	CP009273_1319516_TCTA_CCTG	0.15	0.015	0.00386	0.487	0.165	0.27
	CP009273_3087759_C_T	0.168	0.0076	0.00387	0.358	0.121	0.27
	CP009273_3271401_A_G	0.212	0.00472	0.00387	0.384	0.13	0.27
	CP009273_117328_T_C	0.186	0.000614	0.00388	0.392	0.133	0.27
	CP009273_673783_C_G	0.142	0.000392	0.00388	0.405	0.137	0.27
	CP009273_3125285_G_A	0.168	0.0728	0.00388	0.366	0.124	0.27
	CP009273_1476893_T_C	0.708	0.000865	0.00389	-0.331	0.112	0.27
	CP009273_3367588_T_G	0.186	0.031	0.00389	-0.375	0.127	0.27
	CP009273_4034386_C_T	0.159	0.00325	0.00389	0.426	0.144	0.27
	CP009273_4048248_C_T	0.248	0.0205	0.0039	0.324	0.11	0.269
	CP009273_3362544_C_T	0.478	0.035	0.00393	0.285	0.0968	0.269
	CP009273_2708656_C_T	0.31	0.0014	0.00394	-0.336	0.114	0.269
	CP009273_2871014_AGGCGGGGGAACTCC_GGGCGGGGAATTCT	0.301	0.0595	0.00394	0.34	0.116	0.269
	CP009273_2955356_G_C	0.204	0.0496	0.00395	-0.338	0.115	0.269
	CP009273_2272098_G_C	0.204	0.0369	0.00397	-0.374	0.127	0.269
	CP009273_4045072_T_C	0.478	0.00379	0.00397	-0.323	0.11	0.269
	CP009273_4605085_G_T	0.708	0.0015	0.00397	-0.342	0.116	0.269
	CP009273_1612304_C_G	0.487	0.00209	0.00398	-0.321	0.109	0.269
	CP009273_2090301_C_T	0.133	0.000846	0.00398	0.434	0.148	0.269
	CP009273_3557001_GTC_ATT	0.142	0.000495	0.00398	0.411	0.14	0.269
	CP009273_3222684_C_T	0.186	0.000589	0.00399	0.348	0.118	0.269
	CP009273_3222692_C_T	0.186	0.000589	0.00399	0.348	0.118	0.269
	CP009273_4224414_TTCC_CTCA	0.496	0.00109	0.00399	-0.295	0.1	0.269
	CP009273_1320439_C_T	0.212	0.00616	0.004	0.398	0.135	0.269
	CP009273_1474858_C_A	0.248	0.00343	0.004	0.315	0.107	0.269
	CP009273_1279521_A_G	0.292	0.00609	0.00401	-0.407	0.139	0.269
	CP009273_3108052_G_A	0.345	0.00228	0.00401	0.273	0.0929	0.269
	CP009273_846806_C_A	0.115	0.082	0.00402	-0.402	0.137	0.269
	CP009273_2532331_G_A	0.168	0.00897	0.00402	0.432	0.147	0.269
	CP009273_1474028_A_G	0.381	0.0037	0.00403	-0.285	0.097	0.269
	CP009273_1474033_A_C	0.381	0.0037	0.00403	-0.285	0.097	0.269
	CP009273_1607140_G_A	0.195	0.0289	0.00403	-0.377	0.128	0.269
	CP009273_2150648_TCGG_CCGA	0.106	0.0708	0.00403	-0.419	0.143	0.269
	CP009273_3640207_G_T	0.133	0.00513	0.00404	0.399	0.136	0.268
	CP009273_999441_C_T	0.133	0.0511	0.00405	-0.384	0.131	0.268
	CP009273_2187985_C_T	0.106	0.000663	0.00406	0.488	0.166	0.268
	CP009273_889521_T_A	0.46	0.32	0.00407	0.315	0.107	0.268
	CP009273_1488238_G_A	0.23	0.00088	0.00407	0.33	0.113	0.268
	CP009273_2348080_G_A	0.363	0.0448	0.00407	0.332	0.113	0.268
	CP009273_592684_C_T	0.168	0.0328	0.00408	-0.348	0.119	0.268
	CP009273_2017111_AATT_GATG	0.558	0.00299	0.00408	0.286	0.0974	0.268
	CP009273_3091358_G_A	0.265	0.0283	0.00408	0.321	0.11	0.268
	CP009273_1435104_T_C	0.239	0.0144	0.00414	-0.333	0.114	0.268
	CP009273_502104_T_C	0.115	0.00272	0.00415	0.47	0.161	0.268
	CP009273_3603008_AGCG_GGCT	0.142	0.00112	0.00415	0.453	0.155	0.268
	CP009273_891301_C_T	0.327	0.00247	0.00416	-0.339	0.116	0.268
	CP009273_1683510_A_T	0.15	0.000907	0.00416	0.448	0.153	0.268
	CP009273_469501_C_T	0.354	0.0211	0.00418	-0.344	0.118	0.267
	CP009273_1375771_T_G	0.681	0.00143	0.00418	-0.371	0.127	0.267
	CP009273_1880332_G_A	0.124	0.00231	0.00418	0.451	0.154	0.268
	CP009273_2276707_G_A	0.398	0.00326	0.00418	-0.357	0.122	0.267
	CP009273_110242_T_C	0.327	0.00324	0.0042	-0.446	0.153	0.267
	CP009273_1020448_C_T	0.327	0.00324	0.0042	-0.446	0.153	0.267
	CP009273_3231683_T_C	0.106	0.000153	0.0042	0.504	0.172	0.267
	CP009273_719481_T_C	0.345	0.00668	0.00422	0.276	0.0945	0.267
	CP009273_4381669_G_T	0.381	0.0106	0.00422	-0.38	0.13	0.267
	CP009273_4211491_C_T	0.212	0.0215	0.00423	-0.338	0.116	0.267
	CP009273_879697_G_A	0.168	0.0471	0.00424	-0.384	0.132	0.267
	CP009273_1776338_C_T	0.186	0.00317	0.00424	0.393	0.134	0.267
	CP009273_1373523_T_C	0.646	0.00145	0.00425	-0.349	0.12	0.267
	CP009273_1452326_A_G	0.168	0.0263	0.00425	-0.363	0.124	0.267
	CP009273_2146262_TGCA_GGCG	0.124	0.0112	0.00428	0.499	0.171	0.267
	CP009273_3538889_G_A	0.761	0.171	0.00428	0.381	0.131	0.267
	CP009273_2455168_T_C	0.212	0.00898	0.00431	0.395	0.135	0.267
	CP009273_340878_C_T	0.168	0.0234	0.00432	-0.362	0.124	0.267
	CP009273_1068236_A_G	0.124	0.0404	0.00432	0.385	0.132	0.267
	CP009273_1777596_G_A	0.265	0.00157	0.00432	0.328	0.113	0.267
	CP009273_721824_A_G	0.195	0.00314	0.00433	0.365	0.125	0.266
	CP009273_1474870_T_G	0.133	0.0572	0.00435	0.393	0.135	0.266
	CP009273_1888054_A_AC	0.15	0.0345	0.00435	-0.373	0.128	0.266
	CP009273_2868641_A_G	0.726	0.00255	0.00435	-0.3	0.103	0.266
	CP009273_3699749_A_G	0.159	0.0321	0.00436	-0.359	0.123	0.266
	CP009273_2853004_C_T	0.646	0.00236	0.00438	-0.345	0.118	0.266
	CP009273_764093_G_T	0.177	0.0266	0.00439	-0.327	0.113	0.266
	CP009273_2077529_T_C	0.903	0.155	0.00439	0.416	0.143	0.266
	CP009273_2743389_G_A	0.381	0.00261	0.00439	-0.347	0.119	0.266
	CP009273_938568_G_A	0.389	0.00129	0.0044	-0.324	0.112	0.266
	CP009273_401196_G_A	0.115	0.0775	0.00442	-0.42	0.144	0.266
	CP009273_691399_A_G	0.434	0.00155	0.00443	-0.286	0.0984	0.266
	CP009273_1211106_G_T	0.186	0.00432	0.00446	0.395	0.136	0.266
	CP009273_3947104_G_C	0.239	0.0145	0.00449	-0.4	0.138	0.265
	CP009273_699681_T_A	0.212	0.01	0.0045	0.322	0.111	0.265
	CP009273_196595_T_C	0.186	0.00259	0.00451	0.376	0.13	0.265
	CP009273_1809891_T_C	0.265	0.00108	0.00452	-0.45	0.155	0.265
	CP009273_1997796_A_G	0.372	0.000774	0.00452	0.265	0.0915	0.265
	CP009273_2122937_C_T	0.168	0.000475	0.00452	0.37	0.128	0.265
	CP009273_2055622_AC_A	0.212	0.00359	0.00453	0.338	0.117	0.265
	CP009273_2200569_A_C	0.708	0.00173	0.00455	-0.32	0.11	0.265
	CP009273_2912604_A_G	0.292	0.00398	0.00455	-0.389	0.134	0.265
	CP009273_3820396_C_G	0.389	0.00117	0.00455	-0.278	0.0958	0.265
	CP009273_4369308_C_T	0.292	0.00521	0.00456	-0.352	0.122	0.265
	CP009273_4558163_A_G	0.168	0.00763	0.00456	0.334	0.115	0.265
	CP009273_4132685_C_T	0.221	0.00189	0.00457	0.339	0.117	0.265
	CP009273_4589025_CAA_AAG	0.15	0.00586	0.00457	0.387	0.134	0.265
	CP009273_2941706_A_G	0.442	0.00187	0.00458	-0.324	0.112	0.265
	CP009273_597651_TGAG_CGAA	0.637	0.00142	0.00459	-0.278	0.0961	0.265
	CP009273_1479282_C_T	0.133	0.0563	0.00459	-0.403	0.139	0.265
	CP009273_1479438_G_T	0.133	0.0563	0.00459	-0.403	0.139	0.265
	CP009273_2264819_C_T	0.522	0.0398	0.00459	-0.35	0.121	0.265
	CP009273_2264837_A_G	0.522	0.0398	0.00459	-0.35	0.121	0.265
	CP009273_388569_A_G	0.133	0.000434	0.00461	0.409	0.141	0.265
	CP009273_607360_A_G	0.469	0.00106	0.00462	-0.291	0.101	0.265
	CP009273_1973156_C_T	0.168	0.00484	0.00462	0.419	0.145	0.265
	CP009273_27808_TGCT_GGCA	0.283	0.00211	0.00463	-0.418	0.144	0.265
	CP009273_4114744_CAGT_AAGC	0.115	0.000554	0.00463	0.469	0.162	0.265
	CP009273_4114755_A_C	0.115	0.000554	0.00463	0.469	0.162	0.265
	CP009273_2607850_G_A	0.257	0.000674	0.00464	0.319	0.11	0.264
	CP009273_3770899_G_A	0.177	0.0521	0.00464	-0.357	0.124	0.265
	CP009273_2146358_A_G	0.69	0.0752	0.00465	0.311	0.108	0.264
	CP009273_359614_G_A	0.142	0.0275	0.00466	0.377	0.131	0.264
	CP009273_2541051_A_G	0.159	0.00245	0.00466	0.412	0.143	0.264
	CP009273_1566820_A_G	0.292	0.00417	0.00467	0.322	0.112	0.264
	CP009273_1730840_C_T	0.124	0.0757	0.00467	-0.405	0.14	0.264
	CP009273_1172407_G_A	0.124	0.0631	0.0047	-0.391	0.136	0.264
	CP009273_1163321_T_C	0.354	0.00218	0.00471	0.288	0.0998	0.264
	CP009273_4174181_A_C	0.496	0.112	0.00471	0.405	0.141	0.264
	CP009273_802102_A_G	0.363	0.0279	0.00472	-0.426	0.148	0.264
	CP009273_3602817_TTA_CTG	0.115	0.000143	0.00472	0.464	0.161	0.264
	CP009273_4023693_T_C	0.265	0.00606	0.00472	0.375	0.13	0.264
	CP009273_4379572_T_C	0.142	0.136	0.00472	-0.394	0.136	0.264
	CP009273_2914019_C_A	0.434	0.00577	0.00473	-0.34	0.118	0.264
	CP009273_1915421_T_C	0.31	0.00251	0.00475	-0.278	0.0966	0.264
	CP009273_2030731_G_A	0.106	0.0105	0.00475	0.502	0.174	0.264
	CP009273_3600962_G_C	0.133	0.0396	0.00475	-0.363	0.126	0.264
	CP009273_2339897_C_T	0.124	0.0543	0.00476	-0.395	0.137	0.264
	CP009273_2515225_A_C	0.416	0.00138	0.00476	-0.306	0.106	0.264
	CP009273_1248763_GAC_CAT	0.168	0.0359	0.00477	-0.357	0.124	0.264
	CP009273_2533367_C_A	0.168	0.0365	0.00478	-0.374	0.13	0.264
	CP009273_3904535_T_C	0.133	0.00251	0.00478	0.453	0.157	0.264
	CP009273_3904549_G_A	0.133	0.00251	0.00478	0.453	0.157	0.264
	CP009273_207140_G_C	0.124	0.000143	0.00481	0.454	0.158	0.263
	CP009273_662852_T_A	0.23	0.0306	0.00481	0.321	0.112	0.263
	CP009273_2515575_T_C	0.407	0.00166	0.00481	-0.307	0.107	0.263
	CP009273_1543031_C_T	0.354	0.00312	0.00482	0.286	0.0994	0.263
	CP009273_3362956_G_A	0.186	0.0353	0.00482	0.328	0.114	0.263
	CP009273_1472924_G_A	0.212	0.000161	0.00483	-0.395	0.137	0.263
	CP009273_1827930_G_C	0.106	0.0522	0.00483	-0.42	0.146	0.263
	CP009273_1254622_C_G	0.239	0.0252	0.00485	0.311	0.108	0.263
	CP009273_2591403_G_A	0.177	0.0205	0.00486	-0.335	0.117	0.263
	CP009273_2955551_T_C	0.416	0.00141	0.00487	-0.304	0.106	0.263
	CP009273_3556914_G_A	0.195	0.00339	0.00487	0.382	0.133	0.263
	CP009273_3200343_G_A	0.372	0.00374	0.00492	-0.321	0.112	0.263
	CP009273_1509093_C_T	0.115	0.000225	0.00493	0.464	0.162	0.263
	CP009273_3162345_A_G	0.23	0.000201	0.00493	-0.404	0.141	0.263
	CP009273_1254649_A_T	0.646	0.0383	0.00496	0.299	0.104	0.263
	CP009273_2272685_A_G	0.469	0.0109	0.00498	-0.33	0.115	0.262
	CP009273_2437087_A_G	0.115	0.000401	0.00498	0.478	0.167	0.262
	CP009273_3587315_G_A	0.204	0.00152	0.005	0.33	0.115	0.262
	CP009273_2662804_A_G	0.204	0.00278	0.00501	0.341	0.119	0.262
	CP009273_3586468_G_A	0.283	0.000837	0.00501	0.305	0.106	0.262
	CP009273_174954_A_C	0.513	0.0818	0.00502	0.366	0.128	0.262
	CP009273_1489490_A_C	0.301	0.0343	0.00503	0.311	0.109	0.262
	CP009273_3074152_A_G	0.381	0.0827	0.00503	0.316	0.111	0.262
	CP009273_4147227_A_G	0.345	0.0092	0.00503	-0.342	0.119	0.262
	CP009273_4401637_A_G	0.115	0.0966	0.00503	0.378	0.132	0.262
	CP009273_2272691_G_A	0.46	0.0104	0.00504	-0.329	0.115	0.262
	CP009273_2272697_A_G	0.46	0.0104	0.00504	-0.329	0.115	0.262
	CP009273_1591711_G_T	0.257	0.0294	0.00505	0.347	0.121	0.262
	CP009273_1887764_C_T	0.133	0.0463	0.00505	-0.377	0.132	0.262
	CP009273_1746414_G_A	0.186	0.0592	0.00506	0.341	0.119	0.262
	CP009273_588835_C_T	0.363	0.00516	0.00507	-0.318	0.111	0.262
	CP009273_2944618_G_T	0.168	0.0309	0.00507	-0.361	0.126	0.262
	CP009273_359923_TGTG_CGTA	0.186	0.0827	0.00508	-0.34	0.119	0.262
	CP009273_1746462_T_A	0.619	0.0668	0.00509	0.31	0.108	0.262
	CP009273_1764976_G_A	0.265	0.0033	0.00509	0.307	0.107	0.262
	CP009273_1809941_A_G	0.283	0.00154	0.00509	-0.439	0.153	0.262
	CP009273_1989648_A_G	0.894	0.0689	0.0051	-0.414	0.145	0.262
	CP009273_3363485_A_T	0.115	0.000254	0.0051	0.461	0.161	0.262
	CP009273_2055554_T_G	0.292	0.00139	0.00511	0.287	0.1	0.262
	CP009273_3316434_C_T	0.15	0.0527	0.00511	-0.383	0.134	0.262
	CP009273_4106017_T_G	0.159	0.00135	0.00512	0.416	0.146	0.262
	CP009273_69101_A_G	0.168	0.0241	0.00515	0.333	0.117	0.261
	CP009273_4291750_T_G	0.469	0.0959	0.00516	0.382	0.134	0.261
	CP009273_345779_TGTG_GGTA	0.159	0.028	0.00517	-0.346	0.121	0.261
	CP009273_1804143_A_G	0.265	0.017	0.00517	-0.307	0.107	0.261
	CP009273_2644117_C_T	0.15	0.00271	0.00517	0.396	0.139	0.261
	CP009273_4027443_G_A	0.345	0.00358	0.00519	0.275	0.0965	0.261
	CP009273_4557944_T_G	0.23	0.024	0.00519	-0.294	0.103	0.261
	CP009273_1969904_G_A	0.221	0.0129	0.0052	-0.301	0.106	0.261
	CP009273_3894345_G_A	0.469	0.0024	0.0052	-0.28	0.0981	0.261
	CP009273_2170555_C_T	0.115	2.4e-05	0.00521	0.441	0.155	0.261
	CP009273_663398_C_T	0.239	0.068	0.00522	0.341	0.12	0.261
	CP009273_4490548_C_T	0.168	0.000206	0.00522	-0.358	0.125	0.261
	CP009273_3299275_AA_TC	0.106	0.0262	0.00524	0.418	0.147	0.261
	CP009273_2326687_T_C	0.15	0.0794	0.00526	0.355	0.125	0.261
	CP009273_2656392_G_A	0.664	0.193	0.00529	0.347	0.122	0.261
	CP009273_1172943_C_T	0.407	0.00823	0.0053	-0.312	0.11	0.261
	CP009273_70364_TAG_CAA	0.133	2.32e-05	0.00533	0.404	0.142	0.26
	CP009273_1611992_A_G	0.389	0.00348	0.00535	0.294	0.103	0.26
	CP009273_98577_TCCG_CCCT	0.239	0.0359	0.00537	-0.342	0.121	0.26
	CP009273_2151836_C_T	0.239	0.0239	0.00538	-0.293	0.103	0.26
	CP009273_2562112_G_A	0.221	0.0283	0.00539	-0.308	0.109	0.26
	CP009273_3073861_A_G	0.239	0.00745	0.00539	0.372	0.131	0.26
	CP009273_1233899_C_T	0.15	0.0219	0.0054	-0.344	0.121	0.26
	CP009273_3737780_G_A	0.106	0.00288	0.0054	0.416	0.147	0.26
	CP009273_3737786_C_T	0.106	0.00288	0.0054	0.416	0.147	0.26
	CP009273_3737810_A_G	0.106	0.00288	0.0054	0.416	0.147	0.26
	CP009273_4490395_C_T	0.177	0.000183	0.0054	-0.359	0.126	0.26
	CP009273_4490459_T_C	0.177	0.000183	0.0054	-0.359	0.126	0.26
	CP009273_871883_G_A	0.248	0.0304	0.00542	-0.352	0.124	0.26
	CP009273_3894964_T_A	0.593	0.00143	0.00542	-0.307	0.108	0.26
	CP009273_1886850_GT_AC	0.159	0.00125	0.00544	0.349	0.123	0.26
	CP009273_2090613_G_A	0.628	0.00845	0.00544	0.247	0.0872	0.26
	CP009273_838591_G_C	0.142	0.0544	0.00545	-0.365	0.129	0.26
	CP009273_2327612_G_A	0.106	0.000134	0.00545	0.471	0.166	0.26
	CP009273_2117729_C_A	0.726	0.00698	0.00547	-0.279	0.0986	0.26
	CP009273_4579099_ACCT_GCCC	0.115	0.0214	0.00547	0.375	0.132	0.26
	CP009273_1949418_C_G	0.124	0.0459	0.00549	-0.373	0.132	0.26
	CP009273_698933_C_T	0.124	0.0374	0.0055	0.409	0.144	0.26
	CP009273_698948_C_T	0.124	0.0374	0.0055	0.409	0.144	0.26
	CP009273_1357611_G_C	0.15	0.0024	0.0055	0.417	0.147	0.26
	CP009273_1678437_C_T	0.177	0.00418	0.0055	0.344	0.121	0.26
	CP009273_1077398_A_G	0.239	0.0239	0.00551	-0.303	0.107	0.259
	CP009273_1482118_C_A	0.15	0.00683	0.00551	0.404	0.143	0.259
	CP009273_787735_TGCTA_CGCTT	0.487	0.00964	0.00552	0.292	0.103	0.259
	CP009273_894570_TGACGTA_CGATGTG	0.124	0.00626	0.00552	0.393	0.139	0.259
	CP009273_2909633_G_A	0.283	0.0251	0.00552	-0.293	0.103	0.259
	CP009273_1581557_C_G	0.425	0.00171	0.00553	0.278	0.0984	0.259
	CP009273_3871176_T_C	0.212	0.0588	0.00553	0.338	0.12	0.259
	CP009273_2122810_T_C	0.283	0.0162	0.00554	0.312	0.11	0.259
	CP009273_4361558_T_C	0.177	0.00962	0.00554	0.326	0.115	0.259
	CP009273_644545_G_A	0.257	0.0126	0.00557	-0.445	0.157	0.259
	CP009273_3028696_G_A	0.133	0.0303	0.00557	0.385	0.136	0.259
	CP009273_3579827_G_A	0.133	0.0484	0.00557	-0.376	0.133	0.259
	CP009273_990875_C_T	0.664	0.00281	0.0056	-0.37	0.131	0.259
	CP009273_2850189_T_C	0.159	0.00077	0.0056	0.37	0.131	0.259
	CP009273_3362178_G_A	0.248	0.0254	0.00561	-0.319	0.113	0.259
	CP009273_4413972_CA_TG	0.257	0.00485	0.00561	-0.381	0.135	0.259
	CP009273_2145789_GCCA_TCCT	0.159	0.0953	0.00565	-0.335	0.119	0.259
	CP009273_2781240_A_G	0.31	0.00464	0.00565	0.322	0.114	0.259
	CP009273_3809367_A_T	0.372	0.00126	0.00565	0.262	0.0927	0.259
	CP009273_859721_G_A	0.434	0.00106	0.00566	-0.298	0.106	0.259
	CP009273_4610966_G_T	0.15	0.000261	0.00566	-0.448	0.159	0.259
	CP009273_561924_C_T	0.23	0.00423	0.00567	0.283	0.1	0.259
	CP009273_2742891_AGTA_TGTG	0.31	0.0109	0.00568	-0.414	0.147	0.259
	CP009273_2181866_A_C	0.327	0.00248	0.00569	-0.324	0.115	0.259
	CP009273_3128912_G_A	0.168	0.0853	0.00569	-0.335	0.119	0.259
	CP009273_3588442_ACCAACA_CCCTACC	0.124	0.0542	0.00569	-0.369	0.131	0.259
	CP009273_70264_G_T	0.513	0.0241	0.0057	0.279	0.0991	0.259
	CP009273_1172287_GCCA_ACCG	0.655	0.00244	0.00571	-0.347	0.123	0.258
	CP009273_2016733_T_C	0.858	0.0719	0.00571	0.337	0.12	0.258
	CP009273_129064_C_A	0.124	0.071	0.00572	0.384	0.136	0.258
	CP009273_690691_T_C	0.23	0.00175	0.00573	0.318	0.113	0.258
	CP009273_1888130_A_C	0.15	0.0396	0.00573	-0.36	0.128	0.258
	CP009273_4221460_A_G	0.646	0.0016	0.00573	-0.35	0.124	0.258
	CP009273_636657_G_A	0.248	0.0775	0.00574	0.34	0.121	0.258
	CP009273_1814512_G_A	0.265	0.00109	0.00574	-0.411	0.146	0.258
	CP009273_2807444_C_A	0.159	0.0348	0.00574	-0.355	0.126	0.258
	CP009273_112567_C_T	0.283	0.00299	0.00575	0.301	0.107	0.258
	CP009273_890091_G_C	0.106	0.057	0.00575	0.397	0.141	0.258
	CP009273_577617_T_C	0.549	0.00342	0.00576	-0.276	0.0982	0.258
	CP009273_580222_T_C	0.434	0.00265	0.00577	-0.265	0.0942	0.258
	CP009273_1969961_G_A	0.212	0.0133	0.00579	-0.317	0.113	0.258
	CP009273_3518311_G_A	0.522	0.00125	0.0058	-0.299	0.106	0.258
	CP009273_1885042_C_T	0.15	0.0585	0.00581	-0.358	0.127	0.258
	CP009273_3222804_T_C	0.177	0.00217	0.00582	0.335	0.119	0.258
	CP009273_425929_G_T	0.327	0.00347	0.00583	-0.333	0.119	0.258
	CP009273_4388113_CCCA_TCCG	0.354	0.0205	0.00583	0.293	0.104	0.258
	CP009273_1563637_T_A	0.159	0.0476	0.00584	-0.375	0.133	0.258
	CP009273_1438678_G_A	0.124	0.0576	0.00585	-0.387	0.138	0.258
	CP009273_1438708_T_C	0.124	0.0576	0.00585	-0.387	0.138	0.258
	CP009273_2944003_T_C	0.398	0.00271	0.00585	-0.258	0.092	0.258
	CP009273_362450_A_G	0.239	0.0013	0.00586	0.308	0.11	0.258
	CP009273_1423193_C_T	0.212	0.00115	0.00589	-0.286	0.102	0.258
	CP009273_3106925_G_T	0.239	0.091	0.00589	0.356	0.127	0.258
	CP009273_3856775_T_C	0.106	0.0658	0.0059	-0.413	0.147	0.257
	CP009273_628229_A_C	0.301	0.00273	0.00592	0.291	0.104	0.257
	CP009273_641053_A_C	0.575	0.0801	0.00592	0.326	0.116	0.257
	CP009273_865601_T_C	0.628	0.0021	0.00592	-0.334	0.119	0.257
	CP009273_1375740_C_G	0.628	0.00182	0.00592	-0.344	0.123	0.257
	CP009273_1666000_G_A	0.115	0.168	0.00592	-0.4	0.143	0.257
	CP009273_3575180_T_G	0.204	0.0156	0.00592	0.352	0.126	0.257
	CP009273_1484974_T_C	0.301	0.00207	0.00593	-0.406	0.145	0.257
	CP009273_98755_C_T	0.221	0.042	0.00594	-0.338	0.121	0.257
	CP009273_1744695_TTG_ATC	0.221	0.0549	0.00594	0.321	0.114	0.257
	CP009273_2016365_A_AG	0.248	0.00107	0.00594	0.302	0.108	0.257
	CP009273_2272064_C_T	0.195	0.0448	0.00594	-0.355	0.126	0.257
	CP009273_4151743_A_G	0.31	0.00186	0.00594	-0.308	0.11	0.257
	CP009273_94461_A_C	0.168	0.0486	0.00596	-0.362	0.129	0.257
	CP009273_94467_T_C	0.168	0.0486	0.00596	-0.362	0.129	0.257
	CP009273_1006289_G_A	0.46	0.0446	0.00596	-0.35	0.125	0.257
	CP009273_2536072_A_G	0.549	0.0108	0.00596	0.275	0.0982	0.257
	CP009273_2638362_A_G	0.133	0.0538	0.00597	-0.38	0.136	0.257
	CP009273_4578026_ATCT_GTCC	0.549	0.00119	0.00597	-0.247	0.088	0.257
	CP009273_860067_A_G	0.124	0.000209	0.006	0.398	0.142	0.257
	CP009273_333184_C_T	0.212	0.0281	0.00601	-0.495	0.177	0.257
	CP009273_1030218_T_C	0.186	0.00147	0.00602	0.399	0.143	0.257
	CP009273_650105_CAAA_TAGC	0.142	0.0457	0.00603	-0.353	0.126	0.257
	CP009273_2575468_A_T	0.106	0.000352	0.00604	0.493	0.176	0.257
	CP009273_3699518_A_G	0.124	0.0512	0.00605	-0.38	0.136	0.257
	CP009273_832364_T_C	0.177	0.000693	0.00606	0.357	0.128	0.257
	CP009273_1440521_T_G	0.115	0.0258	0.00606	0.375	0.134	0.257
	CP009273_1473129_T_C	0.611	0.00291	0.00606	-0.3	0.107	0.257
	CP009273_3556803_A_G	0.389	0.038	0.00607	-0.262	0.0937	0.257
	CP009273_1455338_T_C	0.142	0.0463	0.00608	-0.373	0.133	0.257
	CP009273_1455365_T_G	0.142	0.0463	0.00608	-0.373	0.133	0.257
	CP009273_3227862_C_A	0.15	0.00524	0.00611	0.373	0.133	0.256
	CP009273_436129_A_T	0.106	0.000464	0.00612	0.5	0.179	0.256
	CP009273_973521_C_T	0.106	0.000464	0.00612	0.5	0.179	0.256
	CP009273_1054229_T_C	0.106	0.000464	0.00612	0.5	0.179	0.256
	CP009273_1483499_C_T	0.425	0.00119	0.00612	-0.279	0.1	0.256
	CP009273_2161611_T_A	0.106	0.000464	0.00612	0.5	0.179	0.256
	CP009273_3342719_C_A	0.106	0.000464	0.00612	0.5	0.179	0.256
	CP009273_3610201_G_T	0.106	0.000464	0.00612	0.5	0.179	0.256
	CP009273_397994_ACTGAATT_GCTAAATG	0.292	0.00664	0.00615	0.297	0.106	0.256
	CP009273_1986547_T_C	0.124	0.00607	0.00615	0.451	0.162	0.256
	CP009273_805072_A_G	0.327	0.00131	0.00616	-0.36	0.129	0.256
	CP009273_244348_G_T	0.204	0.00256	0.00618	0.347	0.124	0.256
	CP009273_3012199_CCGT_TAGA	0.177	0.0405	0.00618	-0.35	0.125	0.256
	CP009273_3804134_T_C	0.584	0.00215	0.00619	-0.273	0.0977	0.256
	CP009273_3842963_T_C	0.283	0.00305	0.00619	-0.294	0.105	0.256
	CP009273_1140908_G_A	0.274	0.0426	0.00621	-0.364	0.13	0.256
	CP009273_3106606_TTGTGTA_CTGAGTC	0.301	0.0765	0.00621	0.327	0.117	0.256
	CP009273_4379392_C_T	0.283	0.0224	0.00621	-0.388	0.139	0.256
	CP009273_2023802_T_C	0.425	0.00132	0.00622	0.258	0.0927	0.256
	CP009273_3432721_G_A	0.204	0.029	0.00622	-0.329	0.118	0.256
	CP009273_32367_T_C	0.77	0.00467	0.00623	-0.329	0.118	0.256
	CP009273_1534400_C_G	0.221	0.0552	0.00625	0.31	0.111	0.256
	CP009273_3600330_T_C	0.743	0.109	0.00625	0.336	0.121	0.256
	CP009273_3669931_CA_TG	0.106	6.43e-06	0.00625	0.465	0.167	0.256
	CP009273_1112610_CATT_TATC	0.212	0.00918	0.00626	0.371	0.133	0.256
	CP009273_919550_C_T	0.133	0.000986	0.00629	0.421	0.151	0.256
	CP009273_1543424_C_T	0.142	0.0808	0.00629	-0.37	0.133	0.256
	CP009273_246024_G_A	0.212	0.00774	0.0063	0.385	0.138	0.256
	CP009273_3236107_T_C	0.699	0.00167	0.0063	-0.342	0.123	0.256
	CP009273_3904064_T_C	0.124	0.000207	0.0063	0.444	0.159	0.256
	CP009273_4449339_G_T	0.265	0.0294	0.00631	-0.306	0.11	0.255
	CP009273_1178052_ATCA_GTCG	0.195	0.0243	0.00632	0.352	0.126	0.255
	CP009273_963246_G_A	0.31	0.0031	0.00635	-0.43	0.155	0.255
	CP009273_1826978_ACT_GCC	0.416	0.00206	0.00635	-0.31	0.111	0.255
	CP009273_1885720_A_G	0.31	0.0031	0.00635	-0.43	0.155	0.255
	CP009273_3604662_G_A	0.31	0.0031	0.00635	-0.43	0.155	0.255
	CP009273_3110246_C_T	0.336	0.0107	0.00637	0.256	0.0921	0.255
	CP009273_718167_C_G	0.115	0.0805	0.00639	-0.392	0.141	0.255
	CP009273_2012742_T_C	0.345	0.0411	0.0064	0.323	0.116	0.255
	CP009273_2181888_TTCCATAG_ATTCAT	0.124	0.0685	0.00642	-0.386	0.139	0.255
	CP009273_2181924_A_G	0.124	0.0685	0.00642	-0.386	0.139	0.255
	CP009273_1168575_G_C	0.212	0.0033	0.00643	0.307	0.11	0.255
	CP009273_2142739_C_A	0.124	0.0144	0.00643	0.447	0.161	0.255
	CP009273_3110237_CAA_AAG	0.345	0.00999	0.00643	0.255	0.0919	0.255
	CP009273_3540616_AGTA_TGTG	0.159	0.0304	0.00643	-0.339	0.122	0.255
	CP009273_405882_A_C	0.434	0.0304	0.00645	-0.317	0.114	0.255
	CP009273_831370_C_T	0.106	0.00029	0.00647	0.473	0.17	0.255
	CP009273_388731_TACT_CGAC	0.142	0.000614	0.00648	0.383	0.138	0.255
	CP009273_1570371_T_G	0.15	0.00612	0.00648	0.412	0.149	0.255
	CP009273_2326787_G_C	0.717	0.156	0.00649	0.339	0.122	0.255
	CP009273_1378271_G_C	0.646	0.00185	0.0065	-0.336	0.121	0.255
	CP009273_2786429_C_T	0.177	0.0016	0.00651	0.369	0.133	0.255
	CP009273_3865332_A_G	0.239	0.00453	0.00651	0.333	0.12	0.255
	CP009273_668020_T_C	0.46	0.187	0.00654	0.442	0.159	0.254
	CP009273_680376_C_G	0.186	0.044	0.00654	-0.331	0.12	0.254
	CP009273_1245854_T_C	0.46	0.187	0.00654	0.442	0.159	0.254
	CP009273_3004007_T_C	0.319	0.00383	0.00654	0.318	0.115	0.254
	CP009273_2517249_A_G	0.416	0.00178	0.00655	-0.295	0.106	0.254
	CP009273_1850596_A_T	0.159	0.0188	0.00656	0.355	0.128	0.254
	CP009273_2731442_TTCT_CTCC	0.212	0.00181	0.00656	0.329	0.119	0.254
	CP009273_2731460_GGCGCGC_CGCTCGT	0.212	0.00181	0.00656	0.329	0.119	0.254
	CP009273_2731472_T_C	0.212	0.00181	0.00656	0.329	0.119	0.254
	CP009273_3973468_T_C	0.761	0.159	0.00657	0.358	0.129	0.254
	CP009273_2122121_G_C	0.496	0.0188	0.00659	0.252	0.0911	0.254
	CP009273_872033_CCT_ACC	0.265	0.0266	0.00661	-0.336	0.121	0.254
	CP009273_4579675_C_A	0.708	0.00217	0.00661	-0.29	0.105	0.254
	CP009273_3273481_G_A	0.133	0.000586	0.00662	0.445	0.161	0.254
	CP009273_2884187_C_G	0.124	0.00013	0.00663	0.421	0.152	0.254
	CP009273_4456442_G_T	0.15	0.0543	0.00666	-0.374	0.135	0.254
	CP009273_3965555_G_T	0.265	0.00745	0.00667	-0.386	0.14	0.254
	CP009273_2955593_T_A	0.133	2.03e-05	0.00668	0.4	0.145	0.254
	CP009273_592775_C_T	0.212	0.0399	0.00669	0.306	0.111	0.254
	CP009273_859732_A_T	0.407	0.00128	0.00669	-0.287	0.104	0.254
	CP009273_1272166_C_T	0.106	0.0747	0.00672	-0.406	0.147	0.254
	CP009273_1272292_GC_TT	0.106	0.0747	0.00672	-0.406	0.147	0.254
	CP009273_3777815_GT_G	0.274	0.00441	0.00674	-0.374	0.135	0.254
	CP009273_1986023_T_G	0.602	0.034	0.00675	0.266	0.0964	0.253
	CP009273_3101654_G_T	0.106	0.109	0.00675	-0.402	0.146	0.253
	CP009273_195749_G_A	0.522	0.0798	0.00676	0.336	0.122	0.253
	CP009273_219040_T_C	0.133	0.000687	0.00676	0.45	0.163	0.253
	CP009273_588041_CGGATAC_TGGGTAT	0.133	0.000687	0.00676	0.45	0.163	0.253
	CP009273_693401_ATCA_GTCG	0.133	0.000687	0.00676	0.45	0.163	0.253
	CP009273_3699857_G_C	0.451	0.00133	0.00677	-0.286	0.104	0.253
	CP009273_2027673_T_G	0.186	0.00263	0.00678	0.331	0.12	0.253
	CP009273_4368408_A_G	0.15	0.0178	0.00678	0.366	0.133	0.253
	CP009273_625959_CTG_ATT	0.168	0.0938	0.00679	-0.331	0.12	0.253
	CP009273_1457062_GCGTCGC_ACGGCGT	0.195	0.0398	0.00679	-0.354	0.128	0.253
	CP009273_3726760_C_T	0.124	0.0735	0.00681	-0.361	0.131	0.253
	CP009273_3771019_G_A	0.239	0.0433	0.00681	-0.306	0.111	0.253
	CP009273_605932_A_G	0.549	0.00113	0.00683	-0.306	0.111	0.253
	CP009273_3106894_G_T	0.301	0.0309	0.00683	0.308	0.112	0.253
	CP009273_249965_C_T	0.133	0.0634	0.00684	-0.379	0.137	0.253
	CP009273_4115182_C_T	0.133	6.22e-05	0.00685	0.369	0.134	0.253
	CP009273_1569599_G_A	0.106	0.131	0.00686	-0.405	0.147	0.253
	CP009273_536038_C_G	0.195	0.0434	0.00687	-0.343	0.124	0.253
	CP009273_1436303_T_C	0.69	0.0859	0.00687	0.31	0.113	0.253
	CP009273_1453496_T_C	0.177	0.0405	0.00687	0.323	0.117	0.253
	CP009273_1496064_CCGA_TCGG	0.142	0.0104	0.00688	0.385	0.14	0.253
	CP009273_3556893_AT_GC	0.142	0.0104	0.00688	0.385	0.14	0.253
	CP009273_1535135_A_G	0.142	0.0315	0.00689	0.364	0.132	0.253
	CP009273_2787190_ACAAG_GCAAA	0.478	0.00093	0.00689	-0.275	0.0998	0.253
	CP009273_3130940_A_G	0.442	0.00904	0.00689	0.258	0.0938	0.253
	CP009273_889516_T_C	0.469	0.423	0.00691	0.304	0.11	0.253
	CP009273_1357347_T_C	0.195	0.00243	0.00691	0.388	0.141	0.253
	CP009273_2340215_T_C	0.23	0.0423	0.00691	-0.313	0.114	0.253
	CP009273_3584091_T_C	0.159	0.0565	0.00691	-0.361	0.131	0.253
	CP009273_688019_T_C	0.15	0.00118	0.00692	0.398	0.144	0.253
	CP009273_1162662_C_T	0.168	0.0305	0.00692	0.319	0.116	0.253
	CP009273_3942423_G_A	0.204	0.0273	0.00694	0.315	0.114	0.253
	CP009273_1882957_G_T	0.265	0.0244	0.00695	-0.334	0.122	0.253
	CP009273_2515416_A_G	0.23	0.0261	0.00695	-0.296	0.108	0.253
	CP009273_3003971_A_G	0.522	0.0775	0.00695	0.326	0.119	0.253
	CP009273_999591_C_T	0.177	0.0488	0.00698	-0.333	0.121	0.252
	CP009273_4291729_T_C	0.23	0.00313	0.00698	0.323	0.117	0.252
	CP009273_107657_GGT_AGC	0.142	0.000476	0.00701	0.434	0.158	0.252
	CP009273_107701_A_G	0.142	0.000476	0.00701	0.434	0.158	0.252
	CP009273_962967_G_A	0.142	0.000476	0.00701	0.434	0.158	0.252
	CP009273_1248748_G_T	0.124	0.0767	0.00701	-0.388	0.141	0.252
	CP009273_1841921_T_C	0.637	0.0733	0.00701	0.285	0.104	0.252
	CP009273_3273434_C_T	0.142	0.000476	0.00701	0.434	0.158	0.252
	CP009273_3961590_C_T	0.142	0.000476	0.00701	0.434	0.158	0.252
	CP009273_3571904_G_A	0.133	0.0364	0.00702	-0.352	0.128	0.252
	CP009273_3895668_AT_A	0.619	0.00253	0.00702	-0.316	0.115	0.252
	CP009273_3754214_C_A	0.195	0.0328	0.00704	-0.321	0.117	0.252
	CP009273_679103_A_T	0.673	0.126	0.00706	0.322	0.117	0.252
	CP009273_1453892_T_G	0.177	0.0426	0.00706	-0.358	0.13	0.252
	CP009273_176653_G_A	0.204	0.0416	0.00708	0.309	0.113	0.252
	CP009273_3110792_T_C	0.195	0.0565	0.00708	0.33	0.12	0.252
	CP009273_3110798_CTCACCG_ATCGCCC	0.195	0.0565	0.00708	0.33	0.12	0.252
	CP009273_459491_GG_AA	0.504	0.00436	0.00709	0.265	0.0965	0.252
	CP009273_3030016_G_A	0.159	0.0613	0.00709	-0.35	0.128	0.252
	CP009273_2067870_A_C	0.265	0.00999	0.0071	0.263	0.0959	0.252
	CP009273_3108068_G_A	0.265	0.00413	0.0071	-0.286	0.104	0.252
	CP009273_3378292_C_T	0.142	0.0513	0.0071	-0.351	0.128	0.252
	CP009273_678349_A_G	0.115	0.00179	0.00711	0.367	0.134	0.252
	CP009273_2535455_T_G	0.637	0.0756	0.00711	0.289	0.105	0.252
	CP009273_3894852_A_C	0.327	0.0343	0.00711	-0.307	0.112	0.252
	CP009273_4040592_T_A	0.504	0.00131	0.00711	-0.289	0.106	0.252
	CP009273_1248527_T_G	0.124	0.0759	0.00712	-0.382	0.139	0.252
	CP009273_557962_C_G	0.372	0.00948	0.00713	0.288	0.105	0.252
	CP009273_890262_T_C	0.142	0.0498	0.00714	0.349	0.127	0.252
	CP009273_4221404_A_G	0.619	0.00131	0.00714	-0.311	0.113	0.252
	CP009273_11637_GCGA_TCGG	0.398	0.00988	0.00717	0.287	0.105	0.252
	CP009273_2146364_A_G	0.204	0.00943	0.00717	0.324	0.118	0.252
	CP009273_2515273_G_A	0.186	0.0579	0.00717	-0.326	0.119	0.252
	CP009273_826456_TAGC_CAGT	0.115	0.000476	0.0072	0.48	0.175	0.252
	CP009273_3231042_T_A	0.115	0.000476	0.0072	0.48	0.175	0.252
	CP009273_350460_GA_TAC	0.212	0.0235	0.00723	-0.304	0.111	0.251
	CP009273_1669015_T_C	0.602	0.00286	0.00723	-0.292	0.107	0.251
	CP009273_2830422_T_C	0.177	0.00529	0.00724	0.361	0.132	0.251
	CP009273_3904157_ACTAACC_CAAAACA	0.15	0.00283	0.00725	0.409	0.15	0.251
	CP009273_1241318_C_T	0.283	0.00255	0.00726	-0.398	0.145	0.251
	CP009273_4304308_A_G	0.124	0.000485	0.00726	0.45	0.164	0.251
	CP009273_577592_A_G	0.478	0.00568	0.00727	-0.282	0.103	0.251
	CP009273_1051219_T_C	0.106	0.000507	0.00727	0.468	0.171	0.251
	CP009273_2181492_A_T	0.398	0.00192	0.00727	-0.295	0.108	0.251
	CP009273_2948748_C_T	0.372	0.00131	0.00728	-0.264	0.0965	0.251
	CP009273_1146278_C_T	0.292	0.0447	0.0073	0.29	0.106	0.251
	CP009273_364433_GACC_TACG	0.168	0.0422	0.00731	-0.358	0.131	0.251
	CP009273_364546_C_T	0.168	0.0422	0.00731	-0.358	0.131	0.251
	CP009273_3128942_G_A	0.115	0.103	0.00732	-0.372	0.136	0.251
	CP009273_2155466_G_A	0.124	8.46e-06	0.00734	0.392	0.144	0.251
	CP009273_128539_T_A	0.611	0.0561	0.00735	0.297	0.109	0.251
	CP009273_4367240_A_T	0.195	0.0139	0.00735	0.306	0.112	0.251
	CP009273_1534709_G_A	0.513	0.0327	0.00736	0.312	0.114	0.251
	CP009273_1688068_A_G	0.646	0.00234	0.00736	-0.335	0.123	0.251
	CP009273_2169812_G_A	0.195	0.0465	0.00736	-0.344	0.126	0.251
	CP009273_692081_G_GT	0.575	0.00197	0.00738	-0.3	0.11	0.251
	CP009273_1476366_A_G	0.637	0.0044	0.00738	-0.248	0.091	0.251
	CP009273_1911420_A_G	0.115	0.000228	0.00738	0.457	0.167	0.251
	CP009273_1976616_ATGTC_GTGTT	0.363	0.0216	0.00738	-0.294	0.108	0.251
	CP009273_1319770_G_A	0.212	0.0118	0.00743	0.407	0.149	0.251
	CP009273_2940957_G_A	0.177	0.0478	0.00744	-0.347	0.127	0.251
	CP009273_2201970_AAACTTT_TAATTTC	0.15	0.00386	0.00746	0.382	0.14	0.25
	CP009273_628310_G_T	0.15	0.0647	0.00747	-0.368	0.135	0.25
	CP009273_1094089_T_C	0.389	0.0153	0.00747	0.284	0.104	0.25
	CP009273_2534451_T_C	0.345	0.0316	0.00747	0.29	0.107	0.25
	CP009273_3534803_C_T	0.363	0.00214	0.00749	0.267	0.0982	0.25
	CP009273_3623852_A_G	0.186	0.0139	0.0075	0.427	0.157	0.25
	CP009273_2748476_C_A	0.186	0.00327	0.00751	0.348	0.128	0.25
	CP009273_2911893_T_C	0.15	0.00654	0.00751	0.373	0.137	0.25
	CP009273_717348_T_C	0.274	0.00173	0.00754	-0.404	0.148	0.25
	CP009273_2830961_G_A	0.442	0.00638	0.00754	0.281	0.103	0.25
	CP009273_2030380_GCCT_ACCA	0.628	0.00489	0.00755	0.296	0.109	0.25
	CP009273_2258145_G_C	0.451	0.118	0.00756	0.37	0.136	0.25
	CP009273_1372825_T_C	0.283	0.00162	0.00757	-0.404	0.148	0.25
	CP009273_3275640_T_C	0.15	0.055	0.00757	0.339	0.125	0.25
	CP009273_4387933_GCTA_CCTG	0.124	0.0264	0.00757	-0.376	0.138	0.25
	CP009273_2181875_G_A	0.133	0.071	0.0076	-0.371	0.136	0.25
	CP009273_185739_A_C	0.124	0.0748	0.00761	-0.38	0.14	0.25
	CP009273_193596_C_T	0.106	0.076	0.00762	-0.402	0.148	0.25
	CP009273_2001347_G_A	0.115	0.0174	0.00763	0.393	0.145	0.25
	CP009273_3376908_ACGA_GCGT	0.212	0.000464	0.00763	0.33	0.121	0.25
	CP009273_3858455_TCCT_CCCA	0.407	0.00144	0.00763	-0.288	0.106	0.25
	CP009273_1760663_T_C	0.106	8.76e-06	0.00764	0.466	0.171	0.25
	CP009273_3623630_T_G	0.46	0.00175	0.00764	-0.295	0.108	0.25
	CP009273_2083685_A_T	0.106	0.11	0.00766	-0.402	0.148	0.25
	CP009273_4367315_A_G	0.186	0.0167	0.00766	0.308	0.114	0.25
	CP009273_999996_G_A	0.186	0.0447	0.00767	-0.322	0.119	0.25
	CP009273_717345_TACT_CACC	0.124	0.000145	0.00768	0.411	0.151	0.25
	CP009273_3091567_T_C	0.115	0.0465	0.00768	0.367	0.135	0.25
	CP009273_3091573_CCGTC_TCGCT	0.115	0.0465	0.00768	0.367	0.135	0.25
	CP009273_3091594_G_A	0.115	0.0465	0.00768	0.367	0.135	0.25
	CP009273_3091599_TG_CA	0.115	0.0465	0.00768	0.367	0.135	0.25
	CP009273_4218162_C_T	0.274	0.00189	0.00771	-0.422	0.156	0.249
	CP009273_973284_AT_GC	0.142	0.000111	0.00772	0.39	0.144	0.249
	CP009273_2515396_A_G	0.204	0.0547	0.00772	-0.313	0.115	0.249
	CP009273_325350_G_A	0.159	0.0681	0.00775	-0.364	0.134	0.249
	CP009273_1570212_C_T	0.23	0.0413	0.00775	0.306	0.113	0.249
	CP009273_1173025_C_A	0.434	0.0564	0.00776	-0.315	0.116	0.249
	CP009273_3973187_G_A	0.319	0.0481	0.00777	0.3	0.111	0.249
	CP009273_1747011_A_G	0.177	0.0746	0.00785	0.327	0.121	0.249
	CP009273_3262021_T_A	0.106	0.127	0.00785	-0.401	0.148	0.249
	CP009273_3362535_A_G	0.416	0.00358	0.00785	0.271	0.1	0.249
	CP009273_3586690_CAGC_GAGG	0.487	0.00134	0.00785	-0.288	0.106	0.249
	CP009273_693158_A_T	0.566	0.111	0.00787	0.282	0.104	0.249
	CP009273_3949680_C_T	0.212	0.0318	0.00787	-0.484	0.179	0.249
[truncated: 143,337 more rows]

## Sheet: 48_COGs
gene	variant	af	filter-pvalue	lrt-pvalue	beta	beta-std-err	variant_h2	notes	GO terms (Biological process)	GO Terms (Cellular component)
[truncated: 12,945 more rows]

[truncated: 3 more sheets: 48_unitigs_(sugg)significant, 48_unitigs_all, 48_kmers21-41_(sugg)significant]
