# Supplementary material for: Genome-Wide Association Study Reveals Host Factors Affecting Conjugation in Escherichia coli
Source: Microorganisms. 2022 Mar 12;10(3):608. doi: 10.3390/microorganisms10030608 (PMC8954029; doi:10.3390/microorganisms10030608)
Supplement: Supplementary file 1 [file microorganisms-10-00608-s001.zip › microorganisms-1596076-supplementary/Table S5_GWAS-fixed-model.xlsx]

## Sheet: 24_SNPs
Gene	variant (strain_position_SNP)	af	filter-pvalue	lrt-pvalue	beta	beta-std-err	intercept	PC1	PC2	PC3	PC4	PC5	lineage	k-samples	nk-samples	notes	GO terms (Biological process)	GO Terms (Cellular component)
otsA	CP009273_1973975_A_G	0.425	0.227	4.13e-08	1.15	0.195	-2.64	1.85	-1.25	0.0737	0.0184	0.827	NA	ACUTE1,ACUTE2,ACUTE3,ACUTE4,ACUTE5,ECOR_14,ECOR_32x,ECOR_36x,ECOR_38,ECOR_38a,ECOR_39,ECOR_46,ECOR_50,ECOR_53,ECOR_54,ECOR_59x,ECOR_62,ECOR_63,P06_23,P06_26,P06_27,P06_28,P06_31,P06_46,P06_47,P06_48,P06_51,P06_53,P06_59,P06_61,P06_63,P06_75,P07_05,P07_07,P07_10,P07_12,P07_14,P07_25,P07_30,P07_57,P10S2,P11S1,P13S1,P3S3,P4S1,P7S1,P8S1,P9S3	BW25113,ECOR_01,ECOR_01a,ECOR_02a,ECOR_04,ECOR_04a,ECOR_07x,ECOR_08x,ECOR_09,ECOR_10,ECOR_11,ECOR_12,ECOR_13,ECOR_19a,ECOR_20,ECOR_22x,ECOR_29,ECOR_48x,ECOR_49x,ECOR_56x,ECOR_65x,ECOR_66x,ECOR_71x,ECOR_72,P06_02,P06_04,P06_07,P06_12,P06_21,P06_24,P06_32,P06_33,P06_36,P06_37,P06_39,P06_40,P06_41,P06_42,P06_50,P06_52,P06_64,P06_68,P06_72,P06_79,P07_11,P07_17,P07_18,P07_20,P07_23,P07_24,P07_28,P07_3…		trehalose biosynthetic process	cytosol
nlpC	CP009273_1786749_A_T	0.451	0.000131	4.82e-08	0.748	0.127	-2.49	-0.0645	0.565	0.0512	0.408	0.965	MDS4	ACUTE3,ECOR_14,ECOR_29,ECOR_36x,ECOR_38,ECOR_38a,ECOR_39,ECOR_46,ECOR_65x,ECOR_66x,P06_02,P06_04,P06_07,P06_12,P06_23,P06_26,P06_27,P06_28,P06_31,P06_32,P06_33,P06_36,P06_37,P06_41,P06_46,P06_50,P06_51,P06_52,P06_53,P06_59,P06_61,P06_63,P06_64,P06_68,P06_79,P07_10,P07_14,P07_23,P07_25,P07_28,P07_34,P07_35,P07_36,P07_37,P07_44,P07_47,P07_50,P07_63,P10S2,P11S1,P5S1	ACUTE1,ACUTE2,ACUTE4,ACUTE5,BW25113,ECOR_01,ECOR_01a,ECOR_02a,ECOR_04,ECOR_04a,ECOR_07x,ECOR_08x,ECOR_09,ECOR_10,ECOR_11,ECOR_12,ECOR_13,ECOR_19a,ECOR_20,ECOR_22x,ECOR_32x,ECOR_48x,ECOR_49x,ECOR_50,ECOR_53,ECOR_54,ECOR_56x,ECOR_59x,ECOR_62,ECOR_63,ECOR_71x,ECOR_72,P06_21,P06_24,P06_39,P06_40,P06_42,P06_47,P06_48,P06_72,P06_75,P07_05,P07_07,P07_11,P07_12,P07_17,P07_18,P07_20,P07_24,P07_30,P07_39,P…		proteolysis	plasma membrane, membrane, outer membrane-bounded periplasmic space
yegL	CP009273_2146241_G_A	0.319	0.0402	6.63e-08	0.922	0.159	-2.44	1.39	-0.593	-0.24	-0.0146	-0.000371	MDS1	ACUTE1,ACUTE2,ACUTE4,ACUTE5,ECOR_14,ECOR_32x,ECOR_50,ECOR_53,ECOR_54,ECOR_59x,ECOR_62,ECOR_63,P06_23,P06_27,P06_31,P06_46,P06_47,P06_48,P06_51,P06_53,P06_59,P06_63,P06_75,P07_05,P07_07,P07_12,P07_14,P07_25,P07_30,P07_57,P10S2,P11S1,P3S3,P4S1,P7S1,P9S3	ACUTE3,BW25113,ECOR_01,ECOR_01a,ECOR_02a,ECOR_04,ECOR_04a,ECOR_07x,ECOR_08x,ECOR_09,ECOR_10,ECOR_11,ECOR_12,ECOR_13,ECOR_19a,ECOR_20,ECOR_22x,ECOR_29,ECOR_36x,ECOR_38,ECOR_38a,ECOR_39,ECOR_46,ECOR_48x,ECOR_49x,ECOR_56x,ECOR_65x,ECOR_66x,ECOR_71x,ECOR_72,P06_02,P06_04,P06_07,P06_12,P06_21,P06_24,P06_26,P06_28,P06_32,P06_33,P06_36,P06_37,P06_39,P06_40,P06_41,P06_42,P06_50,P06_52,P06_61,P06_64,P06_6…
tdh	CP009273_3783911_C_T	0.628	4.48e-06	8.19e-08	-0.667	0.116	-1.73	-0.182	0.117	-0.125	-0.353	0.31	MDS4	ACUTE1,ACUTE2,ACUTE3,ACUTE4,ACUTE5,ECOR_22x,ECOR_29,ECOR_32x,ECOR_36x,ECOR_38,ECOR_38a,ECOR_39,ECOR_46,ECOR_48x,ECOR_49x,ECOR_50,ECOR_53,ECOR_54,ECOR_56x,ECOR_59x,ECOR_62,ECOR_63,ECOR_65x,ECOR_66x,ECOR_72,P06_07,P06_12,P06_21,P06_26,P06_28,P06_32,P06_33,P06_36,P06_37,P06_40,P06_41,P06_42,P06_47,P06_48,P06_50,P06_52,P06_68,P06_72,P06_75,P06_79,P07_05,P07_07,P07_10,P07_12,P07_17,P07_18,P07_20,P07_2…	BW25113,ECOR_01,ECOR_01a,ECOR_02a,ECOR_04,ECOR_04a,ECOR_07x,ECOR_08x,ECOR_09,ECOR_10,ECOR_11,ECOR_12,ECOR_13,ECOR_14,ECOR_19a,ECOR_20,ECOR_71x,P06_02,P06_04,P06_23,P06_24,P06_27,P06_31,P06_39,P06_46,P06_51,P06_53,P06_59,P06_61,P06_63,P06_64,P07_11,P07_14,P07_24,P07_35,P07_39,P07_52,P10S2,P11S1,P1S2,P2S2,P6S2		threonine catabolic process, L-threonine catabolic process to glycine	cytoplasm, cytosol
setB	CP009273_2258355_G_A	0.425	0.2	1.37e-07	0.967	0.171	-2.56	1.57	-0.969	-0.0377	-0.0385	0.787	NA	ACUTE1,ACUTE2,ACUTE3,ACUTE4,ACUTE5,ECOR_04,ECOR_04a,ECOR_14,ECOR_32x,ECOR_36x,ECOR_38,ECOR_38a,ECOR_39,ECOR_46,ECOR_50,ECOR_53,ECOR_54,ECOR_59x,ECOR_62,ECOR_63,P06_23,P06_26,P06_27,P06_28,P06_31,P06_46,P06_47,P06_48,P06_51,P06_53,P06_59,P06_63,P06_75,P07_05,P07_07,P07_10,P07_12,P07_14,P07_25,P07_30,P07_57,P10S2,P11S1,P3S3,P4S1,P7S1,P8S1,P9S3	BW25113,ECOR_01,ECOR_01a,ECOR_02a,ECOR_07x,ECOR_08x,ECOR_09,ECOR_10,ECOR_11,ECOR_12,ECOR_13,ECOR_19a,ECOR_20,ECOR_22x,ECOR_29,ECOR_48x,ECOR_49x,ECOR_56x,ECOR_65x,ECOR_66x,ECOR_71x,ECOR_72,P06_02,P06_04,P06_07,P06_12,P06_21,P06_24,P06_32,P06_33,P06_36,P06_37,P06_39,P06_40,P06_41,P06_42,P06_50,P06_52,P06_61,P06_64,P06_68,P06_72,P06_79,P07_11,P07_17,P07_18,P07_20,P07_23,P07_24,P07_28,P07_34,P07_35,P…		lactose transport, glucose transmembrane transport, carbohydrate transport, cellular response to glucose-phosphate stress, transmembrane transport, proton transmembrane transport
kefB	CP009273_3472929_T_C	0.124	1.97e-05	1.65e-07	1.13	0.201	-2.29	0.351	-0.268	0.392	-0.00899	0.225	MDS3	ACUTE3,ECOR_14,P06_23,P06_26,P06_28,P06_31,P06_46,P06_51,P06_53,P06_59,P06_63,P07_14,P10S2,P11S1	ACUTE1,ACUTE2,ACUTE4,ACUTE5,BW25113,ECOR_01,ECOR_01a,ECOR_02a,ECOR_04,ECOR_04a,ECOR_07x,ECOR_08x,ECOR_09,ECOR_10,ECOR_11,ECOR_12,ECOR_13,ECOR_19a,ECOR_20,ECOR_22x,ECOR_29,ECOR_32x,ECOR_36x,ECOR_38,ECOR_38a,ECOR_39,ECOR_46,ECOR_48x,ECOR_49x,ECOR_50,ECOR_53,ECOR_54,ECOR_56x,ECOR_59x,ECOR_62,ECOR_63,ECOR_65x,ECOR_66x,ECOR_71x,ECOR_72,P06_02,P06_04,P06_07,P06_12,P06_21,P06_24,P06_27,P06_32,P06_33,P06…		potassium ion transport, ion transport, cation transport, transmembrane transport, potassium ion transmembrane transport, cation transmembrane transport, proton transmembrane transport	plasma membrane, integral component of the plasma membrane, membrane, integral component of the membrane
gsiD	CP009273_867480_A_G	0.398	0.384	1.83e-07	1.18	0.212	-2.62	1.92	-1.27	0.0325	-0.00263	0.847	MDS3	ACUTE1,ACUTE2,ACUTE3,ACUTE4,ACUTE5,ECOR_14,ECOR_32x,ECOR_36x,ECOR_38,ECOR_38a,ECOR_39,ECOR_46,ECOR_50,ECOR_53,ECOR_54,ECOR_59x,ECOR_62,ECOR_63,P06_23,P06_26,P06_28,P06_31,P06_46,P06_47,P06_48,P06_51,P06_53,P06_59,P06_63,P06_75,P07_05,P07_07,P07_10,P07_12,P07_14,P07_25,P07_30,P07_57,P10S2,P11S1,P3S3,P4S1,P7S1,P8S1,P9S3	BW25113,ECOR_01,ECOR_01a,ECOR_02a,ECOR_04,ECOR_04a,ECOR_07x,ECOR_08x,ECOR_09,ECOR_10,ECOR_11,ECOR_12,ECOR_13,ECOR_19a,ECOR_20,ECOR_22x,ECOR_29,ECOR_48x,ECOR_49x,ECOR_56x,ECOR_65x,ECOR_66x,ECOR_71x,ECOR_72,P06_02,P06_04,P06_07,P06_12,P06_21,P06_24,P06_27,P06_32,P06_33,P06_36,P06_37,P06_39,P06_40,P06_41,P06_42,P06_50,P06_52,P06_61,P06_64,P06_68,P06_72,P06_79,P07_11,P07_17,P07_18,P07_20,P07_23,P07_2…		dipeptide transmembrane transport, transmembrane transport	plasma membrane, integral component of the plasma membrane, membrane, integral component of the membrane
uvrY	CP009273_1988496_A_G	0.204	0.00306	2.79e-07	0.895	0.163	-2.33	0.364	-0.333	0.32	-0.0184	1.1	MDS3	ACUTE3,ECOR_14,ECOR_36x,ECOR_38,ECOR_38a,ECOR_39,ECOR_46,P06_23,P06_26,P06_27,P06_28,P06_31,P06_46,P06_51,P06_53,P06_59,P06_61,P06_63,P07_14,P07_24,P10S2,P11S1,P13S1	ACUTE1,ACUTE2,ACUTE4,ACUTE5,BW25113,ECOR_01,ECOR_01a,ECOR_02a,ECOR_04,ECOR_04a,ECOR_07x,ECOR_08x,ECOR_09,ECOR_10,ECOR_11,ECOR_12,ECOR_13,ECOR_19a,ECOR_20,ECOR_22x,ECOR_29,ECOR_32x,ECOR_48x,ECOR_49x,ECOR_50,ECOR_53,ECOR_54,ECOR_56x,ECOR_59x,ECOR_62,ECOR_63,ECOR_65x,ECOR_66x,ECOR_71x,ECOR_72,P06_02,P06_04,P06_07,P06_12,P06_21,P06_24,P06_32,P06_33,P06_36,P06_37,P06_39,P06_40,P06_41,P06_42,P06_47,P06…		phosphorelay signal transduction system, regulation of transcription	cytoplasm, cytosol
phoA	CP009273_398483_C_T	0.115	2.81e-06	3.01e-07	0.852	0.156	-2.25	0.267	0.0148	0.0858	0.0144	0.329	MDS5	ECOR_14,P06_02,P06_04,P06_23,P06_31,P06_46,P06_51,P06_53,P06_59,P06_63,P07_14,P10S2,P11S1	ACUTE1,ACUTE2,ACUTE3,ACUTE4,ACUTE5,BW25113,ECOR_01,ECOR_01a,ECOR_02a,ECOR_04,ECOR_04a,ECOR_07x,ECOR_08x,ECOR_09,ECOR_10,ECOR_11,ECOR_12,ECOR_13,ECOR_19a,ECOR_20,ECOR_22x,ECOR_29,ECOR_32x,ECOR_36x,ECOR_38,ECOR_38a,ECOR_39,ECOR_46,ECOR_48x,ECOR_49x,ECOR_50,ECOR_53,ECOR_54,ECOR_56x,ECOR_59x,ECOR_62,ECOR_63,ECOR_65x,ECOR_66x,ECOR_71x,ECOR_72,P06_07,P06_12,P06_21,P06_24,P06_26,P06_27,P06_28,P06_32,P06…		dephosphorylation, protein dephosphorylation	outer membrane-bounded periplasmic space, periplasmic space
fliF	CP009273_2008002_C_T	0.106	4.73e-06	3.02e-07	0.807	0.148	-2.23	0.303	0.0373	-0.00916	-0.0045	0.36	MDS5	ECOR_14,P06_23,P06_27,P06_31,P06_46,P06_51,P06_53,P06_61,P07_14,P07_25,P10S2,P11S1	ACUTE1,ACUTE2,ACUTE3,ACUTE4,ACUTE5,BW25113,ECOR_01,ECOR_01a,ECOR_02a,ECOR_04,ECOR_04a,ECOR_07x,ECOR_08x,ECOR_09,ECOR_10,ECOR_11,ECOR_12,ECOR_13,ECOR_19a,ECOR_20,ECOR_22x,ECOR_29,ECOR_32x,ECOR_36x,ECOR_38,ECOR_38a,ECOR_39,ECOR_46,ECOR_48x,ECOR_49x,ECOR_50,ECOR_53,ECOR_54,ECOR_56x,ECOR_59x,ECOR_62,ECOR_63,ECOR_65x,ECOR_66x,ECOR_71x,ECOR_72,P06_02,P06_04,P06_07,P06_12,P06_21,P06_24,P06_26,P06_28,P06…		bacterial-type flagellum-dependent cell motility	cytosol, plasma membrane, integral component of plasma membrane, bacterial-type flagellum, bacterial-type flagellum basal body, membrane, integral component of membrane, outer membrane-bounded periplasmic space
gsiD	CP009273_868162_G_A	0.133	4.34e-05	3.64e-07	1.18	0.217	-2.31	0.366	-0.335	0.481	-0.00659	0.197	MDS3	ACUTE3,ECOR_14,P06_23,P06_26,P06_28,P06_31,P06_46,P06_51,P06_53,P06_59,P06_63,P07_10,P07_14,P10S2,P11S1	ACUTE1,ACUTE2,ACUTE4,ACUTE5,BW25113,ECOR_01,ECOR_01a,ECOR_02a,ECOR_04,ECOR_04a,ECOR_07x,ECOR_08x,ECOR_09,ECOR_10,ECOR_11,ECOR_12,ECOR_13,ECOR_19a,ECOR_20,ECOR_22x,ECOR_29,ECOR_32x,ECOR_36x,ECOR_38,ECOR_38a,ECOR_39,ECOR_46,ECOR_48x,ECOR_49x,ECOR_50,ECOR_53,ECOR_54,ECOR_56x,ECOR_59x,ECOR_62,ECOR_63,ECOR_65x,ECOR_66x,ECOR_71x,ECOR_72,P06_02,P06_04,P06_07,P06_12,P06_21,P06_24,P06_27,P06_32,P06_33,P06…		dipeptide transmembrane transport, transmembrane transport	plasma membrane, integral component of the plasma membrane, membrane, integral component of the membrane
iaaA	CP009273_862495_A_G	0.407	0.296	5.74e-07	0.943	0.177	-2.53	1.55	-0.934	-0.0847	-0.0168	0.795	NA	ACUTE1,ACUTE2,ACUTE3,ACUTE4,ACUTE5,ECOR_14,ECOR_22x,ECOR_32x,ECOR_36x,ECOR_38,ECOR_38a,ECOR_39,ECOR_46,ECOR_50,ECOR_53,ECOR_54,ECOR_59x,ECOR_62,ECOR_63,P06_23,P06_26,P06_27,P06_28,P06_31,P06_46,P06_47,P06_48,P06_51,P06_53,P06_59,P06_63,P06_75,P07_05,P07_07,P07_12,P07_14,P07_25,P07_30,P07_57,P10S2,P11S1,P3S3,P4S1,P7S1,P8S1,P9S3	BW25113,ECOR_01,ECOR_01a,ECOR_02a,ECOR_04,ECOR_04a,ECOR_07x,ECOR_08x,ECOR_09,ECOR_10,ECOR_11,ECOR_12,ECOR_13,ECOR_19a,ECOR_20,ECOR_29,ECOR_48x,ECOR_49x,ECOR_56x,ECOR_65x,ECOR_66x,ECOR_71x,ECOR_72,P06_02,P06_04,P06_07,P06_12,P06_21,P06_24,P06_32,P06_33,P06_36,P06_37,P06_39,P06_40,P06_41,P06_42,P06_50,P06_52,P06_61,P06_64,P06_68,P06_72,P06_79,P07_10,P07_11,P07_17,P07_18,P07_20,P07_23,P07_24,P07_28,…		protein autoprocessing, proteolysis	cytoplasm, outer membrane-bounded periplasmic space
kefB	CP009273_3472965_ACCA_GCCG	0.106	3.71e-05	7.68e-07	1.03	0.196	-2.26	0.325	-0.135	0.248	-0.0127	0.27	MDS3	ECOR_14,P06_23,P06_26,P06_28,P06_31,P06_46,P06_51,P06_53,P06_63,P07_14,P10S2,P11S1	ACUTE1,ACUTE2,ACUTE3,ACUTE4,ACUTE5,BW25113,ECOR_01,ECOR_01a,ECOR_02a,ECOR_04,ECOR_04a,ECOR_07x,ECOR_08x,ECOR_09,ECOR_10,ECOR_11,ECOR_12,ECOR_13,ECOR_19a,ECOR_20,ECOR_22x,ECOR_29,ECOR_32x,ECOR_36x,ECOR_38,ECOR_38a,ECOR_39,ECOR_46,ECOR_48x,ECOR_49x,ECOR_50,ECOR_53,ECOR_54,ECOR_56x,ECOR_59x,ECOR_62,ECOR_63,ECOR_65x,ECOR_66x,ECOR_71x,ECOR_72,P06_02,P06_04,P06_07,P06_12,P06_21,P06_24,P06_27,P06_32,P06…		potassium ion transport, ion transport, cation transport, transmembrane transport, potassium ion transmembrane transport, cation transmembrane transport, proton transmembrane transport	plasma membrane, integral component of the plasma membrane, membrane, integral component of the membrane
gsiB	CP009273_865751_T_C	0.416	0.518	1.11e-06	1.48	0.287	-2.76	2.37	-1.77	0.266	0.00649	0.884	MDS1	ACUTE1,ACUTE2,ACUTE3,ACUTE4,ACUTE5,ECOR_14,ECOR_32x,ECOR_36x,ECOR_38,ECOR_38a,ECOR_39,ECOR_46,ECOR_48x,ECOR_50,ECOR_53,ECOR_54,ECOR_59x,ECOR_62,ECOR_63,P06_23,P06_26,P06_28,P06_31,P06_46,P06_47,P06_48,P06_51,P06_53,P06_59,P06_63,P06_75,P07_05,P07_07,P07_10,P07_12,P07_14,P07_25,P07_30,P07_57,P10S2,P11S1,P13S1,P3S3,P4S1,P7S1,P8S1,P9S3	BW25113,ECOR_01,ECOR_01a,ECOR_02a,ECOR_04,ECOR_04a,ECOR_07x,ECOR_08x,ECOR_09,ECOR_10,ECOR_11,ECOR_12,ECOR_13,ECOR_19a,ECOR_20,ECOR_22x,ECOR_29,ECOR_49x,ECOR_56x,ECOR_65x,ECOR_66x,ECOR_71x,ECOR_72,P06_02,P06_04,P06_07,P06_12,P06_21,P06_24,P06_27,P06_32,P06_33,P06_36,P06_37,P06_39,P06_40,P06_41,P06_42,P06_50,P06_52,P06_61,P06_64,P06_68,P06_72,P06_79,P07_11,P07_17,P07_18,P07_20,P07_23,P07_24,P07_28,…		peptide transport, dipeptide transport, transmembrane transport	outer membrane-bounded periplasmic space, periplasmic space
yhbW	CP009273_3297751_C_T	0.115	5.85e-05	1.3e-06	1	0.195	-2.26	0.33	-0.17	0.265	-0.0117	0.275	MDS3	ACUTE3,ECOR_14,P06_23,P06_31,P06_46,P06_51,P06_53,P06_59,P06_63,P07_10,P07_14,P10S2,P11S1	ACUTE1,ACUTE2,ACUTE4,ACUTE5,BW25113,ECOR_01,ECOR_01a,ECOR_02a,ECOR_04,ECOR_04a,ECOR_07x,ECOR_08x,ECOR_09,ECOR_10,ECOR_11,ECOR_12,ECOR_13,ECOR_19a,ECOR_20,ECOR_22x,ECOR_29,ECOR_32x,ECOR_36x,ECOR_38,ECOR_38a,ECOR_39,ECOR_46,ECOR_48x,ECOR_49x,ECOR_50,ECOR_53,ECOR_54,ECOR_56x,ECOR_59x,ECOR_62,ECOR_63,ECOR_65x,ECOR_66x,ECOR_71x,ECOR_72,P06_02,P06_04,P06_07,P06_12,P06_21,P06_24,P06_26,P06_27,P06_28,P06…			cytosol
waaA	CP009273_3802847_T_C	0.708	0.000897	1.38e-06	-0.592	0.116	-1.73	0.246	-0.493	0.00165	-0.161	0.882	MDS2	ACUTE1,ACUTE2,ACUTE3,ACUTE4,ACUTE5,ECOR_01,ECOR_01a,ECOR_09,ECOR_10,ECOR_11,ECOR_19a,ECOR_20,ECOR_22x,ECOR_29,ECOR_32x,ECOR_48x,ECOR_49x,ECOR_50,ECOR_53,ECOR_54,ECOR_56x,ECOR_59x,ECOR_62,ECOR_65x,ECOR_66x,ECOR_71x,ECOR_72,P06_02,P06_04,P06_07,P06_12,P06_21,P06_27,P06_32,P06_33,P06_36,P06_37,P06_39,P06_40,P06_41,P06_42,P06_47,P06_48,P06_50,P06_52,P06_61,P06_64,P06_68,P06_72,P06_79,P07_07,P07_12,P0…	BW25113,ECOR_02a,ECOR_04,ECOR_04a,ECOR_07x,ECOR_08x,ECOR_12,ECOR_13,ECOR_14,ECOR_36x,ECOR_38,ECOR_38a,ECOR_39,ECOR_46,ECOR_63,P06_23,P06_24,P06_26,P06_28,P06_31,P06_46,P06_51,P06_53,P06_59,P06_63,P06_75,P07_05,P07_10,P07_11,P07_14,P10S2,P11S1,P1S2		lipid A biosynthetic process, lipopolysaccharide biosynthetic process, lipopolysaccharide core region biosynthetic process, Kdo2-lipid A biosynthetic process	plasma membrane, membrane, integral component of plasma membrane, integral component of membrane
before uspC (after flhD)	CP009273_1973156_C_T	0.168	5.24e-06	1.56e-06	0.907	0.178	-2.3	0.299	-0.173	0.331	-0.0187	0.271	MDS3	ACUTE3,ECOR_14,P06_23,P06_26,P06_27,P06_28,P06_31,P06_39,P06_46,P06_51,P06_53,P06_59,P06_61,P06_63,P07_10,P07_14,P10S2,P11S1,P13S1	ACUTE1,ACUTE2,ACUTE4,ACUTE5,BW25113,ECOR_01,ECOR_01a,ECOR_02a,ECOR_04,ECOR_04a,ECOR_07x,ECOR_08x,ECOR_09,ECOR_10,ECOR_11,ECOR_12,ECOR_13,ECOR_19a,ECOR_20,ECOR_22x,ECOR_29,ECOR_32x,ECOR_36x,ECOR_38,ECOR_38a,ECOR_39,ECOR_46,ECOR_48x,ECOR_49x,ECOR_50,ECOR_53,ECOR_54,ECOR_56x,ECOR_59x,ECOR_62,ECOR_63,ECOR_65x,ECOR_66x,ECOR_71x,ECOR_72,P06_02,P06_04,P06_07,P06_12,P06_21,P06_24,P06_32,P06_33,P06_36,P06…			uspC: response to salt stress; flhD: regulation of transcription, bacterial-type flagellum assembly, positive regulation of transcription, regulation of bacterial-type flagellum assembly	uspC: cytoplasm, cytosol; flhD: cytoplasm, cytosol
ompG	CP009273_1377064_T_C	0.637	0.00104	1.81e-06	-0.858	0.17	-1.6	-0.221	-0.0315	-0.0655	-0.602	0.228	MDS5	ACUTE1,ACUTE2,ACUTE3,ACUTE4,ACUTE5,ECOR_29,ECOR_32x,ECOR_36x,ECOR_38,ECOR_38a,ECOR_39,ECOR_46,ECOR_48x,ECOR_49x,ECOR_50,ECOR_53,ECOR_54,ECOR_56x,ECOR_59x,ECOR_62,ECOR_65x,ECOR_66x,ECOR_71x,ECOR_72,P06_02,P06_04,P06_07,P06_12,P06_21,P06_26,P06_28,P06_32,P06_33,P06_36,P06_37,P06_41,P06_47,P06_48,P06_50,P06_52,P06_61,P06_64,P06_68,P06_72,P06_75,P06_79,P07_05,P07_07,P07_10,P07_12,P07_17,P07_20,P07_23…	BW25113,ECOR_01,ECOR_01a,ECOR_02a,ECOR_04,ECOR_04a,ECOR_07x,ECOR_08x,ECOR_09,ECOR_10,ECOR_11,ECOR_12,ECOR_13,ECOR_14,ECOR_19a,ECOR_20,ECOR_22x,ECOR_63,P06_23,P06_24,P06_27,P06_31,P06_39,P06_40,P06_42,P06_46,P06_51,P06_53,P06_59,P06_63,P07_11,P07_14,P07_18,P07_24,P07_39,P07_52,P10S2,P11S1,P1S2,P2S2,P6S2			ion transport, maltose transport, oligosaccharide transport	cell outer membrane, integral component of cell outer membrane, membrane, integral component of membrane, pore complex
before yedQ (after yodC)	CP009273_2021542_T_C	0.363	0.0612	1.98e-06	0.716	0.142	-2.41	1.12	-0.522	-0.102	0.00327	0.637	MDS1	ACUTE1,ACUTE2,ACUTE3,ACUTE4,ACUTE5,ECOR_14,ECOR_32x,ECOR_36x,ECOR_38a,ECOR_39,ECOR_46,ECOR_50,ECOR_53,ECOR_54,ECOR_62,ECOR_63,P06_23,P06_26,P06_28,P06_31,P06_46,P06_47,P06_48,P06_51,P06_53,P06_61,P06_63,P06_75,P07_05,P07_07,P07_10,P07_12,P07_14,P07_25,P07_30,P10S2,P11S1,P3S3,P7S1,P8S1,P9S3	BW25113,ECOR_01,ECOR_01a,ECOR_02a,ECOR_04,ECOR_04a,ECOR_07x,ECOR_08x,ECOR_09,ECOR_10,ECOR_11,ECOR_12,ECOR_13,ECOR_19a,ECOR_20,ECOR_22x,ECOR_29,ECOR_38,ECOR_48x,ECOR_49x,ECOR_56x,ECOR_59x,ECOR_65x,ECOR_66x,ECOR_71x,ECOR_72,P06_02,P06_04,P06_07,P06_12,P06_21,P06_24,P06_27,P06_32,P06_33,P06_36,P06_37,P06_39,P06_40,P06_41,P06_42,P06_50,P06_52,P06_59,P06_64,P06_68,P06_72,P06_79,P07_11,P07_17,P07_18,P0…			yedQ: negative regulation of bacterial-type flagellum-dependent cell motility, cellulose biosynthetic process, cell adhesion involved in single-species biofilm formation	yedQ: plasma membrane, membrane, integral component of membrane; yodC: cytosol
between yedR and yedJ	CP009273_2026586_C_A	0.372	0.167	2.21e-06	0.698	0.139	-2.41	1.12	-0.476	-0.182	-0.0183	0.767	MDS1	ACUTE1,ACUTE2,ACUTE3,ACUTE4,ACUTE5,ECOR_14,ECOR_19a,ECOR_32x,ECOR_36x,ECOR_38,ECOR_38a,ECOR_39,ECOR_46,ECOR_50,ECOR_53,ECOR_54,ECOR_62,ECOR_63,P06_23,P06_31,P06_46,P06_47,P06_48,P06_51,P06_53,P06_61,P06_63,P06_75,P07_05,P07_07,P07_10,P07_12,P07_14,P07_25,P07_30,P07_57,P10S2,P11S1,P3S3,P7S1,P8S1,P9S3	BW25113,ECOR_01,ECOR_01a,ECOR_02a,ECOR_04,ECOR_04a,ECOR_07x,ECOR_08x,ECOR_09,ECOR_10,ECOR_11,ECOR_12,ECOR_13,ECOR_20,ECOR_22x,ECOR_29,ECOR_48x,ECOR_49x,ECOR_56x,ECOR_59x,ECOR_65x,ECOR_66x,ECOR_71x,ECOR_72,P06_02,P06_04,P06_07,P06_12,P06_21,P06_24,P06_26,P06_27,P06_28,P06_32,P06_33,P06_36,P06_37,P06_39,P06_40,P06_41,P06_42,P06_50,P06_52,P06_59,P06_64,P06_68,P06_72,P06_79,P07_11,P07_17,P07_18,P07_2…			yedR: cell cycle, cell division	yedR: plasma membrane, cell division site, membrane, integral component of the membrane; yedJ: cytosol
ycjV	CP009273_1375771_T_G	0.681	0.000664	2.36e-06	-0.818	0.164	-1.59	-0.187	-0.0332	-0.0539	-0.533	0.267	MDS4	ACUTE1,ACUTE2,ACUTE3,ACUTE4,ACUTE5,ECOR_22x,ECOR_29,ECOR_32x,ECOR_36x,ECOR_38,ECOR_38a,ECOR_39,ECOR_46,ECOR_48x,ECOR_49x,ECOR_50,ECOR_53,ECOR_54,ECOR_56x,ECOR_59x,ECOR_62,ECOR_63,ECOR_65x,ECOR_66x,ECOR_71x,ECOR_72,P06_02,P06_04,P06_07,P06_12,P06_21,P06_26,P06_27,P06_28,P06_32,P06_33,P06_36,P06_37,P06_41,P06_42,P06_47,P06_48,P06_50,P06_52,P06_61,P06_64,P06_68,P06_72,P06_75,P06_79,P07_05,P07_07,P07…	BW25113,ECOR_01,ECOR_01a,ECOR_02a,ECOR_04,ECOR_04a,ECOR_07x,ECOR_08x,ECOR_09,ECOR_10,ECOR_11,ECOR_12,ECOR_13,ECOR_14,ECOR_19a,ECOR_20,P06_23,P06_24,P06_31,P06_39,P06_40,P06_46,P06_51,P06_53,P06_59,P06_63,P07_11,P07_14,P07_24,P07_39,P07_52,P10S2,P11S1,P1S2,P2S2,P6S2
ucpA	CP009273_2537635_G_A	0.106	4.48e-05	2.38e-06	0.855	0.171	-2.24	0.287	-0.0246	0.0956	-0.0314	0.33	MDS5	ECOR_14,P06_23,P06_31,P06_46,P06_51,P06_53,P06_59,P06_63,P07_14,P10S2,P11S1,P2S2	ACUTE1,ACUTE2,ACUTE3,ACUTE4,ACUTE5,BW25113,ECOR_01,ECOR_01a,ECOR_02a,ECOR_04,ECOR_04a,ECOR_07x,ECOR_08x,ECOR_09,ECOR_10,ECOR_11,ECOR_12,ECOR_13,ECOR_19a,ECOR_20,ECOR_22x,ECOR_29,ECOR_32x,ECOR_36x,ECOR_38,ECOR_38a,ECOR_39,ECOR_46,ECOR_48x,ECOR_49x,ECOR_50,ECOR_53,ECOR_54,ECOR_56x,ECOR_59x,ECOR_62,ECOR_63,ECOR_65x,ECOR_66x,ECOR_71x,ECOR_72,P06_02,P06_04,P06_07,P06_12,P06_21,P06_24,P06_26,P06_27,P06…		protein binding, diacetyl reductase, oxidoreductase activity	cytosol
cysU	CP009273_2535545_A_T	0.637	0.00242	2.45e-06	0.524	0.105	-2.48	0.581	0.18	-0.24	0.211	0.671	MDS4	ACUTE1,ACUTE2,ACUTE3,ACUTE4,ACUTE5,ECOR_04,ECOR_04a,ECOR_14,ECOR_22x,ECOR_32x,ECOR_36x,ECOR_38,ECOR_38a,ECOR_39,ECOR_46,ECOR_50,ECOR_53,ECOR_54,ECOR_59x,ECOR_62,ECOR_63,ECOR_72,P06_02,P06_04,P06_07,P06_12,P06_21,P06_23,P06_26,P06_27,P06_28,P06_31,P06_32,P06_33,P06_36,P06_37,P06_41,P06_46,P06_50,P06_51,P06_52,P06_53,P06_59,P06_61,P06_63,P06_64,P06_75,P07_05,P07_07,P07_10,P07_12,P07_14,P07_18,P07_2…	BW25113,ECOR_01,ECOR_01a,ECOR_02a,ECOR_07x,ECOR_08x,ECOR_09,ECOR_10,ECOR_11,ECOR_12,ECOR_13,ECOR_19a,ECOR_20,ECOR_29,ECOR_48x,ECOR_49x,ECOR_56x,ECOR_65x,ECOR_66x,ECOR_71x,P06_24,P06_39,P06_40,P06_42,P06_47,P06_48,P06_68,P06_72,P06_79,P07_11,P07_17,P07_24,P07_36,P07_39,P07_52,P07_57,P13S1,P1S2,P2S2,P5S1,P6S2		sulfate transport, transmembrane transport, sulfate transmembrane transport	plasma membrane, integral component of plasma membrane, membrane, integral component of membrane
after uspC (before flhD)	CP009273_1973100_G_A	0.133	1.69e-05	2.88e-06	0.856	0.173	-2.26	0.294	-0.0797	0.191	0.00229	0.312	MDS3	ECOR_14,P06_23,P06_26,P06_27,P06_28,P06_31,P06_46,P06_51,P06_53,P06_61,P06_63,P07_10,P07_14,P10S2,P11S1	ACUTE1,ACUTE2,ACUTE3,ACUTE4,ACUTE5,BW25113,ECOR_01,ECOR_01a,ECOR_02a,ECOR_04,ECOR_04a,ECOR_07x,ECOR_08x,ECOR_09,ECOR_10,ECOR_11,ECOR_12,ECOR_13,ECOR_19a,ECOR_20,ECOR_22x,ECOR_29,ECOR_32x,ECOR_36x,ECOR_38,ECOR_38a,ECOR_39,ECOR_46,ECOR_48x,ECOR_49x,ECOR_50,ECOR_53,ECOR_54,ECOR_56x,ECOR_59x,ECOR_62,ECOR_63,ECOR_65x,ECOR_66x,ECOR_71x,ECOR_72,P06_02,P06_04,P06_07,P06_12,P06_21,P06_24,P06_32,P06_33,P06…		uspC: response to salt stress; flhD: regulation of transcription, bacterial-type flagellum assembly, bacterial-type flagellum assembly, bacterial-type flagellum organization, positive regulation of transcription, regulation of bacterial-type flagellum assembly	uspC: cytoplasm, cytosol; flhD: cytoplasm, cytosol
tktA	CP009273_3073477_A_G	0.434	0.162	3.57e-06	0.735	0.15	-2.47	1.15	-1.19	-0.184	-0.00566	0.712	NA	ACUTE1,ACUTE2,ACUTE4,ACUTE5,ECOR_04,ECOR_04a,ECOR_14,ECOR_32x,ECOR_36x,ECOR_38,ECOR_38a,ECOR_39,ECOR_46,ECOR_50,ECOR_53,ECOR_54,ECOR_59x,ECOR_62,ECOR_63,P06_23,P06_24,P06_26,P06_28,P06_31,P06_33,P06_46,P06_47,P06_48,P06_51,P06_53,P06_59,P06_61,P06_63,P06_75,P07_05,P07_07,P07_10,P07_12,P07_14,P07_25,P07_30,P07_57,P10S2,P11S1,P3S3,P4S1,P7S1,P8S1,P9S3	ACUTE3,BW25113,ECOR_01,ECOR_01a,ECOR_02a,ECOR_07x,ECOR_08x,ECOR_09,ECOR_10,ECOR_11,ECOR_12,ECOR_13,ECOR_19a,ECOR_20,ECOR_22x,ECOR_29,ECOR_48x,ECOR_49x,ECOR_56x,ECOR_65x,ECOR_66x,ECOR_71x,ECOR_72,P06_02,P06_04,P06_07,P06_12,P06_21,P06_27,P06_32,P06_36,P06_37,P06_39,P06_40,P06_41,P06_42,P06_50,P06_52,P06_64,P06_68,P06_72,P06_79,P07_11,P07_17,P07_18,P07_20,P07_23,P07_24,P07_28,P07_34,P07_35,P07_36,P…		pentose-phosphate shunt	cytosol
fliK	CP009273_2012781_C_T	0.673	0.00287	3.6e-06	0.485	0.0992	-2.47	0.541	0.259	-0.261	0.141	0.664	MDS4	ACUTE1,ACUTE2,ACUTE3,ACUTE4,ACUTE5,ECOR_13,ECOR_14,ECOR_19a,ECOR_20,ECOR_22x,ECOR_29,ECOR_32x,ECOR_36x,ECOR_38,ECOR_38a,ECOR_39,ECOR_46,ECOR_50,ECOR_53,ECOR_54,ECOR_56x,ECOR_62,ECOR_63,ECOR_65x,ECOR_66x,P06_02,P06_04,P06_07,P06_12,P06_21,P06_23,P06_26,P06_27,P06_28,P06_31,P06_32,P06_33,P06_36,P06_37,P06_39,P06_46,P06_47,P06_48,P06_50,P06_51,P06_52,P06_53,P06_59,P06_61,P06_63,P06_64,P06_68,P06_75,…	BW25113,ECOR_01,ECOR_01a,ECOR_02a,ECOR_04,ECOR_04a,ECOR_07x,ECOR_08x,ECOR_09,ECOR_10,ECOR_11,ECOR_12,ECOR_48x,ECOR_49x,ECOR_59x,ECOR_71x,ECOR_72,P06_24,P06_40,P06_41,P06_42,P06_72,P06_79,P07_11,P07_17,P07_18,P07_34,P07_44,P07_47,P07_50,P07_52,P13S1,P1S2,P2S2,P4S1,P5S1,P6S2		bacterial-type flagellum-dependent cell assembly, bacterial-type flagellum organization	bacterial-type flagellum hook
fliK	CP009273_2012742_T_C	0.345	0.052	3.74e-06	0.579	0.119	-2.35	0.846	-0.272	-0.177	-0.0626	0.762	MDS1	ACUTE1,ACUTE2,ACUTE4,ACUTE5,ECOR_14,ECOR_19a,ECOR_32x,ECOR_36x,ECOR_38,ECOR_38a,ECOR_39,ECOR_46,ECOR_50,ECOR_53,ECOR_54,ECOR_62,ECOR_63,P06_23,P06_31,P06_39,P06_46,P06_51,P06_53,P06_59,P06_63,P06_75,P07_05,P07_07,P07_12,P07_14,P07_25,P07_52,P10S2,P11S1,P13S1,P3S3,P7S1,P8S1,P9S3	ACUTE3,BW25113,ECOR_01,ECOR_01a,ECOR_02a,ECOR_04,ECOR_04a,ECOR_07x,ECOR_08x,ECOR_09,ECOR_10,ECOR_11,ECOR_12,ECOR_13,ECOR_20,ECOR_22x,ECOR_29,ECOR_48x,ECOR_49x,ECOR_56x,ECOR_59x,ECOR_65x,ECOR_66x,ECOR_71x,ECOR_72,P06_02,P06_04,P06_07,P06_12,P06_21,P06_24,P06_26,P06_27,P06_28,P06_32,P06_33,P06_36,P06_37,P06_40,P06_41,P06_42,P06_47,P06_48,P06_50,P06_52,P06_61,P06_64,P06_68,P06_72,P06_79,P07_10,P07_1…		bacterial-type flagellum-dependent cell assembly, bacterial-type flagellum organization	bacterial-type flagellum hook
amtB	CP009273_469501_C_T	0.354	0.0841	3.79e-06	-0.646	0.132	-1.92	0.683	-0.398	-0.344	-0.381	0.673	MDS4	ECOR_29,ECOR_48x,ECOR_49x,ECOR_56x,ECOR_65x,ECOR_66x,ECOR_71x,ECOR_72,P06_02,P06_04,P06_07,P06_12,P06_21,P06_26,P06_28,P06_32,P06_36,P06_37,P06_41,P06_50,P06_52,P06_61,P06_68,P06_72,P06_79,P07_10,P07_17,P07_20,P07_23,P07_28,P07_34,P07_35,P07_36,P07_44,P07_47,P07_63,P13S1,P2S2,P5S1,P6S2	ACUTE1,ACUTE2,ACUTE3,ACUTE4,ACUTE5,BW25113,ECOR_01,ECOR_01a,ECOR_02a,ECOR_04,ECOR_04a,ECOR_07x,ECOR_08x,ECOR_09,ECOR_10,ECOR_11,ECOR_12,ECOR_13,ECOR_14,ECOR_19a,ECOR_20,ECOR_22x,ECOR_32x,ECOR_36x,ECOR_38,ECOR_38a,ECOR_39,ECOR_46,ECOR_50,ECOR_53,ECOR_54,ECOR_59x,ECOR_62,ECOR_63,P06_23,P06_24,P06_27,P06_31,P06_33,P06_39,P06_40,P06_42,P06_46,P06_47,P06_48,P06_51,P06_53,P06_59,P06_63,P06_64,P06_75,P0…		ammonium transport, nitrogen utilization, ammonium transmembrane transport	plasma membrane, integral component of plasma membrane, membrane, integral component of membrane
gcd	CP009273_136657_A_G	0.407	0.213	3.97e-06	0.859	0.176	-2.5	1.31	-1.51	-0.0917	-0.0301	0.755	MDS1	ACUTE1,ACUTE2,ACUTE3,ACUTE4,ACUTE5,ECOR_14,ECOR_32x,ECOR_36x,ECOR_38,ECOR_38a,ECOR_39,ECOR_46,ECOR_50,ECOR_53,ECOR_54,ECOR_59x,ECOR_62,ECOR_63,P06_23,P06_24,P06_26,P06_28,P06_31,P06_46,P06_47,P06_48,P06_51,P06_53,P06_59,P06_63,P06_75,P07_05,P07_07,P07_10,P07_12,P07_14,P07_25,P07_30,P07_52,P10S2,P11S1,P3S3,P4S1,P7S1,P8S1,P9S3	BW25113,ECOR_01,ECOR_01a,ECOR_02a,ECOR_04,ECOR_04a,ECOR_07x,ECOR_08x,ECOR_09,ECOR_10,ECOR_11,ECOR_12,ECOR_13,ECOR_19a,ECOR_20,ECOR_22x,ECOR_29,ECOR_48x,ECOR_49x,ECOR_56x,ECOR_65x,ECOR_66x,ECOR_71x,ECOR_72,P06_02,P06_04,P06_07,P06_12,P06_21,P06_27,P06_32,P06_33,P06_36,P06_37,P06_39,P06_40,P06_41,P06_42,P06_50,P06_52,P06_61,P06_64,P06_68,P06_72,P06_79,P07_11,P07_17,P07_18,P07_20,P07_23,P07_24,P07_2…		non-phosphorylated glucose catabolic process	integral component of the membrane, plasma membrane, membrane, outer membrane-bounded periplasmic space
before yffB (before ypfM)	CP009273_2584562_C_T	0.142	6.3e-05	4.42e-06	0.953	0.197	-2.28	0.39	-0.238	0.312	-0.00869	0.255	MDS3	ACUTE3,ECOR_14,P06_23,P06_26,P06_28,P06_31,P06_46,P06_51,P06_53,P06_59,P06_63,P07_07,P07_10,P07_14,P10S2,P11S1	ACUTE1,ACUTE2,ACUTE4,ACUTE5,BW25113,ECOR_01,ECOR_01a,ECOR_02a,ECOR_04,ECOR_04a,ECOR_07x,ECOR_08x,ECOR_09,ECOR_10,ECOR_11,ECOR_12,ECOR_13,ECOR_19a,ECOR_20,ECOR_22x,ECOR_29,ECOR_32x,ECOR_36x,ECOR_38,ECOR_38a,ECOR_39,ECOR_46,ECOR_48x,ECOR_49x,ECOR_50,ECOR_53,ECOR_54,ECOR_56x,ECOR_59x,ECOR_62,ECOR_63,ECOR_65x,ECOR_66x,ECOR_71x,ECOR_72,P06_02,P06_04,P06_07,P06_12,P06_21,P06_24,P06_27,P06_32,P06_33,P06…			yffB: cytosol; ypfM: cytoplasm
nlpC	CP009273_1786739_G_C	0.451	0.00181	4.5e-06	0.66	0.136	-2.45	-0.0672	0.638	-0.0535	0.381	0.924	MDS4	ECOR_14,ECOR_29,ECOR_36x,ECOR_38,ECOR_38a,ECOR_39,ECOR_46,ECOR_65x,ECOR_66x,P06_02,P06_04,P06_07,P06_12,P06_21,P06_23,P06_26,P06_27,P06_28,P06_31,P06_32,P06_33,P06_36,P06_37,P06_41,P06_46,P06_50,P06_51,P06_52,P06_53,P06_61,P06_63,P06_64,P06_68,P06_79,P07_10,P07_14,P07_17,P07_20,P07_25,P07_28,P07_34,P07_35,P07_36,P07_37,P07_44,P07_47,P07_50,P07_63,P10S2,P11S1,P5S1	ACUTE1,ACUTE2,ACUTE3,ACUTE4,ACUTE5,BW25113,ECOR_01,ECOR_01a,ECOR_02a,ECOR_04,ECOR_04a,ECOR_07x,ECOR_08x,ECOR_09,ECOR_10,ECOR_11,ECOR_12,ECOR_13,ECOR_19a,ECOR_20,ECOR_22x,ECOR_32x,ECOR_48x,ECOR_49x,ECOR_50,ECOR_53,ECOR_54,ECOR_56x,ECOR_59x,ECOR_62,ECOR_63,ECOR_71x,ECOR_72,P06_24,P06_39,P06_40,P06_42,P06_47,P06_48,P06_59,P06_72,P06_75,P07_05,P07_07,P07_11,P07_12,P07_18,P07_23,P07_24,P07_30,P07_39,P…		proteolysis	plasma membrane, membrane, outer membrane-bounded periplasmic space
asmA	CP009273_2134268_GCGTA_ACGTG	0.327	0.0223	4.56e-06	0.634	0.131	-2.36	0.949	-0.195	-0.291	0.0225	0.171	MDS5	ACUTE1,ACUTE2,ACUTE4,ACUTE5,ECOR_14,ECOR_32x,ECOR_50,ECOR_53,ECOR_54,ECOR_62,ECOR_63,ECOR_71x,P06_02,P06_04,P06_23,P06_31,P06_46,P06_47,P06_48,P06_51,P06_53,P06_61,P06_63,P06_75,P07_05,P07_07,P07_12,P07_14,P07_25,P07_30,P07_57,P10S2,P11S1,P3S3,P7S1,P8S1,P9S3	ACUTE3,BW25113,ECOR_01,ECOR_01a,ECOR_02a,ECOR_04,ECOR_04a,ECOR_07x,ECOR_08x,ECOR_09,ECOR_10,ECOR_11,ECOR_12,ECOR_13,ECOR_19a,ECOR_20,ECOR_22x,ECOR_29,ECOR_36x,ECOR_38,ECOR_38a,ECOR_39,ECOR_46,ECOR_48x,ECOR_49x,ECOR_56x,ECOR_59x,ECOR_65x,ECOR_66x,ECOR_72,P06_07,P06_12,P06_21,P06_24,P06_26,P06_27,P06_28,P06_32,P06_33,P06_36,P06_37,P06_39,P06_40,P06_41,P06_42,P06_50,P06_52,P06_59,P06_64,P06_68,P06_7…		regulation of protein targeting to membrane	plasma membrane, integral component of plasma membrane, outer membrane-bounded periplasmic space, periplasmic space
exuR	CP009273_3240304_T_C	0.363	0.614	4.86e-06	0.868	0.18	-2.46	1.44	-0.736	-0.228	-0.0128	0.822	MDS3	ACUTE1,ACUTE2,ACUTE4,ACUTE5,ECOR_14,ECOR_32x,ECOR_36x,ECOR_38,ECOR_38a,ECOR_39,ECOR_46,ECOR_50,ECOR_53,ECOR_54,ECOR_59x,ECOR_62,ECOR_63,P06_23,P06_31,P06_46,P06_47,P06_48,P06_51,P06_53,P06_59,P06_75,P07_05,P07_07,P07_10,P07_12,P07_14,P07_25,P07_30,P07_57,P10S2,P11S1,P3S3,P4S1,P7S1,P8S1,P9S3	ACUTE3,BW25113,ECOR_01,ECOR_01a,ECOR_02a,ECOR_04,ECOR_04a,ECOR_07x,ECOR_08x,ECOR_09,ECOR_10,ECOR_11,ECOR_12,ECOR_13,ECOR_19a,ECOR_20,ECOR_22x,ECOR_29,ECOR_48x,ECOR_49x,ECOR_56x,ECOR_65x,ECOR_66x,ECOR_71x,ECOR_72,P06_02,P06_04,P06_07,P06_12,P06_21,P06_24,P06_26,P06_27,P06_28,P06_32,P06_33,P06_36,P06_37,P06_39,P06_40,P06_41,P06_42,P06_50,P06_52,P06_61,P06_63,P06_64,P06_68,P06_72,P06_79,P07_11,P07_1…		regulation of transcription	cytosol
yghJ	CP009273_3110258_C_T	0.212	0.000158	4.95e-06	0.536	0.111	-2.26	0.00903	0.633	-0.346	0.132	0.519	MDS4	ECOR_04,ECOR_04a,ECOR_14,ECOR_22x,ECOR_56x,P06_02,P06_04,P06_27,P06_32,P06_41,P06_50,P06_52,P06_59,P06_61,P06_64,P07_20,P07_28,P07_34,P07_35,P07_36,P07_44,P07_47,P07_50,P11S1	ACUTE1,ACUTE2,ACUTE3,ACUTE4,ACUTE5,BW25113,ECOR_01,ECOR_01a,ECOR_02a,ECOR_07x,ECOR_08x,ECOR_09,ECOR_10,ECOR_11,ECOR_12,ECOR_13,ECOR_19a,ECOR_20,ECOR_29,ECOR_32x,ECOR_36x,ECOR_38,ECOR_38a,ECOR_39,ECOR_46,ECOR_48x,ECOR_49x,ECOR_50,ECOR_53,ECOR_54,ECOR_59x,ECOR_62,ECOR_63,ECOR_65x,ECOR_66x,ECOR_71x,ECOR_72,P06_07,P06_12,P06_21,P06_23,P06_24,P06_26,P06_28,P06_31,P06_33,P06_36,P06_37,P06_39,P06_40,P06…			plasma membrane, membrane
fadB	CP009273_4023474_G_A	0.177	0.0129	5.03e-06	0.774	0.161	-2.29	0.317	-0.894	0.0816	-0.0139	1.04	MDS2	ACUTE3,ECOR_14,ECOR_36x,ECOR_38,ECOR_38a,ECOR_39,ECOR_46,P06_23,P06_24,P06_27,P06_31,P06_46,P06_51,P06_53,P06_59,P06_75,P07_10,P07_14,P10S2,P11S1	ACUTE1,ACUTE2,ACUTE4,ACUTE5,BW25113,ECOR_01,ECOR_01a,ECOR_02a,ECOR_04,ECOR_04a,ECOR_07x,ECOR_08x,ECOR_09,ECOR_10,ECOR_11,ECOR_12,ECOR_13,ECOR_19a,ECOR_20,ECOR_22x,ECOR_29,ECOR_32x,ECOR_48x,ECOR_49x,ECOR_50,ECOR_53,ECOR_54,ECOR_56x,ECOR_59x,ECOR_62,ECOR_63,ECOR_65x,ECOR_66x,ECOR_71x,ECOR_72,P06_02,P06_04,P06_07,P06_12,P06_21,P06_26,P06_28,P06_32,P06_33,P06_36,P06_37,P06_39,P06_40,P06_41,P06_42,P06…		fatty acid beta-oxidation, lipid metabolic process, fatty acid metabolic process, metabolic process, fatty acid catabolic process, lipid catabolic process
fliN	CP009273_2014901_GGTGGTCGTTGCC_TGTCGTAGTCGCT	0.159	9.98e-06	5.11e-06	0.817	0.17	-2.28	0.287	-0.0999	0.228	-0.0195	0.309	MDS3	ACUTE3,ECOR_14,P06_23,P06_26,P06_27,P06_28,P06_31,P06_46,P06_51,P06_53,P06_59,P06_61,P06_63,P07_14,P07_52,P10S2,P11S1,P13S1	ACUTE1,ACUTE2,ACUTE4,ACUTE5,BW25113,ECOR_01,ECOR_01a,ECOR_02a,ECOR_04,ECOR_04a,ECOR_07x,ECOR_08x,ECOR_09,ECOR_10,ECOR_11,ECOR_12,ECOR_13,ECOR_19a,ECOR_20,ECOR_22x,ECOR_29,ECOR_32x,ECOR_36x,ECOR_38,ECOR_38a,ECOR_39,ECOR_46,ECOR_48x,ECOR_49x,ECOR_50,ECOR_53,ECOR_54,ECOR_56x,ECOR_59x,ECOR_62,ECOR_63,ECOR_65x,ECOR_66x,ECOR_71x,ECOR_72,P06_02,P06_04,P06_07,P06_12,P06_21,P06_24,P06_32,P06_33,P06_36,P06…		chemotaxis, bacterial-type flagellum-dependent motility, archaeal or bacterial-type flagellum-dependent motility	plasma membrane, bacterial-type flagellum, bacterial-type flagullum basal body, membrane
pgi	CP009273_4224171_A_G	0.681	0.164	5.19e-06	0.745	0.155	-2.66	0.651	-0.257	-0.421	0.464	0.686	MDS4	ACUTE1,ACUTE2,ACUTE3,ACUTE4,ACUTE5,ECOR_14,ECOR_29,ECOR_32x,ECOR_36x,ECOR_38,ECOR_38a,ECOR_39,ECOR_46,ECOR_50,ECOR_53,ECOR_54,ECOR_56x,ECOR_59x,ECOR_62,ECOR_63,ECOR_65x,ECOR_66x,ECOR_71x,P06_02,P06_04,P06_07,P06_12,P06_21,P06_23,P06_24,P06_31,P06_32,P06_33,P06_36,P06_37,P06_41,P06_46,P06_47,P06_48,P06_50,P06_51,P06_52,P06_53,P06_59,P06_61,P06_63,P06_64,P06_68,P06_72,P06_75,P06_79,P07_05,P07_07,P0…	BW25113,ECOR_01,ECOR_01a,ECOR_02a,ECOR_04,ECOR_04a,ECOR_07x,ECOR_08x,ECOR_09,ECOR_10,ECOR_11,ECOR_12,ECOR_13,ECOR_19a,ECOR_20,ECOR_22x,ECOR_48x,ECOR_49x,ECOR_72,P06_26,P06_27,P06_28,P06_39,P06_40,P06_42,P07_10,P07_11,P07_17,P07_18,P07_24,P07_39,P07_52,P13S1,P1S2,P2S2,P6S2		glycolytic process, gluconeogenesis, glucose 6-phosphate metabolic process	cytosol, cytoplasm
betB	CP009273_323932_G_A	0.115	4.21e-10	5.33e-06	0.733	0.153	-2.23	0.392	-0.00106	-0.0199	0.00879	0.349	MDS5	ECOR_63,P06_23,P06_31,P06_46,P06_51,P06_53,P06_63,P06_64,P07_14,P07_25,P07_30,P10S2,P11S1	ACUTE1,ACUTE2,ACUTE3,ACUTE4,ACUTE5,BW25113,ECOR_01,ECOR_01a,ECOR_02a,ECOR_04,ECOR_04a,ECOR_07x,ECOR_08x,ECOR_09,ECOR_10,ECOR_11,ECOR_12,ECOR_13,ECOR_14,ECOR_19a,ECOR_20,ECOR_22x,ECOR_29,ECOR_32x,ECOR_36x,ECOR_38,ECOR_38a,ECOR_39,ECOR_46,ECOR_48x,ECOR_49x,ECOR_50,ECOR_53,ECOR_54,ECOR_56x,ECOR_59x,ECOR_62,ECOR_65x,ECOR_66x,ECOR_71x,ECOR_72,P06_02,P06_04,P06_07,P06_12,P06_21,P06_24,P06_26,P06_27,P06…		glycine betaine biosynthetic process from choline	cytosol, protein-containing complex
fliN	CP009273_2014886_CGCC_TGCT	0.15	2.59e-05	5.88e-06	0.885	0.185	-2.28	0.31	-0.164	0.28	-0.0358	0.29	MDS3	ACUTE3,ECOR_14,P06_23,P06_26,P06_27,P06_28,P06_31,P06_46,P06_51,P06_53,P06_59,P06_63,P07_14,P07_52,P10S2,P11S1,P13S1	ACUTE1,ACUTE2,ACUTE4,ACUTE5,BW25113,ECOR_01,ECOR_01a,ECOR_02a,ECOR_04,ECOR_04a,ECOR_07x,ECOR_08x,ECOR_09,ECOR_10,ECOR_11,ECOR_12,ECOR_13,ECOR_19a,ECOR_20,ECOR_22x,ECOR_29,ECOR_32x,ECOR_36x,ECOR_38,ECOR_38a,ECOR_39,ECOR_46,ECOR_48x,ECOR_49x,ECOR_50,ECOR_53,ECOR_54,ECOR_56x,ECOR_59x,ECOR_62,ECOR_63,ECOR_65x,ECOR_66x,ECOR_71x,ECOR_72,P06_02,P06_04,P06_07,P06_12,P06_21,P06_24,P06_32,P06_33,P06_36,P06…		chemotaxis, bacterial-type flagellum-dependent motility, archaeal or bacterial-type flagellum-dependent motility	plasma membrane, bacterial-type flagellum, bacterial-type flagullum basal body, membrane
yfaQ	CP009273_2321852_AG_GC	0.478	0.00204	5.97e-06	0.659	0.138	-2.46	-0.103	0.659	-0.0751	0.388	0.912	MDS4	ECOR_14,ECOR_22x,ECOR_29,ECOR_36x,ECOR_38,ECOR_38a,ECOR_39,ECOR_46,ECOR_56x,ECOR_65x,ECOR_66x,ECOR_72,P06_02,P06_04,P06_07,P06_12,P06_23,P06_26,P06_27,P06_28,P06_31,P06_32,P06_33,P06_36,P06_37,P06_41,P06_46,P06_50,P06_51,P06_52,P06_53,P06_59,P06_61,P06_63,P06_64,P06_68,P06_72,P06_79,P07_07,P07_14,P07_17,P07_20,P07_23,P07_28,P07_34,P07_35,P07_36,P07_37,P07_44,P07_47,P07_50,P07_63,P10S2,P11S1	ACUTE1,ACUTE2,ACUTE3,ACUTE4,ACUTE5,BW25113,ECOR_01,ECOR_01a,ECOR_02a,ECOR_04,ECOR_04a,ECOR_07x,ECOR_08x,ECOR_09,ECOR_10,ECOR_11,ECOR_12,ECOR_13,ECOR_19a,ECOR_20,ECOR_32x,ECOR_48x,ECOR_49x,ECOR_50,ECOR_53,ECOR_54,ECOR_59x,ECOR_62,ECOR_63,ECOR_71x,P06_21,P06_24,P06_39,P06_40,P06_42,P06_47,P06_48,P06_75,P07_05,P07_10,P07_11,P07_12,P07_18,P07_24,P07_25,P07_30,P07_39,P07_52,P07_57,P13S1,P1S2,P2S2,P3S3…
uvrC	CP009273_1986547_T_C	0.124	4.26e-05	6.09e-06	0.893	0.187	-2.26	0.304	-0.0786	0.213	-0.0376	0.296	MDS3	ECOR_14,P06_23,P06_26,P06_28,P06_31,P06_39,P06_46,P06_51,P06_53,P06_63,P07_14,P10S2,P11S1,P13S1	ACUTE1,ACUTE2,ACUTE3,ACUTE4,ACUTE5,BW25113,ECOR_01,ECOR_01a,ECOR_02a,ECOR_04,ECOR_04a,ECOR_07x,ECOR_08x,ECOR_09,ECOR_10,ECOR_11,ECOR_12,ECOR_13,ECOR_19a,ECOR_20,ECOR_22x,ECOR_29,ECOR_32x,ECOR_36x,ECOR_38,ECOR_38a,ECOR_39,ECOR_46,ECOR_48x,ECOR_49x,ECOR_50,ECOR_53,ECOR_54,ECOR_56x,ECOR_59x,ECOR_62,ECOR_63,ECOR_65x,ECOR_66x,ECOR_71x,ECOR_72,P06_02,P06_04,P06_07,P06_12,P06_21,P06_24,P06_27,P06_32,P06…		DNA repair, nucleotide-excision repair, cellular response to DNA damage stimulus, SOS response, nucleic acid phophodiester bond hydrolysis	cytoplasm, cytosol
ybhR	CP009273_821301_T_C	0.274	7.1e-05	6.92e-06	-0.748	0.158	-1.94	-0.624	0.737	-0.144	0.0213	0.876	MDS1	ACUTE1,ACUTE2,ACUTE4,ACUTE5,ECOR_32x,ECOR_48x,ECOR_49x,ECOR_50,ECOR_53,ECOR_54,ECOR_59x,ECOR_62,P06_42,P06_47,P06_48,P06_75,P07_05,P07_07,P07_10,P07_12,P07_25,P07_30,P07_57,P13S1,P2S2,P3S3,P4S1,P6S2,P7S1,P8S1,P9S3	ACUTE3,BW25113,ECOR_01,ECOR_01a,ECOR_02a,ECOR_04,ECOR_04a,ECOR_07x,ECOR_08x,ECOR_09,ECOR_10,ECOR_11,ECOR_12,ECOR_13,ECOR_14,ECOR_19a,ECOR_20,ECOR_22x,ECOR_29,ECOR_36x,ECOR_38,ECOR_38a,ECOR_39,ECOR_46,ECOR_56x,ECOR_63,ECOR_65x,ECOR_66x,ECOR_71x,ECOR_72,P06_02,P06_04,P06_07,P06_12,P06_21,P06_23,P06_24,P06_26,P06_27,P06_28,P06_31,P06_32,P06_33,P06_36,P06_37,P06_39,P06_40,P06_41,P06_46,P06_50,P06_51,…		xenobiotic detoxification by transmembrane export across the plasma membrane, transmembrane transport	plasma membrane, integral part of plasma membrane, membrane, integral component of membrane
	CP009273_2094252_ACCG_GCCA	0.159	0.000274	7.05e-06	-0.525	0.111	-2.06	0.302	0.618	-0.273	0.0236	0.645	MDS4	ECOR_09,ECOR_11,ECOR_22x,ECOR_48x,ECOR_49x,ECOR_59x,P06_24,P06_72,P07_07,P07_11,P07_17,P07_18,P07_28,P07_50,P07_57,P2S2,P4S1,P6S2	ACUTE1,ACUTE2,ACUTE3,ACUTE4,ACUTE5,BW25113,ECOR_01,ECOR_01a,ECOR_02a,ECOR_04,ECOR_04a,ECOR_07x,ECOR_08x,ECOR_10,ECOR_12,ECOR_13,ECOR_14,ECOR_19a,ECOR_20,ECOR_29,ECOR_32x,ECOR_36x,ECOR_38,ECOR_38a,ECOR_39,ECOR_46,ECOR_50,ECOR_53,ECOR_54,ECOR_56x,ECOR_62,ECOR_63,ECOR_65x,ECOR_66x,ECOR_71x,ECOR_72,P06_02,P06_04,P06_07,P06_12,P06_21,P06_23,P06_26,P06_27,P06_28,P06_31,P06_32,P06_33,P06_36,P06_37,P06_3…
	CP009273_3475688_T_C	0.708	0.194	7.24e-06	0.866	0.184	-2.76	0.819	0.288	-0.275	0.551	0.709	NA	ACUTE1,ACUTE2,ACUTE3,ACUTE4,ACUTE5,ECOR_14,ECOR_29,ECOR_32x,ECOR_36x,ECOR_38,ECOR_38a,ECOR_39,ECOR_46,ECOR_50,ECOR_53,ECOR_54,ECOR_56x,ECOR_59x,ECOR_62,ECOR_63,ECOR_65x,ECOR_66x,ECOR_71x,ECOR_72,P06_02,P06_04,P06_07,P06_12,P06_21,P06_23,P06_26,P06_27,P06_28,P06_31,P06_32,P06_33,P06_36,P06_37,P06_41,P06_46,P06_47,P06_48,P06_50,P06_51,P06_52,P06_53,P06_59,P06_61,P06_63,P06_64,P06_68,P06_72,P06_75,P…	BW25113,ECOR_01,ECOR_01a,ECOR_02a,ECOR_04,ECOR_04a,ECOR_07x,ECOR_08x,ECOR_09,ECOR_10,ECOR_11,ECOR_12,ECOR_13,ECOR_19a,ECOR_20,ECOR_22x,ECOR_48x,ECOR_49x,P06_24,P06_39,P06_40,P06_42,P06_79,P07_11,P07_18,P07_24,P07_39,P07_52,P07_63,P13S1,P1S2,P2S2,P6S2
	CP009273_1973079_T_G	0.389	0.0257	7.68e-06	0.746	0.159	-2.44	1.18	-0.538	-0.0793	-0.0167	0.202	MDS1	ACUTE1,ACUTE2,ACUTE3,ACUTE4,ACUTE5,ECOR_14,ECOR_32x,ECOR_46,ECOR_53,ECOR_54,ECOR_59x,ECOR_62,ECOR_63,P06_23,P06_26,P06_27,P06_28,P06_31,P06_39,P06_46,P06_47,P06_48,P06_51,P06_53,P06_59,P06_61,P06_63,P06_75,P07_05,P07_07,P07_10,P07_12,P07_14,P07_25,P07_30,P07_57,P10S2,P11S1,P13S1,P3S3,P4S1,P7S1,P8S1,P9S3	BW25113,ECOR_01,ECOR_01a,ECOR_02a,ECOR_04,ECOR_04a,ECOR_07x,ECOR_08x,ECOR_09,ECOR_10,ECOR_11,ECOR_12,ECOR_13,ECOR_19a,ECOR_20,ECOR_22x,ECOR_29,ECOR_36x,ECOR_38,ECOR_38a,ECOR_39,ECOR_48x,ECOR_49x,ECOR_50,ECOR_56x,ECOR_65x,ECOR_66x,ECOR_71x,ECOR_72,P06_02,P06_04,P06_07,P06_12,P06_21,P06_24,P06_32,P06_33,P06_36,P06_37,P06_40,P06_41,P06_42,P06_50,P06_52,P06_64,P06_68,P06_72,P06_79,P07_11,P07_17,P07_1…
	CP009273_1973087_T_C	0.389	0.0257	7.68e-06	0.746	0.159	-2.44	1.18	-0.538	-0.0793	-0.0167	0.202	MDS1	ACUTE1,ACUTE2,ACUTE3,ACUTE4,ACUTE5,ECOR_14,ECOR_32x,ECOR_46,ECOR_53,ECOR_54,ECOR_59x,ECOR_62,ECOR_63,P06_23,P06_26,P06_27,P06_28,P06_31,P06_39,P06_46,P06_47,P06_48,P06_51,P06_53,P06_59,P06_61,P06_63,P06_75,P07_05,P07_07,P07_10,P07_12,P07_14,P07_25,P07_30,P07_57,P10S2,P11S1,P13S1,P3S3,P4S1,P7S1,P8S1,P9S3	BW25113,ECOR_01,ECOR_01a,ECOR_02a,ECOR_04,ECOR_04a,ECOR_07x,ECOR_08x,ECOR_09,ECOR_10,ECOR_11,ECOR_12,ECOR_13,ECOR_19a,ECOR_20,ECOR_22x,ECOR_29,ECOR_36x,ECOR_38,ECOR_38a,ECOR_39,ECOR_48x,ECOR_49x,ECOR_50,ECOR_56x,ECOR_65x,ECOR_66x,ECOR_71x,ECOR_72,P06_02,P06_04,P06_07,P06_12,P06_21,P06_24,P06_32,P06_33,P06_36,P06_37,P06_40,P06_41,P06_42,P06_50,P06_52,P06_64,P06_68,P06_72,P06_79,P07_11,P07_17,P07_1…
	CP009273_69845_GGTA_CGTT	0.168	0.00497	7.73e-06	0.677	0.144	-2.26	0.352	-0.124	0.057	-0.0345	0.869	MDS3	ACUTE3,ECOR_14,ECOR_36x,ECOR_38,ECOR_39,ECOR_46,P06_23,P06_27,P06_31,P06_46,P06_51,P06_53,P06_59,P06_63,P06_75,P07_14,P07_52,P10S2,P11S1	ACUTE1,ACUTE2,ACUTE4,ACUTE5,BW25113,ECOR_01,ECOR_01a,ECOR_02a,ECOR_04,ECOR_04a,ECOR_07x,ECOR_08x,ECOR_09,ECOR_10,ECOR_11,ECOR_12,ECOR_13,ECOR_19a,ECOR_20,ECOR_22x,ECOR_29,ECOR_32x,ECOR_38a,ECOR_48x,ECOR_49x,ECOR_50,ECOR_53,ECOR_54,ECOR_56x,ECOR_59x,ECOR_62,ECOR_63,ECOR_65x,ECOR_66x,ECOR_71x,ECOR_72,P06_02,P06_04,P06_07,P06_12,P06_21,P06_24,P06_26,P06_28,P06_32,P06_33,P06_36,P06_37,P06_39,P06_40,P…
	CP009273_2437919_G_C	0.398	0.417	7.84e-06	0.968	0.206	-2.53	1.51	-1.76	-0.105	-0.00515	0.77	MDS2	ACUTE1,ACUTE2,ACUTE3,ACUTE4,ACUTE5,ECOR_14,ECOR_32x,ECOR_36x,ECOR_38,ECOR_38a,ECOR_39,ECOR_46,ECOR_50,ECOR_53,ECOR_54,ECOR_59x,ECOR_62,ECOR_63,P06_23,P06_24,P06_26,P06_28,P06_31,P06_46,P06_47,P06_48,P06_51,P06_53,P06_63,P06_75,P07_05,P07_07,P07_10,P07_12,P07_14,P07_25,P07_30,P07_57,P10S2,P11S1,P3S3,P4S1,P7S1,P8S1,P9S3	BW25113,ECOR_01,ECOR_01a,ECOR_02a,ECOR_04,ECOR_04a,ECOR_07x,ECOR_08x,ECOR_09,ECOR_10,ECOR_11,ECOR_12,ECOR_13,ECOR_19a,ECOR_20,ECOR_22x,ECOR_29,ECOR_48x,ECOR_49x,ECOR_56x,ECOR_65x,ECOR_66x,ECOR_71x,ECOR_72,P06_02,P06_04,P06_07,P06_12,P06_21,P06_27,P06_32,P06_33,P06_36,P06_37,P06_39,P06_40,P06_41,P06_42,P06_50,P06_52,P06_59,P06_61,P06_64,P06_68,P06_72,P06_79,P07_11,P07_17,P07_18,P07_20,P07_23,P07_2…
	CP009273_42474_A_G	0.416	0.572	7.98e-06	1.36	0.29	-2.71	2.2	-1.61	0.217	0.00448	0.856	MDS3	ACUTE1,ACUTE2,ACUTE3,ACUTE4,ACUTE5,ECOR_14,ECOR_32x,ECOR_36x,ECOR_38,ECOR_38a,ECOR_39,ECOR_46,ECOR_49x,ECOR_50,ECOR_53,ECOR_54,ECOR_59x,ECOR_62,ECOR_63,P06_23,P06_26,P06_28,P06_31,P06_46,P06_47,P06_48,P06_51,P06_53,P06_59,P06_63,P06_75,P07_05,P07_07,P07_10,P07_12,P07_14,P07_25,P07_30,P07_57,P10S2,P11S1,P13S1,P3S3,P4S1,P7S1,P8S1,P9S3	BW25113,ECOR_01,ECOR_01a,ECOR_02a,ECOR_04,ECOR_04a,ECOR_07x,ECOR_08x,ECOR_09,ECOR_10,ECOR_11,ECOR_12,ECOR_13,ECOR_19a,ECOR_20,ECOR_22x,ECOR_29,ECOR_48x,ECOR_56x,ECOR_65x,ECOR_66x,ECOR_71x,ECOR_72,P06_02,P06_04,P06_07,P06_12,P06_21,P06_24,P06_27,P06_32,P06_33,P06_36,P06_37,P06_39,P06_40,P06_41,P06_42,P06_50,P06_52,P06_61,P06_64,P06_68,P06_72,P06_79,P07_11,P07_17,P07_18,P07_20,P07_23,P07_24,P07_28,…
	CP009273_2094117_GGTGAGG_AGAGAGA	0.133	5.18e-06	8.04e-06	-0.551	0.117	-2.08	0.179	0.275	-0.328	0.0208	0.629	MDS4	ACUTE3,ACUTE4,ECOR_09,ECOR_11,ECOR_48x,ECOR_49x,ECOR_59x,ECOR_66x,P06_42,P06_72,P06_79,P07_05,P07_39,P07_57,P4S1	ACUTE1,ACUTE2,ACUTE5,BW25113,ECOR_01,ECOR_01a,ECOR_02a,ECOR_04,ECOR_04a,ECOR_07x,ECOR_08x,ECOR_10,ECOR_12,ECOR_13,ECOR_14,ECOR_19a,ECOR_20,ECOR_22x,ECOR_29,ECOR_32x,ECOR_36x,ECOR_38,ECOR_38a,ECOR_39,ECOR_46,ECOR_50,ECOR_53,ECOR_54,ECOR_56x,ECOR_62,ECOR_63,ECOR_65x,ECOR_71x,ECOR_72,P06_02,P06_04,P06_07,P06_12,P06_21,P06_23,P06_24,P06_26,P06_27,P06_28,P06_31,P06_32,P06_33,P06_36,P06_37,P06_39,P06_4…
	CP009273_857154_G_C	0.274	0.0515	8.65e-06	1.91	0.408	-2.67	2.72	-1.2	-1.05	-0.042	1.6	NA	ACUTE1,ACUTE2,ACUTE4,ACUTE5,ECOR_14,ECOR_32x,ECOR_36x,ECOR_38,ECOR_38a,ECOR_39,ECOR_46,ECOR_50,ECOR_53,ECOR_54,ECOR_59x,ECOR_62,ECOR_63,P06_47,P06_48,P06_75,P07_05,P07_07,P07_12,P07_25,P07_30,P07_57,P3S3,P4S1,P7S1,P8S1,P9S3	ACUTE3,BW25113,ECOR_01,ECOR_01a,ECOR_02a,ECOR_04,ECOR_04a,ECOR_07x,ECOR_08x,ECOR_09,ECOR_10,ECOR_11,ECOR_12,ECOR_13,ECOR_19a,ECOR_20,ECOR_22x,ECOR_29,ECOR_48x,ECOR_49x,ECOR_56x,ECOR_65x,ECOR_66x,ECOR_71x,ECOR_72,P06_02,P06_04,P06_07,P06_12,P06_21,P06_23,P06_24,P06_26,P06_27,P06_28,P06_31,P06_32,P06_33,P06_36,P06_37,P06_39,P06_40,P06_41,P06_42,P06_46,P06_50,P06_51,P06_52,P06_53,P06_59,P06_61,P06_6…
	CP009273_1786725_A_G	0.496	0.00207	9.12e-06	0.798	0.171	-2.54	-0.124	0.62	0.135	0.485	0.966	MDS4	ACUTE3,ECOR_14,ECOR_29,ECOR_36x,ECOR_38,ECOR_38a,ECOR_39,ECOR_46,ECOR_49x,ECOR_65x,ECOR_66x,P06_02,P06_04,P06_07,P06_12,P06_21,P06_23,P06_26,P06_27,P06_28,P06_31,P06_32,P06_33,P06_36,P06_37,P06_41,P06_46,P06_50,P06_51,P06_52,P06_53,P06_59,P06_61,P06_63,P06_64,P06_68,P06_79,P07_10,P07_14,P07_17,P07_20,P07_23,P07_25,P07_28,P07_34,P07_35,P07_36,P07_37,P07_44,P07_47,P07_50,P07_63,P10S2,P11S1,P13S1,P5…	ACUTE1,ACUTE2,ACUTE4,ACUTE5,BW25113,ECOR_01,ECOR_01a,ECOR_02a,ECOR_04,ECOR_04a,ECOR_07x,ECOR_08x,ECOR_09,ECOR_10,ECOR_11,ECOR_12,ECOR_13,ECOR_19a,ECOR_20,ECOR_22x,ECOR_32x,ECOR_48x,ECOR_50,ECOR_53,ECOR_54,ECOR_56x,ECOR_59x,ECOR_62,ECOR_63,ECOR_71x,ECOR_72,P06_24,P06_39,P06_40,P06_42,P06_47,P06_48,P06_72,P06_75,P07_05,P07_07,P07_11,P07_12,P07_18,P07_24,P07_30,P07_39,P07_52,P07_57,P1S2,P2S2,P3S3,P4…
	CP009273_2359937_A_G	0.434	0.196	9.13e-06	0.717	0.154	-2.46	1.13	-1.17	-0.185	-0.0246	0.708	NA	ACUTE1,ACUTE2,ACUTE4,ACUTE5,ECOR_04,ECOR_04a,ECOR_14,ECOR_22x,ECOR_32x,ECOR_36x,ECOR_38,ECOR_38a,ECOR_39,ECOR_46,ECOR_50,ECOR_53,ECOR_54,ECOR_59x,ECOR_62,ECOR_63,P06_23,P06_24,P06_26,P06_28,P06_31,P06_46,P06_47,P06_48,P06_51,P06_53,P06_59,P06_63,P06_75,P07_05,P07_07,P07_10,P07_12,P07_14,P07_25,P07_30,P07_50,P07_57,P10S2,P11S1,P3S3,P4S1,P7S1,P8S1,P9S3	ACUTE3,BW25113,ECOR_01,ECOR_01a,ECOR_02a,ECOR_07x,ECOR_08x,ECOR_09,ECOR_10,ECOR_11,ECOR_12,ECOR_13,ECOR_19a,ECOR_20,ECOR_29,ECOR_48x,ECOR_49x,ECOR_56x,ECOR_65x,ECOR_66x,ECOR_71x,ECOR_72,P06_02,P06_04,P06_07,P06_12,P06_21,P06_27,P06_32,P06_33,P06_36,P06_37,P06_39,P06_40,P06_41,P06_42,P06_50,P06_52,P06_61,P06_64,P06_68,P06_72,P06_79,P07_11,P07_17,P07_18,P07_20,P07_23,P07_24,P07_28,P07_34,P07_35,P07…
	CP009273_3223383_T_C	0.301	0.138	9.51e-06	0.825	0.177	-2.4	1.27	-0.445	-0.279	-0.0147	0.0483	MDS5	ACUTE1,ACUTE2,ACUTE4,ACUTE5,ECOR_14,ECOR_32x,ECOR_50,ECOR_53,ECOR_54,ECOR_59x,ECOR_62,ECOR_63,P06_23,P06_31,P06_46,P06_47,P06_48,P06_51,P06_53,P06_63,P06_75,P07_05,P07_07,P07_12,P07_14,P07_25,P07_57,P10S2,P11S1,P3S3,P4S1,P7S1,P8S1,P9S3	ACUTE3,BW25113,ECOR_01,ECOR_01a,ECOR_02a,ECOR_04,ECOR_04a,ECOR_07x,ECOR_08x,ECOR_09,ECOR_10,ECOR_11,ECOR_12,ECOR_13,ECOR_19a,ECOR_20,ECOR_22x,ECOR_29,ECOR_36x,ECOR_38,ECOR_38a,ECOR_39,ECOR_46,ECOR_48x,ECOR_49x,ECOR_56x,ECOR_65x,ECOR_66x,ECOR_71x,ECOR_72,P06_02,P06_04,P06_07,P06_12,P06_21,P06_24,P06_26,P06_27,P06_28,P06_32,P06_33,P06_36,P06_37,P06_39,P06_40,P06_41,P06_42,P06_50,P06_52,P06_59,P06_6…
	CP009273_469492_C_T	0.469	0.0173	9.84e-06	-0.667	0.144	-1.84	0.676	0.226	-0.292	-0.446	0.115	MDS4	ECOR_29,ECOR_36x,ECOR_38,ECOR_38a,ECOR_39,ECOR_46,ECOR_48x,ECOR_49x,ECOR_56x,ECOR_65x,ECOR_66x,ECOR_71x,ECOR_72,P06_02,P06_04,P06_07,P06_12,P06_21,P06_24,P06_26,P06_28,P06_32,P06_33,P06_36,P06_37,P06_41,P06_47,P06_48,P06_50,P06_52,P06_61,P06_64,P06_68,P06_72,P06_79,P07_10,P07_17,P07_20,P07_23,P07_28,P07_34,P07_35,P07_36,P07_37,P07_44,P07_47,P07_50,P07_57,P07_63,P13S1,P2S2,P5S1,P6S2	ACUTE1,ACUTE2,ACUTE3,ACUTE4,ACUTE5,BW25113,ECOR_01,ECOR_01a,ECOR_02a,ECOR_04,ECOR_04a,ECOR_07x,ECOR_08x,ECOR_09,ECOR_10,ECOR_11,ECOR_12,ECOR_13,ECOR_14,ECOR_19a,ECOR_20,ECOR_22x,ECOR_32x,ECOR_50,ECOR_53,ECOR_54,ECOR_59x,ECOR_62,ECOR_63,P06_23,P06_27,P06_31,P06_39,P06_40,P06_42,P06_46,P06_51,P06_53,P06_59,P06_63,P06_75,P07_05,P07_07,P07_11,P07_12,P07_14,P07_18,P07_24,P07_25,P07_30,P07_39,P07_52,P1…
	CP009273_2896481_C_T	0.673	0.086	9.86e-06	0.61	0.131	-2.56	0.555	0.435	-0.391	0.351	0.689	MDS4	ACUTE1,ACUTE2,ACUTE4,ACUTE5,ECOR_04,ECOR_04a,ECOR_14,ECOR_22x,ECOR_29,ECOR_32x,ECOR_36x,ECOR_38,ECOR_38a,ECOR_39,ECOR_46,ECOR_50,ECOR_53,ECOR_54,ECOR_56x,ECOR_59x,ECOR_62,ECOR_63,ECOR_65x,ECOR_66x,P06_02,P06_04,P06_07,P06_12,P06_21,P06_23,P06_27,P06_31,P06_32,P06_33,P06_36,P06_37,P06_41,P06_46,P06_47,P06_48,P06_50,P06_51,P06_52,P06_53,P06_59,P06_61,P06_63,P06_64,P06_68,P06_72,P07_07,P07_12,P07_14…	ACUTE3,BW25113,ECOR_01,ECOR_01a,ECOR_02a,ECOR_07x,ECOR_08x,ECOR_09,ECOR_10,ECOR_11,ECOR_12,ECOR_13,ECOR_19a,ECOR_20,ECOR_48x,ECOR_49x,ECOR_71x,ECOR_72,P06_24,P06_26,P06_28,P06_39,P06_40,P06_42,P06_75,P06_79,P07_05,P07_10,P07_11,P07_18,P07_24,P07_39,P07_52,P13S1,P1S2,P2S2,P6S2
	CP009273_2575474_CAAT_TAAC	0.602	9.22e-05	1.01e-05	-0.605	0.13	-1.78	-0.118	0.104	-0.125	-0.364	0.315	MDS4	ACUTE1,ACUTE2,ACUTE3,ACUTE4,ACUTE5,ECOR_13,ECOR_29,ECOR_32x,ECOR_36x,ECOR_38,ECOR_38a,ECOR_39,ECOR_46,ECOR_48x,ECOR_49x,ECOR_50,ECOR_53,ECOR_54,ECOR_56x,ECOR_59x,ECOR_62,ECOR_65x,ECOR_66x,ECOR_71x,ECOR_72,P06_07,P06_12,P06_21,P06_26,P06_28,P06_32,P06_33,P06_36,P06_37,P06_41,P06_47,P06_48,P06_50,P06_52,P06_61,P06_64,P06_68,P06_72,P06_75,P06_79,P07_05,P07_07,P07_12,P07_17,P07_20,P07_23,P07_25,P07_3…	BW25113,ECOR_01,ECOR_01a,ECOR_02a,ECOR_04,ECOR_04a,ECOR_07x,ECOR_08x,ECOR_09,ECOR_10,ECOR_11,ECOR_12,ECOR_14,ECOR_19a,ECOR_20,ECOR_22x,ECOR_63,P06_02,P06_04,P06_23,P06_24,P06_27,P06_31,P06_39,P06_40,P06_42,P06_46,P06_51,P06_53,P06_59,P06_63,P07_10,P07_11,P07_14,P07_18,P07_24,P07_28,P07_37,P07_39,P07_52,P10S2,P11S1,P1S2,P2S2,P6S2
	CP009273_2818489_T_G	0.522	0.00642	1.01e-05	-0.547	0.118	-1.86	0.6	0.242	-0.307	-0.314	0.218	MDS4	ACUTE3,ECOR_13,ECOR_22x,ECOR_29,ECOR_36x,ECOR_38,ECOR_38a,ECOR_39,ECOR_46,ECOR_48x,ECOR_49x,ECOR_56x,ECOR_65x,ECOR_66x,ECOR_71x,ECOR_72,P06_02,P06_04,P06_07,P06_12,P06_24,P06_26,P06_27,P06_28,P06_32,P06_33,P06_36,P06_37,P06_41,P06_42,P06_47,P06_48,P06_50,P06_52,P06_61,P06_64,P06_68,P06_72,P06_79,P07_10,P07_17,P07_18,P07_20,P07_23,P07_28,P07_34,P07_35,P07_36,P07_37,P07_44,P07_47,P07_50,P07_57,P07_…	ACUTE1,ACUTE2,ACUTE4,ACUTE5,BW25113,ECOR_01,ECOR_01a,ECOR_02a,ECOR_04,ECOR_04a,ECOR_07x,ECOR_08x,ECOR_09,ECOR_10,ECOR_11,ECOR_12,ECOR_14,ECOR_19a,ECOR_20,ECOR_32x,ECOR_50,ECOR_53,ECOR_54,ECOR_59x,ECOR_62,ECOR_63,P06_21,P06_23,P06_31,P06_39,P06_40,P06_46,P06_51,P06_53,P06_59,P06_63,P06_75,P07_05,P07_07,P07_11,P07_12,P07_14,P07_24,P07_25,P07_30,P07_39,P07_52,P10S2,P11S1,P1S2,P3S3,P4S1,P8S1,P9S3
	CP009273_3623666_G_A	0.283	0.071	1.03e-05	1.89	0.407	-2.68	2.49	-2.77	-1.13	-0.0391	1.53	NA	ACUTE1,ACUTE2,ACUTE4,ACUTE5,ECOR_14,ECOR_32x,ECOR_36x,ECOR_38,ECOR_38a,ECOR_39,ECOR_46,ECOR_50,ECOR_53,ECOR_54,ECOR_59x,ECOR_62,ECOR_63,P06_24,P06_47,P06_48,P06_75,P07_05,P07_07,P07_12,P07_25,P07_30,P07_57,P3S3,P4S1,P7S1,P8S1,P9S3	ACUTE3,BW25113,ECOR_01,ECOR_01a,ECOR_02a,ECOR_04,ECOR_04a,ECOR_07x,ECOR_08x,ECOR_09,ECOR_10,ECOR_11,ECOR_12,ECOR_13,ECOR_19a,ECOR_20,ECOR_22x,ECOR_29,ECOR_48x,ECOR_49x,ECOR_56x,ECOR_65x,ECOR_66x,ECOR_71x,ECOR_72,P06_02,P06_04,P06_07,P06_12,P06_21,P06_23,P06_26,P06_27,P06_28,P06_31,P06_32,P06_33,P06_36,P06_37,P06_39,P06_40,P06_41,P06_42,P06_46,P06_50,P06_51,P06_52,P06_53,P06_59,P06_61,P06_63,P06_6…
	CP009273_4222019_C_T	0.283	0.071	1.03e-05	1.89	0.407	-2.68	2.49	-2.77	-1.13	-0.0391	1.53	NA	ACUTE1,ACUTE2,ACUTE4,ACUTE5,ECOR_14,ECOR_32x,ECOR_36x,ECOR_38,ECOR_38a,ECOR_39,ECOR_46,ECOR_50,ECOR_53,ECOR_54,ECOR_59x,ECOR_62,ECOR_63,P06_24,P06_47,P06_48,P06_75,P07_05,P07_07,P07_12,P07_25,P07_30,P07_57,P3S3,P4S1,P7S1,P8S1,P9S3	ACUTE3,BW25113,ECOR_01,ECOR_01a,ECOR_02a,ECOR_04,ECOR_04a,ECOR_07x,ECOR_08x,ECOR_09,ECOR_10,ECOR_11,ECOR_12,ECOR_13,ECOR_19a,ECOR_20,ECOR_22x,ECOR_29,ECOR_48x,ECOR_49x,ECOR_56x,ECOR_65x,ECOR_66x,ECOR_71x,ECOR_72,P06_02,P06_04,P06_07,P06_12,P06_21,P06_23,P06_26,P06_27,P06_28,P06_31,P06_32,P06_33,P06_36,P06_37,P06_39,P06_40,P06_41,P06_42,P06_46,P06_50,P06_51,P06_52,P06_53,P06_59,P06_61,P06_63,P06_6…
	CP009273_865814_A_G	0.442	0.545	1.09e-05	1.68	0.363	-2.89	2.48	-3.53	0.352	0.0125	0.865	NA	ACUTE1,ACUTE2,ACUTE3,ACUTE4,ACUTE5,ECOR_14,ECOR_32x,ECOR_36x,ECOR_38,ECOR_38a,ECOR_39,ECOR_46,ECOR_48x,ECOR_49x,ECOR_50,ECOR_53,ECOR_54,ECOR_59x,ECOR_62,ECOR_63,P06_23,P06_24,P06_26,P06_27,P06_28,P06_31,P06_46,P06_47,P06_48,P06_51,P06_53,P06_59,P06_63,P06_75,P07_05,P07_07,P07_10,P07_12,P07_14,P07_25,P07_30,P07_57,P10S2,P11S1,P13S1,P3S3,P4S1,P7S1,P8S1,P9S3	BW25113,ECOR_01,ECOR_01a,ECOR_02a,ECOR_04,ECOR_04a,ECOR_07x,ECOR_08x,ECOR_09,ECOR_10,ECOR_11,ECOR_12,ECOR_13,ECOR_19a,ECOR_20,ECOR_22x,ECOR_29,ECOR_56x,ECOR_65x,ECOR_66x,ECOR_71x,ECOR_72,P06_02,P06_04,P06_07,P06_12,P06_21,P06_32,P06_33,P06_36,P06_37,P06_39,P06_40,P06_41,P06_42,P06_50,P06_52,P06_61,P06_64,P06_68,P06_72,P06_79,P07_11,P07_17,P07_18,P07_20,P07_23,P07_24,P07_28,P07_34,P07_35,P07_36,P0…
	CP009273_909787_A_G	0.442	0.545	1.09e-05	1.68	0.363	-2.89	2.48	-3.53	0.352	0.0125	0.865	NA	ACUTE1,ACUTE2,ACUTE3,ACUTE4,ACUTE5,ECOR_14,ECOR_32x,ECOR_36x,ECOR_38,ECOR_38a,ECOR_39,ECOR_46,ECOR_48x,ECOR_49x,ECOR_50,ECOR_53,ECOR_54,ECOR_59x,ECOR_62,ECOR_63,P06_23,P06_24,P06_26,P06_27,P06_28,P06_31,P06_46,P06_47,P06_48,P06_51,P06_53,P06_59,P06_63,P06_75,P07_05,P07_07,P07_10,P07_12,P07_14,P07_25,P07_30,P07_57,P10S2,P11S1,P13S1,P3S3,P4S1,P7S1,P8S1,P9S3	BW25113,ECOR_01,ECOR_01a,ECOR_02a,ECOR_04,ECOR_04a,ECOR_07x,ECOR_08x,ECOR_09,ECOR_10,ECOR_11,ECOR_12,ECOR_13,ECOR_19a,ECOR_20,ECOR_22x,ECOR_29,ECOR_56x,ECOR_65x,ECOR_66x,ECOR_71x,ECOR_72,P06_02,P06_04,P06_07,P06_12,P06_21,P06_32,P06_33,P06_36,P06_37,P06_39,P06_40,P06_41,P06_42,P06_50,P06_52,P06_61,P06_64,P06_68,P06_72,P06_79,P07_11,P07_17,P07_18,P07_20,P07_23,P07_24,P07_28,P07_34,P07_35,P07_36,P0…
	CP009273_1319584_T_A	0.442	0.545	1.09e-05	1.68	0.363	-2.89	2.48	-3.53	0.352	0.0125	0.865	NA	ACUTE1,ACUTE2,ACUTE3,ACUTE4,ACUTE5,ECOR_14,ECOR_32x,ECOR_36x,ECOR_38,ECOR_38a,ECOR_39,ECOR_46,ECOR_48x,ECOR_49x,ECOR_50,ECOR_53,ECOR_54,ECOR_59x,ECOR_62,ECOR_63,P06_23,P06_24,P06_26,P06_27,P06_28,P06_31,P06_46,P06_47,P06_48,P06_51,P06_53,P06_59,P06_63,P06_75,P07_05,P07_07,P07_10,P07_12,P07_14,P07_25,P07_30,P07_57,P10S2,P11S1,P13S1,P3S3,P4S1,P7S1,P8S1,P9S3	BW25113,ECOR_01,ECOR_01a,ECOR_02a,ECOR_04,ECOR_04a,ECOR_07x,ECOR_08x,ECOR_09,ECOR_10,ECOR_11,ECOR_12,ECOR_13,ECOR_19a,ECOR_20,ECOR_22x,ECOR_29,ECOR_56x,ECOR_65x,ECOR_66x,ECOR_71x,ECOR_72,P06_02,P06_04,P06_07,P06_12,P06_21,P06_32,P06_33,P06_36,P06_37,P06_39,P06_40,P06_41,P06_42,P06_50,P06_52,P06_61,P06_64,P06_68,P06_72,P06_79,P07_11,P07_17,P07_18,P07_20,P07_23,P07_24,P07_28,P07_34,P07_35,P07_36,P0…
	CP009273_3209793_G_A	0.133	0.00368	1.09e-05	-0.563	0.122	-2.07	0.229	0.309	-0.452	-0.0315	0.629	MDS3	ACUTE3,ECOR_09,ECOR_11,ECOR_29,ECOR_48x,ECOR_49x,ECOR_59x,ECOR_66x,ECOR_72,P06_26,P06_28,P06_59,P13S1,P4S1,P5S1	ACUTE1,ACUTE2,ACUTE4,ACUTE5,BW25113,ECOR_01,ECOR_01a,ECOR_02a,ECOR_04,ECOR_04a,ECOR_07x,ECOR_08x,ECOR_10,ECOR_12,ECOR_13,ECOR_14,ECOR_19a,ECOR_20,ECOR_22x,ECOR_32x,ECOR_36x,ECOR_38,ECOR_38a,ECOR_39,ECOR_46,ECOR_50,ECOR_53,ECOR_54,ECOR_56x,ECOR_62,ECOR_63,ECOR_65x,ECOR_71x,P06_02,P06_04,P06_07,P06_12,P06_21,P06_23,P06_24,P06_27,P06_31,P06_32,P06_33,P06_36,P06_37,P06_39,P06_40,P06_41,P06_42,P06_46,…
	CP009273_4224078_A_G	0.699	0.344	1.09e-05	0.829	0.18	-2.73	0.742	0.406	-0.405	0.539	0.716	MDS2	ACUTE1,ACUTE2,ACUTE3,ACUTE4,ACUTE5,ECOR_14,ECOR_29,ECOR_32x,ECOR_36x,ECOR_38,ECOR_38a,ECOR_39,ECOR_46,ECOR_50,ECOR_53,ECOR_54,ECOR_56x,ECOR_59x,ECOR_62,ECOR_63,ECOR_65x,ECOR_66x,ECOR_71x,ECOR_72,P06_02,P06_04,P06_07,P06_12,P06_21,P06_23,P06_27,P06_31,P06_32,P06_33,P06_36,P06_37,P06_41,P06_46,P06_47,P06_48,P06_50,P06_51,P06_52,P06_53,P06_59,P06_61,P06_63,P06_64,P06_68,P06_72,P06_75,P06_79,P07_05,P…	BW25113,ECOR_01,ECOR_01a,ECOR_02a,ECOR_04,ECOR_04a,ECOR_07x,ECOR_08x,ECOR_09,ECOR_10,ECOR_11,ECOR_12,ECOR_13,ECOR_19a,ECOR_20,ECOR_22x,ECOR_48x,ECOR_49x,P06_24,P06_26,P06_28,P06_39,P06_40,P06_42,P07_10,P07_11,P07_18,P07_24,P07_39,P07_52,P13S1,P1S2,P2S2,P6S2
	CP009273_2587010_T_C	0.372	0.0479	1.14e-05	0.774	0.168	-2.44	1.23	-0.502	-0.166	-0.0159	0.0459	MDS5	ACUTE1,ACUTE2,ACUTE3,ACUTE4,ACUTE5,ECOR_14,ECOR_32x,ECOR_50,ECOR_53,ECOR_54,ECOR_59x,ECOR_62,ECOR_63,P06_23,P06_26,P06_27,P06_28,P06_31,P06_42,P06_46,P06_47,P06_48,P06_51,P06_53,P06_59,P06_61,P06_63,P06_75,P07_05,P07_07,P07_12,P07_14,P07_25,P07_30,P07_57,P10S2,P11S1,P3S3,P4S1,P7S1,P8S1,P9S3	BW25113,ECOR_01,ECOR_01a,ECOR_02a,ECOR_04,ECOR_04a,ECOR_07x,ECOR_08x,ECOR_09,ECOR_10,ECOR_11,ECOR_12,ECOR_13,ECOR_19a,ECOR_20,ECOR_22x,ECOR_29,ECOR_36x,ECOR_38,ECOR_38a,ECOR_39,ECOR_46,ECOR_48x,ECOR_49x,ECOR_56x,ECOR_65x,ECOR_66x,ECOR_71x,ECOR_72,P06_02,P06_04,P06_07,P06_12,P06_21,P06_24,P06_32,P06_33,P06_36,P06_37,P06_39,P06_40,P06_41,P06_50,P06_52,P06_64,P06_68,P06_72,P06_79,P07_10,P07_11,P07_1…
	CP009273_1976616_A_G	0.336	0.0343	1.27e-05	0.637	0.139	-2.36	0.858	-0.469	0.00527	-0.01	0.803	MDS1	ACUTE1,ACUTE3,ACUTE4,ECOR_14,ECOR_32x,ECOR_36x,ECOR_38,ECOR_38a,ECOR_39,ECOR_46,ECOR_50,ECOR_54,ECOR_62,ECOR_63,P06_23,P06_26,P06_27,P06_28,P06_31,P06_46,P06_51,P06_53,P06_59,P06_63,P06_75,P07_05,P07_07,P07_10,P07_12,P07_14,P07_25,P07_30,P07_57,P10S2,P11S1,P13S1,P7S1,P9S3	ACUTE2,ACUTE5,BW25113,ECOR_01,ECOR_01a,ECOR_02a,ECOR_04,ECOR_04a,ECOR_07x,ECOR_08x,ECOR_09,ECOR_10,ECOR_11,ECOR_12,ECOR_13,ECOR_19a,ECOR_20,ECOR_22x,ECOR_29,ECOR_48x,ECOR_49x,ECOR_53,ECOR_56x,ECOR_59x,ECOR_65x,ECOR_66x,ECOR_71x,ECOR_72,P06_02,P06_04,P06_07,P06_12,P06_21,P06_24,P06_32,P06_33,P06_36,P06_37,P06_39,P06_40,P06_41,P06_42,P06_47,P06_48,P06_50,P06_52,P06_61,P06_64,P06_68,P06_72,P06_79,P0…
	CP009273_1367296_T_C	0.664	0.00137	1.28e-05	-0.781	0.171	-1.63	-0.189	-0.0159	-0.0674	-0.524	0.279	MDS5	ACUTE1,ACUTE2,ACUTE3,ACUTE4,ACUTE5,ECOR_22x,ECOR_29,ECOR_32x,ECOR_36x,ECOR_38,ECOR_38a,ECOR_39,ECOR_46,ECOR_48x,ECOR_49x,ECOR_50,ECOR_53,ECOR_54,ECOR_56x,ECOR_59x,ECOR_62,ECOR_63,ECOR_65x,ECOR_66x,ECOR_71x,ECOR_72,P06_02,P06_04,P06_07,P06_12,P06_21,P06_26,P06_28,P06_32,P06_33,P06_36,P06_37,P06_41,P06_42,P06_47,P06_48,P06_50,P06_52,P06_61,P06_64,P06_68,P06_72,P06_75,P06_79,P07_05,P07_07,P07_10,P07…	BW25113,ECOR_01,ECOR_01a,ECOR_02a,ECOR_04,ECOR_04a,ECOR_07x,ECOR_08x,ECOR_09,ECOR_10,ECOR_11,ECOR_12,ECOR_13,ECOR_14,ECOR_19a,ECOR_20,P06_23,P06_24,P06_27,P06_31,P06_39,P06_40,P06_46,P06_51,P06_53,P06_59,P06_63,P07_11,P07_14,P07_18,P07_24,P07_39,P07_52,P10S2,P11S1,P1S2,P2S2,P6S2
	CP009273_1367431_A_G	0.664	0.00137	1.28e-05	-0.781	0.171	-1.63	-0.189	-0.0159	-0.0674	-0.524	0.279	MDS5	ACUTE1,ACUTE2,ACUTE3,ACUTE4,ACUTE5,ECOR_22x,ECOR_29,ECOR_32x,ECOR_36x,ECOR_38,ECOR_38a,ECOR_39,ECOR_46,ECOR_48x,ECOR_49x,ECOR_50,ECOR_53,ECOR_54,ECOR_56x,ECOR_59x,ECOR_62,ECOR_63,ECOR_65x,ECOR_66x,ECOR_71x,ECOR_72,P06_02,P06_04,P06_07,P06_12,P06_21,P06_26,P06_28,P06_32,P06_33,P06_36,P06_37,P06_41,P06_42,P06_47,P06_48,P06_50,P06_52,P06_61,P06_64,P06_68,P06_72,P06_75,P06_79,P07_05,P07_07,P07_10,P07…	BW25113,ECOR_01,ECOR_01a,ECOR_02a,ECOR_04,ECOR_04a,ECOR_07x,ECOR_08x,ECOR_09,ECOR_10,ECOR_11,ECOR_12,ECOR_13,ECOR_14,ECOR_19a,ECOR_20,P06_23,P06_24,P06_27,P06_31,P06_39,P06_40,P06_46,P06_51,P06_53,P06_59,P06_63,P07_11,P07_14,P07_18,P07_24,P07_39,P07_52,P10S2,P11S1,P1S2,P2S2,P6S2
	CP009273_1373514_A_G	0.664	0.00137	1.28e-05	-0.781	0.171	-1.63	-0.189	-0.0159	-0.0674	-0.524	0.279	MDS5	ACUTE1,ACUTE2,ACUTE3,ACUTE4,ACUTE5,ECOR_22x,ECOR_29,ECOR_32x,ECOR_36x,ECOR_38,ECOR_38a,ECOR_39,ECOR_46,ECOR_48x,ECOR_49x,ECOR_50,ECOR_53,ECOR_54,ECOR_56x,ECOR_59x,ECOR_62,ECOR_63,ECOR_65x,ECOR_66x,ECOR_71x,ECOR_72,P06_02,P06_04,P06_07,P06_12,P06_21,P06_26,P06_28,P06_32,P06_33,P06_36,P06_37,P06_41,P06_42,P06_47,P06_48,P06_50,P06_52,P06_61,P06_64,P06_68,P06_72,P06_75,P06_79,P07_05,P07_07,P07_10,P07…	BW25113,ECOR_01,ECOR_01a,ECOR_02a,ECOR_04,ECOR_04a,ECOR_07x,ECOR_08x,ECOR_09,ECOR_10,ECOR_11,ECOR_12,ECOR_13,ECOR_14,ECOR_19a,ECOR_20,P06_23,P06_24,P06_27,P06_31,P06_39,P06_40,P06_46,P06_51,P06_53,P06_59,P06_63,P07_11,P07_14,P07_18,P07_24,P07_39,P07_52,P10S2,P11S1,P1S2,P2S2,P6S2
	CP009273_2134272_A_G	0.575	0.00275	1.29e-05	-0.476	0.104	-1.87	0.632	-0.332	-0.34	-0.0813	0.245	MDS5	ACUTE3,ECOR_01,ECOR_01a,ECOR_02a,ECOR_04,ECOR_04a,ECOR_09,ECOR_11,ECOR_12,ECOR_13,ECOR_22x,ECOR_29,ECOR_36x,ECOR_38,ECOR_38a,ECOR_39,ECOR_46,ECOR_48x,ECOR_49x,ECOR_56x,ECOR_59x,ECOR_65x,ECOR_66x,ECOR_72,P06_07,P06_12,P06_26,P06_28,P06_32,P06_33,P06_36,P06_37,P06_40,P06_41,P06_42,P06_50,P06_52,P06_59,P06_64,P06_68,P06_72,P06_79,P07_10,P07_11,P07_17,P07_18,P07_20,P07_23,P07_24,P07_28,P07_34,P07_35,…	ACUTE1,ACUTE2,ACUTE4,ACUTE5,BW25113,ECOR_07x,ECOR_08x,ECOR_10,ECOR_14,ECOR_19a,ECOR_20,ECOR_32x,ECOR_50,ECOR_53,ECOR_54,ECOR_62,ECOR_63,ECOR_71x,P06_02,P06_04,P06_21,P06_23,P06_24,P06_27,P06_31,P06_39,P06_46,P06_47,P06_48,P06_51,P06_53,P06_61,P06_63,P06_75,P07_05,P07_07,P07_12,P07_14,P07_25,P07_30,P07_57,P10S2,P11S1,P1S2,P3S3,P7S1,P8S1,P9S3
	CP009273_2327747_G_A	0.708	0.288	1.31e-05	0.724	0.158	-2.66	0.63	0.484	-0.46	0.437	0.692	MDS4	ACUTE1,ACUTE2,ACUTE4,ACUTE5,ECOR_04,ECOR_04a,ECOR_14,ECOR_22x,ECOR_29,ECOR_32x,ECOR_36x,ECOR_38,ECOR_38a,ECOR_39,ECOR_46,ECOR_50,ECOR_53,ECOR_54,ECOR_56x,ECOR_59x,ECOR_62,ECOR_63,ECOR_65x,ECOR_66x,ECOR_71x,ECOR_72,P06_02,P06_04,P06_07,P06_12,P06_21,P06_23,P06_27,P06_31,P06_32,P06_33,P06_36,P06_37,P06_41,P06_46,P06_47,P06_48,P06_50,P06_51,P06_52,P06_53,P06_61,P06_63,P06_64,P06_68,P06_72,P06_75,P06…	ACUTE3,BW25113,ECOR_01,ECOR_01a,ECOR_02a,ECOR_07x,ECOR_08x,ECOR_09,ECOR_10,ECOR_11,ECOR_12,ECOR_13,ECOR_19a,ECOR_20,ECOR_48x,ECOR_49x,P06_24,P06_26,P06_28,P06_39,P06_40,P06_42,P06_59,P07_10,P07_11,P07_18,P07_24,P07_39,P07_52,P13S1,P1S2,P2S2,P6S2
	CP009273_2312570_A_G	0.398	0.363	1.32e-05	0.761	0.166	-2.45	1.2	-1.25	-0.226	0.00314	0.747	NA	ACUTE1,ACUTE2,ACUTE3,ACUTE4,ACUTE5,ECOR_14,ECOR_32x,ECOR_36x,ECOR_38,ECOR_38a,ECOR_39,ECOR_46,ECOR_50,ECOR_53,ECOR_54,ECOR_59x,ECOR_62,ECOR_63,P06_23,P06_24,P06_27,P06_31,P06_46,P06_47,P06_48,P06_51,P06_53,P06_63,P06_75,P07_05,P07_07,P07_10,P07_12,P07_14,P07_25,P07_30,P07_50,P07_57,P10S2,P11S1,P3S3,P4S1,P7S1,P8S1,P9S3	BW25113,ECOR_01,ECOR_01a,ECOR_02a,ECOR_04,ECOR_04a,ECOR_07x,ECOR_08x,ECOR_09,ECOR_10,ECOR_11,ECOR_12,ECOR_13,ECOR_19a,ECOR_20,ECOR_22x,ECOR_29,ECOR_48x,ECOR_49x,ECOR_56x,ECOR_65x,ECOR_66x,ECOR_71x,ECOR_72,P06_02,P06_04,P06_07,P06_12,P06_21,P06_26,P06_28,P06_32,P06_33,P06_36,P06_37,P06_39,P06_40,P06_41,P06_42,P06_50,P06_52,P06_59,P06_61,P06_64,P06_68,P06_72,P06_79,P07_11,P07_17,P07_18,P07_20,P07_2…
	CP009273_864262_T_C	0.434	0.633	1.35e-05	1.64	0.359	-2.86	2.6	-2.07	0.412	0.00955	0.906	NA	ACUTE1,ACUTE2,ACUTE3,ACUTE4,ACUTE5,ECOR_14,ECOR_32x,ECOR_36x,ECOR_38,ECOR_38a,ECOR_39,ECOR_46,ECOR_48x,ECOR_49x,ECOR_50,ECOR_53,ECOR_54,ECOR_59x,ECOR_62,ECOR_63,P06_23,P06_26,P06_27,P06_28,P06_31,P06_46,P06_47,P06_48,P06_51,P06_53,P06_59,P06_63,P06_75,P07_05,P07_07,P07_10,P07_12,P07_14,P07_25,P07_30,P07_57,P10S2,P11S1,P13S1,P3S3,P4S1,P7S1,P8S1,P9S3	BW25113,ECOR_01,ECOR_01a,ECOR_02a,ECOR_04,ECOR_04a,ECOR_07x,ECOR_08x,ECOR_09,ECOR_10,ECOR_11,ECOR_12,ECOR_13,ECOR_19a,ECOR_20,ECOR_22x,ECOR_29,ECOR_56x,ECOR_65x,ECOR_66x,ECOR_71x,ECOR_72,P06_02,P06_04,P06_07,P06_12,P06_21,P06_24,P06_32,P06_33,P06_36,P06_37,P06_39,P06_40,P06_41,P06_42,P06_50,P06_52,P06_61,P06_64,P06_68,P06_72,P06_79,P07_11,P07_17,P07_18,P07_20,P07_23,P07_24,P07_28,P07_34,P07_35,P0…
	CP009273_865775_T_C	0.434	0.633	1.35e-05	1.64	0.359	-2.86	2.6	-2.07	0.412	0.00955	0.906	NA	ACUTE1,ACUTE2,ACUTE3,ACUTE4,ACUTE5,ECOR_14,ECOR_32x,ECOR_36x,ECOR_38,ECOR_38a,ECOR_39,ECOR_46,ECOR_48x,ECOR_49x,ECOR_50,ECOR_53,ECOR_54,ECOR_59x,ECOR_62,ECOR_63,P06_23,P06_26,P06_27,P06_28,P06_31,P06_46,P06_47,P06_48,P06_51,P06_53,P06_59,P06_63,P06_75,P07_05,P07_07,P07_10,P07_12,P07_14,P07_25,P07_30,P07_57,P10S2,P11S1,P13S1,P3S3,P4S1,P7S1,P8S1,P9S3	BW25113,ECOR_01,ECOR_01a,ECOR_02a,ECOR_04,ECOR_04a,ECOR_07x,ECOR_08x,ECOR_09,ECOR_10,ECOR_11,ECOR_12,ECOR_13,ECOR_19a,ECOR_20,ECOR_22x,ECOR_29,ECOR_56x,ECOR_65x,ECOR_66x,ECOR_71x,ECOR_72,P06_02,P06_04,P06_07,P06_12,P06_21,P06_24,P06_32,P06_33,P06_36,P06_37,P06_39,P06_40,P06_41,P06_42,P06_50,P06_52,P06_61,P06_64,P06_68,P06_72,P06_79,P07_11,P07_17,P07_18,P07_20,P07_23,P07_24,P07_28,P07_34,P07_35,P0…
	CP009273_2311838_C_A	0.434	0.633	1.35e-05	1.64	0.359	-2.86	2.6	-2.07	0.412	0.00955	0.906	NA	ACUTE1,ACUTE2,ACUTE3,ACUTE4,ACUTE5,ECOR_14,ECOR_32x,ECOR_36x,ECOR_38,ECOR_38a,ECOR_39,ECOR_46,ECOR_48x,ECOR_49x,ECOR_50,ECOR_53,ECOR_54,ECOR_59x,ECOR_62,ECOR_63,P06_23,P06_26,P06_27,P06_28,P06_31,P06_46,P06_47,P06_48,P06_51,P06_53,P06_59,P06_63,P06_75,P07_05,P07_07,P07_10,P07_12,P07_14,P07_25,P07_30,P07_57,P10S2,P11S1,P13S1,P3S3,P4S1,P7S1,P8S1,P9S3	BW25113,ECOR_01,ECOR_01a,ECOR_02a,ECOR_04,ECOR_04a,ECOR_07x,ECOR_08x,ECOR_09,ECOR_10,ECOR_11,ECOR_12,ECOR_13,ECOR_19a,ECOR_20,ECOR_22x,ECOR_29,ECOR_56x,ECOR_65x,ECOR_66x,ECOR_71x,ECOR_72,P06_02,P06_04,P06_07,P06_12,P06_21,P06_24,P06_32,P06_33,P06_36,P06_37,P06_39,P06_40,P06_41,P06_42,P06_50,P06_52,P06_61,P06_64,P06_68,P06_72,P06_79,P07_11,P07_17,P07_18,P07_20,P07_23,P07_24,P07_28,P07_34,P07_35,P0…
	CP009273_1001051_C_A	0.159	0.00409	1.36e-05	-0.697	0.153	-2.04	0.274	1.11	-0.549	-0.0802	0.00868	MDS5	ACUTE3,ECOR_29,ECOR_36x,ECOR_38,ECOR_38a,ECOR_39,ECOR_46,ECOR_48x,ECOR_49x,ECOR_66x,P06_24,P06_26,P06_28,P06_59,P06_72,P07_10,P13S1,P5S1	ACUTE1,ACUTE2,ACUTE4,ACUTE5,BW25113,ECOR_01,ECOR_01a,ECOR_02a,ECOR_04,ECOR_04a,ECOR_07x,ECOR_08x,ECOR_09,ECOR_10,ECOR_11,ECOR_12,ECOR_13,ECOR_14,ECOR_19a,ECOR_20,ECOR_22x,ECOR_32x,ECOR_50,ECOR_53,ECOR_54,ECOR_56x,ECOR_59x,ECOR_62,ECOR_63,ECOR_65x,ECOR_71x,ECOR_72,P06_02,P06_04,P06_07,P06_12,P06_21,P06_23,P06_27,P06_31,P06_32,P06_33,P06_36,P06_37,P06_39,P06_40,P06_41,P06_42,P06_46,P06_47,P06_48,P0…
	CP009273_245475_AGCG_GGCA	0.142	1.97e-07	1.45e-05	0.676	0.149	-2.24	0.357	-0.634	-0.0556	-0.00506	0.344	MDS2	ECOR_63,P06_23,P06_24,P06_27,P06_31,P06_46,P06_51,P06_53,P06_59,P06_63,P07_12,P07_14,P07_25,P07_30,P10S2,P11S1	ACUTE1,ACUTE2,ACUTE3,ACUTE4,ACUTE5,BW25113,ECOR_01,ECOR_01a,ECOR_02a,ECOR_04,ECOR_04a,ECOR_07x,ECOR_08x,ECOR_09,ECOR_10,ECOR_11,ECOR_12,ECOR_13,ECOR_14,ECOR_19a,ECOR_20,ECOR_22x,ECOR_29,ECOR_32x,ECOR_36x,ECOR_38,ECOR_38a,ECOR_39,ECOR_46,ECOR_48x,ECOR_49x,ECOR_50,ECOR_53,ECOR_54,ECOR_56x,ECOR_59x,ECOR_62,ECOR_65x,ECOR_66x,ECOR_71x,ECOR_72,P06_02,P06_04,P06_07,P06_12,P06_21,P06_26,P06_28,P06_32,P06…
	CP009273_4106017_T_G	0.159	1.87e-07	1.51e-05	0.766	0.169	-2.27	0.434	-0.153	0.16	0.0176	0.298	MDS3	ACUTE3,ECOR_63,P06_23,P06_26,P06_28,P06_31,P06_46,P06_51,P06_53,P06_59,P06_63,P07_07,P07_10,P07_14,P07_25,P07_35,P10S2,P11S1	ACUTE1,ACUTE2,ACUTE4,ACUTE5,BW25113,ECOR_01,ECOR_01a,ECOR_02a,ECOR_04,ECOR_04a,ECOR_07x,ECOR_08x,ECOR_09,ECOR_10,ECOR_11,ECOR_12,ECOR_13,ECOR_14,ECOR_19a,ECOR_20,ECOR_22x,ECOR_29,ECOR_32x,ECOR_36x,ECOR_38,ECOR_38a,ECOR_39,ECOR_46,ECOR_48x,ECOR_49x,ECOR_50,ECOR_53,ECOR_54,ECOR_56x,ECOR_59x,ECOR_62,ECOR_65x,ECOR_66x,ECOR_71x,ECOR_72,P06_02,P06_04,P06_07,P06_12,P06_21,P06_24,P06_27,P06_32,P06_33,P06…
	CP009273_2780979_A_C	0.142	0.0122	1.53e-05	0.674	0.149	-2.24	0.312	-0.0766	-0.000625	-0.0236	0.894	MDS3	ECOR_14,ECOR_22x,ECOR_36x,ECOR_38a,ECOR_39,ECOR_46,P06_23,P06_27,P06_31,P06_46,P06_51,P06_53,P06_59,P07_14,P10S2,P11S1	ACUTE1,ACUTE2,ACUTE3,ACUTE4,ACUTE5,BW25113,ECOR_01,ECOR_01a,ECOR_02a,ECOR_04,ECOR_04a,ECOR_07x,ECOR_08x,ECOR_09,ECOR_10,ECOR_11,ECOR_12,ECOR_13,ECOR_19a,ECOR_20,ECOR_29,ECOR_32x,ECOR_38,ECOR_48x,ECOR_49x,ECOR_50,ECOR_53,ECOR_54,ECOR_56x,ECOR_59x,ECOR_62,ECOR_63,ECOR_65x,ECOR_66x,ECOR_71x,ECOR_72,P06_02,P06_04,P06_07,P06_12,P06_21,P06_24,P06_26,P06_28,P06_32,P06_33,P06_36,P06_37,P06_39,P06_40,P06_…
	CP009273_2076974_G_A	0.106	0.000124	1.57e-05	0.805	0.178	-2.23	0.283	0.02	0.0822	0.00179	0.343	MDS5	ECOR_14,P06_12,P06_23,P06_31,P06_46,P06_51,P06_53,P06_63,P07_10,P07_14,P10S2,P11S1	ACUTE1,ACUTE2,ACUTE3,ACUTE4,ACUTE5,BW25113,ECOR_01,ECOR_01a,ECOR_02a,ECOR_04,ECOR_04a,ECOR_07x,ECOR_08x,ECOR_09,ECOR_10,ECOR_11,ECOR_12,ECOR_13,ECOR_19a,ECOR_20,ECOR_22x,ECOR_29,ECOR_32x,ECOR_36x,ECOR_38,ECOR_38a,ECOR_39,ECOR_46,ECOR_48x,ECOR_49x,ECOR_50,ECOR_53,ECOR_54,ECOR_56x,ECOR_59x,ECOR_62,ECOR_63,ECOR_65x,ECOR_66x,ECOR_71x,ECOR_72,P06_02,P06_04,P06_07,P06_21,P06_24,P06_26,P06_27,P06_28,P06…
	CP009273_438570_TTCA_CTCG	0.637	0.00685	1.63e-05	-0.699	0.155	-1.7	0.0711	0.272	0.114	-0.398	0.948	MDS3	ACUTE1,ACUTE2,ACUTE4,ACUTE5,ECOR_22x,ECOR_29,ECOR_32x,ECOR_48x,ECOR_49x,ECOR_50,ECOR_53,ECOR_54,ECOR_56x,ECOR_59x,ECOR_62,ECOR_63,ECOR_65x,ECOR_66x,ECOR_71x,ECOR_72,P06_02,P06_04,P06_07,P06_12,P06_21,P06_24,P06_27,P06_32,P06_33,P06_36,P06_37,P06_40,P06_41,P06_42,P06_47,P06_48,P06_50,P06_52,P06_61,P06_64,P06_68,P06_72,P06_75,P06_79,P07_05,P07_07,P07_12,P07_17,P07_20,P07_23,P07_25,P07_28,P07_30,P07…	ACUTE3,BW25113,ECOR_01,ECOR_01a,ECOR_02a,ECOR_04,ECOR_04a,ECOR_07x,ECOR_08x,ECOR_09,ECOR_10,ECOR_11,ECOR_12,ECOR_13,ECOR_14,ECOR_19a,ECOR_20,ECOR_36x,ECOR_38,ECOR_38a,ECOR_39,ECOR_46,P06_23,P06_26,P06_28,P06_31,P06_39,P06_46,P06_51,P06_53,P06_59,P06_63,P07_10,P07_11,P07_14,P07_18,P07_24,P07_39,P10S2,P11S1,P1S2
	CP009273_909890_A_G	0.416	0.402	1.79e-05	0.859	0.191	-2.51	1.44	-0.838	-0.0646	-0.0291	0.77	MDS4	ACUTE1,ACUTE2,ACUTE3,ACUTE4,ACUTE5,ECOR_14,ECOR_32x,ECOR_36x,ECOR_38,ECOR_38a,ECOR_39,ECOR_46,ECOR_50,ECOR_53,ECOR_54,ECOR_59x,ECOR_62,ECOR_63,P06_23,P06_26,P06_27,P06_28,P06_31,P06_42,P06_46,P06_47,P06_48,P06_51,P06_53,P06_59,P06_63,P06_75,P07_05,P07_07,P07_10,P07_12,P07_14,P07_25,P07_30,P07_57,P10S2,P11S1,P3S3,P4S1,P7S1,P8S1,P9S3	BW25113,ECOR_01,ECOR_01a,ECOR_02a,ECOR_04,ECOR_04a,ECOR_07x,ECOR_08x,ECOR_09,ECOR_10,ECOR_11,ECOR_12,ECOR_13,ECOR_19a,ECOR_20,ECOR_22x,ECOR_29,ECOR_48x,ECOR_49x,ECOR_56x,ECOR_65x,ECOR_66x,ECOR_71x,ECOR_72,P06_02,P06_04,P06_07,P06_12,P06_21,P06_24,P06_32,P06_33,P06_36,P06_37,P06_39,P06_40,P06_41,P06_50,P06_52,P06_61,P06_64,P06_68,P06_72,P06_79,P07_11,P07_17,P07_18,P07_20,P07_23,P07_24,P07_28,P07_3…
	CP009273_1986691_T_A	0.106	0.000196	1.79e-05	0.86	0.191	-2.24	0.31	-0.0769	0.14	-0.0142	0.337	MDS3	ECOR_14,P06_23,P06_31,P06_46,P06_51,P06_53,P06_59,P07_10,P07_14,P10S2,P11S1,P13S1	ACUTE1,ACUTE2,ACUTE3,ACUTE4,ACUTE5,BW25113,ECOR_01,ECOR_01a,ECOR_02a,ECOR_04,ECOR_04a,ECOR_07x,ECOR_08x,ECOR_09,ECOR_10,ECOR_11,ECOR_12,ECOR_13,ECOR_19a,ECOR_20,ECOR_22x,ECOR_29,ECOR_32x,ECOR_36x,ECOR_38,ECOR_38a,ECOR_39,ECOR_46,ECOR_48x,ECOR_49x,ECOR_50,ECOR_53,ECOR_54,ECOR_56x,ECOR_59x,ECOR_62,ECOR_63,ECOR_65x,ECOR_66x,ECOR_71x,ECOR_72,P06_02,P06_04,P06_07,P06_12,P06_21,P06_24,P06_26,P06_27,P06…
	CP009273_4392574_T_A	0.106	0.000239	1.8e-05	0.776	0.173	-2.23	0.326	-0.0389	0.0515	-0.0158	0.377	MDS3	ACUTE3,ECOR_14,P06_23,P06_31,P06_51,P06_53,P06_59,P06_63,P07_05,P07_14,P10S2,P11S1	ACUTE1,ACUTE2,ACUTE4,ACUTE5,BW25113,ECOR_01,ECOR_01a,ECOR_02a,ECOR_04,ECOR_04a,ECOR_07x,ECOR_08x,ECOR_09,ECOR_10,ECOR_11,ECOR_12,ECOR_13,ECOR_19a,ECOR_20,ECOR_22x,ECOR_29,ECOR_32x,ECOR_36x,ECOR_38,ECOR_38a,ECOR_39,ECOR_46,ECOR_48x,ECOR_49x,ECOR_50,ECOR_53,ECOR_54,ECOR_56x,ECOR_59x,ECOR_62,ECOR_63,ECOR_65x,ECOR_66x,ECOR_71x,ECOR_72,P06_02,P06_04,P06_07,P06_12,P06_21,P06_24,P06_26,P06_27,P06_28,P06…
	CP009273_2911354_A_G	0.381	0.0423	1.88e-05	0.672	0.15	-2.4	1.07	-0.346	-0.222	-0.0744	0.113	MDS3	ACUTE1,ACUTE2,ACUTE4,ACUTE5,ECOR_07x,ECOR_08x,ECOR_14,ECOR_32x,ECOR_50,ECOR_53,ECOR_54,ECOR_59x,ECOR_62,ECOR_63,P06_23,P06_26,P06_27,P06_28,P06_31,P06_46,P06_47,P06_48,P06_51,P06_53,P06_59,P06_63,P06_75,P07_05,P07_07,P07_12,P07_14,P07_25,P07_30,P07_57,P10S2,P11S1,P2S2,P3S3,P4S1,P6S2,P7S1,P8S1,P9S3	ACUTE3,BW25113,ECOR_01,ECOR_01a,ECOR_02a,ECOR_04,ECOR_04a,ECOR_09,ECOR_10,ECOR_11,ECOR_12,ECOR_13,ECOR_19a,ECOR_20,ECOR_22x,ECOR_29,ECOR_36x,ECOR_38,ECOR_38a,ECOR_39,ECOR_46,ECOR_48x,ECOR_49x,ECOR_56x,ECOR_65x,ECOR_66x,ECOR_71x,ECOR_72,P06_02,P06_04,P06_07,P06_12,P06_21,P06_24,P06_32,P06_33,P06_36,P06_37,P06_39,P06_40,P06_41,P06_42,P06_50,P06_52,P06_61,P06_64,P06_68,P06_72,P06_79,P07_10,P07_11,P0…
	CP009273_2089831_CGGT_TGGA	0.124	0.000187	1.99e-05	0.654	0.146	-2.23	0.227	0.165	-0.0374	0.0331	0.386	MDS5	ECOR_14,P06_23,P06_31,P06_41,P06_46,P06_51,P06_53,P06_63,P06_64,P07_14,P07_17,P07_37,P10S2,P11S1	ACUTE1,ACUTE2,ACUTE3,ACUTE4,ACUTE5,BW25113,ECOR_01,ECOR_01a,ECOR_02a,ECOR_04,ECOR_04a,ECOR_07x,ECOR_08x,ECOR_09,ECOR_10,ECOR_11,ECOR_12,ECOR_13,ECOR_19a,ECOR_20,ECOR_22x,ECOR_29,ECOR_32x,ECOR_36x,ECOR_38,ECOR_38a,ECOR_39,ECOR_46,ECOR_48x,ECOR_49x,ECOR_50,ECOR_53,ECOR_54,ECOR_56x,ECOR_59x,ECOR_62,ECOR_63,ECOR_65x,ECOR_66x,ECOR_71x,ECOR_72,P06_02,P06_04,P06_07,P06_12,P06_21,P06_24,P06_26,P06_27,P06…
	CP009273_3950070_TTCTT_CTCGC	0.142	3.05e-07	2.19e-05	0.893	0.201	-2.27	0.44	-0.243	0.261	0.00502	0.267	MDS3	ACUTE3,ECOR_63,P06_23,P06_26,P06_28,P06_31,P06_46,P06_51,P06_53,P06_59,P06_63,P07_10,P07_14,P07_25,P10S2,P11S1	ACUTE1,ACUTE2,ACUTE4,ACUTE5,BW25113,ECOR_01,ECOR_01a,ECOR_02a,ECOR_04,ECOR_04a,ECOR_07x,ECOR_08x,ECOR_09,ECOR_10,ECOR_11,ECOR_12,ECOR_13,ECOR_14,ECOR_19a,ECOR_20,ECOR_22x,ECOR_29,ECOR_32x,ECOR_36x,ECOR_38,ECOR_38a,ECOR_39,ECOR_46,ECOR_48x,ECOR_49x,ECOR_50,ECOR_53,ECOR_54,ECOR_56x,ECOR_59x,ECOR_62,ECOR_65x,ECOR_66x,ECOR_71x,ECOR_72,P06_02,P06_04,P06_07,P06_12,P06_21,P06_24,P06_27,P06_32,P06_33,P06…
	CP009273_3669851_T_C	0.168	0.00127	2.21e-05	-0.572	0.129	-2.05	-0.0372	1.05	-0.375	-0.0263	0.714	MDS1	ACUTE2,ACUTE3,ACUTE5,ECOR_48x,ECOR_49x,ECOR_59x,P06_24,P06_26,P06_28,P06_47,P06_48,P07_05,P07_10,P07_57,P13S1,P3S3,P4S1,P7S1,P8S1	ACUTE1,ACUTE4,BW25113,ECOR_01,ECOR_01a,ECOR_02a,ECOR_04,ECOR_04a,ECOR_07x,ECOR_08x,ECOR_09,ECOR_10,ECOR_11,ECOR_12,ECOR_13,ECOR_14,ECOR_19a,ECOR_20,ECOR_22x,ECOR_29,ECOR_32x,ECOR_36x,ECOR_38,ECOR_38a,ECOR_39,ECOR_46,ECOR_50,ECOR_53,ECOR_54,ECOR_56x,ECOR_62,ECOR_63,ECOR_65x,ECOR_66x,ECOR_71x,ECOR_72,P06_02,P06_04,P06_07,P06_12,P06_21,P06_23,P06_27,P06_31,P06_32,P06_33,P06_36,P06_37,P06_39,P06_40,P…
	CP009273_110242_T_C	0.327	9.93e-05	2.33e-05	-0.834	0.188	-1.88	-0.774	1.82	-0.253	-0.0319	0.184	NA	ACUTE1,ACUTE2,ACUTE3,ACUTE4,ACUTE5,ECOR_32x,ECOR_36x,ECOR_38,ECOR_38a,ECOR_39,ECOR_46,ECOR_48x,ECOR_49x,ECOR_50,ECOR_53,ECOR_54,ECOR_59x,ECOR_62,P06_24,P06_26,P06_28,P06_47,P06_48,P06_75,P07_05,P07_07,P07_10,P07_12,P07_25,P07_30,P07_57,P13S1,P3S3,P4S1,P7S1,P8S1,P9S3	BW25113,ECOR_01,ECOR_01a,ECOR_02a,ECOR_04,ECOR_04a,ECOR_07x,ECOR_08x,ECOR_09,ECOR_10,ECOR_11,ECOR_12,ECOR_13,ECOR_14,ECOR_19a,ECOR_20,ECOR_22x,ECOR_29,ECOR_56x,ECOR_63,ECOR_65x,ECOR_66x,ECOR_71x,ECOR_72,P06_02,P06_04,P06_07,P06_12,P06_21,P06_23,P06_27,P06_31,P06_32,P06_33,P06_36,P06_37,P06_39,P06_40,P06_41,P06_42,P06_46,P06_50,P06_51,P06_52,P06_53,P06_59,P06_61,P06_63,P06_64,P06_68,P06_72,P06_79,…
	CP009273_1020448_C_T	0.327	9.93e-05	2.33e-05	-0.834	0.188	-1.88	-0.774	1.82	-0.253	-0.0319	0.184	NA	ACUTE1,ACUTE2,ACUTE3,ACUTE4,ACUTE5,ECOR_32x,ECOR_36x,ECOR_38,ECOR_38a,ECOR_39,ECOR_46,ECOR_48x,ECOR_49x,ECOR_50,ECOR_53,ECOR_54,ECOR_59x,ECOR_62,P06_24,P06_26,P06_28,P06_47,P06_48,P06_75,P07_05,P07_07,P07_10,P07_12,P07_25,P07_30,P07_57,P13S1,P3S3,P4S1,P7S1,P8S1,P9S3	BW25113,ECOR_01,ECOR_01a,ECOR_02a,ECOR_04,ECOR_04a,ECOR_07x,ECOR_08x,ECOR_09,ECOR_10,ECOR_11,ECOR_12,ECOR_13,ECOR_14,ECOR_19a,ECOR_20,ECOR_22x,ECOR_29,ECOR_56x,ECOR_63,ECOR_65x,ECOR_66x,ECOR_71x,ECOR_72,P06_02,P06_04,P06_07,P06_12,P06_21,P06_23,P06_27,P06_31,P06_32,P06_33,P06_36,P06_37,P06_39,P06_40,P06_41,P06_42,P06_46,P06_50,P06_51,P06_52,P06_53,P06_59,P06_61,P06_63,P06_64,P06_68,P06_72,P06_79,…
	CP009273_323929_T_C	0.31	2.28e-05	2.35e-05	-0.724	0.164	-1.92	-0.65	1.01	-0.34	-0.0297	0.201	MDS5	ACUTE1,ACUTE2,ACUTE3,ACUTE4,ACUTE5,ECOR_32x,ECOR_36x,ECOR_38,ECOR_38a,ECOR_39,ECOR_46,ECOR_48x,ECOR_49x,ECOR_50,ECOR_53,ECOR_54,ECOR_59x,ECOR_62,P06_26,P06_28,P06_47,P06_48,P06_59,P06_75,P07_05,P07_07,P07_10,P07_12,P07_57,P13S1,P3S3,P4S1,P7S1,P8S1,P9S3	BW25113,ECOR_01,ECOR_01a,ECOR_02a,ECOR_04,ECOR_04a,ECOR_07x,ECOR_08x,ECOR_09,ECOR_10,ECOR_11,ECOR_12,ECOR_13,ECOR_14,ECOR_19a,ECOR_20,ECOR_22x,ECOR_29,ECOR_56x,ECOR_63,ECOR_65x,ECOR_66x,ECOR_71x,ECOR_72,P06_02,P06_04,P06_07,P06_12,P06_21,P06_23,P06_24,P06_27,P06_31,P06_32,P06_33,P06_36,P06_37,P06_39,P06_40,P06_41,P06_42,P06_46,P06_50,P06_51,P06_52,P06_53,P06_61,P06_63,P06_64,P06_68,P06_72,P06_79,…
	CP009273_69833_T_C	0.115	0.000102	2.38e-05	0.792	0.179	-2.24	0.202	-0.645	0.0411	-0.0366	0.322	MDS5	ACUTE3,ECOR_14,P06_23,P06_24,P06_31,P06_46,P06_51,P06_53,P06_63,P07_14,P07_52,P10S2,P11S1	ACUTE1,ACUTE2,ACUTE4,ACUTE5,BW25113,ECOR_01,ECOR_01a,ECOR_02a,ECOR_04,ECOR_04a,ECOR_07x,ECOR_08x,ECOR_09,ECOR_10,ECOR_11,ECOR_12,ECOR_13,ECOR_19a,ECOR_20,ECOR_22x,ECOR_29,ECOR_32x,ECOR_36x,ECOR_38,ECOR_38a,ECOR_39,ECOR_46,ECOR_48x,ECOR_49x,ECOR_50,ECOR_53,ECOR_54,ECOR_56x,ECOR_59x,ECOR_62,ECOR_63,ECOR_65x,ECOR_66x,ECOR_71x,ECOR_72,P06_02,P06_04,P06_07,P06_12,P06_21,P06_26,P06_27,P06_28,P06_32,P06…
	CP009273_2030731_G_A	0.106	0.000185	2.43e-05	0.875	0.198	-2.24	0.313	-0.075	0.16	-0.0137	0.326	MDS3	ACUTE3,ECOR_14,P06_23,P06_26,P06_28,P06_31,P06_46,P06_51,P06_53,P07_14,P10S2,P11S1	ACUTE1,ACUTE2,ACUTE4,ACUTE5,BW25113,ECOR_01,ECOR_01a,ECOR_02a,ECOR_04,ECOR_04a,ECOR_07x,ECOR_08x,ECOR_09,ECOR_10,ECOR_11,ECOR_12,ECOR_13,ECOR_19a,ECOR_20,ECOR_22x,ECOR_29,ECOR_32x,ECOR_36x,ECOR_38,ECOR_38a,ECOR_39,ECOR_46,ECOR_48x,ECOR_49x,ECOR_50,ECOR_53,ECOR_54,ECOR_56x,ECOR_59x,ECOR_62,ECOR_63,ECOR_65x,ECOR_66x,ECOR_71x,ECOR_72,P06_02,P06_04,P06_07,P06_12,P06_21,P06_24,P06_27,P06_32,P06_33,P06…
	CP009273_1570371_T_G	0.15	0.0383	2.44e-05	0.728	0.165	-2.26	0.337	-0.121	0.0647	0.000468	1.04	MDS3	ECOR_14,ECOR_36x,ECOR_38,ECOR_38a,ECOR_39,ECOR_46,P06_23,P06_31,P06_46,P06_51,P06_53,P06_59,P06_63,P07_14,P10S2,P11S1,P5S1	ACUTE1,ACUTE2,ACUTE3,ACUTE4,ACUTE5,BW25113,ECOR_01,ECOR_01a,ECOR_02a,ECOR_04,ECOR_04a,ECOR_07x,ECOR_08x,ECOR_09,ECOR_10,ECOR_11,ECOR_12,ECOR_13,ECOR_19a,ECOR_20,ECOR_22x,ECOR_29,ECOR_32x,ECOR_48x,ECOR_49x,ECOR_50,ECOR_53,ECOR_54,ECOR_56x,ECOR_59x,ECOR_62,ECOR_63,ECOR_65x,ECOR_66x,ECOR_71x,ECOR_72,P06_02,P06_04,P06_07,P06_12,P06_21,P06_24,P06_26,P06_27,P06_28,P06_32,P06_33,P06_36,P06_37,P06_39,P06…
	CP009273_3106925_G_T	0.239	0.00808	2.47e-05	0.647	0.147	-2.3	-0.132	0.937	-0.439	0.285	0.52	MDS4	ECOR_14,ECOR_56x,ECOR_65x,ECOR_71x,P06_02,P06_04,P06_07,P06_12,P06_32,P06_36,P06_41,P06_50,P06_52,P06_61,P06_64,P06_79,P07_20,P07_23,P07_28,P07_34,P07_35,P07_36,P07_37,P07_44,P07_47,P07_50,P07_63	ACUTE1,ACUTE2,ACUTE3,ACUTE4,ACUTE5,BW25113,ECOR_01,ECOR_01a,ECOR_02a,ECOR_04,ECOR_04a,ECOR_07x,ECOR_08x,ECOR_09,ECOR_10,ECOR_11,ECOR_12,ECOR_13,ECOR_19a,ECOR_20,ECOR_22x,ECOR_29,ECOR_32x,ECOR_36x,ECOR_38,ECOR_38a,ECOR_39,ECOR_46,ECOR_48x,ECOR_49x,ECOR_50,ECOR_53,ECOR_54,ECOR_59x,ECOR_62,ECOR_63,ECOR_66x,ECOR_72,P06_21,P06_23,P06_24,P06_26,P06_27,P06_28,P06_31,P06_33,P06_37,P06_39,P06_40,P06_42,P0…
	CP009273_1370404_T_C	0.681	0.00114	2.48e-05	-0.709	0.161	-1.67	-0.128	-0.00673	-0.0881	-0.455	0.303	MDS4	ACUTE1,ACUTE2,ACUTE3,ACUTE4,ACUTE5,ECOR_22x,ECOR_29,ECOR_32x,ECOR_36x,ECOR_38,ECOR_38a,ECOR_39,ECOR_46,ECOR_48x,ECOR_49x,ECOR_50,ECOR_53,ECOR_54,ECOR_56x,ECOR_59x,ECOR_62,ECOR_63,ECOR_65x,ECOR_66x,ECOR_71x,ECOR_72,P06_02,P06_04,P06_07,P06_12,P06_21,P06_26,P06_27,P06_28,P06_32,P06_33,P06_36,P06_37,P06_40,P06_41,P06_42,P06_47,P06_48,P06_50,P06_52,P06_61,P06_64,P06_68,P06_72,P06_75,P06_79,P07_05,P07…	BW25113,ECOR_01,ECOR_01a,ECOR_02a,ECOR_04,ECOR_04a,ECOR_07x,ECOR_08x,ECOR_09,ECOR_10,ECOR_11,ECOR_12,ECOR_13,ECOR_14,ECOR_19a,ECOR_20,P06_23,P06_24,P06_31,P06_39,P06_46,P06_51,P06_53,P06_59,P06_63,P07_11,P07_14,P07_18,P07_24,P07_39,P07_52,P10S2,P11S1,P1S2,P2S2,P6S2
	CP009273_1370536_G_A	0.681	0.00114	2.48e-05	-0.709	0.161	-1.67	-0.128	-0.00673	-0.0881	-0.455	0.303	MDS4	ACUTE1,ACUTE2,ACUTE3,ACUTE4,ACUTE5,ECOR_22x,ECOR_29,ECOR_32x,ECOR_36x,ECOR_38,ECOR_38a,ECOR_39,ECOR_46,ECOR_48x,ECOR_49x,ECOR_50,ECOR_53,ECOR_54,ECOR_56x,ECOR_59x,ECOR_62,ECOR_63,ECOR_65x,ECOR_66x,ECOR_71x,ECOR_72,P06_02,P06_04,P06_07,P06_12,P06_21,P06_26,P06_27,P06_28,P06_32,P06_33,P06_36,P06_37,P06_40,P06_41,P06_42,P06_47,P06_48,P06_50,P06_52,P06_61,P06_64,P06_68,P06_72,P06_75,P06_79,P07_05,P07…	BW25113,ECOR_01,ECOR_01a,ECOR_02a,ECOR_04,ECOR_04a,ECOR_07x,ECOR_08x,ECOR_09,ECOR_10,ECOR_11,ECOR_12,ECOR_13,ECOR_14,ECOR_19a,ECOR_20,P06_23,P06_24,P06_31,P06_39,P06_46,P06_51,P06_53,P06_59,P06_63,P07_11,P07_14,P07_18,P07_24,P07_39,P07_52,P10S2,P11S1,P1S2,P2S2,P6S2
	CP009273_3290055_G_A	0.159	0.0118	2.48e-05	0.698	0.158	-2.26	0.373	-0.151	0.0431	0.00913	1.02	MDS3	ECOR_36x,ECOR_38,ECOR_38a,ECOR_39,ECOR_46,P06_23,P06_27,P06_31,P06_46,P06_51,P06_53,P06_59,P06_63,P06_75,P07_14,P07_37,P10S2,P11S1	ACUTE1,ACUTE2,ACUTE3,ACUTE4,ACUTE5,BW25113,ECOR_01,ECOR_01a,ECOR_02a,ECOR_04,ECOR_04a,ECOR_07x,ECOR_08x,ECOR_09,ECOR_10,ECOR_11,ECOR_12,ECOR_13,ECOR_14,ECOR_19a,ECOR_20,ECOR_22x,ECOR_29,ECOR_32x,ECOR_48x,ECOR_49x,ECOR_50,ECOR_53,ECOR_54,ECOR_56x,ECOR_59x,ECOR_62,ECOR_63,ECOR_65x,ECOR_66x,ECOR_71x,ECOR_72,P06_02,P06_04,P06_07,P06_12,P06_21,P06_24,P06_26,P06_28,P06_32,P06_33,P06_36,P06_37,P06_39,P0…
	CP009273_107657_GGT_AGC	0.142	0.026	2.51e-05	0.789	0.179	-2.26	0.415	-0.224	0.0927	-0.00229	1.07	MDS5	ECOR_36x,ECOR_38,ECOR_38a,ECOR_39,ECOR_46,ECOR_63,P06_23,P06_31,P06_46,P06_51,P06_53,P06_59,P06_63,P07_14,P10S2,P11S1	ACUTE1,ACUTE2,ACUTE3,ACUTE4,ACUTE5,BW25113,ECOR_01,ECOR_01a,ECOR_02a,ECOR_04,ECOR_04a,ECOR_07x,ECOR_08x,ECOR_09,ECOR_10,ECOR_11,ECOR_12,ECOR_13,ECOR_14,ECOR_19a,ECOR_20,ECOR_22x,ECOR_29,ECOR_32x,ECOR_48x,ECOR_49x,ECOR_50,ECOR_53,ECOR_54,ECOR_56x,ECOR_59x,ECOR_62,ECOR_65x,ECOR_66x,ECOR_71x,ECOR_72,P06_02,P06_04,P06_07,P06_12,P06_21,P06_24,P06_26,P06_27,P06_28,P06_32,P06_33,P06_36,P06_37,P06_39,P06…
	CP009273_107701_A_G	0.142	0.026	2.51e-05	0.789	0.179	-2.26	0.415	-0.224	0.0927	-0.00229	1.07	MDS5	ECOR_36x,ECOR_38,ECOR_38a,ECOR_39,ECOR_46,ECOR_63,P06_23,P06_31,P06_46,P06_51,P06_53,P06_59,P06_63,P07_14,P10S2,P11S1	ACUTE1,ACUTE2,ACUTE3,ACUTE4,ACUTE5,BW25113,ECOR_01,ECOR_01a,ECOR_02a,ECOR_04,ECOR_04a,ECOR_07x,ECOR_08x,ECOR_09,ECOR_10,ECOR_11,ECOR_12,ECOR_13,ECOR_14,ECOR_19a,ECOR_20,ECOR_22x,ECOR_29,ECOR_32x,ECOR_48x,ECOR_49x,ECOR_50,ECOR_53,ECOR_54,ECOR_56x,ECOR_59x,ECOR_62,ECOR_65x,ECOR_66x,ECOR_71x,ECOR_72,P06_02,P06_04,P06_07,P06_12,P06_21,P06_24,P06_26,P06_27,P06_28,P06_32,P06_33,P06_36,P06_37,P06_39,P06…
	CP009273_962967_G_A	0.142	0.026	2.51e-05	0.789	0.179	-2.26	0.415	-0.224	0.0927	-0.00229	1.07	MDS5	ECOR_36x,ECOR_38,ECOR_38a,ECOR_39,ECOR_46,ECOR_63,P06_23,P06_31,P06_46,P06_51,P06_53,P06_59,P06_63,P07_14,P10S2,P11S1	ACUTE1,ACUTE2,ACUTE3,ACUTE4,ACUTE5,BW25113,ECOR_01,ECOR_01a,ECOR_02a,ECOR_04,ECOR_04a,ECOR_07x,ECOR_08x,ECOR_09,ECOR_10,ECOR_11,ECOR_12,ECOR_13,ECOR_14,ECOR_19a,ECOR_20,ECOR_22x,ECOR_29,ECOR_32x,ECOR_48x,ECOR_49x,ECOR_50,ECOR_53,ECOR_54,ECOR_56x,ECOR_59x,ECOR_62,ECOR_65x,ECOR_66x,ECOR_71x,ECOR_72,P06_02,P06_04,P06_07,P06_12,P06_21,P06_24,P06_26,P06_27,P06_28,P06_32,P06_33,P06_36,P06_37,P06_39,P06…
	CP009273_3273434_C_T	0.142	0.026	2.51e-05	0.789	0.179	-2.26	0.415	-0.224	0.0927	-0.00229	1.07	MDS5	ECOR_36x,ECOR_38,ECOR_38a,ECOR_39,ECOR_46,ECOR_63,P06_23,P06_31,P06_46,P06_51,P06_53,P06_59,P06_63,P07_14,P10S2,P11S1	ACUTE1,ACUTE2,ACUTE3,ACUTE4,ACUTE5,BW25113,ECOR_01,ECOR_01a,ECOR_02a,ECOR_04,ECOR_04a,ECOR_07x,ECOR_08x,ECOR_09,ECOR_10,ECOR_11,ECOR_12,ECOR_13,ECOR_14,ECOR_19a,ECOR_20,ECOR_22x,ECOR_29,ECOR_32x,ECOR_48x,ECOR_49x,ECOR_50,ECOR_53,ECOR_54,ECOR_56x,ECOR_59x,ECOR_62,ECOR_65x,ECOR_66x,ECOR_71x,ECOR_72,P06_02,P06_04,P06_07,P06_12,P06_21,P06_24,P06_26,P06_27,P06_28,P06_32,P06_33,P06_36,P06_37,P06_39,P06…
	CP009273_3961590_C_T	0.142	0.026	2.51e-05	0.789	0.179	-2.26	0.415	-0.224	0.0927	-0.00229	1.07	MDS5	ECOR_36x,ECOR_38,ECOR_38a,ECOR_39,ECOR_46,ECOR_63,P06_23,P06_31,P06_46,P06_51,P06_53,P06_59,P06_63,P07_14,P10S2,P11S1	ACUTE1,ACUTE2,ACUTE3,ACUTE4,ACUTE5,BW25113,ECOR_01,ECOR_01a,ECOR_02a,ECOR_04,ECOR_04a,ECOR_07x,ECOR_08x,ECOR_09,ECOR_10,ECOR_11,ECOR_12,ECOR_13,ECOR_14,ECOR_19a,ECOR_20,ECOR_22x,ECOR_29,ECOR_32x,ECOR_48x,ECOR_49x,ECOR_50,ECOR_53,ECOR_54,ECOR_56x,ECOR_59x,ECOR_62,ECOR_65x,ECOR_66x,ECOR_71x,ECOR_72,P06_02,P06_04,P06_07,P06_12,P06_21,P06_24,P06_26,P06_27,P06_28,P06_32,P06_33,P06_36,P06_37,P06_39,P06…
	CP009273_2080160_G_A	0.336	0.341	2.55e-05	0.614	0.139	-2.35	0.98	-0.354	-0.253	-0.0341	0.78	MDS1	ACUTE1,ACUTE2,ACUTE4,ACUTE5,ECOR_14,ECOR_32x,ECOR_36x,ECOR_38,ECOR_38a,ECOR_39,ECOR_46,ECOR_50,ECOR_54,ECOR_62,ECOR_63,P06_23,P06_31,P06_40,P06_46,P06_47,P06_48,P06_51,P06_53,P06_59,P06_75,P07_05,P07_07,P07_12,P07_14,P07_25,P07_30,P10S2,P11S1,P3S3,P4S1,P7S1,P8S1,P9S3	ACUTE3,BW25113,ECOR_01,ECOR_01a,ECOR_02a,ECOR_04,ECOR_04a,ECOR_07x,ECOR_08x,ECOR_09,ECOR_10,ECOR_11,ECOR_12,ECOR_13,ECOR_19a,ECOR_20,ECOR_22x,ECOR_29,ECOR_48x,ECOR_49x,ECOR_53,ECOR_56x,ECOR_59x,ECOR_65x,ECOR_66x,ECOR_71x,ECOR_72,P06_02,P06_04,P06_07,P06_12,P06_21,P06_24,P06_26,P06_27,P06_28,P06_32,P06_33,P06_36,P06_37,P06_39,P06_41,P06_42,P06_50,P06_52,P06_61,P06_63,P06_64,P06_68,P06_72,P06_79,P0…
	CP009273_1378138_A_G	0.345	4.7e-05	2.57e-05	-0.769	0.175	-1.88	-0.781	1.03	-0.272	-0.0192	0.21	MDS5	ACUTE1,ACUTE2,ACUTE3,ACUTE4,ACUTE5,ECOR_32x,ECOR_36x,ECOR_38,ECOR_38a,ECOR_39,ECOR_46,ECOR_48x,ECOR_49x,ECOR_50,ECOR_53,ECOR_54,ECOR_59x,ECOR_62,ECOR_63,P06_26,P06_28,P06_42,P06_47,P06_48,P06_72,P06_75,P07_05,P07_07,P07_10,P07_12,P07_25,P07_30,P07_57,P13S1,P3S3,P4S1,P7S1,P8S1,P9S3	BW25113,ECOR_01,ECOR_01a,ECOR_02a,ECOR_04,ECOR_04a,ECOR_07x,ECOR_08x,ECOR_09,ECOR_10,ECOR_11,ECOR_12,ECOR_13,ECOR_14,ECOR_19a,ECOR_20,ECOR_22x,ECOR_29,ECOR_56x,ECOR_65x,ECOR_66x,ECOR_71x,ECOR_72,P06_02,P06_04,P06_07,P06_12,P06_21,P06_23,P06_24,P06_27,P06_31,P06_32,P06_33,P06_36,P06_37,P06_39,P06_40,P06_41,P06_46,P06_50,P06_51,P06_52,P06_53,P06_59,P06_61,P06_63,P06_64,P06_68,P06_79,P07_11,P07_14,P…
	CP009273_2014961_A_G	0.425	0.108	2.68e-05	0.593	0.135	-2.4	0.964	-0.38	-0.135	-0.0457	0.713	MDS1	ACUTE1,ACUTE2,ACUTE3,ACUTE4,ACUTE5,ECOR_14,ECOR_19a,ECOR_32x,ECOR_36x,ECOR_38,ECOR_38a,ECOR_39,ECOR_46,ECOR_50,ECOR_53,ECOR_54,ECOR_62,ECOR_63,ECOR_71x,P06_23,P06_26,P06_28,P06_31,P06_39,P06_46,P06_47,P06_48,P06_51,P06_53,P06_59,P06_61,P06_63,P06_75,P07_05,P07_07,P07_12,P07_14,P07_25,P07_30,P07_52,P07_57,P10S2,P11S1,P13S1,P3S3,P7S1,P8S1,P9S3	BW25113,ECOR_01,ECOR_01a,ECOR_02a,ECOR_04,ECOR_04a,ECOR_07x,ECOR_08x,ECOR_09,ECOR_10,ECOR_11,ECOR_12,ECOR_13,ECOR_20,ECOR_22x,ECOR_29,ECOR_48x,ECOR_49x,ECOR_56x,ECOR_59x,ECOR_65x,ECOR_66x,ECOR_72,P06_02,P06_04,P06_07,P06_12,P06_21,P06_24,P06_27,P06_32,P06_33,P06_36,P06_37,P06_40,P06_41,P06_42,P06_50,P06_52,P06_64,P06_68,P06_72,P06_79,P07_10,P07_11,P07_17,P07_18,P07_20,P07_23,P07_24,P07_28,P07_34,…
	CP009273_2795096_A_C	0.434	0.000166	2.74e-05	0.683	0.156	-2.44	-0.243	0.944	-0.116	0.401	0.314	MDS4	ECOR_13,ECOR_14,ECOR_22x,ECOR_29,ECOR_56x,ECOR_65x,ECOR_66x,ECOR_71x,ECOR_72,P06_02,P06_04,P06_07,P06_12,P06_21,P06_23,P06_26,P06_27,P06_28,P06_31,P06_32,P06_33,P06_36,P06_37,P06_41,P06_46,P06_50,P06_51,P06_52,P06_53,P06_61,P06_63,P06_64,P06_68,P07_14,P07_17,P07_20,P07_23,P07_28,P07_34,P07_35,P07_36,P07_37,P07_44,P07_47,P07_50,P07_63,P10S2,P11S1,P5S1	ACUTE1,ACUTE2,ACUTE3,ACUTE4,ACUTE5,BW25113,ECOR_01,ECOR_01a,ECOR_02a,ECOR_04,ECOR_04a,ECOR_07x,ECOR_08x,ECOR_09,ECOR_10,ECOR_11,ECOR_12,ECOR_19a,ECOR_20,ECOR_32x,ECOR_36x,ECOR_38,ECOR_38a,ECOR_39,ECOR_46,ECOR_48x,ECOR_49x,ECOR_50,ECOR_53,ECOR_54,ECOR_59x,ECOR_62,ECOR_63,P06_24,P06_39,P06_40,P06_42,P06_47,P06_48,P06_59,P06_72,P06_75,P06_79,P07_05,P07_07,P07_10,P07_11,P07_12,P07_18,P07_24,P07_25,P0…
	CP009273_883123_CG_AA	0.496	0.00447	2.75e-05	0.682	0.155	-2.49	-0.189	0.754	-0.0576	0.404	0.919	MDS4	ACUTE3,ECOR_04,ECOR_04a,ECOR_14,ECOR_29,ECOR_36x,ECOR_38,ECOR_38a,ECOR_39,ECOR_46,ECOR_56x,ECOR_65x,ECOR_66x,ECOR_71x,ECOR_72,P06_02,P06_04,P06_07,P06_12,P06_23,P06_26,P06_27,P06_28,P06_31,P06_32,P06_33,P06_36,P06_37,P06_41,P06_46,P06_50,P06_51,P06_52,P06_53,P06_61,P06_63,P06_64,P06_68,P06_72,P06_79,P07_14,P07_17,P07_20,P07_23,P07_28,P07_34,P07_35,P07_36,P07_37,P07_44,P07_47,P07_50,P07_63,P10S2,P…	ACUTE1,ACUTE2,ACUTE4,ACUTE5,BW25113,ECOR_01,ECOR_01a,ECOR_02a,ECOR_07x,ECOR_08x,ECOR_09,ECOR_10,ECOR_11,ECOR_12,ECOR_13,ECOR_19a,ECOR_20,ECOR_22x,ECOR_32x,ECOR_48x,ECOR_49x,ECOR_50,ECOR_53,ECOR_54,ECOR_59x,ECOR_62,ECOR_63,P06_21,P06_24,P06_39,P06_40,P06_42,P06_47,P06_48,P06_59,P06_75,P07_05,P07_07,P07_10,P07_11,P07_12,P07_18,P07_24,P07_25,P07_30,P07_39,P07_52,P07_57,P13S1,P1S2,P2S2,P3S3,P4S1,P6S2…
	CP009273_859325_T_C	0.142	2.89e-09	2.85e-05	0.696	0.159	-2.25	0.255	0.0705	0.0715	0.0532	0.364	MDS3	P06_23,P06_26,P06_28,P06_31,P06_46,P06_51,P06_53,P06_59,P06_63,P06_64,P07_14,P07_20,P07_35,P07_37,P10S2,P11S1	ACUTE1,ACUTE2,ACUTE3,ACUTE4,ACUTE5,BW25113,ECOR_01,ECOR_01a,ECOR_02a,ECOR_04,ECOR_04a,ECOR_07x,ECOR_08x,ECOR_09,ECOR_10,ECOR_11,ECOR_12,ECOR_13,ECOR_14,ECOR_19a,ECOR_20,ECOR_22x,ECOR_29,ECOR_32x,ECOR_36x,ECOR_38,ECOR_38a,ECOR_39,ECOR_46,ECOR_48x,ECOR_49x,ECOR_50,ECOR_53,ECOR_54,ECOR_56x,ECOR_59x,ECOR_62,ECOR_63,ECOR_65x,ECOR_66x,ECOR_71x,ECOR_72,P06_02,P06_04,P06_07,P06_12,P06_21,P06_24,P06_27,P0…
	CP009273_963147_T_C	0.159	0.0151	2.86e-05	0.76	0.174	-2.27	0.409	-0.247	0.115	-0.00274	1.05	MDS3	ACUTE3,ECOR_36x,ECOR_38,ECOR_38a,ECOR_39,ECOR_46,ECOR_63,P06_23,P06_27,P06_31,P06_46,P06_51,P06_53,P06_59,P06_63,P07_14,P10S2,P11S1	ACUTE1,ACUTE2,ACUTE4,ACUTE5,BW25113,ECOR_01,ECOR_01a,ECOR_02a,ECOR_04,ECOR_04a,ECOR_07x,ECOR_08x,ECOR_09,ECOR_10,ECOR_11,ECOR_12,ECOR_13,ECOR_14,ECOR_19a,ECOR_20,ECOR_22x,ECOR_29,ECOR_32x,ECOR_48x,ECOR_49x,ECOR_50,ECOR_53,ECOR_54,ECOR_56x,ECOR_59x,ECOR_62,ECOR_65x,ECOR_66x,ECOR_71x,ECOR_72,P06_02,P06_04,P06_07,P06_12,P06_21,P06_24,P06_26,P06_28,P06_32,P06_33,P06_36,P06_37,P06_39,P06_40,P06_41,P06…
	CP009273_479386_C_T	0.407	0.000668	2.88e-05	0.729	0.167	-2.45	-0.259	0.976	-0.147	0.455	0.303	MDS4	ECOR_14,ECOR_29,ECOR_56x,ECOR_65x,ECOR_66x,ECOR_71x,ECOR_72,P06_02,P06_04,P06_07,P06_12,P06_23,P06_31,P06_32,P06_33,P06_36,P06_37,P06_41,P06_46,P06_50,P06_51,P06_52,P06_53,P06_59,P06_61,P06_63,P06_64,P06_68,P06_72,P06_79,P07_14,P07_17,P07_20,P07_23,P07_28,P07_34,P07_35,P07_36,P07_37,P07_44,P07_47,P07_50,P07_63,P10S2,P11S1,P5S1	ACUTE1,ACUTE2,ACUTE3,ACUTE4,ACUTE5,BW25113,ECOR_01,ECOR_01a,ECOR_02a,ECOR_04,ECOR_04a,ECOR_07x,ECOR_08x,ECOR_09,ECOR_10,ECOR_11,ECOR_12,ECOR_13,ECOR_19a,ECOR_20,ECOR_22x,ECOR_32x,ECOR_36x,ECOR_38,ECOR_38a,ECOR_39,ECOR_46,ECOR_48x,ECOR_49x,ECOR_50,ECOR_53,ECOR_54,ECOR_59x,ECOR_62,ECOR_63,P06_21,P06_24,P06_26,P06_27,P06_28,P06_39,P06_40,P06_42,P06_47,P06_48,P06_75,P07_05,P07_07,P07_10,P07_11,P07_12…
	CP009273_2955256_G_C	0.257	0.0116	3.05e-05	-0.455	0.104	-2.03	0.516	0.331	-0.285	-0.118	0.638	MDS4	ECOR_04,ECOR_04a,ECOR_22x,ECOR_29,ECOR_48x,ECOR_49x,ECOR_56x,ECOR_65x,ECOR_66x,ECOR_72,P06_02,P06_04,P06_07,P06_24,P06_36,P06_42,P06_68,P06_72,P07_17,P07_18,P07_23,P07_28,P07_34,P07_44,P07_63,P13S1,P2S2,P5S1,P6S2	ACUTE1,ACUTE2,ACUTE3,ACUTE4,ACUTE5,BW25113,ECOR_01,ECOR_01a,ECOR_02a,ECOR_07x,ECOR_08x,ECOR_09,ECOR_10,ECOR_11,ECOR_12,ECOR_13,ECOR_14,ECOR_19a,ECOR_20,ECOR_32x,ECOR_36x,ECOR_38,ECOR_38a,ECOR_39,ECOR_46,ECOR_50,ECOR_53,ECOR_54,ECOR_59x,ECOR_62,ECOR_63,ECOR_71x,P06_12,P06_21,P06_23,P06_26,P06_27,P06_28,P06_31,P06_32,P06_33,P06_37,P06_39,P06_40,P06_41,P06_46,P06_47,P06_48,P06_50,P06_51,P06_52,P06_5…
	CP009273_838080_GCGGAA_CAGGAT	0.15	0.0256	3.08e-05	0.686	0.158	-2.25	0.457	-0.158	-0.00541	-0.00497	0.987	NA	ECOR_36x,ECOR_38,ECOR_38a,ECOR_39,ECOR_46,ECOR_63,P06_23,P06_31,P06_46,P06_51,P06_53,P06_63,P07_07,P07_14,P07_25,P10S2,P11S1	ACUTE1,ACUTE2,ACUTE3,ACUTE4,ACUTE5,BW25113,ECOR_01,ECOR_01a,ECOR_02a,ECOR_04,ECOR_04a,ECOR_07x,ECOR_08x,ECOR_09,ECOR_10,ECOR_11,ECOR_12,ECOR_13,ECOR_14,ECOR_19a,ECOR_20,ECOR_22x,ECOR_29,ECOR_32x,ECOR_48x,ECOR_49x,ECOR_50,ECOR_53,ECOR_54,ECOR_56x,ECOR_59x,ECOR_62,ECOR_65x,ECOR_66x,ECOR_71x,ECOR_72,P06_02,P06_04,P06_07,P06_12,P06_21,P06_24,P06_26,P06_27,P06_28,P06_32,P06_33,P06_36,P06_37,P06_39,P06…
	CP009273_2704312_G_A	0.133	0.000161	3.08e-05	0.86	0.197	-2.26	0.37	-0.148	0.223	-0.0106	0.288	MDS3	ACUTE3,ECOR_14,P06_23,P06_26,P06_28,P06_31,P06_46,P06_51,P06_53,P06_63,P07_07,P07_10,P07_14,P10S2,P11S1	ACUTE1,ACUTE2,ACUTE4,ACUTE5,BW25113,ECOR_01,ECOR_01a,ECOR_02a,ECOR_04,ECOR_04a,ECOR_07x,ECOR_08x,ECOR_09,ECOR_10,ECOR_11,ECOR_12,ECOR_13,ECOR_19a,ECOR_20,ECOR_22x,ECOR_29,ECOR_32x,ECOR_36x,ECOR_38,ECOR_38a,ECOR_39,ECOR_46,ECOR_48x,ECOR_49x,ECOR_50,ECOR_53,ECOR_54,ECOR_56x,ECOR_59x,ECOR_62,ECOR_63,ECOR_65x,ECOR_66x,ECOR_71x,ECOR_72,P06_02,P06_04,P06_07,P06_12,P06_21,P06_24,P06_27,P06_32,P06_33,P06…
	CP009273_1620321_T_C	0.487	0.0013	3.21e-05	0.57	0.131	-2.43	-0.101	0.7	-0.139	0.321	0.754	MDS4	ECOR_04,ECOR_04a,ECOR_14,ECOR_22x,ECOR_29,ECOR_36x,ECOR_38a,ECOR_39,ECOR_46,ECOR_56x,ECOR_65x,ECOR_66x,ECOR_71x,ECOR_72,P06_02,P06_04,P06_07,P06_12,P06_23,P06_26,P06_27,P06_28,P06_31,P06_32,P06_33,P06_36,P06_37,P06_41,P06_46,P06_50,P06_51,P06_52,P06_53,P06_61,P06_63,P06_64,P06_68,P06_72,P06_79,P07_07,P07_14,P07_17,P07_20,P07_23,P07_28,P07_34,P07_35,P07_36,P07_37,P07_44,P07_47,P07_50,P10S2,P11S1,P…	ACUTE1,ACUTE2,ACUTE3,ACUTE4,ACUTE5,BW25113,ECOR_01,ECOR_01a,ECOR_02a,ECOR_07x,ECOR_08x,ECOR_09,ECOR_10,ECOR_11,ECOR_12,ECOR_13,ECOR_19a,ECOR_20,ECOR_32x,ECOR_38,ECOR_48x,ECOR_49x,ECOR_50,ECOR_53,ECOR_54,ECOR_59x,ECOR_62,ECOR_63,P06_21,P06_24,P06_39,P06_40,P06_42,P06_47,P06_48,P06_59,P06_75,P07_05,P07_10,P07_11,P07_12,P07_18,P07_24,P07_25,P07_30,P07_39,P07_52,P07_57,P07_63,P13S1,P1S2,P2S2,P3S3,P4S…
	CP009273_2014820_GTCC_ATCA	0.124	0.000194	3.24e-05	0.658	0.152	-2.23	0.336	0.0179	-0.0217	-0.0339	0.389	MDS3	ACUTE3,ECOR_14,ECOR_19a,P06_23,P06_31,P06_46,P06_51,P06_53,P06_59,P07_12,P07_14,P07_30,P10S2,P11S1	ACUTE1,ACUTE2,ACUTE4,ACUTE5,BW25113,ECOR_01,ECOR_01a,ECOR_02a,ECOR_04,ECOR_04a,ECOR_07x,ECOR_08x,ECOR_09,ECOR_10,ECOR_11,ECOR_12,ECOR_13,ECOR_20,ECOR_22x,ECOR_29,ECOR_32x,ECOR_36x,ECOR_38,ECOR_38a,ECOR_39,ECOR_46,ECOR_48x,ECOR_49x,ECOR_50,ECOR_53,ECOR_54,ECOR_56x,ECOR_59x,ECOR_62,ECOR_63,ECOR_65x,ECOR_66x,ECOR_71x,ECOR_72,P06_02,P06_04,P06_07,P06_12,P06_21,P06_24,P06_26,P06_27,P06_28,P06_32,P06_3…
	CP009273_1542947_G_A	0.15	0.00173	3.31e-05	-0.502	0.116	-2.07	0.151	0.35	-0.398	-0.0364	0.664	MDS3	ACUTE2,ACUTE3,ACUTE5,ECOR_48x,ECOR_49x,ECOR_56x,ECOR_59x,ECOR_72,P06_63,P06_68,P06_72,P07_10,P13S1,P2S2,P4S1,P6S2,P8S1	ACUTE1,ACUTE4,BW25113,ECOR_01,ECOR_01a,ECOR_02a,ECOR_04,ECOR_04a,ECOR_07x,ECOR_08x,ECOR_09,ECOR_10,ECOR_11,ECOR_12,ECOR_13,ECOR_14,ECOR_19a,ECOR_20,ECOR_22x,ECOR_29,ECOR_32x,ECOR_36x,ECOR_38,ECOR_38a,ECOR_39,ECOR_46,ECOR_50,ECOR_53,ECOR_54,ECOR_62,ECOR_63,ECOR_65x,ECOR_66x,ECOR_71x,P06_02,P06_04,P06_07,P06_12,P06_21,P06_23,P06_24,P06_26,P06_27,P06_28,P06_31,P06_32,P06_33,P06_36,P06_37,P06_39,P06_…
	CP009273_3640540_TA_CG	0.442	0.339	3.39e-05	0.96	0.222	-2.57	1.49	-1.82	0.0078	-0.0322	0.73	NA	ACUTE1,ACUTE2,ACUTE3,ACUTE4,ACUTE5,ECOR_04,ECOR_04a,ECOR_14,ECOR_32x,ECOR_36x,ECOR_38,ECOR_38a,ECOR_39,ECOR_46,ECOR_49x,ECOR_50,ECOR_53,ECOR_54,ECOR_59x,ECOR_62,ECOR_63,P06_23,P06_24,P06_26,P06_28,P06_31,P06_46,P06_47,P06_48,P06_51,P06_53,P06_59,P06_63,P06_75,P07_05,P07_07,P07_10,P07_12,P07_14,P07_25,P07_30,P07_57,P10S2,P11S1,P13S1,P3S3,P4S1,P7S1,P8S1,P9S3	BW25113,ECOR_01,ECOR_01a,ECOR_02a,ECOR_07x,ECOR_08x,ECOR_09,ECOR_10,ECOR_11,ECOR_12,ECOR_13,ECOR_19a,ECOR_20,ECOR_22x,ECOR_29,ECOR_48x,ECOR_56x,ECOR_65x,ECOR_66x,ECOR_71x,ECOR_72,P06_02,P06_04,P06_07,P06_12,P06_21,P06_27,P06_32,P06_33,P06_36,P06_37,P06_39,P06_40,P06_41,P06_42,P06_50,P06_52,P06_61,P06_64,P06_68,P06_72,P06_79,P07_11,P07_17,P07_18,P07_20,P07_23,P07_24,P07_28,P07_34,P07_35,P07_36,P07…
	CP009273_691976_AAG_GAT	0.301	0.0766	3.43e-05	-0.654	0.151	-1.95	0.667	-0.417	-0.263	-0.391	0.644	MDS4	ECOR_29,ECOR_48x,ECOR_49x,ECOR_56x,ECOR_65x,ECOR_66x,ECOR_71x,ECOR_72,P06_02,P06_04,P06_07,P06_12,P06_32,P06_33,P06_36,P06_37,P06_41,P06_50,P06_52,P06_61,P06_68,P06_72,P06_79,P07_17,P07_20,P07_23,P07_28,P07_34,P07_44,P07_47,P07_50,P07_63,P13S1,P5S1	ACUTE1,ACUTE2,ACUTE3,ACUTE4,ACUTE5,BW25113,ECOR_01,ECOR_01a,ECOR_02a,ECOR_04,ECOR_04a,ECOR_07x,ECOR_08x,ECOR_09,ECOR_10,ECOR_11,ECOR_12,ECOR_13,ECOR_14,ECOR_19a,ECOR_20,ECOR_22x,ECOR_32x,ECOR_36x,ECOR_38,ECOR_38a,ECOR_39,ECOR_46,ECOR_50,ECOR_53,ECOR_54,ECOR_59x,ECOR_62,ECOR_63,P06_21,P06_23,P06_24,P06_26,P06_27,P06_28,P06_31,P06_39,P06_40,P06_42,P06_46,P06_47,P06_48,P06_51,P06_53,P06_59,P06_63,P0…
	CP009273_4224207_C_T	0.345	2.85e-05	3.46e-05	0.546	0.126	-2.34	-0.083	0.169	-0.155	0.263	0.368	MDS4	ACUTE3,ECOR_14,ECOR_29,ECOR_56x,ECOR_65x,ECOR_66x,P06_02,P06_04,P06_23,P06_24,P06_31,P06_32,P06_37,P06_41,P06_46,P06_50,P06_51,P06_52,P06_53,P06_59,P06_61,P06_63,P06_64,P06_68,P07_14,P07_17,P07_20,P07_23,P07_28,P07_34,P07_35,P07_36,P07_37,P07_44,P07_47,P07_63,P10S2,P11S1,P5S1	ACUTE1,ACUTE2,ACUTE4,ACUTE5,BW25113,ECOR_01,ECOR_01a,ECOR_02a,ECOR_04,ECOR_04a,ECOR_07x,ECOR_08x,ECOR_09,ECOR_10,ECOR_11,ECOR_12,ECOR_13,ECOR_19a,ECOR_20,ECOR_22x,ECOR_32x,ECOR_36x,ECOR_38,ECOR_38a,ECOR_39,ECOR_46,ECOR_48x,ECOR_49x,ECOR_50,ECOR_53,ECOR_54,ECOR_59x,ECOR_62,ECOR_63,ECOR_71x,ECOR_72,P06_07,P06_12,P06_21,P06_26,P06_27,P06_28,P06_33,P06_36,P06_39,P06_40,P06_42,P06_47,P06_48,P06_72,P06…
	CP009273_1809941_A_G	0.283	0.00372	3.47e-05	-0.768	0.178	-1.93	-0.631	1.53	-0.224	-0.03	0.919	MDS1	ACUTE1,ACUTE2,ACUTE3,ACUTE4,ACUTE5,ECOR_32x,ECOR_48x,ECOR_49x,ECOR_50,ECOR_53,ECOR_54,ECOR_59x,ECOR_62,P06_24,P06_26,P06_28,P06_47,P06_48,P06_75,P07_05,P07_07,P07_10,P07_12,P07_25,P07_30,P07_57,P13S1,P3S3,P4S1,P7S1,P8S1,P9S3	BW25113,ECOR_01,ECOR_01a,ECOR_02a,ECOR_04,ECOR_04a,ECOR_07x,ECOR_08x,ECOR_09,ECOR_10,ECOR_11,ECOR_12,ECOR_13,ECOR_14,ECOR_19a,ECOR_20,ECOR_22x,ECOR_29,ECOR_36x,ECOR_38,ECOR_38a,ECOR_39,ECOR_46,ECOR_56x,ECOR_63,ECOR_65x,ECOR_66x,ECOR_71x,ECOR_72,P06_02,P06_04,P06_07,P06_12,P06_21,P06_23,P06_27,P06_31,P06_32,P06_33,P06_36,P06_37,P06_39,P06_40,P06_41,P06_42,P06_46,P06_50,P06_51,P06_52,P06_53,P06_59,…
	CP009273_619445_C_T	0.664	0.019	3.49e-05	-0.643	0.149	-1.72	-0.0181	-0.123	-0.0913	-0.395	0.939	MDS4	ACUTE1,ACUTE2,ACUTE3,ACUTE4,ACUTE5,ECOR_04,ECOR_04a,ECOR_22x,ECOR_29,ECOR_32x,ECOR_48x,ECOR_49x,ECOR_50,ECOR_53,ECOR_54,ECOR_56x,ECOR_59x,ECOR_62,ECOR_63,ECOR_65x,ECOR_66x,ECOR_71x,ECOR_72,P06_02,P06_04,P06_07,P06_12,P06_21,P06_26,P06_28,P06_32,P06_33,P06_36,P06_37,P06_41,P06_47,P06_48,P06_50,P06_52,P06_59,P06_61,P06_64,P06_68,P06_72,P06_75,P06_79,P07_05,P07_07,P07_10,P07_12,P07_17,P07_18,P07_20,…	BW25113,ECOR_01,ECOR_01a,ECOR_02a,ECOR_07x,ECOR_08x,ECOR_09,ECOR_10,ECOR_11,ECOR_12,ECOR_13,ECOR_14,ECOR_19a,ECOR_20,ECOR_36x,ECOR_38,ECOR_38a,ECOR_39,ECOR_46,P06_23,P06_24,P06_27,P06_31,P06_39,P06_40,P06_42,P06_46,P06_51,P06_53,P06_63,P07_11,P07_14,P07_24,P07_39,P07_52,P10S2,P11S1,P1S2
	CP009273_852462_G_T	0.363	0.318	3.52e-05	-0.812	0.188	-1.85	0.87	-0.761	-0.254	-0.54	0.678	NA	ACUTE3,ECOR_29,ECOR_48x,ECOR_49x,ECOR_56x,ECOR_65x,ECOR_66x,ECOR_71x,ECOR_72,P06_02,P06_04,P06_07,P06_12,P06_21,P06_32,P06_33,P06_36,P06_37,P06_40,P06_41,P06_50,P06_52,P06_61,P06_64,P06_68,P06_72,P06_79,P07_17,P07_20,P07_23,P07_28,P07_34,P07_35,P07_36,P07_37,P07_44,P07_47,P07_50,P07_63,P13S1,P5S1	ACUTE1,ACUTE2,ACUTE4,ACUTE5,BW25113,ECOR_01,ECOR_01a,ECOR_02a,ECOR_04,ECOR_04a,ECOR_07x,ECOR_08x,ECOR_09,ECOR_10,ECOR_11,ECOR_12,ECOR_13,ECOR_14,ECOR_19a,ECOR_20,ECOR_22x,ECOR_32x,ECOR_36x,ECOR_38,ECOR_38a,ECOR_39,ECOR_46,ECOR_50,ECOR_53,ECOR_54,ECOR_59x,ECOR_62,ECOR_63,P06_23,P06_24,P06_26,P06_27,P06_28,P06_31,P06_39,P06_42,P06_46,P06_47,P06_48,P06_51,P06_53,P06_59,P06_63,P06_75,P07_05,P07_07,P0…
	CP009273_4034386_C_T	0.159	0.0393	3.54e-05	0.692	0.16	-2.26	0.412	-0.163	0.0415	-0.0148	1	MDS3	ACUTE3,ECOR_14,ECOR_36x,ECOR_38,ECOR_38a,ECOR_39,ECOR_46,P06_23,P06_31,P06_46,P06_51,P06_53,P06_63,P07_12,P07_14,P07_30,P10S2,P11S1	ACUTE1,ACUTE2,ACUTE4,ACUTE5,BW25113,ECOR_01,ECOR_01a,ECOR_02a,ECOR_04,ECOR_04a,ECOR_07x,ECOR_08x,ECOR_09,ECOR_10,ECOR_11,ECOR_12,ECOR_13,ECOR_19a,ECOR_20,ECOR_22x,ECOR_29,ECOR_32x,ECOR_48x,ECOR_49x,ECOR_50,ECOR_53,ECOR_54,ECOR_56x,ECOR_59x,ECOR_62,ECOR_63,ECOR_65x,ECOR_66x,ECOR_71x,ECOR_72,P06_02,P06_04,P06_07,P06_12,P06_21,P06_24,P06_26,P06_27,P06_28,P06_32,P06_33,P06_36,P06_37,P06_39,P06_40,P06…
	CP009273_1368733_T_G	0.664	0.00131	3.58e-05	-0.699	0.162	-1.68	-0.152	0.0533	-0.1	-0.457	0.305	MDS4	ACUTE1,ACUTE2,ACUTE3,ACUTE4,ACUTE5,ECOR_22x,ECOR_29,ECOR_32x,ECOR_36x,ECOR_38,ECOR_38a,ECOR_39,ECOR_46,ECOR_48x,ECOR_49x,ECOR_50,ECOR_53,ECOR_54,ECOR_56x,ECOR_59x,ECOR_62,ECOR_63,ECOR_65x,ECOR_66x,ECOR_71x,ECOR_72,P06_02,P06_04,P06_07,P06_12,P06_21,P06_26,P06_27,P06_28,P06_32,P06_33,P06_36,P06_37,P06_41,P06_42,P06_47,P06_48,P06_50,P06_52,P06_64,P06_68,P06_72,P06_75,P06_79,P07_05,P07_07,P07_10,P07…	BW25113,ECOR_01,ECOR_01a,ECOR_02a,ECOR_04,ECOR_04a,ECOR_07x,ECOR_08x,ECOR_09,ECOR_10,ECOR_11,ECOR_12,ECOR_13,ECOR_14,ECOR_19a,ECOR_20,P06_23,P06_24,P06_31,P06_39,P06_40,P06_46,P06_51,P06_53,P06_59,P06_61,P06_63,P07_11,P07_14,P07_18,P07_24,P07_39,P07_52,P10S2,P11S1,P1S2,P2S2,P6S2
	CP009273_66215_T_C	0.159	2.76e-05	3.67e-05	0.591	0.137	-2.24	0.518	-0.072	-0.0984	-0.00637	0.367	MDS3	ECOR_53,ECOR_63,P06_23,P06_31,P06_46,P06_51,P06_53,P06_59,P06_63,P06_75,P07_05,P07_07,P07_12,P07_14,P07_25,P07_30,P10S2,P11S1	ACUTE1,ACUTE2,ACUTE3,ACUTE4,ACUTE5,BW25113,ECOR_01,ECOR_01a,ECOR_02a,ECOR_04,ECOR_04a,ECOR_07x,ECOR_08x,ECOR_09,ECOR_10,ECOR_11,ECOR_12,ECOR_13,ECOR_14,ECOR_19a,ECOR_20,ECOR_22x,ECOR_29,ECOR_32x,ECOR_36x,ECOR_38,ECOR_38a,ECOR_39,ECOR_46,ECOR_48x,ECOR_49x,ECOR_50,ECOR_54,ECOR_56x,ECOR_59x,ECOR_62,ECOR_65x,ECOR_66x,ECOR_71x,ECOR_72,P06_02,P06_04,P06_07,P06_12,P06_21,P06_24,P06_26,P06_27,P06_28,P06_…
	CP009273_66221_C_T	0.159	2.76e-05	3.67e-05	0.591	0.137	-2.24	0.518	-0.072	-0.0984	-0.00637	0.367	MDS3	ECOR_53,ECOR_63,P06_23,P06_31,P06_46,P06_51,P06_53,P06_59,P06_63,P06_75,P07_05,P07_07,P07_12,P07_14,P07_25,P07_30,P10S2,P11S1	ACUTE1,ACUTE2,ACUTE3,ACUTE4,ACUTE5,BW25113,ECOR_01,ECOR_01a,ECOR_02a,ECOR_04,ECOR_04a,ECOR_07x,ECOR_08x,ECOR_09,ECOR_10,ECOR_11,ECOR_12,ECOR_13,ECOR_14,ECOR_19a,ECOR_20,ECOR_22x,ECOR_29,ECOR_32x,ECOR_36x,ECOR_38,ECOR_38a,ECOR_39,ECOR_46,ECOR_48x,ECOR_49x,ECOR_50,ECOR_54,ECOR_56x,ECOR_59x,ECOR_62,ECOR_65x,ECOR_66x,ECOR_71x,ECOR_72,P06_02,P06_04,P06_07,P06_12,P06_21,P06_24,P06_26,P06_27,P06_28,P06_…
	CP009273_2357912_T_C	0.398	0.000588	3.72e-05	0.669	0.155	-2.41	-0.213	0.911	-0.175	0.402	0.331	MDS4	ECOR_14,ECOR_29,ECOR_56x,ECOR_66x,ECOR_71x,ECOR_72,P06_02,P06_04,P06_07,P06_12,P06_23,P06_27,P06_31,P06_32,P06_33,P06_36,P06_37,P06_41,P06_46,P06_50,P06_51,P06_52,P06_53,P06_61,P06_63,P06_64,P06_68,P06_72,P06_79,P07_14,P07_17,P07_20,P07_23,P07_28,P07_34,P07_35,P07_36,P07_37,P07_44,P07_47,P07_50,P07_63,P10S2,P11S1,P5S1	ACUTE1,ACUTE2,ACUTE3,ACUTE4,ACUTE5,BW25113,ECOR_01,ECOR_01a,ECOR_02a,ECOR_04,ECOR_04a,ECOR_07x,ECOR_08x,ECOR_09,ECOR_10,ECOR_11,ECOR_12,ECOR_13,ECOR_19a,ECOR_20,ECOR_22x,ECOR_32x,ECOR_36x,ECOR_38,ECOR_38a,ECOR_39,ECOR_46,ECOR_48x,ECOR_49x,ECOR_50,ECOR_53,ECOR_54,ECOR_59x,ECOR_62,ECOR_63,ECOR_65x,P06_21,P06_24,P06_26,P06_28,P06_39,P06_40,P06_42,P06_47,P06_48,P06_59,P06_75,P07_05,P07_07,P07_10,P07_…
	CP009273_2821970_AGGAA_CGGAG	0.204	3.41e-05	3.77e-05	-0.72	0.167	-2	-0.49	0.676	-0.171	-0.0231	0.819	MDS1	ACUTE1,ACUTE2,ACUTE4,ACUTE5,ECOR_32x,ECOR_48x,ECOR_49x,ECOR_50,ECOR_53,ECOR_54,ECOR_59x,ECOR_62,P06_47,P06_48,P07_05,P07_07,P07_57,P13S1,P3S3,P4S1,P7S1,P8S1,P9S3	ACUTE3,BW25113,ECOR_01,ECOR_01a,ECOR_02a,ECOR_04,ECOR_04a,ECOR_07x,ECOR_08x,ECOR_09,ECOR_10,ECOR_11,ECOR_12,ECOR_13,ECOR_14,ECOR_19a,ECOR_20,ECOR_22x,ECOR_29,ECOR_36x,ECOR_38,ECOR_38a,ECOR_39,ECOR_46,ECOR_56x,ECOR_63,ECOR_65x,ECOR_66x,ECOR_71x,ECOR_72,P06_02,P06_04,P06_07,P06_12,P06_21,P06_23,P06_24,P06_26,P06_27,P06_28,P06_31,P06_32,P06_33,P06_36,P06_37,P06_39,P06_40,P06_41,P06_42,P06_46,P06_50,…
	CP009273_4221460_A_G	0.646	0.000621	3.87e-05	-0.742	0.173	-1.67	-0.152	-0.0706	-0.00956	-0.487	0.274	MDS5	ACUTE1,ACUTE2,ACUTE4,ACUTE5,ECOR_29,ECOR_32x,ECOR_36x,ECOR_38,ECOR_38a,ECOR_39,ECOR_46,ECOR_48x,ECOR_49x,ECOR_50,ECOR_53,ECOR_54,ECOR_56x,ECOR_59x,ECOR_62,ECOR_63,ECOR_65x,ECOR_66x,ECOR_71x,ECOR_72,P06_02,P06_04,P06_07,P06_12,P06_21,P06_26,P06_28,P06_32,P06_33,P06_36,P06_37,P06_41,P06_47,P06_48,P06_50,P06_52,P06_61,P06_64,P06_68,P06_72,P06_75,P06_79,P07_05,P07_07,P07_12,P07_17,P07_18,P07_20,P07_2…	ACUTE3,BW25113,ECOR_01,ECOR_01a,ECOR_02a,ECOR_04,ECOR_04a,ECOR_07x,ECOR_08x,ECOR_09,ECOR_10,ECOR_11,ECOR_12,ECOR_13,ECOR_14,ECOR_19a,ECOR_20,ECOR_22x,P06_23,P06_24,P06_27,P06_31,P06_39,P06_40,P06_42,P06_46,P06_51,P06_53,P06_59,P06_63,P07_10,P07_11,P07_14,P07_24,P07_39,P10S2,P11S1,P1S2,P2S2,P6S2
	CP009273_3228427_AA_TT	0.283	0.0748	4.03e-05	0.888	0.207	-2.4	-0.378	1.4	-0.522	0.503	0.504	MDS4	ECOR_14,ECOR_29,ECOR_56x,ECOR_65x,ECOR_66x,P06_02,P06_04,P06_07,P06_12,P06_32,P06_33,P06_36,P06_37,P06_41,P06_50,P06_52,P06_61,P06_64,P06_68,P06_79,P07_17,P07_20,P07_23,P07_28,P07_34,P07_35,P07_36,P07_37,P07_44,P07_47,P07_50,P5S1	ACUTE1,ACUTE2,ACUTE3,ACUTE4,ACUTE5,BW25113,ECOR_01,ECOR_01a,ECOR_02a,ECOR_04,ECOR_04a,ECOR_07x,ECOR_08x,ECOR_09,ECOR_10,ECOR_11,ECOR_12,ECOR_13,ECOR_19a,ECOR_20,ECOR_22x,ECOR_32x,ECOR_36x,ECOR_38,ECOR_38a,ECOR_39,ECOR_46,ECOR_48x,ECOR_49x,ECOR_50,ECOR_53,ECOR_54,ECOR_59x,ECOR_62,ECOR_63,ECOR_71x,ECOR_72,P06_21,P06_23,P06_24,P06_26,P06_27,P06_28,P06_31,P06_39,P06_40,P06_42,P06_46,P06_47,P06_48,P06…
	CP009273_3228440_A_G	0.283	0.0748	4.03e-05	0.888	0.207	-2.4	-0.378	1.4	-0.522	0.503	0.504	MDS4	ECOR_14,ECOR_29,ECOR_56x,ECOR_65x,ECOR_66x,P06_02,P06_04,P06_07,P06_12,P06_32,P06_33,P06_36,P06_37,P06_41,P06_50,P06_52,P06_61,P06_64,P06_68,P06_79,P07_17,P07_20,P07_23,P07_28,P07_34,P07_35,P07_36,P07_37,P07_44,P07_47,P07_50,P5S1	ACUTE1,ACUTE2,ACUTE3,ACUTE4,ACUTE5,BW25113,ECOR_01,ECOR_01a,ECOR_02a,ECOR_04,ECOR_04a,ECOR_07x,ECOR_08x,ECOR_09,ECOR_10,ECOR_11,ECOR_12,ECOR_13,ECOR_19a,ECOR_20,ECOR_22x,ECOR_32x,ECOR_36x,ECOR_38,ECOR_38a,ECOR_39,ECOR_46,ECOR_48x,ECOR_49x,ECOR_50,ECOR_53,ECOR_54,ECOR_59x,ECOR_62,ECOR_63,ECOR_71x,ECOR_72,P06_21,P06_23,P06_24,P06_26,P06_27,P06_28,P06_31,P06_39,P06_40,P06_42,P06_46,P06_47,P06_48,P06…
	CP009273_3228767_T_C	0.283	0.0748	4.03e-05	0.888	0.207	-2.4	-0.378	1.4	-0.522	0.503	0.504	MDS4	ECOR_14,ECOR_29,ECOR_56x,ECOR_65x,ECOR_66x,P06_02,P06_04,P06_07,P06_12,P06_32,P06_33,P06_36,P06_37,P06_41,P06_50,P06_52,P06_61,P06_64,P06_68,P06_79,P07_17,P07_20,P07_23,P07_28,P07_34,P07_35,P07_36,P07_37,P07_44,P07_47,P07_50,P5S1	ACUTE1,ACUTE2,ACUTE3,ACUTE4,ACUTE5,BW25113,ECOR_01,ECOR_01a,ECOR_02a,ECOR_04,ECOR_04a,ECOR_07x,ECOR_08x,ECOR_09,ECOR_10,ECOR_11,ECOR_12,ECOR_13,ECOR_19a,ECOR_20,ECOR_22x,ECOR_32x,ECOR_36x,ECOR_38,ECOR_38a,ECOR_39,ECOR_46,ECOR_48x,ECOR_49x,ECOR_50,ECOR_53,ECOR_54,ECOR_59x,ECOR_62,ECOR_63,ECOR_71x,ECOR_72,P06_21,P06_23,P06_24,P06_26,P06_27,P06_28,P06_31,P06_39,P06_40,P06_42,P06_46,P06_47,P06_48,P06…
	CP009273_3228776_T_C	0.283	0.0748	4.03e-05	0.888	0.207	-2.4	-0.378	1.4	-0.522	0.503	0.504	MDS4	ECOR_14,ECOR_29,ECOR_56x,ECOR_65x,ECOR_66x,P06_02,P06_04,P06_07,P06_12,P06_32,P06_33,P06_36,P06_37,P06_41,P06_50,P06_52,P06_61,P06_64,P06_68,P06_79,P07_17,P07_20,P07_23,P07_28,P07_34,P07_35,P07_36,P07_37,P07_44,P07_47,P07_50,P5S1	ACUTE1,ACUTE2,ACUTE3,ACUTE4,ACUTE5,BW25113,ECOR_01,ECOR_01a,ECOR_02a,ECOR_04,ECOR_04a,ECOR_07x,ECOR_08x,ECOR_09,ECOR_10,ECOR_11,ECOR_12,ECOR_13,ECOR_19a,ECOR_20,ECOR_22x,ECOR_32x,ECOR_36x,ECOR_38,ECOR_38a,ECOR_39,ECOR_46,ECOR_48x,ECOR_49x,ECOR_50,ECOR_53,ECOR_54,ECOR_59x,ECOR_62,ECOR_63,ECOR_71x,ECOR_72,P06_21,P06_23,P06_24,P06_26,P06_27,P06_28,P06_31,P06_39,P06_40,P06_42,P06_46,P06_47,P06_48,P06…
	CP009273_757739_T_G	0.451	0.0416	4.07e-05	-0.694	0.162	-1.84	0.707	-0.39	-0.346	-0.456	0.051	MDS5	ACUTE3,ECOR_22x,ECOR_29,ECOR_36x,ECOR_38,ECOR_38a,ECOR_39,ECOR_46,ECOR_48x,ECOR_49x,ECOR_56x,ECOR_65x,ECOR_66x,ECOR_71x,ECOR_72,P06_02,P06_04,P06_07,P06_12,P06_21,P06_26,P06_28,P06_32,P06_33,P06_36,P06_37,P06_41,P06_50,P06_52,P06_61,P06_64,P06_68,P06_72,P06_79,P07_05,P07_17,P07_20,P07_23,P07_28,P07_34,P07_35,P07_36,P07_37,P07_44,P07_47,P07_50,P07_63,P13S1,P2S2,P5S1,P6S2	ACUTE1,ACUTE2,ACUTE4,ACUTE5,BW25113,ECOR_01,ECOR_01a,ECOR_02a,ECOR_04,ECOR_04a,ECOR_07x,ECOR_08x,ECOR_09,ECOR_10,ECOR_11,ECOR_12,ECOR_13,ECOR_14,ECOR_19a,ECOR_20,ECOR_32x,ECOR_50,ECOR_53,ECOR_54,ECOR_59x,ECOR_62,ECOR_63,P06_23,P06_24,P06_27,P06_31,P06_39,P06_40,P06_42,P06_46,P06_47,P06_48,P06_51,P06_53,P06_59,P06_63,P06_75,P07_07,P07_10,P07_11,P07_12,P07_14,P07_18,P07_24,P07_25,P07_30,P07_39,P07_…
	CP009273_4114744_CAGT_AAGC	0.115	1.59e-08	4.15e-05	0.756	0.177	-2.24	0.391	-0.0832	0.0621	-0.00251	0.347	MDS3	ECOR_63,P06_23,P06_26,P06_28,P06_31,P06_46,P06_51,P06_53,P06_59,P07_14,P07_25,P10S2,P11S1	ACUTE1,ACUTE2,ACUTE3,ACUTE4,ACUTE5,BW25113,ECOR_01,ECOR_01a,ECOR_02a,ECOR_04,ECOR_04a,ECOR_07x,ECOR_08x,ECOR_09,ECOR_10,ECOR_11,ECOR_12,ECOR_13,ECOR_14,ECOR_19a,ECOR_20,ECOR_22x,ECOR_29,ECOR_32x,ECOR_36x,ECOR_38,ECOR_38a,ECOR_39,ECOR_46,ECOR_48x,ECOR_49x,ECOR_50,ECOR_53,ECOR_54,ECOR_56x,ECOR_59x,ECOR_62,ECOR_65x,ECOR_66x,ECOR_71x,ECOR_72,P06_02,P06_04,P06_07,P06_12,P06_21,P06_24,P06_27,P06_32,P06…
	CP009273_4114755_A_C	0.115	1.59e-08	4.15e-05	0.756	0.177	-2.24	0.391	-0.0832	0.0621	-0.00251	0.347	MDS3	ECOR_63,P06_23,P06_26,P06_28,P06_31,P06_46,P06_51,P06_53,P06_59,P07_14,P07_25,P10S2,P11S1	ACUTE1,ACUTE2,ACUTE3,ACUTE4,ACUTE5,BW25113,ECOR_01,ECOR_01a,ECOR_02a,ECOR_04,ECOR_04a,ECOR_07x,ECOR_08x,ECOR_09,ECOR_10,ECOR_11,ECOR_12,ECOR_13,ECOR_14,ECOR_19a,ECOR_20,ECOR_22x,ECOR_29,ECOR_32x,ECOR_36x,ECOR_38,ECOR_38a,ECOR_39,ECOR_46,ECOR_48x,ECOR_49x,ECOR_50,ECOR_53,ECOR_54,ECOR_56x,ECOR_59x,ECOR_62,ECOR_65x,ECOR_66x,ECOR_71x,ECOR_72,P06_02,P06_04,P06_07,P06_12,P06_21,P06_24,P06_27,P06_32,P06…
	CP009273_3716900_T_C	0.319	0.0831	4.17e-05	0.778	0.182	-2.4	1.15	-1.12	-0.284	-0.00167	0.0689	MDS3	ACUTE1,ACUTE2,ACUTE4,ACUTE5,ECOR_32x,ECOR_50,ECOR_53,ECOR_54,ECOR_59x,ECOR_62,ECOR_63,P06_23,P06_24,P06_27,P06_31,P06_46,P06_47,P06_48,P06_51,P06_53,P06_59,P06_63,P06_75,P07_05,P07_07,P07_12,P07_14,P07_25,P07_30,P07_57,P10S2,P11S1,P3S3,P4S1,P8S1,P9S3	ACUTE3,BW25113,ECOR_01,ECOR_01a,ECOR_02a,ECOR_04,ECOR_04a,ECOR_07x,ECOR_08x,ECOR_09,ECOR_10,ECOR_11,ECOR_12,ECOR_13,ECOR_14,ECOR_19a,ECOR_20,ECOR_22x,ECOR_29,ECOR_36x,ECOR_38,ECOR_38a,ECOR_39,ECOR_46,ECOR_48x,ECOR_49x,ECOR_56x,ECOR_65x,ECOR_66x,ECOR_71x,ECOR_72,P06_02,P06_04,P06_07,P06_12,P06_21,P06_26,P06_28,P06_32,P06_33,P06_36,P06_37,P06_39,P06_40,P06_41,P06_42,P06_50,P06_52,P06_61,P06_64,P06_…
	CP009273_994248_A_T	0.345	0.427	4.39e-05	-0.986	0.231	-1.81	0.99	-0.977	-0.2	-0.68	0.691	NA	ECOR_29,ECOR_48x,ECOR_49x,ECOR_56x,ECOR_65x,ECOR_66x,ECOR_71x,ECOR_72,P06_02,P06_04,P06_07,P06_12,P06_21,P06_32,P06_33,P06_36,P06_37,P06_41,P06_50,P06_52,P06_61,P06_64,P06_68,P06_72,P06_79,P07_17,P07_20,P07_23,P07_28,P07_34,P07_35,P07_36,P07_37,P07_44,P07_47,P07_50,P07_63,P13S1,P5S1	ACUTE1,ACUTE2,ACUTE3,ACUTE4,ACUTE5,BW25113,ECOR_01,ECOR_01a,ECOR_02a,ECOR_04,ECOR_04a,ECOR_07x,ECOR_08x,ECOR_09,ECOR_10,ECOR_11,ECOR_12,ECOR_13,ECOR_14,ECOR_19a,ECOR_20,ECOR_22x,ECOR_32x,ECOR_36x,ECOR_38,ECOR_38a,ECOR_39,ECOR_46,ECOR_50,ECOR_53,ECOR_54,ECOR_59x,ECOR_62,ECOR_63,P06_23,P06_24,P06_26,P06_27,P06_28,P06_31,P06_39,P06_40,P06_42,P06_46,P06_47,P06_48,P06_51,P06_53,P06_59,P06_63,P06_75,P0…
	CP009273_200662_T_G	0.15	7.71e-05	4.4e-05	0.711	0.167	-2.26	0.317	-0.0767	0.123	-0.0334	0.358	MDS3	ECOR_14,P06_23,P06_26,P06_27,P06_28,P06_31,P06_46,P06_51,P06_53,P06_59,P06_63,P07_05,P07_10,P07_14,P07_52,P10S2,P11S1	ACUTE1,ACUTE2,ACUTE3,ACUTE4,ACUTE5,BW25113,ECOR_01,ECOR_01a,ECOR_02a,ECOR_04,ECOR_04a,ECOR_07x,ECOR_08x,ECOR_09,ECOR_10,ECOR_11,ECOR_12,ECOR_13,ECOR_19a,ECOR_20,ECOR_22x,ECOR_29,ECOR_32x,ECOR_36x,ECOR_38,ECOR_38a,ECOR_39,ECOR_46,ECOR_48x,ECOR_49x,ECOR_50,ECOR_53,ECOR_54,ECOR_56x,ECOR_59x,ECOR_62,ECOR_63,ECOR_65x,ECOR_66x,ECOR_71x,ECOR_72,P06_02,P06_04,P06_07,P06_12,P06_21,P06_24,P06_32,P06_33,P06…
	CP009273_4022814_ATAC_GTAG	0.142	0.000522	4.4e-05	0.868	0.204	-2.27	0.374	-0.196	0.259	-0.00935	0.284	MDS3	ECOR_14,ECOR_49x,P06_23,P06_26,P06_28,P06_31,P06_46,P06_51,P06_53,P06_59,P06_63,P06_75,P07_14,P10S2,P11S1,P13S1	ACUTE1,ACUTE2,ACUTE3,ACUTE4,ACUTE5,BW25113,ECOR_01,ECOR_01a,ECOR_02a,ECOR_04,ECOR_04a,ECOR_07x,ECOR_08x,ECOR_09,ECOR_10,ECOR_11,ECOR_12,ECOR_13,ECOR_19a,ECOR_20,ECOR_22x,ECOR_29,ECOR_32x,ECOR_36x,ECOR_38,ECOR_38a,ECOR_39,ECOR_46,ECOR_48x,ECOR_50,ECOR_53,ECOR_54,ECOR_56x,ECOR_59x,ECOR_62,ECOR_63,ECOR_65x,ECOR_66x,ECOR_71x,ECOR_72,P06_02,P06_04,P06_07,P06_12,P06_21,P06_24,P06_27,P06_32,P06_33,P06_3…
	CP009273_647067_TATCAATTCA_AATTAGCTCG	0.106	1.28e-08	4.5e-05	0.828	0.195	-2.24	0.364	-0.0984	0.115	-0.000941	0.328	MDS3	ACUTE3,ECOR_63,P06_23,P06_31,P06_46,P06_51,P06_53,P06_59,P06_63,P07_14,P10S2,P11S1	ACUTE1,ACUTE2,ACUTE4,ACUTE5,BW25113,ECOR_01,ECOR_01a,ECOR_02a,ECOR_04,ECOR_04a,ECOR_07x,ECOR_08x,ECOR_09,ECOR_10,ECOR_11,ECOR_12,ECOR_13,ECOR_14,ECOR_19a,ECOR_20,ECOR_22x,ECOR_29,ECOR_32x,ECOR_36x,ECOR_38,ECOR_38a,ECOR_39,ECOR_46,ECOR_48x,ECOR_49x,ECOR_50,ECOR_53,ECOR_54,ECOR_56x,ECOR_59x,ECOR_62,ECOR_65x,ECOR_66x,ECOR_71x,ECOR_72,P06_02,P06_04,P06_07,P06_12,P06_21,P06_24,P06_26,P06_27,P06_28,P06…
	CP009273_3862330_C_T	0.283	0.24	4.54e-05	0.75	0.176	-2.36	1.16	-0.331	-0.359	-0.0179	0.141	MDS1	ACUTE1,ACUTE2,ACUTE4,ACUTE5,ECOR_14,ECOR_32x,ECOR_50,ECOR_53,ECOR_54,ECOR_59x,ECOR_62,ECOR_63,P06_23,P06_31,P06_46,P06_47,P06_48,P06_63,P06_75,P07_05,P07_07,P07_12,P07_14,P07_25,P07_30,P07_57,P10S2,P11S1,P3S3,P4S1,P8S1,P9S3	ACUTE3,BW25113,ECOR_01,ECOR_01a,ECOR_02a,ECOR_04,ECOR_04a,ECOR_07x,ECOR_08x,ECOR_09,ECOR_10,ECOR_11,ECOR_12,ECOR_13,ECOR_19a,ECOR_20,ECOR_22x,ECOR_29,ECOR_36x,ECOR_38,ECOR_38a,ECOR_39,ECOR_46,ECOR_48x,ECOR_49x,ECOR_56x,ECOR_65x,ECOR_66x,ECOR_71x,ECOR_72,P06_02,P06_04,P06_07,P06_12,P06_21,P06_24,P06_26,P06_27,P06_28,P06_32,P06_33,P06_36,P06_37,P06_39,P06_40,P06_41,P06_42,P06_50,P06_51,P06_52,P06_5…
	CP009273_963240_G_A	0.248	0.000618	4.59e-05	-0.865	0.203	-1.93	-0.808	0.873	-0.13	-0.0259	0.91	MDS1	ACUTE1,ACUTE2,ACUTE4,ACUTE5,ECOR_32x,ECOR_48x,ECOR_49x,ECOR_50,ECOR_53,ECOR_54,ECOR_59x,ECOR_62,P06_47,P06_48,P06_75,P07_05,P07_07,P07_10,P07_12,P07_25,P07_30,P07_57,P13S1,P3S3,P4S1,P7S1,P8S1,P9S3	ACUTE3,BW25113,ECOR_01,ECOR_01a,ECOR_02a,ECOR_04,ECOR_04a,ECOR_07x,ECOR_08x,ECOR_09,ECOR_10,ECOR_11,ECOR_12,ECOR_13,ECOR_14,ECOR_19a,ECOR_20,ECOR_22x,ECOR_29,ECOR_36x,ECOR_38,ECOR_38a,ECOR_39,ECOR_46,ECOR_56x,ECOR_63,ECOR_65x,ECOR_66x,ECOR_71x,ECOR_72,P06_02,P06_04,P06_07,P06_12,P06_21,P06_23,P06_24,P06_26,P06_27,P06_28,P06_31,P06_32,P06_33,P06_36,P06_37,P06_39,P06_40,P06_41,P06_42,P06_46,P06_50,…
	CP009273_2143294_G_A	0.204	0.0183	4.66e-05	0.568	0.134	-2.26	0.467	-0.118	-0.0325	-0.0294	0.869	MDS3	ACUTE3,ECOR_14,ECOR_32x,ECOR_36x,ECOR_38,ECOR_38a,ECOR_39,ECOR_46,ECOR_50,ECOR_54,ECOR_62,ECOR_63,P06_23,P06_31,P06_46,P06_51,P06_53,P06_63,P07_10,P07_14,P07_39,P10S2,P11S1	ACUTE1,ACUTE2,ACUTE4,ACUTE5,BW25113,ECOR_01,ECOR_01a,ECOR_02a,ECOR_04,ECOR_04a,ECOR_07x,ECOR_08x,ECOR_09,ECOR_10,ECOR_11,ECOR_12,ECOR_13,ECOR_19a,ECOR_20,ECOR_22x,ECOR_29,ECOR_48x,ECOR_49x,ECOR_53,ECOR_56x,ECOR_59x,ECOR_65x,ECOR_66x,ECOR_71x,ECOR_72,P06_02,P06_04,P06_07,P06_12,P06_21,P06_24,P06_26,P06_27,P06_28,P06_32,P06_33,P06_36,P06_37,P06_39,P06_40,P06_41,P06_42,P06_47,P06_48,P06_50,P06_52,P0…
	CP009273_1172943_C_T	0.407	2.34e-05	4.68e-05	-0.486	0.114	-1.95	-0.29	0.669	-0.311	-0.035	0.366	MDS1	ACUTE1,ACUTE2,ACUTE3,ACUTE4,ACUTE5,ECOR_29,ECOR_32x,ECOR_36x,ECOR_38,ECOR_38a,ECOR_39,ECOR_46,ECOR_48x,ECOR_49x,ECOR_50,ECOR_53,ECOR_54,ECOR_56x,ECOR_59x,ECOR_62,ECOR_63,ECOR_71x,P06_26,P06_27,P06_28,P06_42,P06_47,P06_48,P06_51,P06_53,P06_72,P06_79,P07_05,P07_07,P07_12,P07_17,P07_30,P07_57,P13S1,P2S2,P3S3,P4S1,P6S2,P7S1,P8S1,P9S3	BW25113,ECOR_01,ECOR_01a,ECOR_02a,ECOR_04,ECOR_04a,ECOR_07x,ECOR_08x,ECOR_09,ECOR_10,ECOR_11,ECOR_12,ECOR_13,ECOR_14,ECOR_19a,ECOR_20,ECOR_22x,ECOR_65x,ECOR_66x,ECOR_72,P06_02,P06_04,P06_07,P06_12,P06_21,P06_23,P06_24,P06_31,P06_32,P06_33,P06_36,P06_37,P06_39,P06_40,P06_41,P06_46,P06_50,P06_52,P06_59,P06_61,P06_63,P06_64,P06_68,P06_75,P07_10,P07_11,P07_14,P07_18,P07_20,P07_23,P07_24,P07_25,P07_28…
	CP009273_2116_T_C	0.628	4.63e-08	4.79e-05	0.471	0.111	-2.44	-0.112	0.399	-0.164	0.114	0.299	MDS1	ACUTE3,ECOR_01,ECOR_01a,ECOR_04,ECOR_04a,ECOR_07x,ECOR_08x,ECOR_10,ECOR_13,ECOR_14,ECOR_20,ECOR_29,ECOR_49x,ECOR_53,ECOR_56x,ECOR_63,ECOR_65x,ECOR_66x,ECOR_71x,ECOR_72,P06_02,P06_04,P06_07,P06_12,P06_23,P06_24,P06_26,P06_28,P06_31,P06_32,P06_33,P06_36,P06_37,P06_39,P06_41,P06_46,P06_50,P06_51,P06_52,P06_53,P06_59,P06_61,P06_63,P06_64,P06_68,P06_79,P07_07,P07_10,P07_11,P07_14,P07_17,P07_20,P07_23,…	ACUTE1,ACUTE2,ACUTE4,ACUTE5,BW25113,ECOR_02a,ECOR_09,ECOR_11,ECOR_12,ECOR_19a,ECOR_22x,ECOR_32x,ECOR_36x,ECOR_38,ECOR_38a,ECOR_39,ECOR_46,ECOR_48x,ECOR_50,ECOR_54,ECOR_59x,ECOR_62,P06_21,P06_27,P06_40,P06_42,P06_47,P06_48,P06_72,P06_75,P07_05,P07_12,P07_18,P07_30,P07_57,P1S2,P2S2,P4S1,P6S2,P7S1,P8S1,P9S3
	CP009273_1362453_C_T	0.389	0.384	4.83e-05	0.731	0.173	-2.43	1.22	-0.624	-0.125	-0.022	0.755	MDS1	ACUTE1,ACUTE2,ACUTE3,ACUTE4,ACUTE5,ECOR_14,ECOR_32x,ECOR_36x,ECOR_38,ECOR_38a,ECOR_39,ECOR_46,ECOR_50,ECOR_53,ECOR_54,ECOR_59x,ECOR_62,ECOR_63,P06_23,P06_26,P06_28,P06_31,P06_46,P06_47,P06_48,P06_51,P06_53,P06_59,P06_63,P06_75,P07_05,P07_07,P07_12,P07_14,P07_18,P07_25,P07_30,P07_57,P10S2,P11S1,P3S3,P4S1,P8S1,P9S3	BW25113,ECOR_01,ECOR_01a,ECOR_02a,ECOR_04,ECOR_04a,ECOR_07x,ECOR_08x,ECOR_09,ECOR_10,ECOR_11,ECOR_12,ECOR_13,ECOR_19a,ECOR_20,ECOR_22x,ECOR_29,ECOR_48x,ECOR_49x,ECOR_56x,ECOR_65x,ECOR_66x,ECOR_71x,ECOR_72,P06_02,P06_04,P06_07,P06_12,P06_21,P06_24,P06_27,P06_32,P06_33,P06_36,P06_37,P06_39,P06_40,P06_41,P06_42,P06_50,P06_52,P06_61,P06_64,P06_68,P06_72,P06_79,P07_10,P07_11,P07_17,P07_20,P07_23,P07_2…
	CP009273_963246_G_A	0.31	2.9e-05	4.85e-05	-0.829	0.196	-1.89	-0.846	1.09	-0.253	-0.0292	0.154	NA	ACUTE1,ACUTE2,ACUTE4,ACUTE5,ECOR_32x,ECOR_36x,ECOR_38,ECOR_38a,ECOR_39,ECOR_46,ECOR_48x,ECOR_49x,ECOR_50,ECOR_53,ECOR_54,ECOR_59x,ECOR_62,P06_26,P06_28,P06_47,P06_48,P06_75,P07_05,P07_07,P07_10,P07_12,P07_25,P07_30,P07_57,P13S1,P3S3,P4S1,P7S1,P8S1,P9S3	ACUTE3,BW25113,ECOR_01,ECOR_01a,ECOR_02a,ECOR_04,ECOR_04a,ECOR_07x,ECOR_08x,ECOR_09,ECOR_10,ECOR_11,ECOR_12,ECOR_13,ECOR_14,ECOR_19a,ECOR_20,ECOR_22x,ECOR_29,ECOR_56x,ECOR_63,ECOR_65x,ECOR_66x,ECOR_71x,ECOR_72,P06_02,P06_04,P06_07,P06_12,P06_21,P06_23,P06_24,P06_27,P06_31,P06_32,P06_33,P06_36,P06_37,P06_39,P06_40,P06_41,P06_42,P06_46,P06_50,P06_51,P06_52,P06_53,P06_59,P06_61,P06_63,P06_64,P06_68,…
	CP009273_1885720_A_G	0.31	2.9e-05	4.85e-05	-0.829	0.196	-1.89	-0.846	1.09	-0.253	-0.0292	0.154	NA	ACUTE1,ACUTE2,ACUTE4,ACUTE5,ECOR_32x,ECOR_36x,ECOR_38,ECOR_38a,ECOR_39,ECOR_46,ECOR_48x,ECOR_49x,ECOR_50,ECOR_53,ECOR_54,ECOR_59x,ECOR_62,P06_26,P06_28,P06_47,P06_48,P06_75,P07_05,P07_07,P07_10,P07_12,P07_25,P07_30,P07_57,P13S1,P3S3,P4S1,P7S1,P8S1,P9S3	ACUTE3,BW25113,ECOR_01,ECOR_01a,ECOR_02a,ECOR_04,ECOR_04a,ECOR_07x,ECOR_08x,ECOR_09,ECOR_10,ECOR_11,ECOR_12,ECOR_13,ECOR_14,ECOR_19a,ECOR_20,ECOR_22x,ECOR_29,ECOR_56x,ECOR_63,ECOR_65x,ECOR_66x,ECOR_71x,ECOR_72,P06_02,P06_04,P06_07,P06_12,P06_21,P06_23,P06_24,P06_27,P06_31,P06_32,P06_33,P06_36,P06_37,P06_39,P06_40,P06_41,P06_42,P06_46,P06_50,P06_51,P06_52,P06_53,P06_59,P06_61,P06_63,P06_64,P06_68,…
	CP009273_3604662_G_A	0.31	2.9e-05	4.85e-05	-0.829	0.196	-1.89	-0.846	1.09	-0.253	-0.0292	0.154	NA	ACUTE1,ACUTE2,ACUTE4,ACUTE5,ECOR_32x,ECOR_36x,ECOR_38,ECOR_38a,ECOR_39,ECOR_46,ECOR_48x,ECOR_49x,ECOR_50,ECOR_53,ECOR_54,ECOR_59x,ECOR_62,P06_26,P06_28,P06_47,P06_48,P06_75,P07_05,P07_07,P07_10,P07_12,P07_25,P07_30,P07_57,P13S1,P3S3,P4S1,P7S1,P8S1,P9S3	ACUTE3,BW25113,ECOR_01,ECOR_01a,ECOR_02a,ECOR_04,ECOR_04a,ECOR_07x,ECOR_08x,ECOR_09,ECOR_10,ECOR_11,ECOR_12,ECOR_13,ECOR_14,ECOR_19a,ECOR_20,ECOR_22x,ECOR_29,ECOR_56x,ECOR_63,ECOR_65x,ECOR_66x,ECOR_71x,ECOR_72,P06_02,P06_04,P06_07,P06_12,P06_21,P06_23,P06_24,P06_27,P06_31,P06_32,P06_33,P06_36,P06_37,P06_39,P06_40,P06_41,P06_42,P06_46,P06_50,P06_51,P06_52,P06_53,P06_59,P06_61,P06_63,P06_64,P06_68,…
	CP009273_3858520_G_A	0.133	0.0662	4.88e-05	0.704	0.166	-2.24	0.324	-0.0569	-0.00513	-0.0374	1.04	MDS3	ECOR_14,ECOR_36x,ECOR_38,ECOR_38a,ECOR_39,ECOR_46,P06_23,P06_31,P06_46,P06_51,P06_53,P07_14,P07_52,P10S2,P11S1	ACUTE1,ACUTE2,ACUTE3,ACUTE4,ACUTE5,BW25113,ECOR_01,ECOR_01a,ECOR_02a,ECOR_04,ECOR_04a,ECOR_07x,ECOR_08x,ECOR_09,ECOR_10,ECOR_11,ECOR_12,ECOR_13,ECOR_19a,ECOR_20,ECOR_22x,ECOR_29,ECOR_32x,ECOR_48x,ECOR_49x,ECOR_50,ECOR_53,ECOR_54,ECOR_56x,ECOR_59x,ECOR_62,ECOR_63,ECOR_65x,ECOR_66x,ECOR_71x,ECOR_72,P06_02,P06_04,P06_07,P06_12,P06_21,P06_24,P06_26,P06_27,P06_28,P06_32,P06_33,P06_36,P06_37,P06_39,P06…
	CP009273_761164_C_T	0.354	0.439	4.93e-05	-0.902	0.213	-1.83	0.919	-0.837	-0.252	-0.624	0.69	NA	ACUTE3,ECOR_29,ECOR_48x,ECOR_49x,ECOR_56x,ECOR_65x,ECOR_66x,ECOR_71x,ECOR_72,P06_02,P06_04,P06_07,P06_12,P06_21,P06_32,P06_33,P06_36,P06_37,P06_41,P06_50,P06_52,P06_61,P06_64,P06_68,P06_72,P06_79,P07_17,P07_20,P07_23,P07_28,P07_34,P07_35,P07_36,P07_37,P07_44,P07_47,P07_50,P07_63,P13S1,P5S1	ACUTE1,ACUTE2,ACUTE4,ACUTE5,BW25113,ECOR_01,ECOR_01a,ECOR_02a,ECOR_04,ECOR_04a,ECOR_07x,ECOR_08x,ECOR_09,ECOR_10,ECOR_11,ECOR_12,ECOR_13,ECOR_14,ECOR_19a,ECOR_20,ECOR_22x,ECOR_32x,ECOR_36x,ECOR_38,ECOR_38a,ECOR_39,ECOR_46,ECOR_50,ECOR_53,ECOR_54,ECOR_59x,ECOR_62,ECOR_63,P06_23,P06_24,P06_26,P06_27,P06_28,P06_31,P06_39,P06_40,P06_42,P06_46,P06_47,P06_48,P06_51,P06_53,P06_59,P06_63,P06_75,P07_05,P0…
	CP009273_1519626_G_A	0.106	7.52e-08	4.96e-05	0.745	0.176	-2.23	0.383	-0.0497	0.025	-0.00382	0.349	MDS5	ECOR_63,P06_23,P06_31,P06_46,P06_51,P06_53,P06_59,P06_63,P07_07,P07_14,P10S2,P11S1	ACUTE1,ACUTE2,ACUTE3,ACUTE4,ACUTE5,BW25113,ECOR_01,ECOR_01a,ECOR_02a,ECOR_04,ECOR_04a,ECOR_07x,ECOR_08x,ECOR_09,ECOR_10,ECOR_11,ECOR_12,ECOR_13,ECOR_14,ECOR_19a,ECOR_20,ECOR_22x,ECOR_29,ECOR_32x,ECOR_36x,ECOR_38,ECOR_38a,ECOR_39,ECOR_46,ECOR_48x,ECOR_49x,ECOR_50,ECOR_53,ECOR_54,ECOR_56x,ECOR_59x,ECOR_62,ECOR_65x,ECOR_66x,ECOR_71x,ECOR_72,P06_02,P06_04,P06_07,P06_12,P06_21,P06_24,P06_26,P06_27,P06…
	CP009273_3775533_G_T	0.142	0.0319	4.97e-05	0.713	0.169	-2.25	0.427	-0.162	0.0201	-0.0045	1.02	MDS5	ECOR_36x,ECOR_38,ECOR_38a,ECOR_39,ECOR_46,ECOR_63,P06_23,P06_31,P06_46,P06_51,P06_53,P06_63,P06_75,P07_14,P10S2,P11S1	ACUTE1,ACUTE2,ACUTE3,ACUTE4,ACUTE5,BW25113,ECOR_01,ECOR_01a,ECOR_02a,ECOR_04,ECOR_04a,ECOR_07x,ECOR_08x,ECOR_09,ECOR_10,ECOR_11,ECOR_12,ECOR_13,ECOR_14,ECOR_19a,ECOR_20,ECOR_22x,ECOR_29,ECOR_32x,ECOR_48x,ECOR_49x,ECOR_50,ECOR_53,ECOR_54,ECOR_56x,ECOR_59x,ECOR_62,ECOR_65x,ECOR_66x,ECOR_71x,ECOR_72,P06_02,P06_04,P06_07,P06_12,P06_21,P06_24,P06_26,P06_27,P06_28,P06_32,P06_33,P06_36,P06_37,P06_39,P06…
	CP009273_1367892_T_G	0.673	0.00236	5.2e-05	-0.738	0.175	-1.65	-0.159	0.013	-0.0825	-0.495	0.292	MDS4	ACUTE1,ACUTE2,ACUTE3,ACUTE4,ACUTE5,ECOR_22x,ECOR_29,ECOR_32x,ECOR_36x,ECOR_38,ECOR_38a,ECOR_39,ECOR_46,ECOR_48x,ECOR_49x,ECOR_50,ECOR_53,ECOR_54,ECOR_56x,ECOR_59x,ECOR_62,ECOR_63,ECOR_65x,ECOR_66x,ECOR_71x,ECOR_72,P06_02,P06_04,P06_07,P06_12,P06_21,P06_26,P06_27,P06_28,P06_32,P06_33,P06_36,P06_37,P06_41,P06_42,P06_47,P06_48,P06_50,P06_52,P06_61,P06_64,P06_68,P06_72,P06_75,P06_79,P07_05,P07_07,P07…	BW25113,ECOR_01,ECOR_01a,ECOR_02a,ECOR_04,ECOR_04a,ECOR_07x,ECOR_08x,ECOR_09,ECOR_10,ECOR_11,ECOR_12,ECOR_13,ECOR_14,ECOR_19a,ECOR_20,P06_23,P06_24,P06_31,P06_39,P06_40,P06_46,P06_51,P06_53,P06_59,P06_63,P07_11,P07_14,P07_18,P07_24,P07_39,P07_52,P10S2,P11S1,P1S2,P2S2,P6S2
	CP009273_1371760_T_C	0.673	0.00236	5.2e-05	-0.738	0.175	-1.65	-0.159	0.013	-0.0825	-0.495	0.292	MDS4	ACUTE1,ACUTE2,ACUTE3,ACUTE4,ACUTE5,ECOR_22x,ECOR_29,ECOR_32x,ECOR_36x,ECOR_38,ECOR_38a,ECOR_39,ECOR_46,ECOR_48x,ECOR_49x,ECOR_50,ECOR_53,ECOR_54,ECOR_56x,ECOR_59x,ECOR_62,ECOR_63,ECOR_65x,ECOR_66x,ECOR_71x,ECOR_72,P06_02,P06_04,P06_07,P06_12,P06_21,P06_26,P06_27,P06_28,P06_32,P06_33,P06_36,P06_37,P06_41,P06_42,P06_47,P06_48,P06_50,P06_52,P06_61,P06_64,P06_68,P06_72,P06_75,P06_79,P07_05,P07_07,P07…	BW25113,ECOR_01,ECOR_01a,ECOR_02a,ECOR_04,ECOR_04a,ECOR_07x,ECOR_08x,ECOR_09,ECOR_10,ECOR_11,ECOR_12,ECOR_13,ECOR_14,ECOR_19a,ECOR_20,P06_23,P06_24,P06_31,P06_39,P06_40,P06_46,P06_51,P06_53,P06_59,P06_63,P07_11,P07_14,P07_18,P07_24,P07_39,P07_52,P10S2,P11S1,P1S2,P2S2,P6S2
	CP009273_1375377_T_C	0.673	0.00236	5.2e-05	-0.738	0.175	-1.65	-0.159	0.013	-0.0825	-0.495	0.292	MDS4	ACUTE1,ACUTE2,ACUTE3,ACUTE4,ACUTE5,ECOR_22x,ECOR_29,ECOR_32x,ECOR_36x,ECOR_38,ECOR_38a,ECOR_39,ECOR_46,ECOR_48x,ECOR_49x,ECOR_50,ECOR_53,ECOR_54,ECOR_56x,ECOR_59x,ECOR_62,ECOR_63,ECOR_65x,ECOR_66x,ECOR_71x,ECOR_72,P06_02,P06_04,P06_07,P06_12,P06_21,P06_26,P06_27,P06_28,P06_32,P06_33,P06_36,P06_37,P06_41,P06_42,P06_47,P06_48,P06_50,P06_52,P06_61,P06_64,P06_68,P06_72,P06_75,P06_79,P07_05,P07_07,P07…	BW25113,ECOR_01,ECOR_01a,ECOR_02a,ECOR_04,ECOR_04a,ECOR_07x,ECOR_08x,ECOR_09,ECOR_10,ECOR_11,ECOR_12,ECOR_13,ECOR_14,ECOR_19a,ECOR_20,P06_23,P06_24,P06_31,P06_39,P06_40,P06_46,P06_51,P06_53,P06_59,P06_63,P07_11,P07_14,P07_18,P07_24,P07_39,P07_52,P10S2,P11S1,P1S2,P2S2,P6S2
	CP009273_1375467_T_C	0.673	0.00236	5.2e-05	-0.738	0.175	-1.65	-0.159	0.013	-0.0825	-0.495	0.292	MDS4	ACUTE1,ACUTE2,ACUTE3,ACUTE4,ACUTE5,ECOR_22x,ECOR_29,ECOR_32x,ECOR_36x,ECOR_38,ECOR_38a,ECOR_39,ECOR_46,ECOR_48x,ECOR_49x,ECOR_50,ECOR_53,ECOR_54,ECOR_56x,ECOR_59x,ECOR_62,ECOR_63,ECOR_65x,ECOR_66x,ECOR_71x,ECOR_72,P06_02,P06_04,P06_07,P06_12,P06_21,P06_26,P06_27,P06_28,P06_32,P06_33,P06_36,P06_37,P06_41,P06_42,P06_47,P06_48,P06_50,P06_52,P06_61,P06_64,P06_68,P06_72,P06_75,P06_79,P07_05,P07_07,P07…	BW25113,ECOR_01,ECOR_01a,ECOR_02a,ECOR_04,ECOR_04a,ECOR_07x,ECOR_08x,ECOR_09,ECOR_10,ECOR_11,ECOR_12,ECOR_13,ECOR_14,ECOR_19a,ECOR_20,P06_23,P06_24,P06_31,P06_39,P06_40,P06_46,P06_51,P06_53,P06_59,P06_63,P07_11,P07_14,P07_18,P07_24,P07_39,P07_52,P10S2,P11S1,P1S2,P2S2,P6S2
	CP009273_806811_C_T	0.115	0.00287	5.25e-05	-0.83	0.197	-2.05	0.0877	0.685	-0.616	-0.0289	-0.12	MDS5	ACUTE3,ECOR_36x,ECOR_38,ECOR_38a,ECOR_39,ECOR_46,ECOR_48x,ECOR_49x,P06_26,P06_28,P07_10,P07_57,P13S1	ACUTE1,ACUTE2,ACUTE4,ACUTE5,BW25113,ECOR_01,ECOR_01a,ECOR_02a,ECOR_04,ECOR_04a,ECOR_07x,ECOR_08x,ECOR_09,ECOR_10,ECOR_11,ECOR_12,ECOR_13,ECOR_14,ECOR_19a,ECOR_20,ECOR_22x,ECOR_29,ECOR_32x,ECOR_50,ECOR_53,ECOR_54,ECOR_56x,ECOR_59x,ECOR_62,ECOR_63,ECOR_65x,ECOR_66x,ECOR_71x,ECOR_72,P06_02,P06_04,P06_07,P06_12,P06_21,P06_23,P06_24,P06_27,P06_31,P06_32,P06_33,P06_36,P06_37,P06_39,P06_40,P06_41,P06_42…
	CP009273_2321813_GCAA_ACAG	0.646	0.0409	5.27e-05	0.531	0.126	-2.49	0.427	0.389	-0.29	0.32	0.695	MDS4	ACUTE1,ACUTE2,ACUTE4,ACUTE5,ECOR_14,ECOR_22x,ECOR_29,ECOR_32x,ECOR_36x,ECOR_38,ECOR_38a,ECOR_39,ECOR_46,ECOR_50,ECOR_53,ECOR_54,ECOR_56x,ECOR_62,ECOR_63,ECOR_65x,ECOR_66x,ECOR_72,P06_02,P06_04,P06_07,P06_12,P06_21,P06_23,P06_26,P06_27,P06_28,P06_31,P06_32,P06_33,P06_36,P06_37,P06_41,P06_46,P06_47,P06_48,P06_50,P06_51,P06_52,P06_53,P06_59,P06_61,P06_63,P06_64,P06_68,P06_72,P06_75,P06_79,P07_07,P07…	ACUTE3,BW25113,ECOR_01,ECOR_01a,ECOR_02a,ECOR_04,ECOR_04a,ECOR_07x,ECOR_08x,ECOR_09,ECOR_10,ECOR_11,ECOR_12,ECOR_13,ECOR_19a,ECOR_20,ECOR_48x,ECOR_49x,ECOR_59x,ECOR_71x,P06_24,P06_39,P06_40,P06_42,P07_05,P07_10,P07_11,P07_18,P07_24,P07_25,P07_39,P07_52,P13S1,P1S2,P2S2,P3S3,P4S1,P5S1,P6S2,P7S1
	CP009273_3819700_T_A	0.124	3.32e-09	5.34e-05	0.787	0.187	-2.25	0.359	-0.121	0.134	-0.00159	0.333	MDS3	P06_23,P06_26,P06_27,P06_28,P06_31,P06_46,P06_51,P06_53,P06_59,P06_63,P07_14,P07_25,P10S2,P11S1	ACUTE1,ACUTE2,ACUTE3,ACUTE4,ACUTE5,BW25113,ECOR_01,ECOR_01a,ECOR_02a,ECOR_04,ECOR_04a,ECOR_07x,ECOR_08x,ECOR_09,ECOR_10,ECOR_11,ECOR_12,ECOR_13,ECOR_14,ECOR_19a,ECOR_20,ECOR_22x,ECOR_29,ECOR_32x,ECOR_36x,ECOR_38,ECOR_38a,ECOR_39,ECOR_46,ECOR_48x,ECOR_49x,ECOR_50,ECOR_53,ECOR_54,ECOR_56x,ECOR_59x,ECOR_62,ECOR_63,ECOR_65x,ECOR_66x,ECOR_71x,ECOR_72,P06_02,P06_04,P06_07,P06_12,P06_21,P06_24,P06_32,P0…
	CP009273_4261313_G_T	0.611	0.0481	5.36e-05	-0.695	0.165	-1.72	-0.0764	-0.0886	-0.12	-0.491	0.944	NA	ACUTE1,ACUTE2,ACUTE3,ACUTE4,ACUTE5,ECOR_29,ECOR_32x,ECOR_48x,ECOR_49x,ECOR_50,ECOR_53,ECOR_54,ECOR_56x,ECOR_59x,ECOR_62,ECOR_65x,ECOR_66x,ECOR_71x,ECOR_72,P06_02,P06_04,P06_07,P06_12,P06_21,P06_26,P06_27,P06_28,P06_32,P06_33,P06_36,P06_37,P06_41,P06_47,P06_48,P06_50,P06_52,P06_61,P06_63,P06_64,P06_68,P06_72,P06_75,P06_79,P07_05,P07_07,P07_10,P07_12,P07_17,P07_20,P07_23,P07_25,P07_28,P07_30,P07_34…	BW25113,ECOR_01,ECOR_01a,ECOR_02a,ECOR_04,ECOR_04a,ECOR_07x,ECOR_08x,ECOR_09,ECOR_10,ECOR_11,ECOR_12,ECOR_13,ECOR_14,ECOR_19a,ECOR_20,ECOR_22x,ECOR_36x,ECOR_38,ECOR_38a,ECOR_39,ECOR_46,ECOR_63,P06_23,P06_24,P06_31,P06_39,P06_40,P06_42,P06_46,P06_51,P06_53,P06_59,P07_11,P07_14,P07_18,P07_24,P07_39,P07_52,P10S2,P11S1,P1S2,P2S2,P6S2
	CP009273_591403_GAATACC_CGATTCA	0.381	0.481	5.4e-05	0.827	0.196	-2.46	1.38	-0.787	-0.0918	0.00319	0.791	MDS1	ACUTE1,ACUTE2,ACUTE3,ACUTE4,ACUTE5,ECOR_32x,ECOR_36x,ECOR_38,ECOR_38a,ECOR_39,ECOR_46,ECOR_50,ECOR_53,ECOR_54,ECOR_59x,ECOR_62,ECOR_63,P06_23,P06_26,P06_27,P06_28,P06_31,P06_46,P06_47,P06_48,P06_51,P06_53,P06_59,P06_63,P06_75,P07_05,P07_07,P07_12,P07_14,P07_25,P07_30,P10S2,P11S1,P3S3,P4S1,P7S1,P8S1,P9S3	BW25113,ECOR_01,ECOR_01a,ECOR_02a,ECOR_04,ECOR_04a,ECOR_07x,ECOR_08x,ECOR_09,ECOR_10,ECOR_11,ECOR_12,ECOR_13,ECOR_14,ECOR_19a,ECOR_20,ECOR_22x,ECOR_29,ECOR_48x,ECOR_49x,ECOR_56x,ECOR_65x,ECOR_66x,ECOR_71x,ECOR_72,P06_02,P06_04,P06_07,P06_12,P06_21,P06_24,P06_32,P06_33,P06_36,P06_37,P06_39,P06_40,P06_41,P06_42,P06_50,P06_52,P06_61,P06_64,P06_68,P06_72,P06_79,P07_10,P07_11,P07_17,P07_18,P07_20,P07_…
	CP009273_1474870_T_G	0.133	0.00457	5.4e-05	0.587	0.14	-2.23	0.0533	0.618	-0.377	0.133	0.545	MDS4	ECOR_14,ECOR_56x,P06_02,P06_04,P06_12,P06_33,P06_37,P06_41,P06_61,P06_64,P07_23,P07_35,P07_37,P07_47,P07_50	ACUTE1,ACUTE2,ACUTE3,ACUTE4,ACUTE5,BW25113,ECOR_01,ECOR_01a,ECOR_02a,ECOR_04,ECOR_04a,ECOR_07x,ECOR_08x,ECOR_09,ECOR_10,ECOR_11,ECOR_12,ECOR_13,ECOR_19a,ECOR_20,ECOR_22x,ECOR_29,ECOR_32x,ECOR_36x,ECOR_38,ECOR_38a,ECOR_39,ECOR_46,ECOR_48x,ECOR_49x,ECOR_50,ECOR_53,ECOR_54,ECOR_59x,ECOR_62,ECOR_63,ECOR_65x,ECOR_66x,ECOR_71x,ECOR_72,P06_07,P06_21,P06_23,P06_24,P06_26,P06_27,P06_28,P06_31,P06_32,P06_3…
	CP009273_1302102_A_G	0.619	0.0115	5.45e-05	-0.72	0.171	-1.7	0.0424	0.302	0.124	-0.441	0.966	MDS3	ACUTE1,ACUTE2,ACUTE4,ACUTE5,ECOR_04,ECOR_04a,ECOR_29,ECOR_32x,ECOR_48x,ECOR_49x,ECOR_50,ECOR_53,ECOR_54,ECOR_56x,ECOR_59x,ECOR_62,ECOR_63,ECOR_65x,ECOR_66x,ECOR_71x,ECOR_72,P06_02,P06_04,P06_07,P06_12,P06_21,P06_24,P06_32,P06_33,P06_36,P06_37,P06_41,P06_47,P06_48,P06_50,P06_52,P06_61,P06_64,P06_68,P06_72,P06_75,P06_79,P07_05,P07_07,P07_12,P07_17,P07_18,P07_20,P07_23,P07_25,P07_28,P07_30,P07_34,P0…	ACUTE3,BW25113,ECOR_01,ECOR_01a,ECOR_02a,ECOR_07x,ECOR_08x,ECOR_09,ECOR_10,ECOR_11,ECOR_12,ECOR_13,ECOR_14,ECOR_19a,ECOR_20,ECOR_22x,ECOR_36x,ECOR_38,ECOR_38a,ECOR_39,ECOR_46,P06_23,P06_26,P06_27,P06_28,P06_31,P06_39,P06_40,P06_42,P06_46,P06_51,P06_53,P06_59,P06_63,P07_10,P07_11,P07_14,P07_24,P07_39,P07_52,P10S2,P11S1,P1S2
	CP009273_3110224_G_A	0.186	0.00232	5.45e-05	0.511	0.122	-2.24	0.0231	0.639	-0.383	0.114	0.539	MDS4	ECOR_04,ECOR_04a,ECOR_14,ECOR_22x,ECOR_56x,P06_02,P06_04,P06_27,P06_32,P06_41,P06_50,P06_52,P06_61,P07_20,P07_28,P07_34,P07_35,P07_36,P07_44,P07_47,P07_50	ACUTE1,ACUTE2,ACUTE3,ACUTE4,ACUTE5,BW25113,ECOR_01,ECOR_01a,ECOR_02a,ECOR_07x,ECOR_08x,ECOR_09,ECOR_10,ECOR_11,ECOR_12,ECOR_13,ECOR_19a,ECOR_20,ECOR_29,ECOR_32x,ECOR_36x,ECOR_38,ECOR_38a,ECOR_39,ECOR_46,ECOR_48x,ECOR_49x,ECOR_50,ECOR_53,ECOR_54,ECOR_59x,ECOR_62,ECOR_63,ECOR_65x,ECOR_66x,ECOR_71x,ECOR_72,P06_07,P06_12,P06_21,P06_23,P06_24,P06_26,P06_28,P06_31,P06_33,P06_36,P06_37,P06_39,P06_40,P06…
	CP009273_883046_A_G	0.735	0.229	5.54e-05	0.767	0.182	-2.71	0.691	0.379	-0.32	0.475	0.673	MDS4	ACUTE1,ACUTE2,ACUTE3,ACUTE4,ACUTE5,ECOR_04,ECOR_04a,ECOR_14,ECOR_29,ECOR_32x,ECOR_36x,ECOR_38,ECOR_38a,ECOR_39,ECOR_46,ECOR_50,ECOR_53,ECOR_54,ECOR_56x,ECOR_59x,ECOR_62,ECOR_63,ECOR_65x,ECOR_66x,ECOR_71x,ECOR_72,P06_02,P06_04,P06_07,P06_12,P06_21,P06_23,P06_26,P06_27,P06_28,P06_31,P06_32,P06_33,P06_36,P06_37,P06_41,P06_46,P06_47,P06_48,P06_50,P06_51,P06_52,P06_53,P06_61,P06_63,P06_64,P06_68,P06_7…	BW25113,ECOR_01,ECOR_01a,ECOR_02a,ECOR_07x,ECOR_08x,ECOR_09,ECOR_10,ECOR_11,ECOR_12,ECOR_13,ECOR_19a,ECOR_20,ECOR_22x,ECOR_48x,ECOR_49x,P06_24,P06_39,P06_40,P06_42,P06_59,P07_11,P07_18,P07_24,P07_39,P07_52,P13S1,P1S2,P2S2,P6S2
	CP009273_1173025_C_A	0.434	0.219	5.54e-05	-0.59	0.14	-1.89	-0.407	0.825	-0.537	-0.0487	0.997	MDS1	ACUTE1,ACUTE2,ACUTE3,ACUTE4,ACUTE5,ECOR_29,ECOR_32x,ECOR_48x,ECOR_49x,ECOR_50,ECOR_53,ECOR_54,ECOR_56x,ECOR_59x,ECOR_62,ECOR_63,ECOR_71x,P06_23,P06_26,P06_28,P06_31,P06_42,P06_46,P06_47,P06_48,P06_51,P06_53,P06_59,P06_63,P06_72,P06_79,P07_05,P07_07,P07_10,P07_12,P07_14,P07_17,P07_30,P07_57,P10S2,P11S1,P13S1,P2S2,P3S3,P4S1,P6S2,P7S1,P8S1,P9S3	BW25113,ECOR_01,ECOR_01a,ECOR_02a,ECOR_04,ECOR_04a,ECOR_07x,ECOR_08x,ECOR_09,ECOR_10,ECOR_11,ECOR_12,ECOR_13,ECOR_14,ECOR_19a,ECOR_20,ECOR_22x,ECOR_36x,ECOR_38,ECOR_38a,ECOR_39,ECOR_46,ECOR_65x,ECOR_66x,ECOR_72,P06_02,P06_04,P06_07,P06_12,P06_21,P06_24,P06_27,P06_32,P06_33,P06_36,P06_37,P06_39,P06_40,P06_41,P06_50,P06_52,P06_61,P06_64,P06_68,P06_75,P07_11,P07_18,P07_20,P07_23,P07_24,P07_25,P07_28…
	CP009273_6595_T_C	0.876	0.0139	5.66e-05	0.575	0.137	-2.65	0.408	0.617	-0.342	0.102	0.618	MDS3	ACUTE1,ACUTE2,ACUTE3,ACUTE4,ACUTE5,ECOR_01,ECOR_01a,ECOR_02a,ECOR_04,ECOR_04a,ECOR_07x,ECOR_08x,ECOR_10,ECOR_13,ECOR_14,ECOR_19a,ECOR_20,ECOR_22x,ECOR_29,ECOR_32x,ECOR_36x,ECOR_38,ECOR_38a,ECOR_39,ECOR_46,ECOR_50,ECOR_53,ECOR_54,ECOR_56x,ECOR_59x,ECOR_62,ECOR_63,ECOR_66x,ECOR_71x,ECOR_72,P06_02,P06_04,P06_07,P06_12,P06_21,P06_23,P06_26,P06_27,P06_28,P06_31,P06_32,P06_33,P06_36,P06_37,P06_39,P06_4…	BW25113,ECOR_09,ECOR_11,ECOR_12,ECOR_48x,ECOR_49x,ECOR_65x,P06_24,P06_40,P06_42,P13S1,P1S2,P2S2,P6S2
	CP009273_2457898_GCAGCTGAGCGCGG_ACAACTGCGCACGA	0.434	6.78e-07	5.77e-05	-0.401	0.0956	-1.97	-0.0538	0.367	-0.232	-0.099	0.444	MDS1	ACUTE1,ACUTE3,ACUTE4,ECOR_22x,ECOR_29,ECOR_32x,ECOR_36x,ECOR_38a,ECOR_39,ECOR_46,ECOR_48x,ECOR_49x,ECOR_50,ECOR_53,ECOR_54,ECOR_56x,ECOR_59x,ECOR_62,ECOR_65x,ECOR_71x,ECOR_72,P06_07,P06_33,P06_36,P06_41,P06_42,P06_47,P06_48,P06_68,P06_75,P06_79,P07_05,P07_07,P07_10,P07_12,P07_17,P07_23,P07_25,P07_30,P07_34,P07_44,P07_57,P13S1,P2S2,P3S3,P4S1,P6S2,P7S1,P9S3	ACUTE2,ACUTE5,BW25113,ECOR_01,ECOR_01a,ECOR_02a,ECOR_04,ECOR_04a,ECOR_07x,ECOR_08x,ECOR_09,ECOR_10,ECOR_11,ECOR_12,ECOR_13,ECOR_14,ECOR_19a,ECOR_20,ECOR_38,ECOR_63,ECOR_66x,P06_02,P06_04,P06_12,P06_21,P06_23,P06_24,P06_26,P06_27,P06_28,P06_31,P06_32,P06_37,P06_39,P06_40,P06_46,P06_50,P06_51,P06_52,P06_53,P06_59,P06_61,P06_63,P06_64,P06_72,P07_11,P07_14,P07_18,P07_20,P07_24,P07_28,P07_35,P07_36,P0…
	CP009273_4224030_CGTA_TGTT	0.31	0.458	5.77e-05	0.864	0.206	-2.42	1.38	-0.498	-0.508	-0.025	0.972	MDS1	ACUTE1,ACUTE2,ACUTE4,ACUTE5,ECOR_14,ECOR_32x,ECOR_36x,ECOR_38,ECOR_38a,ECOR_39,ECOR_46,ECOR_50,ECOR_53,ECOR_54,ECOR_59x,ECOR_62,ECOR_63,P06_27,P06_47,P06_48,P06_51,P06_53,P06_63,P06_75,P07_05,P07_07,P07_12,P07_25,P07_30,P07_57,P3S3,P4S1,P7S1,P8S1,P9S3	ACUTE3,BW25113,ECOR_01,ECOR_01a,ECOR_02a,ECOR_04,ECOR_04a,ECOR_07x,ECOR_08x,ECOR_09,ECOR_10,ECOR_11,ECOR_12,ECOR_13,ECOR_19a,ECOR_20,ECOR_22x,ECOR_29,ECOR_48x,ECOR_49x,ECOR_56x,ECOR_65x,ECOR_66x,ECOR_71x,ECOR_72,P06_02,P06_04,P06_07,P06_12,P06_21,P06_23,P06_24,P06_26,P06_28,P06_31,P06_32,P06_33,P06_36,P06_37,P06_39,P06_40,P06_41,P06_42,P06_46,P06_50,P06_52,P06_59,P06_61,P06_64,P06_68,P06_72,P06_7…
	CP009273_4034825_C_T	0.363	0.000147	5.88e-05	0.642	0.153	-2.38	-0.138	0.823	-0.148	0.38	0.355	MDS4	ECOR_56x,ECOR_65x,ECOR_66x,ECOR_72,P06_02,P06_04,P06_07,P06_12,P06_23,P06_31,P06_32,P06_33,P06_36,P06_37,P06_41,P06_46,P06_50,P06_51,P06_52,P06_53,P06_59,P06_61,P06_63,P06_64,P06_68,P07_14,P07_17,P07_20,P07_23,P07_28,P07_34,P07_35,P07_36,P07_37,P07_44,P07_47,P07_50,P07_63,P10S2,P11S1,P5S1	ACUTE1,ACUTE2,ACUTE3,ACUTE4,ACUTE5,BW25113,ECOR_01,ECOR_01a,ECOR_02a,ECOR_04,ECOR_04a,ECOR_07x,ECOR_08x,ECOR_09,ECOR_10,ECOR_11,ECOR_12,ECOR_13,ECOR_14,ECOR_19a,ECOR_20,ECOR_22x,ECOR_29,ECOR_32x,ECOR_36x,ECOR_38,ECOR_38a,ECOR_39,ECOR_46,ECOR_48x,ECOR_49x,ECOR_50,ECOR_53,ECOR_54,ECOR_59x,ECOR_62,ECOR_63,ECOR_71x,P06_21,P06_24,P06_26,P06_27,P06_28,P06_39,P06_40,P06_42,P06_47,P06_48,P06_72,P06_75,P0…
	CP009273_4034840_G_T	0.363	0.000147	5.88e-05	0.642	0.153	-2.38	-0.138	0.823	-0.148	0.38	0.355	MDS4	ECOR_56x,ECOR_65x,ECOR_66x,ECOR_72,P06_02,P06_04,P06_07,P06_12,P06_23,P06_31,P06_32,P06_33,P06_36,P06_37,P06_41,P06_46,P06_50,P06_51,P06_52,P06_53,P06_59,P06_61,P06_63,P06_64,P06_68,P07_14,P07_17,P07_20,P07_23,P07_28,P07_34,P07_35,P07_36,P07_37,P07_44,P07_47,P07_50,P07_63,P10S2,P11S1,P5S1	ACUTE1,ACUTE2,ACUTE3,ACUTE4,ACUTE5,BW25113,ECOR_01,ECOR_01a,ECOR_02a,ECOR_04,ECOR_04a,ECOR_07x,ECOR_08x,ECOR_09,ECOR_10,ECOR_11,ECOR_12,ECOR_13,ECOR_14,ECOR_19a,ECOR_20,ECOR_22x,ECOR_29,ECOR_32x,ECOR_36x,ECOR_38,ECOR_38a,ECOR_39,ECOR_46,ECOR_48x,ECOR_49x,ECOR_50,ECOR_53,ECOR_54,ECOR_59x,ECOR_62,ECOR_63,ECOR_71x,P06_21,P06_24,P06_26,P06_27,P06_28,P06_39,P06_40,P06_42,P06_47,P06_48,P06_72,P06_75,P0…
	CP009273_4035198_A_G	0.363	0.000147	5.88e-05	0.642	0.153	-2.38	-0.138	0.823	-0.148	0.38	0.355	MDS4	ECOR_56x,ECOR_65x,ECOR_66x,ECOR_72,P06_02,P06_04,P06_07,P06_12,P06_23,P06_31,P06_32,P06_33,P06_36,P06_37,P06_41,P06_46,P06_50,P06_51,P06_52,P06_53,P06_59,P06_61,P06_63,P06_64,P06_68,P07_14,P07_17,P07_20,P07_23,P07_28,P07_34,P07_35,P07_36,P07_37,P07_44,P07_47,P07_50,P07_63,P10S2,P11S1,P5S1	ACUTE1,ACUTE2,ACUTE3,ACUTE4,ACUTE5,BW25113,ECOR_01,ECOR_01a,ECOR_02a,ECOR_04,ECOR_04a,ECOR_07x,ECOR_08x,ECOR_09,ECOR_10,ECOR_11,ECOR_12,ECOR_13,ECOR_14,ECOR_19a,ECOR_20,ECOR_22x,ECOR_29,ECOR_32x,ECOR_36x,ECOR_38,ECOR_38a,ECOR_39,ECOR_46,ECOR_48x,ECOR_49x,ECOR_50,ECOR_53,ECOR_54,ECOR_59x,ECOR_62,ECOR_63,ECOR_71x,P06_21,P06_24,P06_26,P06_27,P06_28,P06_39,P06_40,P06_42,P06_47,P06_48,P06_72,P06_75,P0…
	CP009273_107659_T_C	0.549	0.0148	5.95e-05	-0.669	0.16	-1.78	0.0325	0.378	0.0152	-0.462	0.891	MDS1	ACUTE1,ACUTE2,ACUTE4,ACUTE5,ECOR_29,ECOR_32x,ECOR_48x,ECOR_49x,ECOR_50,ECOR_53,ECOR_54,ECOR_56x,ECOR_59x,ECOR_62,ECOR_65x,ECOR_66x,ECOR_72,P06_02,P06_04,P06_07,P06_12,P06_21,P06_24,P06_32,P06_33,P06_36,P06_37,P06_41,P06_47,P06_48,P06_50,P06_52,P06_61,P06_64,P06_68,P06_72,P06_75,P07_05,P07_07,P07_10,P07_12,P07_17,P07_20,P07_23,P07_28,P07_30,P07_34,P07_35,P07_36,P07_37,P07_44,P07_47,P07_50,P07_57,P…	ACUTE3,BW25113,ECOR_01,ECOR_01a,ECOR_02a,ECOR_04,ECOR_04a,ECOR_07x,ECOR_08x,ECOR_09,ECOR_10,ECOR_11,ECOR_12,ECOR_13,ECOR_14,ECOR_19a,ECOR_20,ECOR_22x,ECOR_36x,ECOR_38,ECOR_38a,ECOR_39,ECOR_46,ECOR_63,ECOR_71x,P06_23,P06_26,P06_27,P06_28,P06_31,P06_39,P06_40,P06_42,P06_46,P06_51,P06_53,P06_59,P06_63,P06_79,P07_11,P07_14,P07_18,P07_24,P07_25,P07_39,P07_52,P10S2,P11S1,P1S2,P2S2,P6S2
	CP009273_875472_A_G	0.142	0.0296	6e-05	0.753	0.18	-2.26	0.408	-0.201	0.074	-0.00301	1.05	MDS5	ECOR_36x,ECOR_38,ECOR_38a,ECOR_39,ECOR_46,P06_23,P06_31,P06_46,P06_51,P06_53,P06_59,P06_63,P07_14,P07_25,P10S2,P11S1	ACUTE1,ACUTE2,ACUTE3,ACUTE4,ACUTE5,BW25113,ECOR_01,ECOR_01a,ECOR_02a,ECOR_04,ECOR_04a,ECOR_07x,ECOR_08x,ECOR_09,ECOR_10,ECOR_11,ECOR_12,ECOR_13,ECOR_14,ECOR_19a,ECOR_20,ECOR_22x,ECOR_29,ECOR_32x,ECOR_48x,ECOR_49x,ECOR_50,ECOR_53,ECOR_54,ECOR_56x,ECOR_59x,ECOR_62,ECOR_63,ECOR_65x,ECOR_66x,ECOR_71x,ECOR_72,P06_02,P06_04,P06_07,P06_12,P06_21,P06_24,P06_26,P06_27,P06_28,P06_32,P06_33,P06_36,P06_37,P0…
	CP009273_1320253_T_C	0.425	0.743	6.05e-05	1.7	0.406	-2.87	2.69	-2.12	0.433	0.013	0.91	MDS4	ACUTE1,ACUTE2,ACUTE3,ACUTE4,ACUTE5,ECOR_14,ECOR_32x,ECOR_36x,ECOR_38,ECOR_38a,ECOR_39,ECOR_46,ECOR_48x,ECOR_49x,ECOR_50,ECOR_53,ECOR_54,ECOR_59x,ECOR_62,ECOR_63,P06_23,P06_26,P06_28,P06_31,P06_46,P06_47,P06_48,P06_51,P06_53,P06_59,P06_63,P06_75,P07_05,P07_07,P07_10,P07_12,P07_14,P07_25,P07_30,P07_57,P10S2,P11S1,P13S1,P3S3,P4S1,P7S1,P8S1,P9S3	BW25113,ECOR_01,ECOR_01a,ECOR_02a,ECOR_04,ECOR_04a,ECOR_07x,ECOR_08x,ECOR_09,ECOR_10,ECOR_11,ECOR_12,ECOR_13,ECOR_19a,ECOR_20,ECOR_22x,ECOR_29,ECOR_56x,ECOR_65x,ECOR_66x,ECOR_71x,ECOR_72,P06_02,P06_04,P06_07,P06_12,P06_21,P06_24,P06_27,P06_32,P06_33,P06_36,P06_37,P06_39,P06_40,P06_41,P06_42,P06_50,P06_52,P06_61,P06_64,P06_68,P06_72,P06_79,P07_11,P07_17,P07_18,P07_20,P07_23,P07_24,P07_28,P07_34,P0…
	CP009273_1533911_C_T	0.425	0.743	6.05e-05	1.7	0.406	-2.87	2.69	-2.12	0.433	0.013	0.91	MDS4	ACUTE1,ACUTE2,ACUTE3,ACUTE4,ACUTE5,ECOR_14,ECOR_32x,ECOR_36x,ECOR_38,ECOR_38a,ECOR_39,ECOR_46,ECOR_48x,ECOR_49x,ECOR_50,ECOR_53,ECOR_54,ECOR_59x,ECOR_62,ECOR_63,P06_23,P06_26,P06_28,P06_31,P06_46,P06_47,P06_48,P06_51,P06_53,P06_59,P06_63,P06_75,P07_05,P07_07,P07_10,P07_12,P07_14,P07_25,P07_30,P07_57,P10S2,P11S1,P13S1,P3S3,P4S1,P7S1,P8S1,P9S3	BW25113,ECOR_01,ECOR_01a,ECOR_02a,ECOR_04,ECOR_04a,ECOR_07x,ECOR_08x,ECOR_09,ECOR_10,ECOR_11,ECOR_12,ECOR_13,ECOR_19a,ECOR_20,ECOR_22x,ECOR_29,ECOR_56x,ECOR_65x,ECOR_66x,ECOR_71x,ECOR_72,P06_02,P06_04,P06_07,P06_12,P06_21,P06_24,P06_27,P06_32,P06_33,P06_36,P06_37,P06_39,P06_40,P06_41,P06_42,P06_50,P06_52,P06_61,P06_64,P06_68,P06_72,P06_79,P07_11,P07_17,P07_18,P07_20,P07_23,P07_24,P07_28,P07_34,P0…
	CP009273_2533118_G_A	0.425	0.743	6.05e-05	1.7	0.406	-2.87	2.69	-2.12	0.433	0.013	0.91	MDS4	ACUTE1,ACUTE2,ACUTE3,ACUTE4,ACUTE5,ECOR_14,ECOR_32x,ECOR_36x,ECOR_38,ECOR_38a,ECOR_39,ECOR_46,ECOR_48x,ECOR_49x,ECOR_50,ECOR_53,ECOR_54,ECOR_59x,ECOR_62,ECOR_63,P06_23,P06_26,P06_28,P06_31,P06_46,P06_47,P06_48,P06_51,P06_53,P06_59,P06_63,P06_75,P07_05,P07_07,P07_10,P07_12,P07_14,P07_25,P07_30,P07_57,P10S2,P11S1,P13S1,P3S3,P4S1,P7S1,P8S1,P9S3	BW25113,ECOR_01,ECOR_01a,ECOR_02a,ECOR_04,ECOR_04a,ECOR_07x,ECOR_08x,ECOR_09,ECOR_10,ECOR_11,ECOR_12,ECOR_13,ECOR_19a,ECOR_20,ECOR_22x,ECOR_29,ECOR_56x,ECOR_65x,ECOR_66x,ECOR_71x,ECOR_72,P06_02,P06_04,P06_07,P06_12,P06_21,P06_24,P06_27,P06_32,P06_33,P06_36,P06_37,P06_39,P06_40,P06_41,P06_42,P06_50,P06_52,P06_61,P06_64,P06_68,P06_72,P06_79,P07_11,P07_17,P07_18,P07_20,P07_23,P07_24,P07_28,P07_34,P0…
	CP009273_889521_T_A	0.46	0.378	6.06e-05	0.536	0.128	-2.4	0.561	0.529	-0.634	0.209	0.343	MDS4	ACUTE1,ACUTE2,ACUTE4,ACUTE5,ECOR_04,ECOR_04a,ECOR_14,ECOR_32x,ECOR_50,ECOR_53,ECOR_54,ECOR_56x,ECOR_59x,ECOR_62,ECOR_63,ECOR_65x,P06_02,P06_04,P06_12,P06_21,P06_27,P06_32,P06_33,P06_37,P06_41,P06_47,P06_48,P06_50,P06_52,P06_64,P06_68,P06_75,P07_05,P07_07,P07_12,P07_17,P07_20,P07_23,P07_25,P07_28,P07_30,P07_34,P07_35,P07_37,P07_44,P07_47,P07_50,P3S3,P4S1,P7S1,P8S1,P9S3	ACUTE3,BW25113,ECOR_01,ECOR_01a,ECOR_02a,ECOR_07x,ECOR_08x,ECOR_09,ECOR_10,ECOR_11,ECOR_12,ECOR_13,ECOR_19a,ECOR_20,ECOR_22x,ECOR_29,ECOR_36x,ECOR_38,ECOR_38a,ECOR_39,ECOR_46,ECOR_48x,ECOR_49x,ECOR_66x,ECOR_71x,ECOR_72,P06_07,P06_23,P06_24,P06_26,P06_28,P06_31,P06_36,P06_39,P06_40,P06_42,P06_46,P06_51,P06_53,P06_59,P06_61,P06_63,P06_72,P06_79,P07_10,P07_11,P07_14,P07_18,P07_24,P07_36,P07_39,P07_5…
	CP009273_4615692_C_T	0.504	0.119	6.08e-05	0.596	0.143	-2.45	0.911	-0.828	-0.167	-0.161	0.664	NA	ACUTE1,ACUTE2,ACUTE3,ACUTE4,ACUTE5,ECOR_07x,ECOR_08x,ECOR_13,ECOR_14,ECOR_19a,ECOR_20,ECOR_22x,ECOR_32x,ECOR_36x,ECOR_38,ECOR_38a,ECOR_39,ECOR_46,ECOR_50,ECOR_53,ECOR_54,ECOR_59x,ECOR_62,ECOR_63,P06_23,P06_24,P06_26,P06_28,P06_31,P06_46,P06_47,P06_48,P06_51,P06_53,P06_59,P06_63,P06_75,P07_05,P07_07,P07_10,P07_11,P07_12,P07_14,P07_24,P07_25,P07_30,P07_39,P07_52,P07_57,P10S2,P11S1,P13S1,P3S3,P4S1,P…	BW25113,ECOR_01,ECOR_01a,ECOR_02a,ECOR_04,ECOR_04a,ECOR_09,ECOR_10,ECOR_11,ECOR_12,ECOR_29,ECOR_48x,ECOR_49x,ECOR_56x,ECOR_65x,ECOR_66x,ECOR_71x,ECOR_72,P06_02,P06_04,P06_07,P06_12,P06_21,P06_27,P06_32,P06_33,P06_36,P06_37,P06_39,P06_40,P06_41,P06_42,P06_50,P06_52,P06_61,P06_64,P06_68,P06_72,P06_79,P07_17,P07_18,P07_20,P07_23,P07_28,P07_34,P07_35,P07_36,P07_37,P07_44,P07_47,P07_50,P07_63,P1S2,P2S…
	CP009273_670947_T_C	0.142	7.82e-05	6.23e-05	0.577	0.138	-2.23	0.413	0.00592	-0.0984	-0.0177	0.378	MDS5	ACUTE1,ECOR_04a,ECOR_63,P06_23,P06_27,P06_31,P06_46,P06_51,P06_53,P06_63,P07_05,P07_14,P10S2,P11S1,P8S1,P9S3	ACUTE2,ACUTE3,ACUTE4,ACUTE5,BW25113,ECOR_01,ECOR_01a,ECOR_02a,ECOR_04,ECOR_07x,ECOR_08x,ECOR_09,ECOR_10,ECOR_11,ECOR_12,ECOR_13,ECOR_14,ECOR_19a,ECOR_20,ECOR_22x,ECOR_29,ECOR_32x,ECOR_36x,ECOR_38,ECOR_38a,ECOR_39,ECOR_46,ECOR_48x,ECOR_49x,ECOR_50,ECOR_53,ECOR_54,ECOR_56x,ECOR_59x,ECOR_62,ECOR_65x,ECOR_66x,ECOR_71x,ECOR_72,P06_02,P06_04,P06_07,P06_12,P06_21,P06_24,P06_26,P06_28,P06_32,P06_33,P06_3…
	CP009273_1110793_G_A	0.133	8.23e-08	6.34e-05	0.649	0.156	-2.23	0.286	0.0596	0.0122	0.0357	0.391	MDS3	ACUTE3,P06_23,P06_31,P06_46,P06_51,P06_53,P06_59,P06_63,P07_05,P07_14,P07_28,P07_35,P07_37,P10S2,P11S1	ACUTE1,ACUTE2,ACUTE4,ACUTE5,BW25113,ECOR_01,ECOR_01a,ECOR_02a,ECOR_04,ECOR_04a,ECOR_07x,ECOR_08x,ECOR_09,ECOR_10,ECOR_11,ECOR_12,ECOR_13,ECOR_14,ECOR_19a,ECOR_20,ECOR_22x,ECOR_29,ECOR_32x,ECOR_36x,ECOR_38,ECOR_38a,ECOR_39,ECOR_46,ECOR_48x,ECOR_49x,ECOR_50,ECOR_53,ECOR_54,ECOR_56x,ECOR_59x,ECOR_62,ECOR_63,ECOR_65x,ECOR_66x,ECOR_71x,ECOR_72,P06_02,P06_04,P06_07,P06_12,P06_21,P06_24,P06_26,P06_27,P0…
	CP009273_1110803_ACCG_GCCC	0.133	8.23e-08	6.34e-05	0.649	0.156	-2.23	0.286	0.0596	0.0122	0.0357	0.391	MDS3	ACUTE3,P06_23,P06_31,P06_46,P06_51,P06_53,P06_59,P06_63,P07_05,P07_14,P07_28,P07_35,P07_37,P10S2,P11S1	ACUTE1,ACUTE2,ACUTE4,ACUTE5,BW25113,ECOR_01,ECOR_01a,ECOR_02a,ECOR_04,ECOR_04a,ECOR_07x,ECOR_08x,ECOR_09,ECOR_10,ECOR_11,ECOR_12,ECOR_13,ECOR_14,ECOR_19a,ECOR_20,ECOR_22x,ECOR_29,ECOR_32x,ECOR_36x,ECOR_38,ECOR_38a,ECOR_39,ECOR_46,ECOR_48x,ECOR_49x,ECOR_50,ECOR_53,ECOR_54,ECOR_56x,ECOR_59x,ECOR_62,ECOR_63,ECOR_65x,ECOR_66x,ECOR_71x,ECOR_72,P06_02,P06_04,P06_07,P06_12,P06_21,P06_24,P06_26,P06_27,P0…
	CP009273_993320_A_G	0.327	0.25	6.4e-05	-0.774	0.186	-1.89	0.796	-0.642	-0.236	-0.508	0.663	MDS4	ECOR_29,ECOR_48x,ECOR_49x,ECOR_56x,ECOR_65x,ECOR_66x,ECOR_71x,ECOR_72,P06_02,P06_04,P06_07,P06_12,P06_21,P06_32,P06_33,P06_36,P06_37,P06_41,P06_50,P06_52,P06_61,P06_68,P06_72,P06_79,P07_17,P07_20,P07_23,P07_28,P07_34,P07_35,P07_36,P07_37,P07_44,P07_47,P07_63,P13S1,P5S1	ACUTE1,ACUTE2,ACUTE3,ACUTE4,ACUTE5,BW25113,ECOR_01,ECOR_01a,ECOR_02a,ECOR_04,ECOR_04a,ECOR_07x,ECOR_08x,ECOR_09,ECOR_10,ECOR_11,ECOR_12,ECOR_13,ECOR_14,ECOR_19a,ECOR_20,ECOR_22x,ECOR_32x,ECOR_36x,ECOR_38,ECOR_38a,ECOR_39,ECOR_46,ECOR_50,ECOR_53,ECOR_54,ECOR_59x,ECOR_62,ECOR_63,P06_23,P06_24,P06_26,P06_27,P06_28,P06_31,P06_39,P06_40,P06_42,P06_46,P06_47,P06_48,P06_51,P06_53,P06_59,P06_63,P06_64,P0…
	CP009273_1799594_G_A	0.23	0.333	6.5e-05	1.72	0.414	-2.55	2.34	-0.68	-1.05	-0.0413	-0.0792	NA	ACUTE1,ACUTE2,ACUTE4,ACUTE5,ECOR_14,ECOR_32x,ECOR_50,ECOR_53,ECOR_54,ECOR_59x,ECOR_62,ECOR_63,P06_47,P06_48,P06_75,P07_05,P07_07,P07_12,P07_25,P07_30,P07_57,P3S3,P4S1,P7S1,P8S1,P9S3	ACUTE3,BW25113,ECOR_01,ECOR_01a,ECOR_02a,ECOR_04,ECOR_04a,ECOR_07x,ECOR_08x,ECOR_09,ECOR_10,ECOR_11,ECOR_12,ECOR_13,ECOR_19a,ECOR_20,ECOR_22x,ECOR_29,ECOR_36x,ECOR_38,ECOR_38a,ECOR_39,ECOR_46,ECOR_48x,ECOR_49x,ECOR_56x,ECOR_65x,ECOR_66x,ECOR_71x,ECOR_72,P06_02,P06_04,P06_07,P06_12,P06_21,P06_23,P06_24,P06_26,P06_27,P06_28,P06_31,P06_32,P06_33,P06_36,P06_37,P06_39,P06_40,P06_41,P06_42,P06_46,P06_5…
	CP009273_2395289_G_A	0.23	0.333	6.5e-05	1.72	0.414	-2.55	2.34	-0.68	-1.05	-0.0413	-0.0792	NA	ACUTE1,ACUTE2,ACUTE4,ACUTE5,ECOR_14,ECOR_32x,ECOR_50,ECOR_53,ECOR_54,ECOR_59x,ECOR_62,ECOR_63,P06_47,P06_48,P06_75,P07_05,P07_07,P07_12,P07_25,P07_30,P07_57,P3S3,P4S1,P7S1,P8S1,P9S3	ACUTE3,BW25113,ECOR_01,ECOR_01a,ECOR_02a,ECOR_04,ECOR_04a,ECOR_07x,ECOR_08x,ECOR_09,ECOR_10,ECOR_11,ECOR_12,ECOR_13,ECOR_19a,ECOR_20,ECOR_22x,ECOR_29,ECOR_36x,ECOR_38,ECOR_38a,ECOR_39,ECOR_46,ECOR_48x,ECOR_49x,ECOR_56x,ECOR_65x,ECOR_66x,ECOR_71x,ECOR_72,P06_02,P06_04,P06_07,P06_12,P06_21,P06_23,P06_24,P06_26,P06_27,P06_28,P06_31,P06_32,P06_33,P06_36,P06_37,P06_39,P06_40,P06_41,P06_42,P06_46,P06_5…
	CP009273_2536378_A_G	0.23	0.333	6.5e-05	1.72	0.414	-2.55	2.34	-0.68	-1.05	-0.0413	-0.0792	NA	ACUTE1,ACUTE2,ACUTE4,ACUTE5,ECOR_14,ECOR_32x,ECOR_50,ECOR_53,ECOR_54,ECOR_59x,ECOR_62,ECOR_63,P06_47,P06_48,P06_75,P07_05,P07_07,P07_12,P07_25,P07_30,P07_57,P3S3,P4S1,P7S1,P8S1,P9S3	ACUTE3,BW25113,ECOR_01,ECOR_01a,ECOR_02a,ECOR_04,ECOR_04a,ECOR_07x,ECOR_08x,ECOR_09,ECOR_10,ECOR_11,ECOR_12,ECOR_13,ECOR_19a,ECOR_20,ECOR_22x,ECOR_29,ECOR_36x,ECOR_38,ECOR_38a,ECOR_39,ECOR_46,ECOR_48x,ECOR_49x,ECOR_56x,ECOR_65x,ECOR_66x,ECOR_71x,ECOR_72,P06_02,P06_04,P06_07,P06_12,P06_21,P06_23,P06_24,P06_26,P06_27,P06_28,P06_31,P06_32,P06_33,P06_36,P06_37,P06_39,P06_40,P06_41,P06_42,P06_46,P06_5…
	CP009273_3903057_C_A	0.177	0.013	6.59e-05	0.774	0.186	-2.29	0.469	-0.318	0.182	0.00142	1.03	MDS3	ACUTE3,ECOR_36x,ECOR_38,ECOR_38a,ECOR_39,ECOR_46,P06_23,P06_26,P06_28,P06_31,P06_46,P06_51,P06_53,P06_59,P06_63,P06_75,P07_14,P07_25,P10S2,P11S1	ACUTE1,ACUTE2,ACUTE4,ACUTE5,BW25113,ECOR_01,ECOR_01a,ECOR_02a,ECOR_04,ECOR_04a,ECOR_07x,ECOR_08x,ECOR_09,ECOR_10,ECOR_11,ECOR_12,ECOR_13,ECOR_14,ECOR_19a,ECOR_20,ECOR_22x,ECOR_29,ECOR_32x,ECOR_48x,ECOR_49x,ECOR_50,ECOR_53,ECOR_54,ECOR_56x,ECOR_59x,ECOR_62,ECOR_63,ECOR_65x,ECOR_66x,ECOR_71x,ECOR_72,P06_02,P06_04,P06_07,P06_12,P06_21,P06_24,P06_27,P06_32,P06_33,P06_36,P06_37,P06_39,P06_40,P06_41,P0…
	CP009273_4780_T_C	0.584	3e-06	6.66e-05	0.511	0.123	-2.45	-0.233	0.967	-0.161	0.11	0.338	MDS4	ACUTE3,ECOR_01,ECOR_01a,ECOR_04,ECOR_04a,ECOR_07x,ECOR_08x,ECOR_10,ECOR_13,ECOR_14,ECOR_19a,ECOR_20,ECOR_22x,ECOR_29,ECOR_49x,ECOR_56x,ECOR_65x,ECOR_66x,ECOR_72,P06_02,P06_04,P06_07,P06_12,P06_21,P06_23,P06_27,P06_31,P06_32,P06_33,P06_36,P06_37,P06_39,P06_41,P06_46,P06_50,P06_51,P06_52,P06_53,P06_61,P06_63,P06_64,P06_68,P06_75,P06_79,P07_10,P07_11,P07_14,P07_17,P07_20,P07_23,P07_24,P07_28,P07_34,…	ACUTE1,ACUTE2,ACUTE4,ACUTE5,BW25113,ECOR_02a,ECOR_09,ECOR_11,ECOR_12,ECOR_32x,ECOR_36x,ECOR_38,ECOR_38a,ECOR_39,ECOR_46,ECOR_48x,ECOR_50,ECOR_53,ECOR_54,ECOR_59x,ECOR_62,ECOR_63,ECOR_71x,P06_24,P06_26,P06_28,P06_40,P06_42,P06_47,P06_48,P06_59,P06_72,P07_05,P07_07,P07_12,P07_18,P07_25,P07_30,P07_57,P1S2,P2S2,P3S3,P4S1,P6S2,P7S1,P8S1,P9S3
	CP009273_4218162_C_T	0.274	0.00326	6.77e-05	-0.762	0.184	-1.94	-0.618	1.5	-0.19	-0.0286	0.908	MDS1	ACUTE1,ACUTE2,ACUTE4,ACUTE5,ECOR_32x,ECOR_48x,ECOR_49x,ECOR_50,ECOR_53,ECOR_54,ECOR_59x,ECOR_62,P06_24,P06_26,P06_28,P06_47,P06_48,P06_75,P07_05,P07_07,P07_10,P07_12,P07_25,P07_30,P07_57,P13S1,P3S3,P4S1,P7S1,P8S1,P9S3	ACUTE3,BW25113,ECOR_01,ECOR_01a,ECOR_02a,ECOR_04,ECOR_04a,ECOR_07x,ECOR_08x,ECOR_09,ECOR_10,ECOR_11,ECOR_12,ECOR_13,ECOR_14,ECOR_19a,ECOR_20,ECOR_22x,ECOR_29,ECOR_36x,ECOR_38,ECOR_38a,ECOR_39,ECOR_46,ECOR_56x,ECOR_63,ECOR_65x,ECOR_66x,ECOR_71x,ECOR_72,P06_02,P06_04,P06_07,P06_12,P06_21,P06_23,P06_27,P06_31,P06_32,P06_33,P06_36,P06_37,P06_39,P06_40,P06_41,P06_42,P06_46,P06_50,P06_51,P06_52,P06_53,…
	CP009273_1025210_CTCAGA_TTCATT	0.115	1.7e-08	6.91e-05	0.744	0.18	-2.23	0.387	-0.0784	0.0599	-0.0026	0.344	MDS3	ACUTE3,P06_23,P06_31,P06_46,P06_51,P06_53,P06_59,P06_63,P06_75,P07_14,P07_25,P10S2,P11S1	ACUTE1,ACUTE2,ACUTE4,ACUTE5,BW25113,ECOR_01,ECOR_01a,ECOR_02a,ECOR_04,ECOR_04a,ECOR_07x,ECOR_08x,ECOR_09,ECOR_10,ECOR_11,ECOR_12,ECOR_13,ECOR_14,ECOR_19a,ECOR_20,ECOR_22x,ECOR_29,ECOR_32x,ECOR_36x,ECOR_38,ECOR_38a,ECOR_39,ECOR_46,ECOR_48x,ECOR_49x,ECOR_50,ECOR_53,ECOR_54,ECOR_56x,ECOR_59x,ECOR_62,ECOR_63,ECOR_65x,ECOR_66x,ECOR_71x,ECOR_72,P06_02,P06_04,P06_07,P06_12,P06_21,P06_24,P06_26,P06_27,P0…
	CP009273_209972_C_T	0.115	0.00286	6.96e-05	-0.814	0.197	-2.05	0.0886	0.675	-0.609	-0.0286	-0.105	MDS5	ACUTE3,ECOR_36x,ECOR_38,ECOR_38a,ECOR_39,ECOR_46,ECOR_48x,ECOR_49x,P06_26,P06_28,P07_10,P13S1,P7S1	ACUTE1,ACUTE2,ACUTE4,ACUTE5,BW25113,ECOR_01,ECOR_01a,ECOR_02a,ECOR_04,ECOR_04a,ECOR_07x,ECOR_08x,ECOR_09,ECOR_10,ECOR_11,ECOR_12,ECOR_13,ECOR_14,ECOR_19a,ECOR_20,ECOR_22x,ECOR_29,ECOR_32x,ECOR_50,ECOR_53,ECOR_54,ECOR_56x,ECOR_59x,ECOR_62,ECOR_63,ECOR_65x,ECOR_66x,ECOR_71x,ECOR_72,P06_02,P06_04,P06_07,P06_12,P06_21,P06_23,P06_24,P06_27,P06_31,P06_32,P06_33,P06_36,P06_37,P06_39,P06_40,P06_41,P06_42…
	CP009273_2725514_G_A	0.115	0.00308	7.06e-05	-0.812	0.196	-2.06	0.145	0.641	-0.617	-0.0382	-0.109	NA	ACUTE3,ECOR_36x,ECOR_38,ECOR_38a,ECOR_39,ECOR_46,ECOR_48x,ECOR_49x,ECOR_72,P06_26,P06_28,P07_10,P13S1	ACUTE1,ACUTE2,ACUTE4,ACUTE5,BW25113,ECOR_01,ECOR_01a,ECOR_02a,ECOR_04,ECOR_04a,ECOR_07x,ECOR_08x,ECOR_09,ECOR_10,ECOR_11,ECOR_12,ECOR_13,ECOR_14,ECOR_19a,ECOR_20,ECOR_22x,ECOR_29,ECOR_32x,ECOR_50,ECOR_53,ECOR_54,ECOR_56x,ECOR_59x,ECOR_62,ECOR_63,ECOR_65x,ECOR_66x,ECOR_71x,P06_02,P06_04,P06_07,P06_12,P06_21,P06_23,P06_24,P06_27,P06_31,P06_32,P06_33,P06_36,P06_37,P06_39,P06_40,P06_41,P06_42,P06_46,…
	CP009273_1612818_A_G	0.133	1.15e-07	7.12e-05	0.718	0.174	-2.24	0.305	-0.672	0.0264	-0.00279	0.325	MDS5	ACUTE3,ECOR_63,P06_23,P06_24,P06_27,P06_31,P06_46,P06_51,P06_53,P06_63,P07_10,P07_14,P07_25,P10S2,P11S1	ACUTE1,ACUTE2,ACUTE4,ACUTE5,BW25113,ECOR_01,ECOR_01a,ECOR_02a,ECOR_04,ECOR_04a,ECOR_07x,ECOR_08x,ECOR_09,ECOR_10,ECOR_11,ECOR_12,ECOR_13,ECOR_14,ECOR_19a,ECOR_20,ECOR_22x,ECOR_29,ECOR_32x,ECOR_36x,ECOR_38,ECOR_38a,ECOR_39,ECOR_46,ECOR_48x,ECOR_49x,ECOR_50,ECOR_53,ECOR_54,ECOR_56x,ECOR_59x,ECOR_62,ECOR_65x,ECOR_66x,ECOR_71x,ECOR_72,P06_02,P06_04,P06_07,P06_12,P06_21,P06_26,P06_28,P06_32,P06_33,P06…
	CP009273_2011588_C_T	0.496	0.0508	7.14e-05	0.467	0.113	-2.38	0.73	-0.0829	-0.194	-0.114	0.679	MDS4	ACUTE1,ACUTE2,ACUTE4,ACUTE5,ECOR_01,ECOR_01a,ECOR_11,ECOR_12,ECOR_14,ECOR_19a,ECOR_32x,ECOR_36x,ECOR_38,ECOR_38a,ECOR_39,ECOR_46,ECOR_50,ECOR_53,ECOR_54,ECOR_62,ECOR_63,P06_23,P06_26,P06_28,P06_31,P06_39,P06_40,P06_46,P06_47,P06_48,P06_51,P06_53,P06_59,P06_61,P06_63,P06_75,P07_05,P07_07,P07_10,P07_12,P07_14,P07_24,P07_25,P07_28,P07_30,P07_37,P07_52,P07_57,P10S2,P11S1,P13S1,P2S2,P3S3,P7S1,P8S1,P9S3	ACUTE3,BW25113,ECOR_02a,ECOR_04,ECOR_04a,ECOR_07x,ECOR_08x,ECOR_09,ECOR_10,ECOR_13,ECOR_20,ECOR_22x,ECOR_29,ECOR_48x,ECOR_49x,ECOR_56x,ECOR_59x,ECOR_65x,ECOR_66x,ECOR_71x,ECOR_72,P06_02,P06_04,P06_07,P06_12,P06_21,P06_24,P06_27,P06_32,P06_33,P06_36,P06_37,P06_41,P06_42,P06_50,P06_52,P06_64,P06_68,P06_72,P06_79,P07_11,P07_17,P07_18,P07_20,P07_23,P07_34,P07_35,P07_36,P07_39,P07_44,P07_47,P07_50,P07…
	CP009273_373885_CGC_GT	0.628	0.000129	7.26e-05	0.48	0.116	-2.45	-0.0847	0.679	-0.139	0.151	0.78	MDS1	ACUTE3,ECOR_04,ECOR_04a,ECOR_07x,ECOR_08x,ECOR_14,ECOR_19a,ECOR_20,ECOR_22x,ECOR_29,ECOR_36x,ECOR_38,ECOR_38a,ECOR_39,ECOR_46,ECOR_56x,ECOR_63,ECOR_65x,ECOR_66x,ECOR_71x,ECOR_72,P06_02,P06_04,P06_07,P06_12,P06_21,P06_23,P06_26,P06_27,P06_28,P06_31,P06_32,P06_33,P06_36,P06_37,P06_41,P06_42,P06_46,P06_51,P06_52,P06_53,P06_59,P06_61,P06_63,P06_64,P06_68,P06_75,P06_79,P07_05,P07_10,P07_14,P07_17,P07_…	ACUTE1,ACUTE2,ACUTE4,ACUTE5,BW25113,ECOR_01,ECOR_01a,ECOR_02a,ECOR_09,ECOR_10,ECOR_11,ECOR_12,ECOR_13,ECOR_32x,ECOR_48x,ECOR_49x,ECOR_50,ECOR_53,ECOR_54,ECOR_59x,ECOR_62,P06_24,P06_39,P06_40,P06_47,P06_48,P06_50,P06_72,P07_07,P07_11,P07_12,P07_18,P07_25,P07_30,P07_57,P13S1,P1S2,P3S3,P4S1,P7S1,P8S1,P9S3
	CP009273_2014856_A_G	0.469	0.0574	7.26e-05	0.503	0.122	-2.38	0.765	-0.643	-0.193	-0.0587	0.679	MDS4	ACUTE1,ACUTE2,ACUTE3,ACUTE4,ACUTE5,ECOR_13,ECOR_14,ECOR_19a,ECOR_32x,ECOR_36x,ECOR_38,ECOR_38a,ECOR_39,ECOR_46,ECOR_50,ECOR_53,ECOR_54,ECOR_62,ECOR_63,P06_23,P06_24,P06_26,P06_27,P06_28,P06_31,P06_39,P06_46,P06_47,P06_48,P06_51,P06_53,P06_59,P06_61,P06_63,P06_68,P06_72,P06_75,P07_05,P07_07,P07_12,P07_14,P07_24,P07_25,P07_30,P07_52,P07_57,P10S2,P11S1,P13S1,P3S3,P7S1,P8S1,P9S3	BW25113,ECOR_01,ECOR_01a,ECOR_02a,ECOR_04,ECOR_04a,ECOR_07x,ECOR_08x,ECOR_09,ECOR_10,ECOR_11,ECOR_12,ECOR_20,ECOR_22x,ECOR_29,ECOR_48x,ECOR_49x,ECOR_56x,ECOR_59x,ECOR_65x,ECOR_66x,ECOR_71x,ECOR_72,P06_02,P06_04,P06_07,P06_12,P06_21,P06_32,P06_33,P06_36,P06_37,P06_40,P06_41,P06_42,P06_50,P06_52,P06_64,P06_79,P07_10,P07_11,P07_17,P07_18,P07_20,P07_23,P07_28,P07_34,P07_35,P07_36,P07_37,P07_39,P07_44…
	CP009273_3504846_G_A	0.212	0.0534	7.32e-05	1.66	0.402	-2.5	0.422	-2.51	1.05	0.0108	1.46	MDS4	ACUTE3,ECOR_14,ECOR_36x,ECOR_38,ECOR_38a,ECOR_39,ECOR_46,ECOR_48x,ECOR_49x,P06_23,P06_24,P06_26,P06_28,P06_31,P06_46,P06_51,P06_53,P06_59,P06_63,P07_10,P07_14,P10S2,P11S1,P13S1	ACUTE1,ACUTE2,ACUTE4,ACUTE5,BW25113,ECOR_01,ECOR_01a,ECOR_02a,ECOR_04,ECOR_04a,ECOR_07x,ECOR_08x,ECOR_09,ECOR_10,ECOR_11,ECOR_12,ECOR_13,ECOR_19a,ECOR_20,ECOR_22x,ECOR_29,ECOR_32x,ECOR_50,ECOR_53,ECOR_54,ECOR_56x,ECOR_59x,ECOR_62,ECOR_63,ECOR_65x,ECOR_66x,ECOR_71x,ECOR_72,P06_02,P06_04,P06_07,P06_12,P06_21,P06_27,P06_32,P06_33,P06_36,P06_37,P06_39,P06_40,P06_41,P06_42,P06_47,P06_48,P06_50,P06_52,…
	CP009273_6239_G_T	0.885	0.00453	7.36e-05	0.569	0.138	-2.65	0.309	0.173	-0.364	0.112	0.603	MDS4	ACUTE1,ACUTE2,ACUTE3,ACUTE4,ACUTE5,ECOR_01,ECOR_01a,ECOR_02a,ECOR_04,ECOR_04a,ECOR_07x,ECOR_08x,ECOR_10,ECOR_13,ECOR_14,ECOR_19a,ECOR_20,ECOR_22x,ECOR_29,ECOR_32x,ECOR_36x,ECOR_38,ECOR_38a,ECOR_39,ECOR_46,ECOR_50,ECOR_53,ECOR_54,ECOR_56x,ECOR_59x,ECOR_62,ECOR_63,ECOR_65x,ECOR_66x,ECOR_71x,ECOR_72,P06_02,P06_04,P06_07,P06_12,P06_21,P06_23,P06_24,P06_26,P06_27,P06_28,P06_31,P06_32,P06_33,P06_36,P06…	BW25113,ECOR_09,ECOR_11,ECOR_12,ECOR_48x,ECOR_49x,P06_40,P06_42,P07_12,P13S1,P1S2,P2S2,P6S2
	CP009273_817097_CACACGG_GACGCGA	0.354	0.418	7.51e-05	-0.909	0.221	-1.83	0.947	-0.887	-0.205	-0.62	0.689	NA	ECOR_22x,ECOR_29,ECOR_48x,ECOR_49x,ECOR_56x,ECOR_65x,ECOR_66x,ECOR_71x,ECOR_72,P06_02,P06_04,P06_07,P06_12,P06_21,P06_32,P06_33,P06_36,P06_37,P06_41,P06_50,P06_52,P06_61,P06_64,P06_68,P06_72,P06_79,P07_17,P07_20,P07_23,P07_28,P07_34,P07_35,P07_36,P07_37,P07_44,P07_47,P07_50,P07_63,P13S1,P5S1	ACUTE1,ACUTE2,ACUTE3,ACUTE4,ACUTE5,BW25113,ECOR_01,ECOR_01a,ECOR_02a,ECOR_04,ECOR_04a,ECOR_07x,ECOR_08x,ECOR_09,ECOR_10,ECOR_11,ECOR_12,ECOR_13,ECOR_14,ECOR_19a,ECOR_20,ECOR_32x,ECOR_36x,ECOR_38,ECOR_38a,ECOR_39,ECOR_46,ECOR_50,ECOR_53,ECOR_54,ECOR_59x,ECOR_62,ECOR_63,P06_23,P06_24,P06_26,P06_27,P06_28,P06_31,P06_39,P06_40,P06_42,P06_46,P06_47,P06_48,P06_51,P06_53,P06_59,P06_63,P06_75,P07_05,P07_…
	CP009273_4191293_T_C	0.168	0.0124	7.54e-05	-0.481	0.117	-2.07	0.272	0.726	-0.407	-0.0816	0.646	MDS4	ACUTE3,ECOR_48x,ECOR_49x,ECOR_65x,P06_24,P06_26,P06_27,P06_28,P06_47,P06_48,P06_68,P06_72,P07_10,P07_17,P07_34,P07_44,P07_57,P07_63,P13S1	ACUTE1,ACUTE2,ACUTE4,ACUTE5,BW25113,ECOR_01,ECOR_01a,ECOR_02a,ECOR_04,ECOR_04a,ECOR_07x,ECOR_08x,ECOR_09,ECOR_10,ECOR_11,ECOR_12,ECOR_13,ECOR_14,ECOR_19a,ECOR_20,ECOR_22x,ECOR_29,ECOR_32x,ECOR_36x,ECOR_38,ECOR_38a,ECOR_39,ECOR_46,ECOR_50,ECOR_53,ECOR_54,ECOR_56x,ECOR_59x,ECOR_62,ECOR_63,ECOR_66x,ECOR_71x,ECOR_72,P06_02,P06_04,P06_07,P06_12,P06_21,P06_23,P06_31,P06_32,P06_33,P06_36,P06_37,P06_39,P…
	CP009273_1378271_G_C	0.646	0.00103	7.66e-05	-0.631	0.153	-1.74	-0.139	0.111	-0.128	-0.406	0.325	MDS4	ACUTE1,ACUTE2,ACUTE3,ACUTE4,ACUTE5,ECOR_29,ECOR_32x,ECOR_36x,ECOR_38,ECOR_38a,ECOR_39,ECOR_46,ECOR_48x,ECOR_49x,ECOR_50,ECOR_53,ECOR_54,ECOR_56x,ECOR_59x,ECOR_62,ECOR_63,ECOR_65x,ECOR_66x,ECOR_71x,ECOR_72,P06_02,P06_04,P06_07,P06_12,P06_21,P06_26,P06_27,P06_28,P06_32,P06_33,P06_36,P06_41,P06_42,P06_47,P06_48,P06_50,P06_52,P06_61,P06_64,P06_68,P06_72,P06_75,P06_79,P07_05,P07_07,P07_10,P07_12,P07_1…	BW25113,ECOR_01,ECOR_01a,ECOR_02a,ECOR_04,ECOR_04a,ECOR_07x,ECOR_08x,ECOR_09,ECOR_10,ECOR_11,ECOR_12,ECOR_13,ECOR_14,ECOR_19a,ECOR_20,ECOR_22x,P06_23,P06_24,P06_31,P06_37,P06_39,P06_40,P06_46,P06_51,P06_53,P06_59,P06_63,P07_11,P07_14,P07_18,P07_24,P07_35,P07_39,P07_52,P10S2,P11S1,P1S2,P2S2,P6S2
	CP009273_1974350_A_G	0.327	1.84e-06	7.67e-05	-0.719	0.175	-1.91	-0.635	0.755	-0.0933	0.0785	0.192	MDS1	ACUTE1,ACUTE2,ACUTE4,ACUTE5,ECOR_09,ECOR_10,ECOR_11,ECOR_32x,ECOR_36x,ECOR_38,ECOR_38a,ECOR_39,ECOR_46,ECOR_48x,ECOR_49x,ECOR_50,ECOR_53,ECOR_54,ECOR_59x,ECOR_62,ECOR_63,P06_40,P06_47,P06_48,P06_75,P07_05,P07_07,P07_12,P07_25,P07_30,P07_57,P3S3,P4S1,P6S2,P7S1,P8S1,P9S3	ACUTE3,BW25113,ECOR_01,ECOR_01a,ECOR_02a,ECOR_04,ECOR_04a,ECOR_07x,ECOR_08x,ECOR_12,ECOR_13,ECOR_14,ECOR_19a,ECOR_20,ECOR_22x,ECOR_29,ECOR_56x,ECOR_65x,ECOR_66x,ECOR_71x,ECOR_72,P06_02,P06_04,P06_07,P06_12,P06_21,P06_23,P06_24,P06_26,P06_27,P06_28,P06_31,P06_32,P06_33,P06_36,P06_37,P06_39,P06_41,P06_42,P06_46,P06_50,P06_51,P06_52,P06_53,P06_59,P06_61,P06_63,P06_64,P06_68,P06_72,P06_79,P07_10,P07_…
	CP009273_2818489_T_A	0.274	0.0398	7.86e-05	0.652	0.159	-2.33	0.978	-0.291	-0.228	-0.00445	0.192	MDS5	ACUTE1,ACUTE2,ACUTE4,ACUTE5,ECOR_32x,ECOR_50,ECOR_53,ECOR_54,ECOR_59x,ECOR_62,ECOR_63,P06_23,P06_31,P06_46,P06_51,P06_53,P06_59,P06_63,P06_75,P07_05,P07_07,P07_12,P07_14,P07_25,P07_30,P10S2,P11S1,P3S3,P4S1,P8S1,P9S3	ACUTE3,BW25113,ECOR_01,ECOR_01a,ECOR_02a,ECOR_04,ECOR_04a,ECOR_07x,ECOR_08x,ECOR_09,ECOR_10,ECOR_11,ECOR_12,ECOR_13,ECOR_14,ECOR_19a,ECOR_20,ECOR_22x,ECOR_29,ECOR_36x,ECOR_38,ECOR_38a,ECOR_39,ECOR_46,ECOR_48x,ECOR_49x,ECOR_56x,ECOR_65x,ECOR_66x,ECOR_71x,ECOR_72,P06_02,P06_04,P06_07,P06_12,P06_21,P06_24,P06_26,P06_27,P06_28,P06_32,P06_33,P06_36,P06_37,P06_39,P06_40,P06_41,P06_42,P06_47,P06_48,P06_…
	CP009273_1372825_T_C	0.283	0.00172	7.87e-05	-0.693	0.169	-1.95	-0.605	0.824	-0.262	-0.0219	0.87	MDS1	ACUTE1,ACUTE2,ACUTE3,ACUTE4,ACUTE5,ECOR_22x,ECOR_32x,ECOR_48x,ECOR_49x,ECOR_50,ECOR_53,ECOR_54,ECOR_59x,ECOR_62,P06_26,P06_28,P06_47,P06_48,P06_75,P07_05,P07_07,P07_10,P07_12,P07_25,P07_30,P07_57,P13S1,P3S3,P4S1,P7S1,P8S1,P9S3	BW25113,ECOR_01,ECOR_01a,ECOR_02a,ECOR_04,ECOR_04a,ECOR_07x,ECOR_08x,ECOR_09,ECOR_10,ECOR_11,ECOR_12,ECOR_13,ECOR_14,ECOR_19a,ECOR_20,ECOR_29,ECOR_36x,ECOR_38,ECOR_38a,ECOR_39,ECOR_46,ECOR_56x,ECOR_63,ECOR_65x,ECOR_66x,ECOR_71x,ECOR_72,P06_02,P06_04,P06_07,P06_12,P06_21,P06_23,P06_24,P06_27,P06_31,P06_32,P06_33,P06_36,P06_37,P06_39,P06_40,P06_41,P06_42,P06_46,P06_50,P06_51,P06_52,P06_53,P06_59,P0…
	CP009273_1738472_GACA_AACG	0.354	0.308	7.93e-05	0.714	0.174	-2.4	1.16	-0.599	-0.0977	0.00129	0.78	MDS1	ACUTE1,ACUTE2,ACUTE4,ACUTE5,ECOR_32x,ECOR_36x,ECOR_38,ECOR_38a,ECOR_39,ECOR_46,ECOR_50,ECOR_53,ECOR_54,ECOR_62,ECOR_63,P06_23,P06_26,P06_28,P06_31,P06_46,P06_47,P06_48,P06_51,P06_53,P06_59,P06_63,P06_75,P07_05,P07_07,P07_10,P07_12,P07_14,P07_25,P07_30,P10S2,P11S1,P3S3,P7S1,P8S1,P9S3	ACUTE3,BW25113,ECOR_01,ECOR_01a,ECOR_02a,ECOR_04,ECOR_04a,ECOR_07x,ECOR_08x,ECOR_09,ECOR_10,ECOR_11,ECOR_12,ECOR_13,ECOR_14,ECOR_19a,ECOR_20,ECOR_22x,ECOR_29,ECOR_48x,ECOR_49x,ECOR_56x,ECOR_59x,ECOR_65x,ECOR_66x,ECOR_71x,ECOR_72,P06_02,P06_04,P06_07,P06_12,P06_21,P06_24,P06_27,P06_32,P06_33,P06_36,P06_37,P06_39,P06_40,P06_41,P06_42,P06_50,P06_52,P06_61,P06_64,P06_68,P06_72,P06_79,P07_11,P07_17,P0…
	CP009273_1113492_T_C	0.407	0.365	8e-05	0.738	0.18	-2.45	1.24	-0.678	-0.0879	-0.0159	0.745	MDS1	ACUTE1,ACUTE2,ACUTE3,ACUTE4,ACUTE5,ECOR_14,ECOR_22x,ECOR_32x,ECOR_36x,ECOR_38,ECOR_38a,ECOR_39,ECOR_46,ECOR_50,ECOR_53,ECOR_54,ECOR_59x,ECOR_62,ECOR_63,P06_23,P06_26,P06_27,P06_28,P06_31,P06_46,P06_47,P06_48,P06_51,P06_53,P06_59,P06_63,P07_05,P07_07,P07_10,P07_12,P07_14,P07_25,P07_30,P07_57,P10S2,P11S1,P3S3,P4S1,P7S1,P8S1,P9S3	BW25113,ECOR_01,ECOR_01a,ECOR_02a,ECOR_04,ECOR_04a,ECOR_07x,ECOR_08x,ECOR_09,ECOR_10,ECOR_11,ECOR_12,ECOR_13,ECOR_19a,ECOR_20,ECOR_29,ECOR_48x,ECOR_49x,ECOR_56x,ECOR_65x,ECOR_66x,ECOR_71x,ECOR_72,P06_02,P06_04,P06_07,P06_12,P06_21,P06_24,P06_32,P06_33,P06_36,P06_37,P06_39,P06_40,P06_41,P06_42,P06_50,P06_52,P06_61,P06_64,P06_68,P06_72,P06_75,P06_79,P07_11,P07_17,P07_18,P07_20,P07_23,P07_24,P07_28,…
	CP009273_714819_A_G	0.425	0.138	8.01e-05	-0.821	0.2	-1.8	0.862	0.19	-0.334	-0.575	-0.0316	NA	ACUTE3,ECOR_29,ECOR_36x,ECOR_38,ECOR_38a,ECOR_39,ECOR_46,ECOR_48x,ECOR_49x,ECOR_56x,ECOR_65x,ECOR_66x,ECOR_71x,ECOR_72,P06_02,P06_04,P06_07,P06_12,P06_21,P06_24,P06_26,P06_28,P06_32,P06_33,P06_36,P06_37,P06_41,P06_50,P06_52,P06_61,P06_64,P06_68,P06_72,P06_79,P07_17,P07_20,P07_23,P07_28,P07_34,P07_35,P07_36,P07_37,P07_44,P07_47,P07_50,P07_63,P13S1,P5S1	ACUTE1,ACUTE2,ACUTE4,ACUTE5,BW25113,ECOR_01,ECOR_01a,ECOR_02a,ECOR_04,ECOR_04a,ECOR_07x,ECOR_08x,ECOR_09,ECOR_10,ECOR_11,ECOR_12,ECOR_13,ECOR_14,ECOR_19a,ECOR_20,ECOR_22x,ECOR_32x,ECOR_50,ECOR_53,ECOR_54,ECOR_59x,ECOR_62,ECOR_63,P06_23,P06_27,P06_31,P06_39,P06_40,P06_42,P06_46,P06_47,P06_48,P06_51,P06_53,P06_59,P06_63,P06_75,P07_05,P07_07,P07_10,P07_11,P07_12,P07_14,P07_18,P07_24,P07_25,P07_30,P0…
	CP009273_3764922_A_G	0.327	0.467	8.03e-05	0.624	0.152	-2.35	1.02	-0.368	-0.245	-0.015	0.746	MDS1	ACUTE1,ACUTE2,ACUTE4,ACUTE5,ECOR_14,ECOR_32x,ECOR_36x,ECOR_38,ECOR_38a,ECOR_39,ECOR_46,ECOR_50,ECOR_53,ECOR_54,ECOR_59x,ECOR_62,ECOR_63,P06_23,P06_31,P06_46,P06_47,P06_48,P06_51,P06_53,P06_63,P06_75,P07_07,P07_14,P07_25,P07_57,P10S2,P11S1,P3S3,P4S1,P7S1,P8S1,P9S3	ACUTE3,BW25113,ECOR_01,ECOR_01a,ECOR_02a,ECOR_04,ECOR_04a,ECOR_07x,ECOR_08x,ECOR_09,ECOR_10,ECOR_11,ECOR_12,ECOR_13,ECOR_19a,ECOR_20,ECOR_22x,ECOR_29,ECOR_48x,ECOR_49x,ECOR_56x,ECOR_65x,ECOR_66x,ECOR_71x,ECOR_72,P06_02,P06_04,P06_07,P06_12,P06_21,P06_24,P06_26,P06_27,P06_28,P06_32,P06_33,P06_36,P06_37,P06_39,P06_40,P06_41,P06_42,P06_50,P06_52,P06_59,P06_61,P06_64,P06_68,P06_72,P06_79,P07_05,P07_1…
	CP009273_4069718_A_G	0.46	0.17	8.07e-05	0.596	0.145	-2.42	0.949	-0.867	-0.193	0.057	0.681	MDS4	ACUTE1,ACUTE2,ACUTE3,ACUTE4,ACUTE5,ECOR_14,ECOR_32x,ECOR_36x,ECOR_38,ECOR_38a,ECOR_39,ECOR_46,ECOR_50,ECOR_53,ECOR_54,ECOR_59x,ECOR_62,ECOR_63,ECOR_72,P06_23,P06_24,P06_26,P06_28,P06_31,P06_33,P06_41,P06_46,P06_47,P06_48,P06_51,P06_53,P06_59,P06_63,P06_75,P07_05,P07_07,P07_10,P07_12,P07_14,P07_25,P07_30,P07_35,P07_37,P07_50,P07_57,P10S2,P11S1,P3S3,P4S1,P7S1,P8S1,P9S3	BW25113,ECOR_01,ECOR_01a,ECOR_02a,ECOR_04,ECOR_04a,ECOR_07x,ECOR_08x,ECOR_09,ECOR_10,ECOR_11,ECOR_12,ECOR_13,ECOR_19a,ECOR_20,ECOR_22x,ECOR_29,ECOR_48x,ECOR_49x,ECOR_56x,ECOR_65x,ECOR_66x,ECOR_71x,P06_02,P06_04,P06_07,P06_12,P06_21,P06_27,P06_32,P06_36,P06_37,P06_39,P06_40,P06_42,P06_50,P06_52,P06_61,P06_64,P06_68,P06_72,P06_79,P07_11,P07_17,P07_18,P07_20,P07_23,P07_24,P07_28,P07_34,P07_36,P07_39…
	CP009273_1245757_G_A	0.752	0.165	8.22e-05	0.914	0.223	-2.84	0.842	0.221	-0.146	0.555	0.671	NA	ACUTE1,ACUTE2,ACUTE3,ACUTE4,ACUTE5,ECOR_04,ECOR_04a,ECOR_14,ECOR_29,ECOR_32x,ECOR_36x,ECOR_38,ECOR_38a,ECOR_39,ECOR_46,ECOR_48x,ECOR_49x,ECOR_50,ECOR_53,ECOR_54,ECOR_56x,ECOR_59x,ECOR_62,ECOR_63,ECOR_65x,ECOR_66x,ECOR_71x,P06_02,P06_04,P06_07,P06_12,P06_21,P06_23,P06_26,P06_27,P06_28,P06_31,P06_32,P06_33,P06_36,P06_37,P06_41,P06_46,P06_47,P06_48,P06_50,P06_51,P06_52,P06_53,P06_59,P06_61,P06_63,P0…	BW25113,ECOR_01,ECOR_01a,ECOR_02a,ECOR_07x,ECOR_08x,ECOR_09,ECOR_10,ECOR_11,ECOR_12,ECOR_13,ECOR_19a,ECOR_20,ECOR_22x,ECOR_72,P06_24,P06_39,P06_40,P06_42,P06_72,P07_11,P07_18,P07_24,P07_39,P07_52,P1S2,P2S2,P6S2
	CP009273_1534163_C_G	0.434	0.65	8.27e-05	1.65	0.402	-2.86	2.45	-3.43	0.336	0.0144	0.852	MDS2	ACUTE1,ACUTE2,ACUTE3,ACUTE4,ACUTE5,ECOR_14,ECOR_32x,ECOR_36x,ECOR_38,ECOR_38a,ECOR_39,ECOR_46,ECOR_48x,ECOR_49x,ECOR_50,ECOR_53,ECOR_54,ECOR_59x,ECOR_62,ECOR_63,P06_23,P06_24,P06_26,P06_28,P06_31,P06_46,P06_47,P06_48,P06_51,P06_53,P06_59,P06_63,P06_75,P07_05,P07_07,P07_10,P07_12,P07_14,P07_25,P07_30,P07_57,P10S2,P11S1,P13S1,P3S3,P4S1,P7S1,P8S1,P9S3	BW25113,ECOR_01,ECOR_01a,ECOR_02a,ECOR_04,ECOR_04a,ECOR_07x,ECOR_08x,ECOR_09,ECOR_10,ECOR_11,ECOR_12,ECOR_13,ECOR_19a,ECOR_20,ECOR_22x,ECOR_29,ECOR_56x,ECOR_65x,ECOR_66x,ECOR_71x,ECOR_72,P06_02,P06_04,P06_07,P06_12,P06_21,P06_27,P06_32,P06_33,P06_36,P06_37,P06_39,P06_40,P06_41,P06_42,P06_50,P06_52,P06_61,P06_64,P06_68,P06_72,P06_79,P07_11,P07_17,P07_18,P07_20,P07_23,P07_24,P07_28,P07_34,P07_35,P0…
	CP009273_2889696_T_C	0.434	0.65	8.27e-05	1.65	0.402	-2.86	2.45	-3.43	0.336	0.0144	0.852	MDS2	ACUTE1,ACUTE2,ACUTE3,ACUTE4,ACUTE5,ECOR_14,ECOR_32x,ECOR_36x,ECOR_38,ECOR_38a,ECOR_39,ECOR_46,ECOR_48x,ECOR_49x,ECOR_50,ECOR_53,ECOR_54,ECOR_59x,ECOR_62,ECOR_63,P06_23,P06_24,P06_26,P06_28,P06_31,P06_46,P06_47,P06_48,P06_51,P06_53,P06_59,P06_63,P06_75,P07_05,P07_07,P07_10,P07_12,P07_14,P07_25,P07_30,P07_57,P10S2,P11S1,P13S1,P3S3,P4S1,P7S1,P8S1,P9S3	BW25113,ECOR_01,ECOR_01a,ECOR_02a,ECOR_04,ECOR_04a,ECOR_07x,ECOR_08x,ECOR_09,ECOR_10,ECOR_11,ECOR_12,ECOR_13,ECOR_19a,ECOR_20,ECOR_22x,ECOR_29,ECOR_56x,ECOR_65x,ECOR_66x,ECOR_71x,ECOR_72,P06_02,P06_04,P06_07,P06_12,P06_21,P06_27,P06_32,P06_33,P06_36,P06_37,P06_39,P06_40,P06_41,P06_42,P06_50,P06_52,P06_61,P06_64,P06_68,P06_72,P06_79,P07_11,P07_17,P07_18,P07_20,P07_23,P07_24,P07_28,P07_34,P07_35,P0…
	CP009273_3241197_A_G	0.434	0.65	8.27e-05	1.65	0.402	-2.86	2.45	-3.43	0.336	0.0144	0.852	MDS2	ACUTE1,ACUTE2,ACUTE3,ACUTE4,ACUTE5,ECOR_14,ECOR_32x,ECOR_36x,ECOR_38,ECOR_38a,ECOR_39,ECOR_46,ECOR_48x,ECOR_49x,ECOR_50,ECOR_53,ECOR_54,ECOR_59x,ECOR_62,ECOR_63,P06_23,P06_24,P06_26,P06_28,P06_31,P06_46,P06_47,P06_48,P06_51,P06_53,P06_59,P06_63,P06_75,P07_05,P07_07,P07_10,P07_12,P07_14,P07_25,P07_30,P07_57,P10S2,P11S1,P13S1,P3S3,P4S1,P7S1,P8S1,P9S3	BW25113,ECOR_01,ECOR_01a,ECOR_02a,ECOR_04,ECOR_04a,ECOR_07x,ECOR_08x,ECOR_09,ECOR_10,ECOR_11,ECOR_12,ECOR_13,ECOR_19a,ECOR_20,ECOR_22x,ECOR_29,ECOR_56x,ECOR_65x,ECOR_66x,ECOR_71x,ECOR_72,P06_02,P06_04,P06_07,P06_12,P06_21,P06_27,P06_32,P06_33,P06_36,P06_37,P06_39,P06_40,P06_41,P06_42,P06_50,P06_52,P06_61,P06_64,P06_68,P06_72,P06_79,P07_11,P07_17,P07_18,P07_20,P07_23,P07_24,P07_28,P07_34,P07_35,P0…
	CP009273_3110210_CAGT_AAGC	0.177	0.00187	8.34e-05	0.485	0.118	-2.23	0.0595	0.559	-0.357	0.0888	0.541	MDS4	ECOR_04,ECOR_04a,ECOR_14,ECOR_22x,ECOR_56x,P06_02,P06_04,P06_27,P06_32,P06_41,P06_59,P06_61,P07_20,P07_28,P07_34,P07_35,P07_36,P07_44,P07_47,P07_50	ACUTE1,ACUTE2,ACUTE3,ACUTE4,ACUTE5,BW25113,ECOR_01,ECOR_01a,ECOR_02a,ECOR_07x,ECOR_08x,ECOR_09,ECOR_10,ECOR_11,ECOR_12,ECOR_13,ECOR_19a,ECOR_20,ECOR_29,ECOR_32x,ECOR_36x,ECOR_38,ECOR_38a,ECOR_39,ECOR_46,ECOR_48x,ECOR_49x,ECOR_50,ECOR_53,ECOR_54,ECOR_59x,ECOR_62,ECOR_63,ECOR_65x,ECOR_66x,ECOR_71x,ECOR_72,P06_07,P06_12,P06_21,P06_23,P06_24,P06_26,P06_28,P06_31,P06_33,P06_36,P06_37,P06_39,P06_40,P06…
	CP009273_1683510_A_T	0.15	9.1e-08	8.6e-05	0.74	0.181	-2.26	0.319	-0.761	0.0953	-0.000254	0.308	MDS2	ACUTE3,ECOR_63,P06_23,P06_24,P06_26,P06_27,P06_28,P06_31,P06_46,P06_51,P06_53,P06_59,P06_63,P07_07,P07_14,P10S2,P11S1	ACUTE1,ACUTE2,ACUTE4,ACUTE5,BW25113,ECOR_01,ECOR_01a,ECOR_02a,ECOR_04,ECOR_04a,ECOR_07x,ECOR_08x,ECOR_09,ECOR_10,ECOR_11,ECOR_12,ECOR_13,ECOR_14,ECOR_19a,ECOR_20,ECOR_22x,ECOR_29,ECOR_32x,ECOR_36x,ECOR_38,ECOR_38a,ECOR_39,ECOR_46,ECOR_48x,ECOR_49x,ECOR_50,ECOR_53,ECOR_54,ECOR_56x,ECOR_59x,ECOR_62,ECOR_65x,ECOR_66x,ECOR_71x,ECOR_72,P06_02,P06_04,P06_07,P06_12,P06_21,P06_32,P06_33,P06_36,P06_37,P06…
	CP009273_2575468_A_T	0.106	2.21e-07	8.61e-05	0.801	0.196	-2.23	0.36	-0.085	0.102	-0.00149	0.336	MDS3	ECOR_63,P06_23,P06_31,P06_46,P06_51,P06_53,P06_59,P06_63,P07_10,P07_14,P10S2,P11S1	ACUTE1,ACUTE2,ACUTE3,ACUTE4,ACUTE5,BW25113,ECOR_01,ECOR_01a,ECOR_02a,ECOR_04,ECOR_04a,ECOR_07x,ECOR_08x,ECOR_09,ECOR_10,ECOR_11,ECOR_12,ECOR_13,ECOR_14,ECOR_19a,ECOR_20,ECOR_22x,ECOR_29,ECOR_32x,ECOR_36x,ECOR_38,ECOR_38a,ECOR_39,ECOR_46,ECOR_48x,ECOR_49x,ECOR_50,ECOR_53,ECOR_54,ECOR_56x,ECOR_59x,ECOR_62,ECOR_65x,ECOR_66x,ECOR_71x,ECOR_72,P06_02,P06_04,P06_07,P06_12,P06_21,P06_24,P06_26,P06_27,P06…
	CP009273_2053556_C_T	0.168	5.48e-05	8.75e-05	0.741	0.182	-2.27	0.336	-0.111	0.201	-0.0387	0.31	MDS3	ACUTE3,ECOR_13,ECOR_14,ECOR_22x,P06_23,P06_26,P06_28,P06_31,P06_46,P06_51,P06_53,P06_59,P06_63,P07_07,P07_10,P07_14,P10S2,P11S1,P13S1	ACUTE1,ACUTE2,ACUTE4,ACUTE5,BW25113,ECOR_01,ECOR_01a,ECOR_02a,ECOR_04,ECOR_04a,ECOR_07x,ECOR_08x,ECOR_09,ECOR_10,ECOR_11,ECOR_12,ECOR_19a,ECOR_20,ECOR_29,ECOR_32x,ECOR_36x,ECOR_38,ECOR_38a,ECOR_39,ECOR_46,ECOR_48x,ECOR_49x,ECOR_50,ECOR_53,ECOR_54,ECOR_56x,ECOR_59x,ECOR_62,ECOR_63,ECOR_65x,ECOR_66x,ECOR_71x,ECOR_72,P06_02,P06_04,P06_07,P06_12,P06_21,P06_24,P06_27,P06_32,P06_33,P06_36,P06_37,P06_39…
	CP009273_3273481_G_A	0.133	0.0437	8.79e-05	0.741	0.182	-2.25	0.4	-0.16	0.0448	-0.00406	1.04	NA	ECOR_36x,ECOR_38,ECOR_38a,ECOR_39,ECOR_46,ECOR_63,P06_23,P06_31,P06_46,P06_51,P06_53,P06_63,P07_14,P10S2,P11S1	ACUTE1,ACUTE2,ACUTE3,ACUTE4,ACUTE5,BW25113,ECOR_01,ECOR_01a,ECOR_02a,ECOR_04,ECOR_04a,ECOR_07x,ECOR_08x,ECOR_09,ECOR_10,ECOR_11,ECOR_12,ECOR_13,ECOR_14,ECOR_19a,ECOR_20,ECOR_22x,ECOR_29,ECOR_32x,ECOR_48x,ECOR_49x,ECOR_50,ECOR_53,ECOR_54,ECOR_56x,ECOR_59x,ECOR_62,ECOR_65x,ECOR_66x,ECOR_71x,ECOR_72,P06_02,P06_04,P06_07,P06_12,P06_21,P06_24,P06_26,P06_27,P06_28,P06_32,P06_33,P06_36,P06_37,P06_39,P06…
	CP009273_739341_G_C	0.239	0.000709	8.96e-05	-0.902	0.221	-1.93	-0.846	0.867	-0.0791	-0.0248	0.915	MDS1	ACUTE1,ACUTE2,ACUTE4,ACUTE5,ECOR_32x,ECOR_48x,ECOR_49x,ECOR_50,ECOR_53,ECOR_54,ECOR_59x,ECOR_62,P06_47,P06_48,P06_75,P07_05,P07_07,P07_12,P07_25,P07_30,P07_57,P13S1,P3S3,P4S1,P7S1,P8S1,P9S3	ACUTE3,BW25113,ECOR_01,ECOR_01a,ECOR_02a,ECOR_04,ECOR_04a,ECOR_07x,ECOR_08x,ECOR_09,ECOR_10,ECOR_11,ECOR_12,ECOR_13,ECOR_14,ECOR_19a,ECOR_20,ECOR_22x,ECOR_29,ECOR_36x,ECOR_38,ECOR_38a,ECOR_39,ECOR_46,ECOR_56x,ECOR_63,ECOR_65x,ECOR_66x,ECOR_71x,ECOR_72,P06_02,P06_04,P06_07,P06_12,P06_21,P06_23,P06_24,P06_26,P06_27,P06_28,P06_31,P06_32,P06_33,P06_36,P06_37,P06_39,P06_40,P06_41,P06_42,P06_46,P06_50,…
	CP009273_739375_CGGG_TGGA	0.239	0.000709	8.96e-05	-0.902	0.221	-1.93	-0.846	0.867	-0.0791	-0.0248	0.915	MDS1	ACUTE1,ACUTE2,ACUTE4,ACUTE5,ECOR_32x,ECOR_48x,ECOR_49x,ECOR_50,ECOR_53,ECOR_54,ECOR_59x,ECOR_62,P06_47,P06_48,P06_75,P07_05,P07_07,P07_12,P07_25,P07_30,P07_57,P13S1,P3S3,P4S1,P7S1,P8S1,P9S3	ACUTE3,BW25113,ECOR_01,ECOR_01a,ECOR_02a,ECOR_04,ECOR_04a,ECOR_07x,ECOR_08x,ECOR_09,ECOR_10,ECOR_11,ECOR_12,ECOR_13,ECOR_14,ECOR_19a,ECOR_20,ECOR_22x,ECOR_29,ECOR_36x,ECOR_38,ECOR_38a,ECOR_39,ECOR_46,ECOR_56x,ECOR_63,ECOR_65x,ECOR_66x,ECOR_71x,ECOR_72,P06_02,P06_04,P06_07,P06_12,P06_21,P06_23,P06_24,P06_26,P06_27,P06_28,P06_31,P06_32,P06_33,P06_36,P06_37,P06_39,P06_40,P06_41,P06_42,P06_46,P06_50,…
	CP009273_954948_C_G	0.239	0.000709	8.96e-05	-0.902	0.221	-1.93	-0.846	0.867	-0.0791	-0.0248	0.915	MDS1	ACUTE1,ACUTE2,ACUTE4,ACUTE5,ECOR_32x,ECOR_48x,ECOR_49x,ECOR_50,ECOR_53,ECOR_54,ECOR_59x,ECOR_62,P06_47,P06_48,P06_75,P07_05,P07_07,P07_12,P07_25,P07_30,P07_57,P13S1,P3S3,P4S1,P7S1,P8S1,P9S3	ACUTE3,BW25113,ECOR_01,ECOR_01a,ECOR_02a,ECOR_04,ECOR_04a,ECOR_07x,ECOR_08x,ECOR_09,ECOR_10,ECOR_11,ECOR_12,ECOR_13,ECOR_14,ECOR_19a,ECOR_20,ECOR_22x,ECOR_29,ECOR_36x,ECOR_38,ECOR_38a,ECOR_39,ECOR_46,ECOR_56x,ECOR_63,ECOR_65x,ECOR_66x,ECOR_71x,ECOR_72,P06_02,P06_04,P06_07,P06_12,P06_21,P06_23,P06_24,P06_26,P06_27,P06_28,P06_31,P06_32,P06_33,P06_36,P06_37,P06_39,P06_40,P06_41,P06_42,P06_46,P06_50,…
	CP009273_1674743_GGCC_TGCA	0.239	0.000709	8.96e-05	-0.902	0.221	-1.93	-0.846	0.867	-0.0791	-0.0248	0.915	MDS1	ACUTE1,ACUTE2,ACUTE4,ACUTE5,ECOR_32x,ECOR_48x,ECOR_49x,ECOR_50,ECOR_53,ECOR_54,ECOR_59x,ECOR_62,P06_47,P06_48,P06_75,P07_05,P07_07,P07_12,P07_25,P07_30,P07_57,P13S1,P3S3,P4S1,P7S1,P8S1,P9S3	ACUTE3,BW25113,ECOR_01,ECOR_01a,ECOR_02a,ECOR_04,ECOR_04a,ECOR_07x,ECOR_08x,ECOR_09,ECOR_10,ECOR_11,ECOR_12,ECOR_13,ECOR_14,ECOR_19a,ECOR_20,ECOR_22x,ECOR_29,ECOR_36x,ECOR_38,ECOR_38a,ECOR_39,ECOR_46,ECOR_56x,ECOR_63,ECOR_65x,ECOR_66x,ECOR_71x,ECOR_72,P06_02,P06_04,P06_07,P06_12,P06_21,P06_23,P06_24,P06_26,P06_27,P06_28,P06_31,P06_32,P06_33,P06_36,P06_37,P06_39,P06_40,P06_41,P06_42,P06_46,P06_50,…
	CP009273_1922386_T_C	0.239	0.000709	8.96e-05	-0.902	0.221	-1.93	-0.846	0.867	-0.0791	-0.0248	0.915	MDS1	ACUTE1,ACUTE2,ACUTE4,ACUTE5,ECOR_32x,ECOR_48x,ECOR_49x,ECOR_50,ECOR_53,ECOR_54,ECOR_59x,ECOR_62,P06_47,P06_48,P06_75,P07_05,P07_07,P07_12,P07_25,P07_30,P07_57,P13S1,P3S3,P4S1,P7S1,P8S1,P9S3	ACUTE3,BW25113,ECOR_01,ECOR_01a,ECOR_02a,ECOR_04,ECOR_04a,ECOR_07x,ECOR_08x,ECOR_09,ECOR_10,ECOR_11,ECOR_12,ECOR_13,ECOR_14,ECOR_19a,ECOR_20,ECOR_22x,ECOR_29,ECOR_36x,ECOR_38,ECOR_38a,ECOR_39,ECOR_46,ECOR_56x,ECOR_63,ECOR_65x,ECOR_66x,ECOR_71x,ECOR_72,P06_02,P06_04,P06_07,P06_12,P06_21,P06_23,P06_24,P06_26,P06_27,P06_28,P06_31,P06_32,P06_33,P06_36,P06_37,P06_39,P06_40,P06_41,P06_42,P06_46,P06_50,…
	CP009273_3815786_A_G	0.239	0.000709	8.96e-05	-0.902	0.221	-1.93	-0.846	0.867	-0.0791	-0.0248	0.915	MDS1	ACUTE1,ACUTE2,ACUTE4,ACUTE5,ECOR_32x,ECOR_48x,ECOR_49x,ECOR_50,ECOR_53,ECOR_54,ECOR_59x,ECOR_62,P06_47,P06_48,P06_75,P07_05,P07_07,P07_12,P07_25,P07_30,P07_57,P13S1,P3S3,P4S1,P7S1,P8S1,P9S3	ACUTE3,BW25113,ECOR_01,ECOR_01a,ECOR_02a,ECOR_04,ECOR_04a,ECOR_07x,ECOR_08x,ECOR_09,ECOR_10,ECOR_11,ECOR_12,ECOR_13,ECOR_14,ECOR_19a,ECOR_20,ECOR_22x,ECOR_29,ECOR_36x,ECOR_38,ECOR_38a,ECOR_39,ECOR_46,ECOR_56x,ECOR_63,ECOR_65x,ECOR_66x,ECOR_71x,ECOR_72,P06_02,P06_04,P06_07,P06_12,P06_21,P06_23,P06_24,P06_26,P06_27,P06_28,P06_31,P06_32,P06_33,P06_36,P06_37,P06_39,P06_40,P06_41,P06_42,P06_46,P06_50,…
	CP009273_501200_A_G	0.407	0.537	9.04e-05	0.858	0.211	-2.5	1.45	-0.843	-0.0631	0.0231	0.778	NA	ACUTE1,ACUTE2,ACUTE3,ACUTE4,ACUTE5,ECOR_32x,ECOR_36x,ECOR_38,ECOR_38a,ECOR_39,ECOR_46,ECOR_50,ECOR_53,ECOR_54,ECOR_59x,ECOR_62,ECOR_63,P06_23,P06_26,P06_27,P06_28,P06_31,P06_46,P06_47,P06_48,P06_51,P06_53,P06_59,P06_63,P06_75,P07_05,P07_07,P07_10,P07_12,P07_14,P07_25,P07_30,P07_37,P07_57,P10S2,P11S1,P3S3,P4S1,P7S1,P8S1,P9S3	BW25113,ECOR_01,ECOR_01a,ECOR_02a,ECOR_04,ECOR_04a,ECOR_07x,ECOR_08x,ECOR_09,ECOR_10,ECOR_11,ECOR_12,ECOR_13,ECOR_14,ECOR_19a,ECOR_20,ECOR_22x,ECOR_29,ECOR_48x,ECOR_49x,ECOR_56x,ECOR_65x,ECOR_66x,ECOR_71x,ECOR_72,P06_02,P06_04,P06_07,P06_12,P06_21,P06_24,P06_32,P06_33,P06_36,P06_37,P06_39,P06_40,P06_41,P06_42,P06_50,P06_52,P06_61,P06_64,P06_68,P06_72,P06_79,P07_11,P07_17,P07_18,P07_20,P07_23,P07_…
	CP009273_2108_A_T	0.637	1.27e-07	9.07e-05	0.47	0.115	-2.45	-0.122	0.418	-0.167	0.123	0.299	MDS1	ACUTE3,ECOR_01,ECOR_01a,ECOR_04,ECOR_04a,ECOR_07x,ECOR_08x,ECOR_10,ECOR_13,ECOR_14,ECOR_20,ECOR_29,ECOR_49x,ECOR_53,ECOR_56x,ECOR_63,ECOR_65x,ECOR_66x,ECOR_71x,ECOR_72,P06_02,P06_04,P06_07,P06_12,P06_21,P06_23,P06_24,P06_26,P06_28,P06_31,P06_32,P06_33,P06_36,P06_37,P06_39,P06_41,P06_46,P06_50,P06_51,P06_52,P06_53,P06_59,P06_61,P06_63,P06_64,P06_68,P06_79,P07_07,P07_10,P07_11,P07_14,P07_17,P07_20,…	ACUTE1,ACUTE2,ACUTE4,ACUTE5,BW25113,ECOR_02a,ECOR_09,ECOR_11,ECOR_12,ECOR_19a,ECOR_22x,ECOR_32x,ECOR_36x,ECOR_38,ECOR_38a,ECOR_39,ECOR_46,ECOR_48x,ECOR_50,ECOR_54,ECOR_59x,ECOR_62,P06_27,P06_40,P06_42,P06_47,P06_48,P06_72,P06_75,P07_05,P07_12,P07_18,P07_30,P07_57,P1S2,P2S2,P4S1,P6S2,P7S1,P8S1,P9S3
	CP009273_4114633_TTGCAAG_CTGTAAT	0.115	9.96e-06	9.11e-05	0.633	0.156	-2.22	0.414	-0.0117	-0.0778	-0.00705	0.39	MDS3	ECOR_63,P06_23,P06_31,P06_46,P06_51,P06_53,P06_59,P07_12,P07_14,P07_25,P07_30,P10S2,P11S1	ACUTE1,ACUTE2,ACUTE3,ACUTE4,ACUTE5,BW25113,ECOR_01,ECOR_01a,ECOR_02a,ECOR_04,ECOR_04a,ECOR_07x,ECOR_08x,ECOR_09,ECOR_10,ECOR_11,ECOR_12,ECOR_13,ECOR_14,ECOR_19a,ECOR_20,ECOR_22x,ECOR_29,ECOR_32x,ECOR_36x,ECOR_38,ECOR_38a,ECOR_39,ECOR_46,ECOR_48x,ECOR_49x,ECOR_50,ECOR_53,ECOR_54,ECOR_56x,ECOR_59x,ECOR_62,ECOR_65x,ECOR_66x,ECOR_71x,ECOR_72,P06_02,P06_04,P06_07,P06_12,P06_21,P06_24,P06_26,P06_27,P06…
	CP009273_1314784_A_G	0.257	0.00139	9.22e-05	-0.785	0.193	-1.95	-0.716	0.847	-0.184	-0.0265	0.886	MDS1	ACUTE1,ACUTE2,ACUTE3,ACUTE4,ACUTE5,ECOR_32x,ECOR_48x,ECOR_49x,ECOR_50,ECOR_53,ECOR_54,ECOR_59x,ECOR_62,ECOR_63,P06_47,P06_48,P06_75,P07_05,P07_07,P07_10,P07_12,P07_30,P07_57,P13S1,P3S3,P4S1,P7S1,P8S1,P9S3	BW25113,ECOR_01,ECOR_01a,ECOR_02a,ECOR_04,ECOR_04a,ECOR_07x,ECOR_08x,ECOR_09,ECOR_10,ECOR_11,ECOR_12,ECOR_13,ECOR_14,ECOR_19a,ECOR_20,ECOR_22x,ECOR_29,ECOR_36x,ECOR_38,ECOR_38a,ECOR_39,ECOR_46,ECOR_56x,ECOR_65x,ECOR_66x,ECOR_71x,ECOR_72,P06_02,P06_04,P06_07,P06_12,P06_21,P06_23,P06_24,P06_26,P06_27,P06_28,P06_31,P06_32,P06_33,P06_36,P06_37,P06_39,P06_40,P06_41,P06_42,P06_46,P06_50,P06_51,P06_52,P…
	CP009273_1367757_G_C	0.327	6.95e-05	9.3e-05	-0.717	0.177	-1.91	-0.692	0.983	-0.29	-0.0114	0.223	MDS1	ACUTE1,ACUTE2,ACUTE3,ACUTE4,ACUTE5,ECOR_32x,ECOR_36x,ECOR_38,ECOR_38a,ECOR_39,ECOR_46,ECOR_48x,ECOR_49x,ECOR_50,ECOR_53,ECOR_54,ECOR_59x,ECOR_62,ECOR_63,P06_26,P06_28,P06_42,P06_47,P06_48,P07_05,P07_07,P07_10,P07_12,P07_25,P07_30,P07_57,P13S1,P3S3,P4S1,P7S1,P8S1,P9S3	BW25113,ECOR_01,ECOR_01a,ECOR_02a,ECOR_04,ECOR_04a,ECOR_07x,ECOR_08x,ECOR_09,ECOR_10,ECOR_11,ECOR_12,ECOR_13,ECOR_14,ECOR_19a,ECOR_20,ECOR_22x,ECOR_29,ECOR_56x,ECOR_65x,ECOR_66x,ECOR_71x,ECOR_72,P06_02,P06_04,P06_07,P06_12,P06_21,P06_23,P06_24,P06_27,P06_31,P06_32,P06_33,P06_36,P06_37,P06_39,P06_40,P06_41,P06_46,P06_50,P06_51,P06_52,P06_53,P06_59,P06_61,P06_63,P06_64,P06_68,P06_72,P06_75,P06_79,P…
	CP009273_1332052_A_T	0.363	0.794	9.4e-05	0.783	0.193	-2.43	1.33	-0.665	-0.227	-0.00182	0.794	NA	ACUTE1,ACUTE2,ACUTE4,ACUTE5,ECOR_32x,ECOR_36x,ECOR_38,ECOR_38a,ECOR_39,ECOR_46,ECOR_50,ECOR_53,ECOR_54,ECOR_59x,ECOR_62,ECOR_63,P06_23,P06_27,P06_31,P06_46,P06_47,P06_48,P06_51,P06_53,P06_59,P06_63,P06_75,P07_05,P07_07,P07_12,P07_14,P07_25,P07_30,P07_57,P10S2,P11S1,P3S3,P4S1,P7S1,P8S1,P9S3	ACUTE3,BW25113,ECOR_01,ECOR_01a,ECOR_02a,ECOR_04,ECOR_04a,ECOR_07x,ECOR_08x,ECOR_09,ECOR_10,ECOR_11,ECOR_12,ECOR_13,ECOR_14,ECOR_19a,ECOR_20,ECOR_22x,ECOR_29,ECOR_48x,ECOR_49x,ECOR_56x,ECOR_65x,ECOR_66x,ECOR_71x,ECOR_72,P06_02,P06_04,P06_07,P06_12,P06_21,P06_24,P06_26,P06_28,P06_32,P06_33,P06_36,P06_37,P06_39,P06_40,P06_41,P06_42,P06_50,P06_52,P06_61,P06_64,P06_68,P06_72,P06_79,P07_10,P07_11,P07_…
	CP009273_1603819_T_C	0.717	0.328	9.41e-05	0.652	0.161	-2.62	0.595	0.442	-0.425	0.387	0.679	NA	ACUTE1,ACUTE2,ACUTE4,ACUTE5,ECOR_04,ECOR_04a,ECOR_14,ECOR_29,ECOR_32x,ECOR_36x,ECOR_38,ECOR_38a,ECOR_39,ECOR_46,ECOR_50,ECOR_53,ECOR_54,ECOR_56x,ECOR_59x,ECOR_62,ECOR_63,ECOR_65x,ECOR_66x,ECOR_71x,ECOR_72,P06_02,P06_04,P06_07,P06_12,P06_21,P06_23,P06_27,P06_31,P06_32,P06_33,P06_36,P06_37,P06_41,P06_46,P06_47,P06_48,P06_50,P06_51,P06_52,P06_53,P06_59,P06_61,P06_63,P06_64,P06_68,P06_72,P06_75,P06_7…	ACUTE3,BW25113,ECOR_01,ECOR_01a,ECOR_02a,ECOR_07x,ECOR_08x,ECOR_09,ECOR_10,ECOR_11,ECOR_12,ECOR_13,ECOR_19a,ECOR_20,ECOR_22x,ECOR_48x,ECOR_49x,P06_24,P06_26,P06_28,P06_39,P06_40,P06_42,P07_10,P07_11,P07_24,P07_39,P07_52,P13S1,P1S2,P2S2,P6S2
	CP009273_1377619_A_G	0.115	0.00321	9.45e-05	-0.801	0.197	-2.06	0.148	0.627	-0.615	-0.00881	-0.103	NA	ACUTE3,ECOR_36x,ECOR_38,ECOR_38a,ECOR_39,ECOR_46,ECOR_48x,ECOR_49x,P06_26,P06_28,P06_42,P07_10,P13S1	ACUTE1,ACUTE2,ACUTE4,ACUTE5,BW25113,ECOR_01,ECOR_01a,ECOR_02a,ECOR_04,ECOR_04a,ECOR_07x,ECOR_08x,ECOR_09,ECOR_10,ECOR_11,ECOR_12,ECOR_13,ECOR_14,ECOR_19a,ECOR_20,ECOR_22x,ECOR_29,ECOR_32x,ECOR_50,ECOR_53,ECOR_54,ECOR_56x,ECOR_59x,ECOR_62,ECOR_63,ECOR_65x,ECOR_66x,ECOR_71x,ECOR_72,P06_02,P06_04,P06_07,P06_12,P06_21,P06_23,P06_24,P06_27,P06_31,P06_32,P06_33,P06_36,P06_37,P06_39,P06_40,P06_41,P06_46…
	CP009273_2294055_G_A	0.274	0.00838	9.53e-05	0.574	0.141	-2.31	0.827	-0.236	-0.187	-0.00599	0.259	MDS1	ACUTE1,ACUTE4,ECOR_32x,ECOR_50,ECOR_53,ECOR_54,ECOR_62,ECOR_63,P06_23,P06_27,P06_31,P06_46,P06_47,P06_48,P06_51,P06_53,P06_59,P06_63,P06_75,P07_05,P07_07,P07_10,P07_12,P07_14,P07_25,P07_30,P07_57,P10S2,P11S1,P3S3,P9S3	ACUTE2,ACUTE3,ACUTE5,BW25113,ECOR_01,ECOR_01a,ECOR_02a,ECOR_04,ECOR_04a,ECOR_07x,ECOR_08x,ECOR_09,ECOR_10,ECOR_11,ECOR_12,ECOR_13,ECOR_14,ECOR_19a,ECOR_20,ECOR_22x,ECOR_29,ECOR_36x,ECOR_38,ECOR_38a,ECOR_39,ECOR_46,ECOR_48x,ECOR_49x,ECOR_56x,ECOR_59x,ECOR_65x,ECOR_66x,ECOR_71x,ECOR_72,P06_02,P06_04,P06_07,P06_12,P06_21,P06_24,P06_26,P06_28,P06_32,P06_33,P06_36,P06_37,P06_39,P06_40,P06_41,P06_42,P0…
	CP009273_2329017_C_T	0.212	0.00135	9.55e-05	0.544	0.134	-2.26	0.665	-0.114	-0.176	-0.00701	0.315	MDS1	ACUTE1,ACUTE4,ECOR_32x,ECOR_50,ECOR_53,ECOR_54,ECOR_62,ECOR_63,P06_23,P06_31,P06_46,P06_51,P06_53,P06_59,P06_63,P07_05,P07_07,P07_12,P07_14,P07_25,P07_30,P10S2,P11S1,P9S3	ACUTE2,ACUTE3,ACUTE5,BW25113,ECOR_01,ECOR_01a,ECOR_02a,ECOR_04,ECOR_04a,ECOR_07x,ECOR_08x,ECOR_09,ECOR_10,ECOR_11,ECOR_12,ECOR_13,ECOR_14,ECOR_19a,ECOR_20,ECOR_22x,ECOR_29,ECOR_36x,ECOR_38,ECOR_38a,ECOR_39,ECOR_46,ECOR_48x,ECOR_49x,ECOR_56x,ECOR_59x,ECOR_65x,ECOR_66x,ECOR_71x,ECOR_72,P06_02,P06_04,P06_07,P06_12,P06_21,P06_24,P06_26,P06_27,P06_28,P06_32,P06_33,P06_36,P06_37,P06_39,P06_40,P06_41,P0…
	CP009273_228040_A_G	0.15	0.0289	9.61e-05	0.754	0.186	-2.26	0.414	-0.229	0.111	-0.0017	1.04	MDS3	ECOR_36x,ECOR_38,ECOR_38a,ECOR_39,ECOR_46,ECOR_63,P06_23,P06_31,P06_46,P06_51,P06_53,P06_59,P06_63,P07_10,P07_14,P10S2,P11S1	ACUTE1,ACUTE2,ACUTE3,ACUTE4,ACUTE5,BW25113,ECOR_01,ECOR_01a,ECOR_02a,ECOR_04,ECOR_04a,ECOR_07x,ECOR_08x,ECOR_09,ECOR_10,ECOR_11,ECOR_12,ECOR_13,ECOR_14,ECOR_19a,ECOR_20,ECOR_22x,ECOR_29,ECOR_32x,ECOR_48x,ECOR_49x,ECOR_50,ECOR_53,ECOR_54,ECOR_56x,ECOR_59x,ECOR_62,ECOR_65x,ECOR_66x,ECOR_71x,ECOR_72,P06_02,P06_04,P06_07,P06_12,P06_21,P06_24,P06_26,P06_27,P06_28,P06_32,P06_33,P06_36,P06_37,P06_39,P06…
	CP009273_228092_C_T	0.15	0.0289	9.61e-05	0.754	0.186	-2.26	0.414	-0.229	0.111	-0.0017	1.04	MDS3	ECOR_36x,ECOR_38,ECOR_38a,ECOR_39,ECOR_46,ECOR_63,P06_23,P06_31,P06_46,P06_51,P06_53,P06_59,P06_63,P07_10,P07_14,P10S2,P11S1	ACUTE1,ACUTE2,ACUTE3,ACUTE4,ACUTE5,BW25113,ECOR_01,ECOR_01a,ECOR_02a,ECOR_04,ECOR_04a,ECOR_07x,ECOR_08x,ECOR_09,ECOR_10,ECOR_11,ECOR_12,ECOR_13,ECOR_14,ECOR_19a,ECOR_20,ECOR_22x,ECOR_29,ECOR_32x,ECOR_48x,ECOR_49x,ECOR_50,ECOR_53,ECOR_54,ECOR_56x,ECOR_59x,ECOR_62,ECOR_65x,ECOR_66x,ECOR_71x,ECOR_72,P06_02,P06_04,P06_07,P06_12,P06_21,P06_24,P06_26,P06_27,P06_28,P06_32,P06_33,P06_36,P06_37,P06_39,P06…
	CP009273_2140410_C_T	0.159	0.0195	9.62e-05	0.756	0.186	-2.27	0.337	-0.863	0.0773	-0.000624	1.02	MDS2	ECOR_36x,ECOR_38,ECOR_38a,ECOR_39,ECOR_46,ECOR_63,P06_23,P06_24,P06_31,P06_46,P06_51,P06_53,P06_59,P06_63,P07_10,P07_14,P10S2,P11S1	ACUTE1,ACUTE2,ACUTE3,ACUTE4,ACUTE5,BW25113,ECOR_01,ECOR_01a,ECOR_02a,ECOR_04,ECOR_04a,ECOR_07x,ECOR_08x,ECOR_09,ECOR_10,ECOR_11,ECOR_12,ECOR_13,ECOR_14,ECOR_19a,ECOR_20,ECOR_22x,ECOR_29,ECOR_32x,ECOR_48x,ECOR_49x,ECOR_50,ECOR_53,ECOR_54,ECOR_56x,ECOR_59x,ECOR_62,ECOR_65x,ECOR_66x,ECOR_71x,ECOR_72,P06_02,P06_04,P06_07,P06_12,P06_21,P06_26,P06_27,P06_28,P06_32,P06_33,P06_36,P06_37,P06_39,P06_40,P06…
	CP009273_167583_GCGT_ACGC	0.487	1.49e-05	9.7e-05	-0.45	0.111	-1.93	-0.217	0.511	-0.256	-0.123	0.383	MDS4	ACUTE1,ACUTE2,ACUTE3,ACUTE4,ACUTE5,ECOR_29,ECOR_32x,ECOR_36x,ECOR_38,ECOR_38a,ECOR_39,ECOR_46,ECOR_48x,ECOR_49x,ECOR_50,ECOR_53,ECOR_54,ECOR_59x,ECOR_62,ECOR_63,ECOR_66x,ECOR_71x,ECOR_72,P06_07,P06_26,P06_28,P06_32,P06_37,P06_47,P06_48,P06_59,P06_64,P06_72,P06_75,P06_79,P07_05,P07_07,P07_10,P07_12,P07_17,P07_25,P07_30,P07_35,P07_36,P07_57,P07_63,P13S1,P2S2,P3S3,P4S1,P5S1,P6S2,P7S1,P8S1,P9S3	BW25113,ECOR_01,ECOR_01a,ECOR_02a,ECOR_04,ECOR_04a,ECOR_07x,ECOR_08x,ECOR_09,ECOR_10,ECOR_11,ECOR_12,ECOR_13,ECOR_14,ECOR_19a,ECOR_20,ECOR_22x,ECOR_56x,ECOR_65x,P06_02,P06_04,P06_12,P06_21,P06_23,P06_24,P06_27,P06_31,P06_33,P06_36,P06_39,P06_40,P06_41,P06_42,P06_46,P06_50,P06_51,P06_52,P06_53,P06_61,P06_63,P06_68,P07_11,P07_14,P07_18,P07_20,P07_23,P07_24,P07_28,P07_34,P07_37,P07_39,P07_44,P07_47,…
	CP009273_990875_C_T	0.664	0.00477	9.94e-05	-0.762	0.188	-1.64	-0.199	0.0494	-0.101	-0.531	0.285	MDS4	ACUTE1,ACUTE2,ACUTE3,ACUTE4,ACUTE5,ECOR_22x,ECOR_29,ECOR_32x,ECOR_36x,ECOR_38,ECOR_38a,ECOR_39,ECOR_46,ECOR_48x,ECOR_49x,ECOR_50,ECOR_53,ECOR_54,ECOR_56x,ECOR_59x,ECOR_62,ECOR_63,ECOR_65x,ECOR_66x,ECOR_71x,ECOR_72,P06_02,P06_04,P06_07,P06_12,P06_21,P06_26,P06_28,P06_32,P06_33,P06_36,P06_37,P06_41,P06_47,P06_48,P06_50,P06_52,P06_59,P06_61,P06_64,P06_68,P06_72,P06_75,P06_79,P07_05,P07_07,P07_10,P07…	BW25113,ECOR_01,ECOR_01a,ECOR_02a,ECOR_04,ECOR_04a,ECOR_07x,ECOR_08x,ECOR_09,ECOR_10,ECOR_11,ECOR_12,ECOR_13,ECOR_14,ECOR_19a,ECOR_20,P06_23,P06_24,P06_27,P06_31,P06_39,P06_40,P06_42,P06_46,P06_51,P06_53,P06_63,P07_11,P07_14,P07_18,P07_24,P07_39,P07_52,P10S2,P11S1,P1S2,P2S2,P6S2
	CP009273_4605085_G_C	0.23	0.000226	9.98e-05	0.511	0.126	-2.27	0.0703	-0.082	-0.144	-0.202	0.386	MDS5	ECOR_01,ECOR_01a,ECOR_02a,ECOR_04,ECOR_04a,ECOR_07x,ECOR_08x,ECOR_10,ECOR_14,ECOR_20,ECOR_22x,P06_23,P06_24,P06_31,P06_39,P06_46,P06_51,P06_53,P06_63,P07_11,P07_14,P07_18,P07_24,P07_39,P10S2,P11S1	ACUTE1,ACUTE2,ACUTE3,ACUTE4,ACUTE5,BW25113,ECOR_09,ECOR_11,ECOR_12,ECOR_13,ECOR_19a,ECOR_29,ECOR_32x,ECOR_36x,ECOR_38,ECOR_38a,ECOR_39,ECOR_46,ECOR_48x,ECOR_49x,ECOR_50,ECOR_53,ECOR_54,ECOR_56x,ECOR_59x,ECOR_62,ECOR_63,ECOR_65x,ECOR_66x,ECOR_71x,ECOR_72,P06_02,P06_04,P06_07,P06_12,P06_21,P06_26,P06_27,P06_28,P06_32,P06_33,P06_36,P06_37,P06_40,P06_41,P06_42,P06_47,P06_48,P06_50,P06_52,P06_59,P06_6…
	CP009273_668020_T_C	0.46	0.382	0.0001	1.03	0.254	-2.62	1.57	-2.01	0.0837	-0.0328	0.735	NA	ACUTE1,ACUTE2,ACUTE3,ACUTE4,ACUTE5,ECOR_04,ECOR_04a,ECOR_14,ECOR_32x,ECOR_36x,ECOR_38,ECOR_38a,ECOR_39,ECOR_46,ECOR_48x,ECOR_49x,ECOR_50,ECOR_53,ECOR_54,ECOR_59x,ECOR_62,ECOR_63,P06_23,P06_24,P06_26,P06_27,P06_28,P06_31,P06_46,P06_47,P06_48,P06_51,P06_53,P06_59,P06_63,P06_75,P07_05,P07_07,P07_10,P07_12,P07_14,P07_25,P07_30,P07_57,P10S2,P11S1,P13S1,P3S3,P4S1,P7S1,P8S1,P9S3	BW25113,ECOR_01,ECOR_01a,ECOR_02a,ECOR_07x,ECOR_08x,ECOR_09,ECOR_10,ECOR_11,ECOR_12,ECOR_13,ECOR_19a,ECOR_20,ECOR_22x,ECOR_29,ECOR_56x,ECOR_65x,ECOR_66x,ECOR_71x,ECOR_72,P06_02,P06_04,P06_07,P06_12,P06_21,P06_32,P06_33,P06_36,P06_37,P06_39,P06_40,P06_41,P06_42,P06_50,P06_52,P06_61,P06_64,P06_68,P06_72,P06_79,P07_11,P07_17,P07_18,P07_20,P07_23,P07_24,P07_28,P07_34,P07_35,P07_36,P07_37,P07_39,P07_4…
	CP009273_718260_T_C	0.248	0.00176	0.0001	-0.888	0.22	-1.93	-0.738	1.6	-0.0423	-0.0259	0.936	MDS1	ACUTE1,ACUTE2,ACUTE4,ACUTE5,ECOR_32x,ECOR_48x,ECOR_49x,ECOR_50,ECOR_53,ECOR_54,ECOR_59x,ECOR_62,P06_24,P06_47,P06_48,P06_75,P07_05,P07_07,P07_12,P07_25,P07_30,P07_57,P13S1,P3S3,P4S1,P7S1,P8S1,P9S3	ACUTE3,BW25113,ECOR_01,ECOR_01a,ECOR_02a,ECOR_04,ECOR_04a,ECOR_07x,ECOR_08x,ECOR_09,ECOR_10,ECOR_11,ECOR_12,ECOR_13,ECOR_14,ECOR_19a,ECOR_20,ECOR_22x,ECOR_29,ECOR_36x,ECOR_38,ECOR_38a,ECOR_39,ECOR_46,ECOR_56x,ECOR_63,ECOR_65x,ECOR_66x,ECOR_71x,ECOR_72,P06_02,P06_04,P06_07,P06_12,P06_21,P06_23,P06_26,P06_27,P06_28,P06_31,P06_32,P06_33,P06_36,P06_37,P06_39,P06_40,P06_41,P06_42,P06_46,P06_50,P06_51,…
	CP009273_1245854_T_C	0.46	0.382	0.0001	1.03	0.254	-2.62	1.57	-2.01	0.0837	-0.0328	0.735	NA	ACUTE1,ACUTE2,ACUTE3,ACUTE4,ACUTE5,ECOR_04,ECOR_04a,ECOR_14,ECOR_32x,ECOR_36x,ECOR_38,ECOR_38a,ECOR_39,ECOR_46,ECOR_48x,ECOR_49x,ECOR_50,ECOR_53,ECOR_54,ECOR_59x,ECOR_62,ECOR_63,P06_23,P06_24,P06_26,P06_27,P06_28,P06_31,P06_46,P06_47,P06_48,P06_51,P06_53,P06_59,P06_63,P06_75,P07_05,P07_07,P07_10,P07_12,P07_14,P07_25,P07_30,P07_57,P10S2,P11S1,P13S1,P3S3,P4S1,P7S1,P8S1,P9S3	BW25113,ECOR_01,ECOR_01a,ECOR_02a,ECOR_07x,ECOR_08x,ECOR_09,ECOR_10,ECOR_11,ECOR_12,ECOR_13,ECOR_19a,ECOR_20,ECOR_22x,ECOR_29,ECOR_56x,ECOR_65x,ECOR_66x,ECOR_71x,ECOR_72,P06_02,P06_04,P06_07,P06_12,P06_21,P06_32,P06_33,P06_36,P06_37,P06_39,P06_40,P06_41,P06_42,P06_50,P06_52,P06_61,P06_64,P06_68,P06_72,P06_79,P07_11,P07_17,P07_18,P07_20,P07_23,P07_24,P07_28,P07_34,P07_35,P07_36,P07_37,P07_39,P07_4…
	CP009273_2014800_CTG_TTA	0.115	0.000278	0.0001	0.719	0.178	-2.23	0.285	0.00793	0.061	-0.0352	0.373	MDS3	ACUTE3,ECOR_14,P06_23,P06_31,P06_46,P06_51,P06_53,P06_59,P07_14,P07_52,P10S2,P11S1,P13S1	ACUTE1,ACUTE2,ACUTE4,ACUTE5,BW25113,ECOR_01,ECOR_01a,ECOR_02a,ECOR_04,ECOR_04a,ECOR_07x,ECOR_08x,ECOR_09,ECOR_10,ECOR_11,ECOR_12,ECOR_13,ECOR_19a,ECOR_20,ECOR_22x,ECOR_29,ECOR_32x,ECOR_36x,ECOR_38,ECOR_38a,ECOR_39,ECOR_46,ECOR_48x,ECOR_49x,ECOR_50,ECOR_53,ECOR_54,ECOR_56x,ECOR_59x,ECOR_62,ECOR_63,ECOR_65x,ECOR_66x,ECOR_71x,ECOR_72,P06_02,P06_04,P06_07,P06_12,P06_21,P06_24,P06_26,P06_27,P06_28,P06…
	CP009273_2457917_G_T	0.487	2.06e-06	0.0001	-0.437	0.108	-1.94	-0.167	0.413	-0.194	-0.116	0.384	MDS4	ACUTE1,ACUTE2,ACUTE3,ACUTE4,ACUTE5,ECOR_22x,ECOR_29,ECOR_32x,ECOR_36x,ECOR_38,ECOR_38a,ECOR_39,ECOR_46,ECOR_48x,ECOR_49x,ECOR_50,ECOR_53,ECOR_54,ECOR_56x,ECOR_59x,ECOR_62,ECOR_63,ECOR_65x,ECOR_71x,ECOR_72,P06_07,P06_33,P06_36,P06_41,P06_42,P06_47,P06_48,P06_68,P06_75,P06_79,P07_05,P07_07,P07_10,P07_12,P07_17,P07_23,P07_25,P07_30,P07_34,P07_35,P07_44,P07_57,P13S1,P2S2,P3S3,P4S1,P6S2,P7S1,P8S1,P9S3	BW25113,ECOR_01,ECOR_01a,ECOR_02a,ECOR_04,ECOR_04a,ECOR_07x,ECOR_08x,ECOR_09,ECOR_10,ECOR_11,ECOR_12,ECOR_13,ECOR_14,ECOR_19a,ECOR_20,ECOR_66x,P06_02,P06_04,P06_12,P06_21,P06_23,P06_24,P06_26,P06_27,P06_28,P06_31,P06_32,P06_37,P06_39,P06_40,P06_46,P06_50,P06_51,P06_52,P06_53,P06_59,P06_61,P06_63,P06_64,P06_72,P07_11,P07_14,P07_18,P07_20,P07_24,P07_28,P07_36,P07_37,P07_39,P07_47,P07_50,P07_52,P07_…
	CP009273_2835371_G_A	0.15	0.000137	0.0001	0.65	0.161	-2.25	0.194	-0.501	0.0205	-0.000975	0.348	MDS5	ECOR_14,P06_02,P06_04,P06_23,P06_24,P06_26,P06_28,P06_31,P06_46,P06_51,P06_53,P06_59,P06_63,P07_14,P07_18,P10S2,P11S1	ACUTE1,ACUTE2,ACUTE3,ACUTE4,ACUTE5,BW25113,ECOR_01,ECOR_01a,ECOR_02a,ECOR_04,ECOR_04a,ECOR_07x,ECOR_08x,ECOR_09,ECOR_10,ECOR_11,ECOR_12,ECOR_13,ECOR_19a,ECOR_20,ECOR_22x,ECOR_29,ECOR_32x,ECOR_36x,ECOR_38,ECOR_38a,ECOR_39,ECOR_46,ECOR_48x,ECOR_49x,ECOR_50,ECOR_53,ECOR_54,ECOR_56x,ECOR_59x,ECOR_62,ECOR_63,ECOR_65x,ECOR_66x,ECOR_71x,ECOR_72,P06_07,P06_12,P06_21,P06_27,P06_32,P06_33,P06_36,P06_37,P06…
	CP009273_3815797_C_A	0.248	0.00176	0.0001	-0.888	0.22	-1.93	-0.738	1.6	-0.0423	-0.0259	0.936	MDS1	ACUTE1,ACUTE2,ACUTE4,ACUTE5,ECOR_32x,ECOR_48x,ECOR_49x,ECOR_50,ECOR_53,ECOR_54,ECOR_59x,ECOR_62,P06_24,P06_47,P06_48,P06_75,P07_05,P07_07,P07_12,P07_25,P07_30,P07_57,P13S1,P3S3,P4S1,P7S1,P8S1,P9S3	ACUTE3,BW25113,ECOR_01,ECOR_01a,ECOR_02a,ECOR_04,ECOR_04a,ECOR_07x,ECOR_08x,ECOR_09,ECOR_10,ECOR_11,ECOR_12,ECOR_13,ECOR_14,ECOR_19a,ECOR_20,ECOR_22x,ECOR_29,ECOR_36x,ECOR_38,ECOR_38a,ECOR_39,ECOR_46,ECOR_56x,ECOR_63,ECOR_65x,ECOR_66x,ECOR_71x,ECOR_72,P06_02,P06_04,P06_07,P06_12,P06_21,P06_23,P06_26,P06_27,P06_28,P06_31,P06_32,P06_33,P06_36,P06_37,P06_39,P06_40,P06_41,P06_42,P06_46,P06_50,P06_51,…
	CP009273_1691466_A_T	0.168	0.0264	0.000101	0.612	0.151	-2.25	0.469	-0.153	-0.0337	-0.00582	0.939	MDS3	ACUTE3,ECOR_36x,ECOR_38,ECOR_38a,ECOR_39,ECOR_46,ECOR_63,P06_23,P06_31,P06_46,P06_51,P06_53,P06_59,P07_07,P07_14,P07_25,P10S2,P11S1,P3S3	ACUTE1,ACUTE2,ACUTE4,ACUTE5,BW25113,ECOR_01,ECOR_01a,ECOR_02a,ECOR_04,ECOR_04a,ECOR_07x,ECOR_08x,ECOR_09,ECOR_10,ECOR_11,ECOR_12,ECOR_13,ECOR_14,ECOR_19a,ECOR_20,ECOR_22x,ECOR_29,ECOR_32x,ECOR_48x,ECOR_49x,ECOR_50,ECOR_53,ECOR_54,ECOR_56x,ECOR_59x,ECOR_62,ECOR_65x,ECOR_66x,ECOR_71x,ECOR_72,P06_02,P06_04,P06_07,P06_12,P06_21,P06_24,P06_26,P06_27,P06_28,P06_32,P06_33,P06_36,P06_37,P06_39,P06_40,P06…
	CP009273_3368725_G_C	0.168	0.0213	0.000101	0.736	0.182	-2.27	0.444	-0.27	0.128	-0.000687	1.03	MDS3	ECOR_36x,ECOR_38,ECOR_38a,ECOR_39,ECOR_46,ECOR_63,P06_23,P06_26,P06_28,P06_31,P06_46,P06_51,P06_53,P06_59,P06_63,P07_05,P07_14,P10S2,P11S1	ACUTE1,ACUTE2,ACUTE3,ACUTE4,ACUTE5,BW25113,ECOR_01,ECOR_01a,ECOR_02a,ECOR_04,ECOR_04a,ECOR_07x,ECOR_08x,ECOR_09,ECOR_10,ECOR_11,ECOR_12,ECOR_13,ECOR_14,ECOR_19a,ECOR_20,ECOR_22x,ECOR_29,ECOR_32x,ECOR_48x,ECOR_49x,ECOR_50,ECOR_53,ECOR_54,ECOR_56x,ECOR_59x,ECOR_62,ECOR_65x,ECOR_66x,ECOR_71x,ECOR_72,P06_02,P06_04,P06_07,P06_12,P06_21,P06_24,P06_27,P06_32,P06_33,P06_36,P06_37,P06_39,P06_40,P06_41,P06…
	CP009273_4615137_A_G	0.478	0.205	0.000102	0.602	0.149	-2.44	1	-0.361	-0.133	-0.142	0.689	MDS4	ACUTE1,ACUTE2,ACUTE3,ACUTE4,ACUTE5,ECOR_07x,ECOR_08x,ECOR_13,ECOR_14,ECOR_20,ECOR_32x,ECOR_36x,ECOR_38,ECOR_38a,ECOR_39,ECOR_46,ECOR_50,ECOR_53,ECOR_54,ECOR_59x,ECOR_62,ECOR_63,P06_23,P06_26,P06_28,P06_31,P06_46,P06_47,P06_48,P06_51,P06_53,P06_59,P06_63,P06_75,P07_05,P07_07,P07_10,P07_11,P07_12,P07_14,P07_24,P07_25,P07_30,P07_39,P07_52,P07_57,P10S2,P11S1,P13S1,P3S3,P4S1,P7S1,P8S1,P9S3	BW25113,ECOR_01,ECOR_01a,ECOR_02a,ECOR_04,ECOR_04a,ECOR_09,ECOR_10,ECOR_11,ECOR_12,ECOR_19a,ECOR_22x,ECOR_29,ECOR_48x,ECOR_49x,ECOR_56x,ECOR_65x,ECOR_66x,ECOR_71x,ECOR_72,P06_02,P06_04,P06_07,P06_12,P06_21,P06_24,P06_27,P06_32,P06_33,P06_36,P06_37,P06_39,P06_40,P06_41,P06_42,P06_50,P06_52,P06_61,P06_64,P06_68,P06_72,P06_79,P07_17,P07_18,P07_20,P07_23,P07_28,P07_34,P07_35,P07_36,P07_37,P07_44,P07_…
	CP009273_1976425_G_A	0.372	0.26	0.000103	0.584	0.145	-2.37	0.958	-0.397	-0.177	-0.00299	0.756	MDS1	ACUTE1,ACUTE2,ACUTE4,ACUTE5,ECOR_14,ECOR_32x,ECOR_36x,ECOR_38,ECOR_38a,ECOR_39,ECOR_46,ECOR_50,ECOR_53,ECOR_54,ECOR_62,ECOR_63,P06_23,P06_26,P06_27,P06_28,P06_31,P06_46,P06_47,P06_48,P06_59,P06_61,P06_63,P06_75,P07_05,P07_07,P07_10,P07_14,P07_25,P07_30,P07_57,P10S2,P11S1,P13S1,P3S3,P7S1,P8S1,P9S3	ACUTE3,BW25113,ECOR_01,ECOR_01a,ECOR_02a,ECOR_04,ECOR_04a,ECOR_07x,ECOR_08x,ECOR_09,ECOR_10,ECOR_11,ECOR_12,ECOR_13,ECOR_19a,ECOR_20,ECOR_22x,ECOR_29,ECOR_48x,ECOR_49x,ECOR_56x,ECOR_59x,ECOR_65x,ECOR_66x,ECOR_71x,ECOR_72,P06_02,P06_04,P06_07,P06_12,P06_21,P06_24,P06_32,P06_33,P06_36,P06_37,P06_39,P06_40,P06_41,P06_42,P06_50,P06_51,P06_52,P06_53,P06_64,P06_68,P06_72,P06_79,P07_11,P07_12,P07_17,P07…
	CP009273_126575_G_A	0.204	0.00461	0.000104	0.472	0.117	-2.24	0.0192	0.654	-0.383	0.0874	0.541	MDS4	ECOR_04,ECOR_04a,ECOR_14,ECOR_19a,P06_02,P06_04,P06_07,P06_12,P06_27,P06_36,P06_41,P06_50,P06_52,P06_61,P06_64,P06_68,P06_72,P07_20,P07_24,P07_28,P07_37,P07_47,P07_50	ACUTE1,ACUTE2,ACUTE3,ACUTE4,ACUTE5,BW25113,ECOR_01,ECOR_01a,ECOR_02a,ECOR_07x,ECOR_08x,ECOR_09,ECOR_10,ECOR_11,ECOR_12,ECOR_13,ECOR_20,ECOR_22x,ECOR_29,ECOR_32x,ECOR_36x,ECOR_38,ECOR_38a,ECOR_39,ECOR_46,ECOR_48x,ECOR_49x,ECOR_50,ECOR_53,ECOR_54,ECOR_56x,ECOR_59x,ECOR_62,ECOR_63,ECOR_65x,ECOR_66x,ECOR_71x,ECOR_72,P06_21,P06_23,P06_24,P06_26,P06_28,P06_31,P06_32,P06_33,P06_37,P06_39,P06_40,P06_42,P…
	CP009273_1373523_T_C	0.646	0.00169	0.000105	-0.616	0.153	-1.75	-0.0406	0.014	-0.137	-0.417	0.333	MDS1	ACUTE1,ACUTE2,ACUTE3,ACUTE4,ACUTE5,ECOR_22x,ECOR_29,ECOR_32x,ECOR_36x,ECOR_38,ECOR_38a,ECOR_39,ECOR_46,ECOR_48x,ECOR_49x,ECOR_50,ECOR_53,ECOR_54,ECOR_56x,ECOR_59x,ECOR_62,ECOR_63,ECOR_65x,ECOR_66x,ECOR_71x,ECOR_72,P06_02,P06_04,P06_07,P06_12,P06_21,P06_26,P06_28,P06_32,P06_33,P06_36,P06_37,P06_41,P06_42,P06_47,P06_48,P06_50,P06_52,P06_61,P06_64,P06_68,P06_72,P06_75,P06_79,P07_05,P07_07,P07_10,P07…	BW25113,ECOR_01,ECOR_01a,ECOR_02a,ECOR_04,ECOR_04a,ECOR_07x,ECOR_08x,ECOR_09,ECOR_10,ECOR_11,ECOR_12,ECOR_13,ECOR_14,ECOR_19a,ECOR_20,P06_23,P06_24,P06_27,P06_31,P06_39,P06_40,P06_46,P06_51,P06_53,P06_59,P06_63,P07_11,P07_12,P07_14,P07_18,P07_24,P07_30,P07_39,P07_52,P10S2,P11S1,P1S2,P2S2,P6S2
	CP009273_3106894_G_T	0.301	0.000517	0.000105	0.503	0.125	-2.3	-0.0337	0.697	-0.273	0.232	0.477	MDS4	ACUTE3,ECOR_14,ECOR_56x,ECOR_65x,ECOR_71x,P06_02,P06_04,P06_07,P06_12,P06_21,P06_32,P06_36,P06_41,P06_50,P06_51,P06_52,P06_53,P06_59,P06_61,P06_64,P06_79,P07_10,P07_20,P07_23,P07_28,P07_34,P07_35,P07_36,P07_37,P07_44,P07_47,P07_50,P07_63,P11S1	ACUTE1,ACUTE2,ACUTE4,ACUTE5,BW25113,ECOR_01,ECOR_01a,ECOR_02a,ECOR_04,ECOR_04a,ECOR_07x,ECOR_08x,ECOR_09,ECOR_10,ECOR_11,ECOR_12,ECOR_13,ECOR_19a,ECOR_20,ECOR_22x,ECOR_29,ECOR_32x,ECOR_36x,ECOR_38,ECOR_38a,ECOR_39,ECOR_46,ECOR_48x,ECOR_49x,ECOR_50,ECOR_53,ECOR_54,ECOR_59x,ECOR_62,ECOR_63,ECOR_66x,ECOR_72,P06_23,P06_24,P06_26,P06_27,P06_28,P06_31,P06_33,P06_37,P06_39,P06_40,P06_42,P06_46,P06_47,P0…
	CP009273_1986535_C_T	0.115	0.000283	0.000108	-0.516	0.128	-2.09	0.28	0.169	-0.321	0.0303	0.605	MDS4	ECOR_09,ECOR_10,ECOR_11,ECOR_22x,ECOR_48x,ECOR_49x,ECOR_59x,P06_40,P06_72,P07_47,P2S2,P4S1,P5S1	ACUTE1,ACUTE2,ACUTE3,ACUTE4,ACUTE5,BW25113,ECOR_01,ECOR_01a,ECOR_02a,ECOR_04,ECOR_04a,ECOR_07x,ECOR_08x,ECOR_12,ECOR_13,ECOR_14,ECOR_19a,ECOR_20,ECOR_29,ECOR_32x,ECOR_36x,ECOR_38,ECOR_38a,ECOR_39,ECOR_46,ECOR_50,ECOR_53,ECOR_54,ECOR_56x,ECOR_62,ECOR_63,ECOR_65x,ECOR_66x,ECOR_71x,ECOR_72,P06_02,P06_04,P06_07,P06_12,P06_21,P06_23,P06_24,P06_26,P06_27,P06_28,P06_31,P06_32,P06_33,P06_36,P06_37,P06_39…
	CP009273_3623747_A_G	0.124	0.000253	0.000108	0.621	0.154	-2.23	0.255	0.0776	-0.0234	-0.0197	0.407	MDS3	ACUTE3,ECOR_14,P06_23,P06_27,P06_31,P06_42,P06_46,P06_51,P06_53,P06_59,P07_14,P07_36,P10S2,P11S1	ACUTE1,ACUTE2,ACUTE4,ACUTE5,BW25113,ECOR_01,ECOR_01a,ECOR_02a,ECOR_04,ECOR_04a,ECOR_07x,ECOR_08x,ECOR_09,ECOR_10,ECOR_11,ECOR_12,ECOR_13,ECOR_19a,ECOR_20,ECOR_22x,ECOR_29,ECOR_32x,ECOR_36x,ECOR_38,ECOR_38a,ECOR_39,ECOR_46,ECOR_48x,ECOR_49x,ECOR_50,ECOR_53,ECOR_54,ECOR_56x,ECOR_59x,ECOR_62,ECOR_63,ECOR_65x,ECOR_66x,ECOR_71x,ECOR_72,P06_02,P06_04,P06_07,P06_12,P06_21,P06_24,P06_26,P06_28,P06_32,P06…
	CP009273_3126284_C_T	0.212	0.0193	0.000109	0.658	0.164	-2.29	0.367	-0.208	0.143	-0.0335	0.964	MDS3	ACUTE3,ECOR_04,ECOR_04a,ECOR_14,ECOR_36x,ECOR_38,ECOR_38a,ECOR_39,ECOR_46,ECOR_48x,P06_23,P06_26,P06_27,P06_28,P06_31,P06_46,P06_51,P06_53,P06_59,P06_63,P06_75,P07_10,P07_14,P10S2	ACUTE1,ACUTE2,ACUTE4,ACUTE5,BW25113,ECOR_01,ECOR_01a,ECOR_02a,ECOR_07x,ECOR_08x,ECOR_09,ECOR_10,ECOR_11,ECOR_12,ECOR_13,ECOR_19a,ECOR_20,ECOR_22x,ECOR_29,ECOR_32x,ECOR_49x,ECOR_50,ECOR_53,ECOR_54,ECOR_56x,ECOR_59x,ECOR_62,ECOR_63,ECOR_65x,ECOR_66x,ECOR_71x,ECOR_72,P06_02,P06_04,P06_07,P06_12,P06_21,P06_24,P06_32,P06_33,P06_36,P06_37,P06_39,P06_40,P06_41,P06_42,P06_47,P06_48,P06_50,P06_52,P06_61,P…
	CP009273_3535610_TGCGA_CGCGG	0.257	0.0068	0.000109	0.449	0.112	-2.26	0.133	-0.128	-0.167	-0.108	0.843	MDS4	ECOR_07x,ECOR_08x,ECOR_12,ECOR_14,ECOR_19a,ECOR_20,ECOR_36x,ECOR_38,ECOR_38a,ECOR_39,ECOR_46,P06_23,P06_24,P06_27,P06_31,P06_46,P06_51,P06_53,P06_64,P07_11,P07_14,P07_18,P07_24,P07_28,P07_36,P07_39,P07_52,P10S2,P11S1	ACUTE1,ACUTE2,ACUTE3,ACUTE4,ACUTE5,BW25113,ECOR_01,ECOR_01a,ECOR_02a,ECOR_04,ECOR_04a,ECOR_09,ECOR_10,ECOR_11,ECOR_13,ECOR_22x,ECOR_29,ECOR_32x,ECOR_48x,ECOR_49x,ECOR_50,ECOR_53,ECOR_54,ECOR_56x,ECOR_59x,ECOR_62,ECOR_63,ECOR_65x,ECOR_66x,ECOR_71x,ECOR_72,P06_02,P06_04,P06_07,P06_12,P06_21,P06_26,P06_28,P06_32,P06_33,P06_36,P06_37,P06_39,P06_40,P06_41,P06_42,P06_47,P06_48,P06_50,P06_52,P06_59,P06_…
	CP009273_3236212_A_G	0.611	0.0488	0.00011	0.631	0.157	-2.53	0.515	0.59	-0.438	0.399	0.123	MDS4	ACUTE1,ACUTE2,ACUTE4,ACUTE5,ECOR_14,ECOR_29,ECOR_32x,ECOR_50,ECOR_53,ECOR_54,ECOR_56x,ECOR_59x,ECOR_62,ECOR_63,ECOR_65x,ECOR_66x,ECOR_72,P06_02,P06_04,P06_07,P06_12,P06_21,P06_23,P06_27,P06_31,P06_32,P06_33,P06_36,P06_37,P06_41,P06_46,P06_47,P06_48,P06_50,P06_51,P06_52,P06_53,P06_61,P06_63,P06_64,P06_68,P06_72,P06_75,P06_79,P07_05,P07_07,P07_14,P07_17,P07_20,P07_23,P07_25,P07_28,P07_34,P07_35,P07…	ACUTE3,BW25113,ECOR_01,ECOR_01a,ECOR_02a,ECOR_04,ECOR_04a,ECOR_07x,ECOR_08x,ECOR_09,ECOR_10,ECOR_11,ECOR_12,ECOR_13,ECOR_19a,ECOR_20,ECOR_22x,ECOR_36x,ECOR_38,ECOR_38a,ECOR_39,ECOR_46,ECOR_48x,ECOR_49x,ECOR_71x,P06_24,P06_26,P06_28,P06_39,P06_40,P06_42,P06_59,P07_10,P07_11,P07_12,P07_18,P07_24,P07_30,P07_39,P07_52,P13S1,P1S2,P2S2,P6S2
	CP009273_987295_T_C	0.389	0.612	0.000111	0.841	0.209	-2.48	1.34	-1.5	-0.179	0.00341	0.768	NA	ACUTE1,ACUTE2,ACUTE4,ACUTE5,ECOR_32x,ECOR_36x,ECOR_38,ECOR_38a,ECOR_39,ECOR_46,ECOR_50,ECOR_53,ECOR_54,ECOR_59x,ECOR_62,ECOR_63,P06_23,P06_24,P06_26,P06_27,P06_28,P06_31,P06_46,P06_47,P06_48,P06_51,P06_53,P06_59,P06_63,P06_75,P07_05,P07_07,P07_12,P07_14,P07_25,P07_30,P07_57,P10S2,P11S1,P3S3,P4S1,P7S1,P8S1,P9S3	ACUTE3,BW25113,ECOR_01,ECOR_01a,ECOR_02a,ECOR_04,ECOR_04a,ECOR_07x,ECOR_08x,ECOR_09,ECOR_10,ECOR_11,ECOR_12,ECOR_13,ECOR_14,ECOR_19a,ECOR_20,ECOR_22x,ECOR_29,ECOR_48x,ECOR_49x,ECOR_56x,ECOR_65x,ECOR_66x,ECOR_71x,ECOR_72,P06_02,P06_04,P06_07,P06_12,P06_21,P06_32,P06_33,P06_36,P06_37,P06_39,P06_40,P06_41,P06_42,P06_50,P06_52,P06_61,P06_64,P06_68,P06_72,P06_79,P07_10,P07_11,P07_17,P07_18,P07_20,P07_…
	CP009273_2420992_A_G	0.389	0.612	0.000111	0.841	0.209	-2.48	1.34	-1.5	-0.179	0.00341	0.768	NA	ACUTE1,ACUTE2,ACUTE4,ACUTE5,ECOR_32x,ECOR_36x,ECOR_38,ECOR_38a,ECOR_39,ECOR_46,ECOR_50,ECOR_53,ECOR_54,ECOR_59x,ECOR_62,ECOR_63,P06_23,P06_24,P06_26,P06_27,P06_28,P06_31,P06_46,P06_47,P06_48,P06_51,P06_53,P06_59,P06_63,P06_75,P07_05,P07_07,P07_12,P07_14,P07_25,P07_30,P07_57,P10S2,P11S1,P3S3,P4S1,P7S1,P8S1,P9S3	ACUTE3,BW25113,ECOR_01,ECOR_01a,ECOR_02a,ECOR_04,ECOR_04a,ECOR_07x,ECOR_08x,ECOR_09,ECOR_10,ECOR_11,ECOR_12,ECOR_13,ECOR_14,ECOR_19a,ECOR_20,ECOR_22x,ECOR_29,ECOR_48x,ECOR_49x,ECOR_56x,ECOR_65x,ECOR_66x,ECOR_71x,ECOR_72,P06_02,P06_04,P06_07,P06_12,P06_21,P06_32,P06_33,P06_36,P06_37,P06_39,P06_40,P06_41,P06_42,P06_50,P06_52,P06_61,P06_64,P06_68,P06_72,P06_79,P07_10,P07_11,P07_17,P07_18,P07_20,P07_…
	CP009273_3239722_T_A	0.265	0.00194	0.000113	-0.747	0.186	-1.95	-0.677	0.846	-0.225	-0.0274	0.88	MDS1	ACUTE1,ACUTE2,ACUTE3,ACUTE4,ACUTE5,ECOR_32x,ECOR_48x,ECOR_49x,ECOR_50,ECOR_53,ECOR_54,ECOR_59x,ECOR_62,P06_26,P06_28,P06_47,P06_48,P06_75,P07_05,P07_07,P07_12,P07_25,P07_30,P07_57,P13S1,P3S3,P4S1,P7S1,P8S1,P9S3	BW25113,ECOR_01,ECOR_01a,ECOR_02a,ECOR_04,ECOR_04a,ECOR_07x,ECOR_08x,ECOR_09,ECOR_10,ECOR_11,ECOR_12,ECOR_13,ECOR_14,ECOR_19a,ECOR_20,ECOR_22x,ECOR_29,ECOR_36x,ECOR_38,ECOR_38a,ECOR_39,ECOR_46,ECOR_56x,ECOR_63,ECOR_65x,ECOR_66x,ECOR_71x,ECOR_72,P06_02,P06_04,P06_07,P06_12,P06_21,P06_23,P06_24,P06_27,P06_31,P06_32,P06_33,P06_36,P06_37,P06_39,P06_40,P06_41,P06_42,P06_46,P06_50,P06_51,P06_52,P06_53,…
	CP009273_3648669_G_A	0.363	0.595	0.000113	0.727	0.181	-2.41	1.23	-0.606	-0.187	-0.00182	0.78	MDS1	ACUTE1,ACUTE2,ACUTE4,ACUTE5,ECOR_32x,ECOR_36x,ECOR_38,ECOR_38a,ECOR_39,ECOR_46,ECOR_50,ECOR_53,ECOR_54,ECOR_59x,ECOR_62,ECOR_63,P06_23,P06_27,P06_31,P06_46,P06_47,P06_48,P06_51,P06_53,P06_59,P06_63,P06_75,P07_05,P07_07,P07_10,P07_12,P07_14,P07_25,P07_30,P10S2,P11S1,P3S3,P4S1,P7S1,P8S1,P9S3	ACUTE3,BW25113,ECOR_01,ECOR_01a,ECOR_02a,ECOR_04,ECOR_04a,ECOR_07x,ECOR_08x,ECOR_09,ECOR_10,ECOR_11,ECOR_12,ECOR_13,ECOR_14,ECOR_19a,ECOR_20,ECOR_22x,ECOR_29,ECOR_48x,ECOR_49x,ECOR_56x,ECOR_65x,ECOR_66x,ECOR_71x,ECOR_72,P06_02,P06_04,P06_07,P06_12,P06_21,P06_24,P06_26,P06_28,P06_32,P06_33,P06_36,P06_37,P06_39,P06_40,P06_41,P06_42,P06_50,P06_52,P06_61,P06_64,P06_68,P06_72,P06_79,P07_11,P07_17,P07_…
	CP009273_4006123_C_A	0.442	0.000454	0.000113	0.616	0.154	-2.42	-0.218	0.892	-0.173	0.355	0.337	MDS4	ECOR_04,ECOR_04a,ECOR_14,ECOR_22x,ECOR_29,ECOR_56x,ECOR_65x,ECOR_66x,ECOR_71x,ECOR_72,P06_02,P06_04,P06_07,P06_12,P06_23,P06_26,P06_27,P06_28,P06_31,P06_32,P06_33,P06_36,P06_37,P06_41,P06_46,P06_50,P06_51,P06_52,P06_53,P06_61,P06_64,P06_68,P06_72,P06_79,P07_14,P07_17,P07_20,P07_23,P07_28,P07_34,P07_35,P07_36,P07_37,P07_44,P07_47,P07_50,P07_63,P10S2,P11S1,P5S1	ACUTE1,ACUTE2,ACUTE3,ACUTE4,ACUTE5,BW25113,ECOR_01,ECOR_01a,ECOR_02a,ECOR_07x,ECOR_08x,ECOR_09,ECOR_10,ECOR_11,ECOR_12,ECOR_13,ECOR_19a,ECOR_20,ECOR_32x,ECOR_36x,ECOR_38,ECOR_38a,ECOR_39,ECOR_46,ECOR_48x,ECOR_49x,ECOR_50,ECOR_53,ECOR_54,ECOR_59x,ECOR_62,ECOR_63,P06_21,P06_24,P06_39,P06_40,P06_42,P06_47,P06_48,P06_59,P06_63,P06_75,P07_05,P07_07,P07_10,P07_11,P07_12,P07_18,P07_24,P07_25,P07_30,P07_…
	CP009273_2583050_T_C	0.513	0.00291	0.000114	0.602	0.15	-2.46	-0.106	0.083	-0.0732	0.357	0.863	MDS4	ACUTE3,ECOR_14,ECOR_29,ECOR_36x,ECOR_38,ECOR_38a,ECOR_39,ECOR_46,ECOR_56x,ECOR_65x,ECOR_66x,ECOR_71x,P06_02,P06_04,P06_07,P06_12,P06_21,P06_23,P06_24,P06_26,P06_27,P06_28,P06_31,P06_32,P06_33,P06_36,P06_37,P06_41,P06_46,P06_50,P06_51,P06_52,P06_53,P06_59,P06_61,P06_63,P06_64,P06_68,P06_79,P07_05,P07_07,P07_10,P07_14,P07_17,P07_18,P07_20,P07_23,P07_28,P07_34,P07_35,P07_36,P07_37,P07_44,P07_47,P07_…	ACUTE1,ACUTE2,ACUTE4,ACUTE5,BW25113,ECOR_01,ECOR_01a,ECOR_02a,ECOR_04,ECOR_04a,ECOR_07x,ECOR_08x,ECOR_09,ECOR_10,ECOR_11,ECOR_12,ECOR_13,ECOR_19a,ECOR_20,ECOR_22x,ECOR_32x,ECOR_48x,ECOR_49x,ECOR_50,ECOR_53,ECOR_54,ECOR_59x,ECOR_62,ECOR_63,ECOR_72,P06_39,P06_40,P06_42,P06_47,P06_48,P06_72,P06_75,P07_11,P07_12,P07_24,P07_25,P07_30,P07_39,P07_52,P07_57,P07_63,P13S1,P1S2,P2S2,P3S3,P4S1,P6S2,P7S1,P8S1…
	CP009273_3637142_G_C	0.752	0.884	0.000114	-0.968	0.242	-1.42	-0.136	0.847	-0.383	-0.61	1.39	MDS4	ACUTE1,ACUTE2,ACUTE3,ACUTE4,ACUTE5,ECOR_22x,ECOR_29,ECOR_32x,ECOR_48x,ECOR_49x,ECOR_50,ECOR_53,ECOR_54,ECOR_56x,ECOR_59x,ECOR_62,ECOR_63,ECOR_65x,ECOR_66x,ECOR_71x,ECOR_72,P06_02,P06_04,P06_07,P06_12,P06_21,P06_23,P06_24,P06_26,P06_27,P06_28,P06_31,P06_32,P06_33,P06_36,P06_37,P06_41,P06_42,P06_46,P06_47,P06_48,P06_50,P06_51,P06_52,P06_53,P06_59,P06_61,P06_63,P06_64,P06_68,P06_72,P06_75,P06_79,P07…	BW25113,ECOR_01,ECOR_01a,ECOR_02a,ECOR_04,ECOR_04a,ECOR_07x,ECOR_08x,ECOR_09,ECOR_10,ECOR_11,ECOR_12,ECOR_13,ECOR_14,ECOR_19a,ECOR_20,ECOR_36x,ECOR_38,ECOR_38a,ECOR_39,ECOR_46,P06_39,P06_40,P07_11,P07_24,P07_39,P07_52,P1S2
	CP009273_4469424_GA_AT	0.133	0.0137	0.000114	-0.509	0.127	-2.08	0.321	0.225	-0.414	0.0577	0.616	MDS4	ACUTE3,ECOR_09,ECOR_10,ECOR_11,ECOR_12,ECOR_48x,ECOR_49x,ECOR_71x,P06_21,P06_27,P06_42,P06_46,P07_10,P2S2,P6S2	ACUTE1,ACUTE2,ACUTE4,ACUTE5,BW25113,ECOR_01,ECOR_01a,ECOR_02a,ECOR_04,ECOR_04a,ECOR_07x,ECOR_08x,ECOR_13,ECOR_14,ECOR_19a,ECOR_20,ECOR_22x,ECOR_29,ECOR_32x,ECOR_36x,ECOR_38,ECOR_38a,ECOR_39,ECOR_46,ECOR_50,ECOR_53,ECOR_54,ECOR_56x,ECOR_59x,ECOR_62,ECOR_63,ECOR_65x,ECOR_66x,ECOR_72,P06_02,P06_04,P06_07,P06_12,P06_23,P06_24,P06_26,P06_28,P06_31,P06_32,P06_33,P06_36,P06_37,P06_39,P06_40,P06_41,P06_4…
	CP009273_1546781_C_T	0.186	0.0249	0.000115	0.527	0.132	-2.25	0.298	0.025	-0.0721	0.00434	0.899	MDS3	ECOR_14,ECOR_22x,ECOR_36x,ECOR_38,ECOR_38a,ECOR_39,ECOR_46,P06_23,P06_27,P06_31,P06_46,P06_51,P06_53,P06_61,P06_63,P06_72,P07_12,P07_14,P07_35,P10S2,P11S1	ACUTE1,ACUTE2,ACUTE3,ACUTE4,ACUTE5,BW25113,ECOR_01,ECOR_01a,ECOR_02a,ECOR_04,ECOR_04a,ECOR_07x,ECOR_08x,ECOR_09,ECOR_10,ECOR_11,ECOR_12,ECOR_13,ECOR_19a,ECOR_20,ECOR_29,ECOR_32x,ECOR_48x,ECOR_49x,ECOR_50,ECOR_53,ECOR_54,ECOR_56x,ECOR_59x,ECOR_62,ECOR_63,ECOR_65x,ECOR_66x,ECOR_71x,ECOR_72,P06_02,P06_04,P06_07,P06_12,P06_21,P06_24,P06_26,P06_28,P06_32,P06_33,P06_36,P06_37,P06_39,P06_40,P06_41,P06_4…
	CP009273_2437904_A_G	0.319	0.274	0.000115	0.876	0.219	-2.43	1.26	-1.16	-0.669	-0.0567	1.01	NA	ACUTE1,ACUTE2,ACUTE4,ACUTE5,ECOR_04,ECOR_04a,ECOR_14,ECOR_32x,ECOR_36x,ECOR_38,ECOR_38a,ECOR_39,ECOR_46,ECOR_50,ECOR_53,ECOR_54,ECOR_59x,ECOR_62,ECOR_63,P06_24,P06_27,P06_47,P06_48,P06_59,P06_75,P07_05,P07_07,P07_12,P07_25,P07_30,P07_57,P3S3,P4S1,P7S1,P8S1,P9S3	ACUTE3,BW25113,ECOR_01,ECOR_01a,ECOR_02a,ECOR_07x,ECOR_08x,ECOR_09,ECOR_10,ECOR_11,ECOR_12,ECOR_13,ECOR_19a,ECOR_20,ECOR_22x,ECOR_29,ECOR_48x,ECOR_49x,ECOR_56x,ECOR_65x,ECOR_66x,ECOR_71x,ECOR_72,P06_02,P06_04,P06_07,P06_12,P06_21,P06_23,P06_26,P06_28,P06_31,P06_32,P06_33,P06_36,P06_37,P06_39,P06_40,P06_41,P06_42,P06_46,P06_50,P06_51,P06_52,P06_53,P06_61,P06_63,P06_64,P06_68,P06_72,P06_79,P07_10,P…
	CP009273_3239290_T_C	0.124	0.0178	0.000115	-0.56	0.14	-2.08	0.0198	0.507	-0.44	-0.0252	0.67	MDS1	ACUTE3,ECOR_48x,ECOR_49x,ECOR_59x,P06_26,P06_28,P06_47,P06_48,P06_63,P07_12,P07_57,P13S1,P4S1,P7S1	ACUTE1,ACUTE2,ACUTE4,ACUTE5,BW25113,ECOR_01,ECOR_01a,ECOR_02a,ECOR_04,ECOR_04a,ECOR_07x,ECOR_08x,ECOR_09,ECOR_10,ECOR_11,ECOR_12,ECOR_13,ECOR_14,ECOR_19a,ECOR_20,ECOR_22x,ECOR_29,ECOR_32x,ECOR_36x,ECOR_38,ECOR_38a,ECOR_39,ECOR_46,ECOR_50,ECOR_53,ECOR_54,ECOR_56x,ECOR_62,ECOR_63,ECOR_65x,ECOR_66x,ECOR_71x,ECOR_72,P06_02,P06_04,P06_07,P06_12,P06_21,P06_23,P06_24,P06_27,P06_31,P06_32,P06_33,P06_36,P…
	CP009273_2191383_C_T	0.283	1.02e-05	0.000116	-0.926	0.231	-1.89	-0.95	1.09	-0.113	-0.0258	0.0756	NA	ACUTE1,ACUTE2,ACUTE4,ACUTE5,ECOR_32x,ECOR_36x,ECOR_38,ECOR_38a,ECOR_39,ECOR_46,ECOR_48x,ECOR_49x,ECOR_50,ECOR_53,ECOR_54,ECOR_59x,ECOR_62,P06_47,P06_48,P06_75,P07_05,P07_07,P07_12,P07_25,P07_30,P07_57,P13S1,P3S3,P4S1,P7S1,P8S1,P9S3	ACUTE3,BW25113,ECOR_01,ECOR_01a,ECOR_02a,ECOR_04,ECOR_04a,ECOR_07x,ECOR_08x,ECOR_09,ECOR_10,ECOR_11,ECOR_12,ECOR_13,ECOR_14,ECOR_19a,ECOR_20,ECOR_22x,ECOR_29,ECOR_56x,ECOR_63,ECOR_65x,ECOR_66x,ECOR_71x,ECOR_72,P06_02,P06_04,P06_07,P06_12,P06_21,P06_23,P06_24,P06_26,P06_27,P06_28,P06_31,P06_32,P06_33,P06_36,P06_37,P06_39,P06_40,P06_41,P06_42,P06_46,P06_50,P06_51,P06_52,P06_53,P06_59,P06_61,P06_63,…
	CP009273_2541862_G_A	0.124	0.00125	0.000116	-0.676	0.169	-2.06	0.191	0.535	-0.528	-0.0166	0.00647	MDS3	ACUTE3,ECOR_22x,ECOR_36x,ECOR_38,ECOR_38a,ECOR_39,ECOR_46,ECOR_48x,ECOR_49x,ECOR_72,P06_26,P06_28,P07_18,P13S1	ACUTE1,ACUTE2,ACUTE4,ACUTE5,BW25113,ECOR_01,ECOR_01a,ECOR_02a,ECOR_04,ECOR_04a,ECOR_07x,ECOR_08x,ECOR_09,ECOR_10,ECOR_11,ECOR_12,ECOR_13,ECOR_14,ECOR_19a,ECOR_20,ECOR_29,ECOR_32x,ECOR_50,ECOR_53,ECOR_54,ECOR_56x,ECOR_59x,ECOR_62,ECOR_63,ECOR_65x,ECOR_66x,ECOR_71x,P06_02,P06_04,P06_07,P06_12,P06_21,P06_23,P06_24,P06_27,P06_31,P06_32,P06_33,P06_36,P06_37,P06_39,P06_40,P06_41,P06_42,P06_46,P06_47,P0…
	CP009273_2918412_T_C	0.283	1.02e-05	0.000116	-0.926	0.231	-1.89	-0.95	1.09	-0.113	-0.0258	0.0756	NA	ACUTE1,ACUTE2,ACUTE4,ACUTE5,ECOR_32x,ECOR_36x,ECOR_38,ECOR_38a,ECOR_39,ECOR_46,ECOR_48x,ECOR_49x,ECOR_50,ECOR_53,ECOR_54,ECOR_59x,ECOR_62,P06_47,P06_48,P06_75,P07_05,P07_07,P07_12,P07_25,P07_30,P07_57,P13S1,P3S3,P4S1,P7S1,P8S1,P9S3	ACUTE3,BW25113,ECOR_01,ECOR_01a,ECOR_02a,ECOR_04,ECOR_04a,ECOR_07x,ECOR_08x,ECOR_09,ECOR_10,ECOR_11,ECOR_12,ECOR_13,ECOR_14,ECOR_19a,ECOR_20,ECOR_22x,ECOR_29,ECOR_56x,ECOR_63,ECOR_65x,ECOR_66x,ECOR_71x,ECOR_72,P06_02,P06_04,P06_07,P06_12,P06_21,P06_23,P06_24,P06_26,P06_27,P06_28,P06_31,P06_32,P06_33,P06_36,P06_37,P06_39,P06_40,P06_41,P06_42,P06_46,P06_50,P06_51,P06_52,P06_53,P06_59,P06_61,P06_63,…
	CP009273_196595_T_C	0.186	8.44e-05	0.000117	0.584	0.146	-2.26	0.17	-0.391	0.00513	-0.0958	0.367	MDS2	ACUTE3,ECOR_04,ECOR_04a,ECOR_07x,ECOR_08x,ECOR_12,ECOR_14,P06_23,P06_24,P06_26,P06_28,P06_31,P06_46,P06_51,P06_53,P06_59,P07_10,P07_11,P07_14,P10S2,P11S1	ACUTE1,ACUTE2,ACUTE4,ACUTE5,BW25113,ECOR_01,ECOR_01a,ECOR_02a,ECOR_09,ECOR_10,ECOR_11,ECOR_13,ECOR_19a,ECOR_20,ECOR_22x,ECOR_29,ECOR_32x,ECOR_36x,ECOR_38,ECOR_38a,ECOR_39,ECOR_46,ECOR_48x,ECOR_49x,ECOR_50,ECOR_53,ECOR_54,ECOR_56x,ECOR_59x,ECOR_62,ECOR_63,ECOR_65x,ECOR_66x,ECOR_71x,ECOR_72,P06_02,P06_04,P06_07,P06_12,P06_21,P06_27,P06_32,P06_33,P06_36,P06_37,P06_39,P06_40,P06_41,P06_42,P06_47,P06_…
	CP009273_712855_T_C	0.602	0.0379	0.000118	-0.733	0.183	-1.71	-0.111	-0.162	-0.019	-0.509	0.959	MDS2	ACUTE1,ACUTE2,ACUTE3,ACUTE4,ACUTE5,ECOR_22x,ECOR_29,ECOR_32x,ECOR_48x,ECOR_49x,ECOR_50,ECOR_53,ECOR_54,ECOR_56x,ECOR_59x,ECOR_62,ECOR_63,ECOR_65x,ECOR_66x,ECOR_71x,ECOR_72,P06_02,P06_04,P06_07,P06_12,P06_21,P06_26,P06_28,P06_32,P06_33,P06_36,P06_37,P06_41,P06_47,P06_48,P06_50,P06_52,P06_61,P06_64,P06_68,P06_72,P06_75,P06_79,P07_05,P07_07,P07_12,P07_17,P07_20,P07_23,P07_25,P07_28,P07_30,P07_34,P07…	BW25113,ECOR_01,ECOR_01a,ECOR_02a,ECOR_04,ECOR_04a,ECOR_07x,ECOR_08x,ECOR_09,ECOR_10,ECOR_11,ECOR_12,ECOR_13,ECOR_14,ECOR_19a,ECOR_20,ECOR_36x,ECOR_38,ECOR_38a,ECOR_39,ECOR_46,P06_23,P06_24,P06_27,P06_31,P06_39,P06_40,P06_42,P06_46,P06_51,P06_53,P06_59,P06_63,P07_10,P07_11,P07_14,P07_18,P07_24,P07_39,P07_52,P10S2,P11S1,P1S2,P2S2,P6S2
	CP009273_713233_ACCGACG_GCCTACC	0.602	0.0379	0.000118	-0.733	0.183	-1.71	-0.111	-0.162	-0.019	-0.509	0.959	MDS2	ACUTE1,ACUTE2,ACUTE3,ACUTE4,ACUTE5,ECOR_22x,ECOR_29,ECOR_32x,ECOR_48x,ECOR_49x,ECOR_50,ECOR_53,ECOR_54,ECOR_56x,ECOR_59x,ECOR_62,ECOR_63,ECOR_65x,ECOR_66x,ECOR_71x,ECOR_72,P06_02,P06_04,P06_07,P06_12,P06_21,P06_26,P06_28,P06_32,P06_33,P06_36,P06_37,P06_41,P06_47,P06_48,P06_50,P06_52,P06_61,P06_64,P06_68,P06_72,P06_75,P06_79,P07_05,P07_07,P07_12,P07_17,P07_20,P07_23,P07_25,P07_28,P07_30,P07_34,P07…	BW25113,ECOR_01,ECOR_01a,ECOR_02a,ECOR_04,ECOR_04a,ECOR_07x,ECOR_08x,ECOR_09,ECOR_10,ECOR_11,ECOR_12,ECOR_13,ECOR_14,ECOR_19a,ECOR_20,ECOR_36x,ECOR_38,ECOR_38a,ECOR_39,ECOR_46,P06_23,P06_24,P06_27,P06_31,P06_39,P06_40,P06_42,P06_46,P06_51,P06_53,P06_59,P06_63,P07_10,P07_11,P07_14,P07_18,P07_24,P07_39,P07_52,P10S2,P11S1,P1S2,P2S2,P6S2
	CP009273_840403_G_A	0.381	0.706	0.000118	0.833	0.208	-2.47	1.42	-0.785	-0.143	0.00204	0.79	MDS3	ACUTE1,ACUTE2,ACUTE4,ACUTE5,ECOR_32x,ECOR_36x,ECOR_38,ECOR_38a,ECOR_39,ECOR_46,ECOR_50,ECOR_53,ECOR_54,ECOR_59x,ECOR_62,ECOR_63,P06_23,P06_26,P06_27,P06_28,P06_31,P06_46,P06_47,P06_48,P06_51,P06_53,P06_59,P06_63,P06_75,P07_05,P07_07,P07_12,P07_14,P07_25,P07_30,P07_57,P10S2,P11S1,P3S3,P4S1,P7S1,P8S1,P9S3	ACUTE3,BW25113,ECOR_01,ECOR_01a,ECOR_02a,ECOR_04,ECOR_04a,ECOR_07x,ECOR_08x,ECOR_09,ECOR_10,ECOR_11,ECOR_12,ECOR_13,ECOR_14,ECOR_19a,ECOR_20,ECOR_22x,ECOR_29,ECOR_48x,ECOR_49x,ECOR_56x,ECOR_65x,ECOR_66x,ECOR_71x,ECOR_72,P06_02,P06_04,P06_07,P06_12,P06_21,P06_24,P06_32,P06_33,P06_36,P06_37,P06_39,P06_40,P06_41,P06_42,P06_50,P06_52,P06_61,P06_64,P06_68,P06_72,P06_79,P07_10,P07_11,P07_17,P07_18,P07_…
	CP009273_1611731_G_A	0.381	0.706	0.000118	0.833	0.208	-2.47	1.42	-0.785	-0.143	0.00204	0.79	MDS3	ACUTE1,ACUTE2,ACUTE4,ACUTE5,ECOR_32x,ECOR_36x,ECOR_38,ECOR_38a,ECOR_39,ECOR_46,ECOR_50,ECOR_53,ECOR_54,ECOR_59x,ECOR_62,ECOR_63,P06_23,P06_26,P06_27,P06_28,P06_31,P06_46,P06_47,P06_48,P06_51,P06_53,P06_59,P06_63,P06_75,P07_05,P07_07,P07_12,P07_14,P07_25,P07_30,P07_57,P10S2,P11S1,P3S3,P4S1,P7S1,P8S1,P9S3	ACUTE3,BW25113,ECOR_01,ECOR_01a,ECOR_02a,ECOR_04,ECOR_04a,ECOR_07x,ECOR_08x,ECOR_09,ECOR_10,ECOR_11,ECOR_12,ECOR_13,ECOR_14,ECOR_19a,ECOR_20,ECOR_22x,ECOR_29,ECOR_48x,ECOR_49x,ECOR_56x,ECOR_65x,ECOR_66x,ECOR_71x,ECOR_72,P06_02,P06_04,P06_07,P06_12,P06_21,P06_24,P06_32,P06_33,P06_36,P06_37,P06_39,P06_40,P06_41,P06_42,P06_50,P06_52,P06_61,P06_64,P06_68,P06_72,P06_79,P07_10,P07_11,P07_17,P07_18,P07_…
	CP009273_1989987_G_A	0.265	0.215	0.00012	0.9	0.225	-2.39	1.33	-0.424	-0.6	-0.0284	1.08	MDS1	ACUTE1,ACUTE2,ACUTE4,ACUTE5,ECOR_14,ECOR_32x,ECOR_36x,ECOR_38,ECOR_38a,ECOR_39,ECOR_46,ECOR_50,ECOR_53,ECOR_54,ECOR_62,ECOR_63,P06_47,P06_48,P06_59,P06_75,P07_05,P07_07,P07_12,P07_25,P07_30,P07_57,P3S3,P7S1,P8S1,P9S3	ACUTE3,BW25113,ECOR_01,ECOR_01a,ECOR_02a,ECOR_04,ECOR_04a,ECOR_07x,ECOR_08x,ECOR_09,ECOR_10,ECOR_11,ECOR_12,ECOR_13,ECOR_19a,ECOR_20,ECOR_22x,ECOR_29,ECOR_48x,ECOR_49x,ECOR_56x,ECOR_59x,ECOR_65x,ECOR_66x,ECOR_71x,ECOR_72,P06_02,P06_04,P06_07,P06_12,P06_21,P06_23,P06_24,P06_26,P06_27,P06_28,P06_31,P06_32,P06_33,P06_36,P06_37,P06_39,P06_40,P06_41,P06_42,P06_46,P06_50,P06_51,P06_52,P06_53,P06_61,P06…
	CP009273_3553561_A_G	0.363	0.337	0.00012	-0.917	0.23	-1.82	1.13	-0.305	-0.0136	-0.558	0.698	NA	ECOR_29,ECOR_56x,ECOR_65x,ECOR_66x,ECOR_71x,ECOR_72,P06_02,P06_04,P06_07,P06_12,P06_21,P06_24,P06_32,P06_33,P06_36,P06_37,P06_41,P06_42,P06_50,P06_52,P06_61,P06_64,P06_68,P06_72,P06_79,P07_17,P07_18,P07_20,P07_23,P07_28,P07_34,P07_35,P07_36,P07_37,P07_44,P07_47,P07_50,P07_63,P2S2,P5S1,P6S2	ACUTE1,ACUTE2,ACUTE3,ACUTE4,ACUTE5,BW25113,ECOR_01,ECOR_01a,ECOR_02a,ECOR_04,ECOR_04a,ECOR_07x,ECOR_08x,ECOR_09,ECOR_10,ECOR_11,ECOR_12,ECOR_13,ECOR_14,ECOR_19a,ECOR_20,ECOR_22x,ECOR_32x,ECOR_36x,ECOR_38,ECOR_38a,ECOR_39,ECOR_46,ECOR_48x,ECOR_49x,ECOR_50,ECOR_53,ECOR_54,ECOR_59x,ECOR_62,ECOR_63,P06_23,P06_26,P06_27,P06_28,P06_31,P06_39,P06_40,P06_46,P06_47,P06_48,P06_51,P06_53,P06_59,P06_63,P06_7…
	CP009273_910041_G_A	0.133	0.000302	0.000121	0.702	0.176	-2.24	0.325	-0.0267	0.0889	-0.0303	0.346	MDS3	ACUTE3,ECOR_14,P06_23,P06_26,P06_28,P06_31,P06_42,P06_46,P06_51,P06_53,P06_63,P06_75,P07_14,P10S2,P11S1	ACUTE1,ACUTE2,ACUTE4,ACUTE5,BW25113,ECOR_01,ECOR_01a,ECOR_02a,ECOR_04,ECOR_04a,ECOR_07x,ECOR_08x,ECOR_09,ECOR_10,ECOR_11,ECOR_12,ECOR_13,ECOR_19a,ECOR_20,ECOR_22x,ECOR_29,ECOR_32x,ECOR_36x,ECOR_38,ECOR_38a,ECOR_39,ECOR_46,ECOR_48x,ECOR_49x,ECOR_50,ECOR_53,ECOR_54,ECOR_56x,ECOR_59x,ECOR_62,ECOR_63,ECOR_65x,ECOR_66x,ECOR_71x,ECOR_72,P06_02,P06_04,P06_07,P06_12,P06_21,P06_24,P06_27,P06_32,P06_33,P06…
	CP009273_2105714_G_A	0.345	1.23e-05	0.000121	-0.351	0.088	-2.03	0.264	0.144	-0.304	-0.000349	0.372	MDS5	ACUTE4,ECOR_02a,ECOR_09,ECOR_11,ECOR_12,ECOR_13,ECOR_22x,ECOR_29,ECOR_36x,ECOR_38,ECOR_39,ECOR_46,ECOR_48x,ECOR_49x,ECOR_59x,ECOR_65x,P06_21,P06_27,P06_36,P06_40,P06_42,P06_64,P06_68,P06_72,P07_07,P07_10,P07_11,P07_12,P07_17,P07_18,P07_28,P07_30,P07_35,P07_47,P07_50,P07_52,P13S1,P4S1,P7S1	ACUTE1,ACUTE2,ACUTE3,ACUTE5,BW25113,ECOR_01,ECOR_01a,ECOR_04,ECOR_04a,ECOR_07x,ECOR_08x,ECOR_10,ECOR_14,ECOR_19a,ECOR_20,ECOR_32x,ECOR_38a,ECOR_50,ECOR_53,ECOR_54,ECOR_56x,ECOR_62,ECOR_63,ECOR_66x,ECOR_71x,ECOR_72,P06_02,P06_04,P06_07,P06_12,P06_23,P06_24,P06_26,P06_28,P06_31,P06_32,P06_33,P06_37,P06_39,P06_41,P06_46,P06_47,P06_48,P06_50,P06_51,P06_52,P06_53,P06_59,P06_61,P06_63,P06_75,P06_79,P07…
	CP009273_2032391_C_T	0.381	0.288	0.000122	0.519	0.13	-2.35	0.866	-0.226	-0.249	-0.0205	0.726	MDS1	ACUTE1,ACUTE2,ACUTE3,ACUTE4,ACUTE5,ECOR_11,ECOR_14,ECOR_32x,ECOR_36x,ECOR_38,ECOR_38a,ECOR_39,ECOR_46,ECOR_50,ECOR_53,ECOR_54,ECOR_62,ECOR_63,P06_23,P06_31,P06_46,P06_47,P06_48,P06_51,P06_53,P06_61,P06_75,P07_05,P07_07,P07_10,P07_12,P07_14,P07_25,P07_30,P07_37,P07_57,P10S2,P11S1,P2S2,P3S3,P7S1,P8S1,P9S3	BW25113,ECOR_01,ECOR_01a,ECOR_02a,ECOR_04,ECOR_04a,ECOR_07x,ECOR_08x,ECOR_09,ECOR_10,ECOR_12,ECOR_13,ECOR_19a,ECOR_20,ECOR_22x,ECOR_29,ECOR_48x,ECOR_49x,ECOR_56x,ECOR_59x,ECOR_65x,ECOR_66x,ECOR_71x,ECOR_72,P06_02,P06_04,P06_07,P06_12,P06_21,P06_24,P06_26,P06_27,P06_28,P06_32,P06_33,P06_36,P06_37,P06_39,P06_40,P06_41,P06_42,P06_50,P06_52,P06_59,P06_63,P06_64,P06_68,P06_72,P06_79,P07_11,P07_17,P07_…
	CP009273_2821488_G_C	0.106	9.83e-08	0.000122	0.814	0.204	-2.23	0.363	-0.0835	0.122	-0.00071	0.325	MDS5	ECOR_63,P06_23,P06_26,P06_28,P06_31,P06_46,P06_51,P06_53,P06_63,P07_14,P10S2,P11S1	ACUTE1,ACUTE2,ACUTE3,ACUTE4,ACUTE5,BW25113,ECOR_01,ECOR_01a,ECOR_02a,ECOR_04,ECOR_04a,ECOR_07x,ECOR_08x,ECOR_09,ECOR_10,ECOR_11,ECOR_12,ECOR_13,ECOR_14,ECOR_19a,ECOR_20,ECOR_22x,ECOR_29,ECOR_32x,ECOR_36x,ECOR_38,ECOR_38a,ECOR_39,ECOR_46,ECOR_48x,ECOR_49x,ECOR_50,ECOR_53,ECOR_54,ECOR_56x,ECOR_59x,ECOR_62,ECOR_65x,ECOR_66x,ECOR_71x,ECOR_72,P06_02,P06_04,P06_07,P06_12,P06_21,P06_24,P06_27,P06_32,P06…
	CP009273_713221_A_G	0.646	0.00278	0.000123	-0.765	0.192	-1.65	-0.188	-0.0136	-0.0399	-0.531	0.274	MDS5	ACUTE1,ACUTE2,ACUTE3,ACUTE4,ACUTE5,ECOR_22x,ECOR_29,ECOR_32x,ECOR_36x,ECOR_38,ECOR_38a,ECOR_39,ECOR_46,ECOR_48x,ECOR_49x,ECOR_50,ECOR_53,ECOR_54,ECOR_56x,ECOR_59x,ECOR_62,ECOR_63,ECOR_65x,ECOR_66x,ECOR_71x,ECOR_72,P06_02,P06_04,P06_07,P06_12,P06_21,P06_26,P06_28,P06_32,P06_33,P06_36,P06_37,P06_41,P06_47,P06_48,P06_50,P06_52,P06_61,P06_64,P06_68,P06_72,P06_75,P06_79,P07_05,P07_07,P07_12,P07_17,P07…	BW25113,ECOR_01,ECOR_01a,ECOR_02a,ECOR_04,ECOR_04a,ECOR_07x,ECOR_08x,ECOR_09,ECOR_10,ECOR_11,ECOR_12,ECOR_13,ECOR_14,ECOR_19a,ECOR_20,P06_23,P06_24,P06_27,P06_31,P06_39,P06_40,P06_42,P06_46,P06_51,P06_53,P06_59,P06_63,P07_10,P07_11,P07_14,P07_18,P07_24,P07_39,P07_52,P10S2,P11S1,P1S2,P2S2,P6S2
	CP009273_2686935_G_A	0.133	1.61e-06	0.000123	0.91	0.228	-2.27	0.399	-0.233	0.288	0.00538	0.275	MDS3	ACUTE3,ECOR_63,P06_23,P06_26,P06_28,P06_31,P06_46,P06_51,P06_53,P06_59,P06_63,P07_10,P07_14,P10S2,P11S1	ACUTE1,ACUTE2,ACUTE4,ACUTE5,BW25113,ECOR_01,ECOR_01a,ECOR_02a,ECOR_04,ECOR_04a,ECOR_07x,ECOR_08x,ECOR_09,ECOR_10,ECOR_11,ECOR_12,ECOR_13,ECOR_14,ECOR_19a,ECOR_20,ECOR_22x,ECOR_29,ECOR_32x,ECOR_36x,ECOR_38,ECOR_38a,ECOR_39,ECOR_46,ECOR_48x,ECOR_49x,ECOR_50,ECOR_53,ECOR_54,ECOR_56x,ECOR_59x,ECOR_62,ECOR_65x,ECOR_66x,ECOR_71x,ECOR_72,P06_02,P06_04,P06_07,P06_12,P06_21,P06_24,P06_27,P06_32,P06_33,P06…
	CP009273_3272938_C_T	0.133	1.61e-06	0.000123	0.91	0.228	-2.27	0.399	-0.233	0.288	0.00538	0.275	MDS3	ACUTE3,ECOR_63,P06_23,P06_26,P06_28,P06_31,P06_46,P06_51,P06_53,P06_59,P06_63,P07_10,P07_14,P10S2,P11S1	ACUTE1,ACUTE2,ACUTE4,ACUTE5,BW25113,ECOR_01,ECOR_01a,ECOR_02a,ECOR_04,ECOR_04a,ECOR_07x,ECOR_08x,ECOR_09,ECOR_10,ECOR_11,ECOR_12,ECOR_13,ECOR_14,ECOR_19a,ECOR_20,ECOR_22x,ECOR_29,ECOR_32x,ECOR_36x,ECOR_38,ECOR_38a,ECOR_39,ECOR_46,ECOR_48x,ECOR_49x,ECOR_50,ECOR_53,ECOR_54,ECOR_56x,ECOR_59x,ECOR_62,ECOR_65x,ECOR_66x,ECOR_71x,ECOR_72,P06_02,P06_04,P06_07,P06_12,P06_21,P06_24,P06_27,P06_32,P06_33,P06…
	CP009273_3540616_AGTA_TGTG	0.159	0.00148	0.000123	-0.483	0.121	-2.07	0.358	0.105	-0.332	-0.137	0.602	MDS4	ECOR_29,ECOR_48x,ECOR_49x,ECOR_66x,ECOR_71x,P06_12,P06_33,P06_68,P06_72,P06_79,P07_05,P07_17,P07_23,P07_34,P07_36,P07_44,P13S1,P5S1	ACUTE1,ACUTE2,ACUTE3,ACUTE4,ACUTE5,BW25113,ECOR_01,ECOR_01a,ECOR_02a,ECOR_04,ECOR_04a,ECOR_07x,ECOR_08x,ECOR_09,ECOR_10,ECOR_11,ECOR_12,ECOR_13,ECOR_14,ECOR_19a,ECOR_20,ECOR_22x,ECOR_32x,ECOR_36x,ECOR_38,ECOR_38a,ECOR_39,ECOR_46,ECOR_50,ECOR_53,ECOR_54,ECOR_56x,ECOR_59x,ECOR_62,ECOR_63,ECOR_65x,ECOR_72,P06_02,P06_04,P06_07,P06_21,P06_23,P06_24,P06_26,P06_27,P06_28,P06_31,P06_32,P06_36,P06_37,P06_…
	CP009273_2030318_T_C	0.265	0.206	0.000125	0.862	0.216	-2.38	1.26	-0.323	-0.621	-0.0132	1.06	MDS1	ACUTE1,ACUTE2,ACUTE4,ACUTE5,ECOR_14,ECOR_32x,ECOR_36x,ECOR_38,ECOR_38a,ECOR_39,ECOR_46,ECOR_50,ECOR_53,ECOR_54,ECOR_62,ECOR_63,P06_47,P06_48,P06_61,P06_75,P07_05,P07_07,P07_12,P07_25,P07_30,P07_57,P3S3,P7S1,P8S1,P9S3	ACUTE3,BW25113,ECOR_01,ECOR_01a,ECOR_02a,ECOR_04,ECOR_04a,ECOR_07x,ECOR_08x,ECOR_09,ECOR_10,ECOR_11,ECOR_12,ECOR_13,ECOR_19a,ECOR_20,ECOR_22x,ECOR_29,ECOR_48x,ECOR_49x,ECOR_56x,ECOR_59x,ECOR_65x,ECOR_66x,ECOR_71x,ECOR_72,P06_02,P06_04,P06_07,P06_12,P06_21,P06_23,P06_24,P06_26,P06_27,P06_28,P06_31,P06_32,P06_33,P06_36,P06_37,P06_39,P06_40,P06_41,P06_42,P06_46,P06_50,P06_51,P06_52,P06_53,P06_59,P06…
	CP009273_2187985_C_T	0.106	1.21e-07	0.000125	0.718	0.18	-2.22	0.378	-0.0321	0.0204	-0.00409	0.361	MDS5	ECOR_63,P06_23,P06_26,P06_28,P06_31,P06_46,P06_51,P06_53,P07_14,P07_25,P10S2,P11S1	ACUTE1,ACUTE2,ACUTE3,ACUTE4,ACUTE5,BW25113,ECOR_01,ECOR_01a,ECOR_02a,ECOR_04,ECOR_04a,ECOR_07x,ECOR_08x,ECOR_09,ECOR_10,ECOR_11,ECOR_12,ECOR_13,ECOR_14,ECOR_19a,ECOR_20,ECOR_22x,ECOR_29,ECOR_32x,ECOR_36x,ECOR_38,ECOR_38a,ECOR_39,ECOR_46,ECOR_48x,ECOR_49x,ECOR_50,ECOR_53,ECOR_54,ECOR_56x,ECOR_59x,ECOR_62,ECOR_65x,ECOR_66x,ECOR_71x,ECOR_72,P06_02,P06_04,P06_07,P06_12,P06_21,P06_24,P06_27,P06_32,P06…
	CP009273_3921402_C_G	0.301	0.0727	0.000125	0.565	0.142	-2.32	0.804	-0.332	-0.0889	-0.00311	0.777	MDS3	ACUTE1,ACUTE3,ACUTE4,ECOR_32x,ECOR_36x,ECOR_38,ECOR_38a,ECOR_39,ECOR_46,ECOR_50,ECOR_53,ECOR_54,ECOR_62,ECOR_63,P06_23,P06_26,P06_28,P06_31,P06_46,P06_51,P06_53,P06_59,P06_63,P06_75,P07_07,P07_12,P07_14,P07_25,P07_30,P10S2,P11S1,P3S3,P7S1,P9S3	ACUTE2,ACUTE5,BW25113,ECOR_01,ECOR_01a,ECOR_02a,ECOR_04,ECOR_04a,ECOR_07x,ECOR_08x,ECOR_09,ECOR_10,ECOR_11,ECOR_12,ECOR_13,ECOR_14,ECOR_19a,ECOR_20,ECOR_22x,ECOR_29,ECOR_48x,ECOR_49x,ECOR_56x,ECOR_59x,ECOR_65x,ECOR_66x,ECOR_71x,ECOR_72,P06_02,P06_04,P06_07,P06_12,P06_21,P06_24,P06_27,P06_32,P06_33,P06_36,P06_37,P06_39,P06_40,P06_41,P06_42,P06_47,P06_48,P06_50,P06_52,P06_61,P06_64,P06_68,P06_72,P0…
	CP009273_1988708_T_C	0.434	0.145	0.000126	0.617	0.155	-2.42	0.953	-0.995	-0.121	0.022	0.701	MDS2	ACUTE1,ACUTE2,ACUTE3,ACUTE4,ACUTE5,ECOR_14,ECOR_32x,ECOR_36x,ECOR_38,ECOR_38a,ECOR_39,ECOR_46,ECOR_50,ECOR_53,ECOR_54,ECOR_62,ECOR_63,ECOR_72,P06_21,P06_23,P06_24,P06_26,P06_27,P06_28,P06_31,P06_46,P06_47,P06_48,P06_51,P06_53,P06_59,P06_61,P06_63,P06_75,P07_05,P07_07,P07_10,P07_12,P07_14,P07_25,P07_30,P07_57,P10S2,P11S1,P13S1,P3S3,P7S1,P8S1,P9S3	BW25113,ECOR_01,ECOR_01a,ECOR_02a,ECOR_04,ECOR_04a,ECOR_07x,ECOR_08x,ECOR_09,ECOR_10,ECOR_11,ECOR_12,ECOR_13,ECOR_19a,ECOR_20,ECOR_22x,ECOR_29,ECOR_48x,ECOR_49x,ECOR_56x,ECOR_59x,ECOR_65x,ECOR_66x,ECOR_71x,P06_02,P06_04,P06_07,P06_12,P06_32,P06_33,P06_36,P06_37,P06_39,P06_40,P06_41,P06_42,P06_50,P06_52,P06_64,P06_68,P06_72,P06_79,P07_11,P07_17,P07_18,P07_20,P07_23,P07_24,P07_28,P07_34,P07_35,P07_…
	CP009273_3555034_A_C	0.788	0.177	0.000126	-0.899	0.226	-1.44	-0.189	0.987	-0.415	-0.57	0.515	MDS4	ACUTE1,ACUTE2,ACUTE3,ACUTE4,ACUTE5,ECOR_22x,ECOR_29,ECOR_32x,ECOR_36x,ECOR_38,ECOR_38a,ECOR_39,ECOR_46,ECOR_48x,ECOR_49x,ECOR_50,ECOR_53,ECOR_54,ECOR_56x,ECOR_59x,ECOR_62,ECOR_63,ECOR_65x,ECOR_66x,ECOR_71x,ECOR_72,P06_02,P06_04,P06_07,P06_12,P06_21,P06_23,P06_24,P06_26,P06_28,P06_31,P06_32,P06_33,P06_36,P06_37,P06_41,P06_42,P06_46,P06_47,P06_48,P06_50,P06_51,P06_52,P06_53,P06_59,P06_61,P06_63,P06…	BW25113,ECOR_01,ECOR_01a,ECOR_02a,ECOR_04,ECOR_04a,ECOR_07x,ECOR_08x,ECOR_09,ECOR_10,ECOR_11,ECOR_12,ECOR_13,ECOR_14,ECOR_19a,ECOR_20,P06_27,P06_39,P06_40,P07_11,P07_24,P07_39,P07_52,P1S2
	CP009273_166771_G_A	0.106	0.00222	0.000127	-0.807	0.203	-2.06	0.0989	0.645	-0.57	-0.0272	-0.11	NA	ECOR_36x,ECOR_38,ECOR_38a,ECOR_39,ECOR_46,ECOR_48x,ECOR_49x,P06_26,P06_28,P07_10,P07_57,P13S1	ACUTE1,ACUTE2,ACUTE3,ACUTE4,ACUTE5,BW25113,ECOR_01,ECOR_01a,ECOR_02a,ECOR_04,ECOR_04a,ECOR_07x,ECOR_08x,ECOR_09,ECOR_10,ECOR_11,ECOR_12,ECOR_13,ECOR_14,ECOR_19a,ECOR_20,ECOR_22x,ECOR_29,ECOR_32x,ECOR_50,ECOR_53,ECOR_54,ECOR_56x,ECOR_59x,ECOR_62,ECOR_63,ECOR_65x,ECOR_66x,ECOR_71x,ECOR_72,P06_02,P06_04,P06_07,P06_12,P06_21,P06_23,P06_24,P06_27,P06_31,P06_32,P06_33,P06_36,P06_37,P06_39,P06_40,P06_41…
	CP009273_2352325_C_G	0.124	1.57e-07	0.000127	0.847	0.213	-2.25	0.382	-0.167	0.205	0.00233	0.303	MDS3	ACUTE3,P06_23,P06_26,P06_28,P06_31,P06_46,P06_51,P06_53,P06_59,P06_63,P07_14,P07_25,P10S2,P11S1	ACUTE1,ACUTE2,ACUTE4,ACUTE5,BW25113,ECOR_01,ECOR_01a,ECOR_02a,ECOR_04,ECOR_04a,ECOR_07x,ECOR_08x,ECOR_09,ECOR_10,ECOR_11,ECOR_12,ECOR_13,ECOR_14,ECOR_19a,ECOR_20,ECOR_22x,ECOR_29,ECOR_32x,ECOR_36x,ECOR_38,ECOR_38a,ECOR_39,ECOR_46,ECOR_48x,ECOR_49x,ECOR_50,ECOR_53,ECOR_54,ECOR_56x,ECOR_59x,ECOR_62,ECOR_63,ECOR_65x,ECOR_66x,ECOR_71x,ECOR_72,P06_02,P06_04,P06_07,P06_12,P06_21,P06_24,P06_27,P06_32,P0…
	CP009273_2591124_C_T	0.15	3.34e-05	0.000127	-0.615	0.155	-2.06	0.0352	1.12	-0.366	-0.0242	0.0879	NA	ECOR_36x,ECOR_38,ECOR_38a,ECOR_39,ECOR_46,ECOR_48x,ECOR_49x,ECOR_59x,P06_24,P07_05,P07_10,P07_12,P07_30,P07_57,P13S1,P4S1,P7S1	ACUTE1,ACUTE2,ACUTE3,ACUTE4,ACUTE5,BW25113,ECOR_01,ECOR_01a,ECOR_02a,ECOR_04,ECOR_04a,ECOR_07x,ECOR_08x,ECOR_09,ECOR_10,ECOR_11,ECOR_12,ECOR_13,ECOR_14,ECOR_19a,ECOR_20,ECOR_22x,ECOR_29,ECOR_32x,ECOR_50,ECOR_53,ECOR_54,ECOR_56x,ECOR_62,ECOR_63,ECOR_65x,ECOR_66x,ECOR_71x,ECOR_72,P06_02,P06_04,P06_07,P06_12,P06_21,P06_23,P06_26,P06_27,P06_28,P06_31,P06_32,P06_33,P06_36,P06_37,P06_39,P06_40,P06_41,P…
	CP009273_1612713_G_A	0.159	0.0258	0.000128	0.701	0.176	-2.26	0.438	-0.203	0.0793	-0.00239	0.991	MDS5	ACUTE3,ECOR_36x,ECOR_38,ECOR_38a,ECOR_39,ECOR_46,ECOR_63,P06_23,P06_31,P06_46,P06_51,P06_53,P06_63,P07_10,P07_14,P07_25,P10S2,P11S1	ACUTE1,ACUTE2,ACUTE4,ACUTE5,BW25113,ECOR_01,ECOR_01a,ECOR_02a,ECOR_04,ECOR_04a,ECOR_07x,ECOR_08x,ECOR_09,ECOR_10,ECOR_11,ECOR_12,ECOR_13,ECOR_14,ECOR_19a,ECOR_20,ECOR_22x,ECOR_29,ECOR_32x,ECOR_48x,ECOR_49x,ECOR_50,ECOR_53,ECOR_54,ECOR_56x,ECOR_59x,ECOR_62,ECOR_65x,ECOR_66x,ECOR_71x,ECOR_72,P06_02,P06_04,P06_07,P06_12,P06_21,P06_24,P06_26,P06_27,P06_28,P06_32,P06_33,P06_36,P06_37,P06_39,P06_40,P06…
	CP009273_1006407_A_G	0.531	0.0035	0.000129	-0.494	0.124	-1.89	-0.0838	0.153	-0.145	-0.268	0.827	MDS4	ACUTE1,ACUTE2,ACUTE4,ACUTE5,ECOR_22x,ECOR_29,ECOR_32x,ECOR_48x,ECOR_49x,ECOR_50,ECOR_53,ECOR_54,ECOR_56x,ECOR_59x,ECOR_62,ECOR_63,ECOR_65x,ECOR_66x,ECOR_71x,ECOR_72,P06_02,P06_04,P06_07,P06_21,P06_26,P06_28,P06_33,P06_36,P06_37,P06_41,P06_47,P06_48,P06_50,P06_52,P06_61,P06_72,P06_75,P06_79,P07_05,P07_07,P07_10,P07_12,P07_17,P07_23,P07_25,P07_28,P07_30,P07_34,P07_37,P07_44,P07_47,P07_57,P07_63,P13…	ACUTE3,BW25113,ECOR_01,ECOR_01a,ECOR_02a,ECOR_04,ECOR_04a,ECOR_07x,ECOR_08x,ECOR_09,ECOR_10,ECOR_11,ECOR_12,ECOR_13,ECOR_14,ECOR_19a,ECOR_20,ECOR_36x,ECOR_38,ECOR_38a,ECOR_39,ECOR_46,P06_12,P06_23,P06_24,P06_27,P06_31,P06_32,P06_39,P06_40,P06_42,P06_46,P06_51,P06_53,P06_59,P06_63,P06_64,P06_68,P07_11,P07_14,P07_18,P07_20,P07_24,P07_35,P07_36,P07_39,P07_50,P07_52,P10S2,P11S1,P1S2,P2S2,P6S2
	CP009273_713994_T_C	0.655	0.00433	0.00013	-0.759	0.191	-1.65	-0.107	0.625	-0.00757	-0.528	0.299	MDS4	ACUTE1,ACUTE2,ACUTE3,ACUTE4,ACUTE5,ECOR_22x,ECOR_29,ECOR_32x,ECOR_36x,ECOR_38,ECOR_38a,ECOR_39,ECOR_46,ECOR_48x,ECOR_49x,ECOR_50,ECOR_53,ECOR_54,ECOR_56x,ECOR_59x,ECOR_62,ECOR_63,ECOR_65x,ECOR_66x,ECOR_71x,ECOR_72,P06_02,P06_04,P06_07,P06_12,P06_21,P06_24,P06_26,P06_28,P06_32,P06_33,P06_36,P06_37,P06_41,P06_47,P06_48,P06_50,P06_52,P06_61,P06_64,P06_68,P06_72,P06_75,P06_79,P07_05,P07_07,P07_12,P07…	BW25113,ECOR_01,ECOR_01a,ECOR_02a,ECOR_04,ECOR_04a,ECOR_07x,ECOR_08x,ECOR_09,ECOR_10,ECOR_11,ECOR_12,ECOR_13,ECOR_14,ECOR_19a,ECOR_20,P06_23,P06_27,P06_31,P06_39,P06_40,P06_42,P06_46,P06_51,P06_53,P06_59,P06_63,P07_10,P07_11,P07_14,P07_18,P07_24,P07_39,P07_52,P10S2,P11S1,P1S2,P2S2,P6S2
	CP009273_2316205_C_T	0.168	0.0391	0.00013	0.568	0.143	-2.24	0.284	0.0104	-0.0427	-0.0537	0.921	MDS3	ECOR_04,ECOR_04a,ECOR_14,ECOR_22x,ECOR_36x,ECOR_38,ECOR_38a,ECOR_39,ECOR_46,P06_23,P06_31,P06_42,P06_46,P06_51,P06_53,P06_63,P07_14,P10S2,P11S1	ACUTE1,ACUTE2,ACUTE3,ACUTE4,ACUTE5,BW25113,ECOR_01,ECOR_01a,ECOR_02a,ECOR_07x,ECOR_08x,ECOR_09,ECOR_10,ECOR_11,ECOR_12,ECOR_13,ECOR_19a,ECOR_20,ECOR_29,ECOR_32x,ECOR_48x,ECOR_49x,ECOR_50,ECOR_53,ECOR_54,ECOR_56x,ECOR_59x,ECOR_62,ECOR_63,ECOR_65x,ECOR_66x,ECOR_71x,ECOR_72,P06_02,P06_04,P06_07,P06_12,P06_21,P06_24,P06_26,P06_27,P06_28,P06_32,P06_33,P06_36,P06_37,P06_39,P06_40,P06_41,P06_47,P06_48,P…
	CP009273_4401646_A_G	0.159	0.446	0.00013	0.52	0.131	-2.23	0.378	0.158	-0.359	-0.0508	0.983	MDS1	ECOR_04,ECOR_04a,ECOR_14,ECOR_22x,ECOR_36x,ECOR_38,ECOR_38a,ECOR_39,ECOR_46,ECOR_59x,ECOR_63,P06_27,P06_75,P07_07,P07_25,P07_35,P07_39,P3S3	ACUTE1,ACUTE2,ACUTE3,ACUTE4,ACUTE5,BW25113,ECOR_01,ECOR_01a,ECOR_02a,ECOR_07x,ECOR_08x,ECOR_09,ECOR_10,ECOR_11,ECOR_12,ECOR_13,ECOR_19a,ECOR_20,ECOR_29,ECOR_32x,ECOR_48x,ECOR_49x,ECOR_50,ECOR_53,ECOR_54,ECOR_56x,ECOR_62,ECOR_65x,ECOR_66x,ECOR_71x,ECOR_72,P06_02,P06_04,P06_07,P06_12,P06_21,P06_23,P06_24,P06_26,P06_28,P06_31,P06_32,P06_33,P06_36,P06_37,P06_39,P06_40,P06_41,P06_42,P06_46,P06_47,P06_…
	CP009273_2091994_TCGGTTA_ACGATTG	0.115	3.22e-10	0.000131	0.65	0.164	-2.22	0.259	0.0943	-0.00777	-0.0271	0.391	MDS5	ECOR_07x,ECOR_08x,P06_12,P06_23,P06_31,P06_46,P06_51,P06_53,P06_59,P06_63,P07_14,P10S2,P11S1	ACUTE1,ACUTE2,ACUTE3,ACUTE4,ACUTE5,BW25113,ECOR_01,ECOR_01a,ECOR_02a,ECOR_04,ECOR_04a,ECOR_09,ECOR_10,ECOR_11,ECOR_12,ECOR_13,ECOR_14,ECOR_19a,ECOR_20,ECOR_22x,ECOR_29,ECOR_32x,ECOR_36x,ECOR_38,ECOR_38a,ECOR_39,ECOR_46,ECOR_48x,ECOR_49x,ECOR_50,ECOR_53,ECOR_54,ECOR_56x,ECOR_59x,ECOR_62,ECOR_63,ECOR_65x,ECOR_66x,ECOR_71x,ECOR_72,P06_02,P06_04,P06_07,P06_21,P06_24,P06_26,P06_27,P06_28,P06_32,P06_33…
	CP009273_2092015_G_A	0.115	3.22e-10	0.000131	0.65	0.164	-2.22	0.259	0.0943	-0.00777	-0.0271	0.391	MDS5	ECOR_07x,ECOR_08x,P06_12,P06_23,P06_31,P06_46,P06_51,P06_53,P06_59,P06_63,P07_14,P10S2,P11S1	ACUTE1,ACUTE2,ACUTE3,ACUTE4,ACUTE5,BW25113,ECOR_01,ECOR_01a,ECOR_02a,ECOR_04,ECOR_04a,ECOR_09,ECOR_10,ECOR_11,ECOR_12,ECOR_13,ECOR_14,ECOR_19a,ECOR_20,ECOR_22x,ECOR_29,ECOR_32x,ECOR_36x,ECOR_38,ECOR_38a,ECOR_39,ECOR_46,ECOR_48x,ECOR_49x,ECOR_50,ECOR_53,ECOR_54,ECOR_56x,ECOR_59x,ECOR_62,ECOR_63,ECOR_65x,ECOR_66x,ECOR_71x,ECOR_72,P06_02,P06_04,P06_07,P06_21,P06_24,P06_26,P06_27,P06_28,P06_32,P06_33…
	CP009273_2092099_C_G	0.115	3.22e-10	0.000131	0.65	0.164	-2.22	0.259	0.0943	-0.00777	-0.0271	0.391	MDS5	ECOR_07x,ECOR_08x,P06_12,P06_23,P06_31,P06_46,P06_51,P06_53,P06_59,P06_63,P07_14,P10S2,P11S1	ACUTE1,ACUTE2,ACUTE3,ACUTE4,ACUTE5,BW25113,ECOR_01,ECOR_01a,ECOR_02a,ECOR_04,ECOR_04a,ECOR_09,ECOR_10,ECOR_11,ECOR_12,ECOR_13,ECOR_14,ECOR_19a,ECOR_20,ECOR_22x,ECOR_29,ECOR_32x,ECOR_36x,ECOR_38,ECOR_38a,ECOR_39,ECOR_46,ECOR_48x,ECOR_49x,ECOR_50,ECOR_53,ECOR_54,ECOR_56x,ECOR_59x,ECOR_62,ECOR_63,ECOR_65x,ECOR_66x,ECOR_71x,ECOR_72,P06_02,P06_04,P06_07,P06_21,P06_24,P06_26,P06_27,P06_28,P06_32,P06_33…
	CP009273_2092300_GTAG_ATAA	0.115	3.22e-10	0.000131	0.65	0.164	-2.22	0.259	0.0943	-0.00777	-0.0271	0.391	MDS5	ECOR_07x,ECOR_08x,P06_12,P06_23,P06_31,P06_46,P06_51,P06_53,P06_59,P06_63,P07_14,P10S2,P11S1	ACUTE1,ACUTE2,ACUTE3,ACUTE4,ACUTE5,BW25113,ECOR_01,ECOR_01a,ECOR_02a,ECOR_04,ECOR_04a,ECOR_09,ECOR_10,ECOR_11,ECOR_12,ECOR_13,ECOR_14,ECOR_19a,ECOR_20,ECOR_22x,ECOR_29,ECOR_32x,ECOR_36x,ECOR_38,ECOR_38a,ECOR_39,ECOR_46,ECOR_48x,ECOR_49x,ECOR_50,ECOR_53,ECOR_54,ECOR_56x,ECOR_59x,ECOR_62,ECOR_63,ECOR_65x,ECOR_66x,ECOR_71x,ECOR_72,P06_02,P06_04,P06_07,P06_21,P06_24,P06_26,P06_27,P06_28,P06_32,P06_33…
	CP009273_2092318_C_T	0.115	3.22e-10	0.000131	0.65	0.164	-2.22	0.259	0.0943	-0.00777	-0.0271	0.391	MDS5	ECOR_07x,ECOR_08x,P06_12,P06_23,P06_31,P06_46,P06_51,P06_53,P06_59,P06_63,P07_14,P10S2,P11S1	ACUTE1,ACUTE2,ACUTE3,ACUTE4,ACUTE5,BW25113,ECOR_01,ECOR_01a,ECOR_02a,ECOR_04,ECOR_04a,ECOR_09,ECOR_10,ECOR_11,ECOR_12,ECOR_13,ECOR_14,ECOR_19a,ECOR_20,ECOR_22x,ECOR_29,ECOR_32x,ECOR_36x,ECOR_38,ECOR_38a,ECOR_39,ECOR_46,ECOR_48x,ECOR_49x,ECOR_50,ECOR_53,ECOR_54,ECOR_56x,ECOR_59x,ECOR_62,ECOR_63,ECOR_65x,ECOR_66x,ECOR_71x,ECOR_72,P06_02,P06_04,P06_07,P06_21,P06_24,P06_26,P06_27,P06_28,P06_32,P06_33…
	CP009273_889594_C_T	0.664	0.0407	0.000132	0.543	0.137	-2.51	0.715	0.0518	-0.175	0.23	0.646	NA	ACUTE1,ACUTE2,ACUTE3,ACUTE4,ACUTE5,ECOR_04,ECOR_04a,ECOR_14,ECOR_32x,ECOR_36x,ECOR_38,ECOR_38a,ECOR_39,ECOR_46,ECOR_48x,ECOR_49x,ECOR_50,ECOR_53,ECOR_54,ECOR_56x,ECOR_59x,ECOR_62,ECOR_63,ECOR_65x,P06_02,P06_04,P06_12,P06_21,P06_23,P06_26,P06_27,P06_28,P06_31,P06_32,P06_33,P06_37,P06_41,P06_46,P06_47,P06_48,P06_50,P06_51,P06_52,P06_53,P06_59,P06_63,P06_64,P06_68,P06_75,P07_05,P07_07,P07_10,P07_12,…	BW25113,ECOR_01,ECOR_01a,ECOR_02a,ECOR_07x,ECOR_08x,ECOR_09,ECOR_10,ECOR_11,ECOR_12,ECOR_13,ECOR_19a,ECOR_20,ECOR_22x,ECOR_29,ECOR_66x,ECOR_71x,ECOR_72,P06_07,P06_24,P06_36,P06_39,P06_40,P06_42,P06_61,P06_72,P06_79,P07_11,P07_18,P07_24,P07_36,P07_39,P07_52,P07_63,P1S2,P2S2,P5S1,P6S2
	CP009273_2053271_G_A	0.425	0.266	0.000132	0.664	0.167	-2.43	1.12	-0.542	-0.0882	0.0131	0.719	MDS1	ACUTE1,ACUTE2,ACUTE3,ACUTE4,ACUTE5,ECOR_14,ECOR_22x,ECOR_32x,ECOR_36x,ECOR_38,ECOR_38a,ECOR_39,ECOR_46,ECOR_50,ECOR_53,ECOR_54,ECOR_62,ECOR_63,P06_21,P06_23,P06_26,P06_28,P06_31,P06_46,P06_47,P06_48,P06_51,P06_53,P06_59,P06_63,P06_75,P07_05,P07_07,P07_10,P07_12,P07_14,P07_25,P07_30,P07_36,P07_57,P10S2,P11S1,P13S1,P3S3,P4S1,P7S1,P8S1,P9S3	BW25113,ECOR_01,ECOR_01a,ECOR_02a,ECOR_04,ECOR_04a,ECOR_07x,ECOR_08x,ECOR_09,ECOR_10,ECOR_11,ECOR_12,ECOR_13,ECOR_19a,ECOR_20,ECOR_29,ECOR_48x,ECOR_49x,ECOR_56x,ECOR_59x,ECOR_65x,ECOR_66x,ECOR_71x,ECOR_72,P06_02,P06_04,P06_07,P06_12,P06_24,P06_27,P06_32,P06_33,P06_36,P06_37,P06_39,P06_40,P06_41,P06_42,P06_50,P06_52,P06_61,P06_64,P06_68,P06_72,P06_79,P07_11,P07_17,P07_18,P07_20,P07_23,P07_24,P07_2…
	CP009273_2957900_G_A	0.159	0.00876	0.000132	-0.624	0.157	-2.05	0.229	1.1	-0.527	-0.0112	0.0698	MDS5	ACUTE3,ECOR_36x,ECOR_38,ECOR_38a,ECOR_39,ECOR_46,ECOR_48x,ECOR_49x,P06_24,P06_26,P06_28,P06_59,P06_72,P07_05,P07_10,P13S1,P2S2,P6S2	ACUTE1,ACUTE2,ACUTE4,ACUTE5,BW25113,ECOR_01,ECOR_01a,ECOR_02a,ECOR_04,ECOR_04a,ECOR_07x,ECOR_08x,ECOR_09,ECOR_10,ECOR_11,ECOR_12,ECOR_13,ECOR_14,ECOR_19a,ECOR_20,ECOR_22x,ECOR_29,ECOR_32x,ECOR_50,ECOR_53,ECOR_54,ECOR_56x,ECOR_59x,ECOR_62,ECOR_63,ECOR_65x,ECOR_66x,ECOR_71x,ECOR_72,P06_02,P06_04,P06_07,P06_12,P06_21,P06_23,P06_27,P06_31,P06_32,P06_33,P06_36,P06_37,P06_39,P06_40,P06_41,P06_42,P06_46…
	CP009273_2258145_G_C	0.451	0.269	0.000133	0.64	0.161	-2.44	1.03	-1.03	-0.166	-0.0707	0.694	NA	ACUTE1,ACUTE2,ACUTE3,ACUTE4,ACUTE5,ECOR_04,ECOR_04a,ECOR_09,ECOR_11,ECOR_14,ECOR_32x,ECOR_36x,ECOR_38,ECOR_38a,ECOR_39,ECOR_46,ECOR_50,ECOR_53,ECOR_54,ECOR_59x,ECOR_62,ECOR_63,P06_23,P06_24,P06_26,P06_27,P06_28,P06_31,P06_46,P06_47,P06_48,P06_51,P06_53,P06_59,P06_63,P06_75,P07_05,P07_07,P07_10,P07_12,P07_14,P07_25,P07_30,P07_57,P10S2,P11S1,P3S3,P4S1,P7S1,P8S1,P9S3	BW25113,ECOR_01,ECOR_01a,ECOR_02a,ECOR_07x,ECOR_08x,ECOR_10,ECOR_12,ECOR_13,ECOR_19a,ECOR_20,ECOR_22x,ECOR_29,ECOR_48x,ECOR_49x,ECOR_56x,ECOR_65x,ECOR_66x,ECOR_71x,ECOR_72,P06_02,P06_04,P06_07,P06_12,P06_21,P06_32,P06_33,P06_36,P06_37,P06_39,P06_40,P06_41,P06_42,P06_50,P06_52,P06_61,P06_64,P06_68,P06_72,P06_79,P07_11,P07_17,P07_18,P07_20,P07_23,P07_24,P07_28,P07_34,P07_35,P07_36,P07_37,P07_39,P07…
	CP009273_2821497_G_A	0.115	4.25e-08	0.000133	0.808	0.204	-2.24	0.279	-0.758	0.0816	0.000271	0.304	NA	ECOR_63,P06_23,P06_24,P06_26,P06_28,P06_31,P06_46,P06_51,P06_53,P06_63,P07_14,P10S2,P11S1	ACUTE1,ACUTE2,ACUTE3,ACUTE4,ACUTE5,BW25113,ECOR_01,ECOR_01a,ECOR_02a,ECOR_04,ECOR_04a,ECOR_07x,ECOR_08x,ECOR_09,ECOR_10,ECOR_11,ECOR_12,ECOR_13,ECOR_14,ECOR_19a,ECOR_20,ECOR_22x,ECOR_29,ECOR_32x,ECOR_36x,ECOR_38,ECOR_38a,ECOR_39,ECOR_46,ECOR_48x,ECOR_49x,ECOR_50,ECOR_53,ECOR_54,ECOR_56x,ECOR_59x,ECOR_62,ECOR_65x,ECOR_66x,ECOR_71x,ECOR_72,P06_02,P06_04,P06_07,P06_12,P06_21,P06_27,P06_32,P06_33,P06…
	CP009273_4441048_A_T	0.133	0.0939	0.000134	0.647	0.163	-2.23	0.307	-0.0108	-0.0614	-0.0379	1.04	MDS3	ECOR_14,ECOR_36x,ECOR_38,ECOR_38a,ECOR_39,ECOR_46,P06_23,P06_27,P06_31,P06_46,P06_51,P06_53,P06_63,P07_10,P07_24	ACUTE1,ACUTE2,ACUTE3,ACUTE4,ACUTE5,BW25113,ECOR_01,ECOR_01a,ECOR_02a,ECOR_04,ECOR_04a,ECOR_07x,ECOR_08x,ECOR_09,ECOR_10,ECOR_11,ECOR_12,ECOR_13,ECOR_19a,ECOR_20,ECOR_22x,ECOR_29,ECOR_32x,ECOR_48x,ECOR_49x,ECOR_50,ECOR_53,ECOR_54,ECOR_56x,ECOR_59x,ECOR_62,ECOR_63,ECOR_65x,ECOR_66x,ECOR_71x,ECOR_72,P06_02,P06_04,P06_07,P06_12,P06_21,P06_24,P06_26,P06_28,P06_32,P06_33,P06_36,P06_37,P06_39,P06_40,P06…
	CP009273_2231545_G_T	0.115	9.02e-06	0.000135	0.663	0.167	-2.22	0.272	0.0308	0.00535	-0.0282	0.386	MDS3	ECOR_04,ECOR_04a,P06_23,P06_27,P06_31,P06_46,P06_51,P06_53,P06_59,P06_63,P07_14,P10S2,P11S1	ACUTE1,ACUTE2,ACUTE3,ACUTE4,ACUTE5,BW25113,ECOR_01,ECOR_01a,ECOR_02a,ECOR_07x,ECOR_08x,ECOR_09,ECOR_10,ECOR_11,ECOR_12,ECOR_13,ECOR_14,ECOR_19a,ECOR_20,ECOR_22x,ECOR_29,ECOR_32x,ECOR_36x,ECOR_38,ECOR_38a,ECOR_39,ECOR_46,ECOR_48x,ECOR_49x,ECOR_50,ECOR_53,ECOR_54,ECOR_56x,ECOR_59x,ECOR_62,ECOR_63,ECOR_65x,ECOR_66x,ECOR_71x,ECOR_72,P06_02,P06_04,P06_07,P06_12,P06_21,P06_24,P06_26,P06_28,P06_32,P06_3…
	CP009273_2862408_C_T	0.115	9.02e-06	0.000135	0.663	0.167	-2.22	0.272	0.0308	0.00535	-0.0282	0.386	MDS3	ECOR_04,ECOR_04a,P06_23,P06_27,P06_31,P06_46,P06_51,P06_53,P06_59,P06_63,P07_14,P10S2,P11S1	ACUTE1,ACUTE2,ACUTE3,ACUTE4,ACUTE5,BW25113,ECOR_01,ECOR_01a,ECOR_02a,ECOR_07x,ECOR_08x,ECOR_09,ECOR_10,ECOR_11,ECOR_12,ECOR_13,ECOR_14,ECOR_19a,ECOR_20,ECOR_22x,ECOR_29,ECOR_32x,ECOR_36x,ECOR_38,ECOR_38a,ECOR_39,ECOR_46,ECOR_48x,ECOR_49x,ECOR_50,ECOR_53,ECOR_54,ECOR_56x,ECOR_59x,ECOR_62,ECOR_63,ECOR_65x,ECOR_66x,ECOR_71x,ECOR_72,P06_02,P06_04,P06_07,P06_12,P06_21,P06_24,P06_26,P06_28,P06_32,P06_3…
	CP009273_161856_C_T	0.133	0.000385	0.000137	-0.626	0.158	-2.07	0.208	0.505	-0.507	-0.0494	0.055	MDS3	ACUTE3,ECOR_36x,ECOR_38,ECOR_38a,ECOR_39,ECOR_46,ECOR_48x,ECOR_49x,ECOR_71x,ECOR_72,P06_26,P06_28,P06_79,P07_63,P13S1	ACUTE1,ACUTE2,ACUTE4,ACUTE5,BW25113,ECOR_01,ECOR_01a,ECOR_02a,ECOR_04,ECOR_04a,ECOR_07x,ECOR_08x,ECOR_09,ECOR_10,ECOR_11,ECOR_12,ECOR_13,ECOR_14,ECOR_19a,ECOR_20,ECOR_22x,ECOR_29,ECOR_32x,ECOR_50,ECOR_53,ECOR_54,ECOR_56x,ECOR_59x,ECOR_62,ECOR_63,ECOR_65x,ECOR_66x,P06_02,P06_04,P06_07,P06_12,P06_21,P06_23,P06_24,P06_27,P06_31,P06_32,P06_33,P06_36,P06_37,P06_39,P06_40,P06_41,P06_42,P06_46,P06_47,P0…
	CP009273_1321369_A_G	0.655	0.0223	0.000137	-0.537	0.136	-1.8	0.144	0.329	-0.0904	-0.319	0.885	MDS3	ACUTE1,ACUTE2,ACUTE3,ACUTE4,ACUTE5,ECOR_04,ECOR_04a,ECOR_22x,ECOR_29,ECOR_32x,ECOR_48x,ECOR_49x,ECOR_50,ECOR_54,ECOR_56x,ECOR_59x,ECOR_62,ECOR_63,ECOR_65x,ECOR_66x,ECOR_71x,ECOR_72,P06_02,P06_04,P06_07,P06_12,P06_21,P06_24,P06_26,P06_28,P06_32,P06_33,P06_36,P06_37,P06_41,P06_42,P06_47,P06_48,P06_50,P06_52,P06_59,P06_61,P06_64,P06_68,P06_72,P06_75,P06_79,P07_07,P07_12,P07_17,P07_18,P07_20,P07_23,P…	BW25113,ECOR_01,ECOR_01a,ECOR_02a,ECOR_07x,ECOR_08x,ECOR_09,ECOR_10,ECOR_11,ECOR_12,ECOR_13,ECOR_14,ECOR_19a,ECOR_20,ECOR_36x,ECOR_38,ECOR_38a,ECOR_39,ECOR_46,ECOR_53,P06_23,P06_27,P06_31,P06_39,P06_40,P06_46,P06_51,P06_53,P06_63,P07_05,P07_10,P07_11,P07_14,P07_24,P07_39,P07_52,P10S2,P11S1,P1S2
	CP009273_1613260_TTGAA_CTGAC	0.115	8.46e-07	0.000137	0.805	0.203	-2.24	0.367	-0.116	0.143	-1.65e-05	0.326	MDS3	ECOR_63,P06_23,P06_28,P06_31,P06_46,P06_51,P06_53,P06_59,P06_63,P07_10,P07_14,P10S2,P11S1	ACUTE1,ACUTE2,ACUTE3,ACUTE4,ACUTE5,BW25113,ECOR_01,ECOR_01a,ECOR_02a,ECOR_04,ECOR_04a,ECOR_07x,ECOR_08x,ECOR_09,ECOR_10,ECOR_11,ECOR_12,ECOR_13,ECOR_14,ECOR_19a,ECOR_20,ECOR_22x,ECOR_29,ECOR_32x,ECOR_36x,ECOR_38,ECOR_38a,ECOR_39,ECOR_46,ECOR_48x,ECOR_49x,ECOR_50,ECOR_53,ECOR_54,ECOR_56x,ECOR_59x,ECOR_62,ECOR_65x,ECOR_66x,ECOR_71x,ECOR_72,P06_02,P06_04,P06_07,P06_12,P06_21,P06_24,P06_26,P06_27,P06…
	CP009273_2046869_GCC_ACA	0.106	0.000283	0.000138	-0.534	0.135	-2.09	0.29	0.205	-0.36	0.0433	0.606	MDS4	ECOR_09,ECOR_10,ECOR_11,ECOR_22x,ECOR_48x,ECOR_49x,ECOR_59x,ECOR_71x,P07_52,P13S1,P2S2,P5S1	ACUTE1,ACUTE2,ACUTE3,ACUTE4,ACUTE5,BW25113,ECOR_01,ECOR_01a,ECOR_02a,ECOR_04,ECOR_04a,ECOR_07x,ECOR_08x,ECOR_12,ECOR_13,ECOR_14,ECOR_19a,ECOR_20,ECOR_29,ECOR_32x,ECOR_36x,ECOR_38,ECOR_38a,ECOR_39,ECOR_46,ECOR_50,ECOR_53,ECOR_54,ECOR_56x,ECOR_62,ECOR_63,ECOR_65x,ECOR_66x,ECOR_72,P06_02,P06_04,P06_07,P06_12,P06_21,P06_23,P06_24,P06_26,P06_27,P06_28,P06_31,P06_32,P06_33,P06_36,P06_37,P06_39,P06_40,P…
	CP009273_3216722_TC_CA	0.115	9.02e-05	0.000138	0.66	0.167	-2.22	0.4	-0.0271	-0.0256	-0.00539	0.363	MDS5	ECOR_63,P06_23,P06_31,P06_46,P06_51,P06_53,P06_59,P06_63,P07_14,P07_25,P10S2,P11S1,P7S1	ACUTE1,ACUTE2,ACUTE3,ACUTE4,ACUTE5,BW25113,ECOR_01,ECOR_01a,ECOR_02a,ECOR_04,ECOR_04a,ECOR_07x,ECOR_08x,ECOR_09,ECOR_10,ECOR_11,ECOR_12,ECOR_13,ECOR_14,ECOR_19a,ECOR_20,ECOR_22x,ECOR_29,ECOR_32x,ECOR_36x,ECOR_38,ECOR_38a,ECOR_39,ECOR_46,ECOR_48x,ECOR_49x,ECOR_50,ECOR_53,ECOR_54,ECOR_56x,ECOR_59x,ECOR_62,ECOR_65x,ECOR_66x,ECOR_71x,ECOR_72,P06_02,P06_04,P06_07,P06_12,P06_21,P06_24,P06_26,P06_27,P06…
	CP009273_3236107_T_C	0.699	0.00064	0.000138	-0.578	0.146	-1.74	-0.0462	0.0377	-0.142	-0.344	0.364	MDS4	ACUTE1,ACUTE2,ACUTE3,ACUTE4,ACUTE5,ECOR_04,ECOR_04a,ECOR_29,ECOR_32x,ECOR_36x,ECOR_38,ECOR_38a,ECOR_39,ECOR_46,ECOR_48x,ECOR_49x,ECOR_50,ECOR_53,ECOR_54,ECOR_56x,ECOR_59x,ECOR_62,ECOR_63,ECOR_65x,ECOR_66x,ECOR_72,P06_02,P06_04,P06_07,P06_12,P06_21,P06_26,P06_28,P06_32,P06_33,P06_36,P06_37,P06_41,P06_42,P06_47,P06_48,P06_50,P06_52,P06_59,P06_61,P06_64,P06_68,P06_72,P06_75,P06_79,P07_05,P07_07,P07_…	BW25113,ECOR_01,ECOR_01a,ECOR_02a,ECOR_07x,ECOR_08x,ECOR_09,ECOR_10,ECOR_11,ECOR_12,ECOR_13,ECOR_14,ECOR_19a,ECOR_20,ECOR_22x,ECOR_71x,P06_23,P06_24,P06_27,P06_31,P06_39,P06_40,P06_46,P06_51,P06_53,P06_63,P07_11,P07_14,P07_24,P07_39,P07_52,P10S2,P11S1,P1S2
	CP009273_2475769_CTCA_ATCG	0.363	0.605	0.000139	0.773	0.195	-2.43	1.3	-0.678	-0.143	0.00169	0.783	MDS1	ACUTE1,ACUTE2,ACUTE4,ACUTE5,ECOR_32x,ECOR_36x,ECOR_38,ECOR_38a,ECOR_39,ECOR_46,ECOR_50,ECOR_53,ECOR_54,ECOR_59x,ECOR_62,ECOR_63,P06_23,P06_26,P06_28,P06_31,P06_46,P06_47,P06_48,P06_51,P06_53,P06_59,P06_63,P06_75,P07_05,P07_07,P07_12,P07_14,P07_25,P07_30,P07_57,P10S2,P11S1,P3S3,P4S1,P8S1,P9S3	ACUTE3,BW25113,ECOR_01,ECOR_01a,ECOR_02a,ECOR_04,ECOR_04a,ECOR_07x,ECOR_08x,ECOR_09,ECOR_10,ECOR_11,ECOR_12,ECOR_13,ECOR_14,ECOR_19a,ECOR_20,ECOR_22x,ECOR_29,ECOR_48x,ECOR_49x,ECOR_56x,ECOR_65x,ECOR_66x,ECOR_71x,ECOR_72,P06_02,P06_04,P06_07,P06_12,P06_21,P06_24,P06_27,P06_32,P06_33,P06_36,P06_37,P06_39,P06_40,P06_41,P06_42,P06_50,P06_52,P06_61,P06_64,P06_68,P06_72,P06_79,P07_10,P07_11,P07_17,P07_…
	CP009273_2817526_G_C	0.124	2.31e-05	0.000139	-0.66	0.167	-2.07	0.0349	0.602	-0.458	-0.0246	0.0341	NA	ACUTE3,ECOR_36x,ECOR_38,ECOR_38a,ECOR_39,ECOR_46,ECOR_48x,ECOR_49x,P06_47,P06_48,P07_10,P07_57,P13S1,P7S1	ACUTE1,ACUTE2,ACUTE4,ACUTE5,BW25113,ECOR_01,ECOR_01a,ECOR_02a,ECOR_04,ECOR_04a,ECOR_07x,ECOR_08x,ECOR_09,ECOR_10,ECOR_11,ECOR_12,ECOR_13,ECOR_14,ECOR_19a,ECOR_20,ECOR_22x,ECOR_29,ECOR_32x,ECOR_50,ECOR_53,ECOR_54,ECOR_56x,ECOR_59x,ECOR_62,ECOR_63,ECOR_65x,ECOR_66x,ECOR_71x,ECOR_72,P06_02,P06_04,P06_07,P06_12,P06_21,P06_23,P06_24,P06_26,P06_27,P06_28,P06_31,P06_32,P06_33,P06_36,P06_37,P06_39,P06_40…
	CP009273_910050_C_T	0.372	0.672	0.00014	0.68	0.172	-2.4	1.17	-0.489	-0.237	-0.03	0.749	MDS1	ACUTE1,ACUTE2,ACUTE3,ACUTE4,ACUTE5,ECOR_14,ECOR_32x,ECOR_36x,ECOR_38,ECOR_38a,ECOR_39,ECOR_46,ECOR_50,ECOR_53,ECOR_54,ECOR_59x,ECOR_62,ECOR_63,P06_23,P06_31,P06_42,P06_46,P06_47,P06_48,P06_51,P06_53,P06_63,P06_75,P07_05,P07_07,P07_12,P07_14,P07_25,P07_30,P07_57,P10S2,P11S1,P3S3,P4S1,P7S1,P8S1,P9S3	BW25113,ECOR_01,ECOR_01a,ECOR_02a,ECOR_04,ECOR_04a,ECOR_07x,ECOR_08x,ECOR_09,ECOR_10,ECOR_11,ECOR_12,ECOR_13,ECOR_19a,ECOR_20,ECOR_22x,ECOR_29,ECOR_48x,ECOR_49x,ECOR_56x,ECOR_65x,ECOR_66x,ECOR_71x,ECOR_72,P06_02,P06_04,P06_07,P06_12,P06_21,P06_24,P06_26,P06_27,P06_28,P06_32,P06_33,P06_36,P06_37,P06_39,P06_40,P06_41,P06_50,P06_52,P06_59,P06_61,P06_64,P06_68,P06_72,P06_79,P07_10,P07_11,P07_17,P07_1…
	CP009273_992828_T_C	0.637	0.0349	0.00014	-0.653	0.165	-1.73	-0.047	-0.101	-0.0679	-0.431	0.923	MDS4	ACUTE1,ACUTE2,ACUTE4,ACUTE5,ECOR_22x,ECOR_29,ECOR_32x,ECOR_48x,ECOR_49x,ECOR_50,ECOR_53,ECOR_54,ECOR_56x,ECOR_59x,ECOR_62,ECOR_63,ECOR_65x,ECOR_66x,ECOR_71x,ECOR_72,P06_02,P06_04,P06_07,P06_12,P06_21,P06_26,P06_27,P06_28,P06_32,P06_33,P06_36,P06_37,P06_41,P06_47,P06_48,P06_50,P06_52,P06_59,P06_61,P06_64,P06_68,P06_72,P06_75,P06_79,P07_05,P07_07,P07_10,P07_12,P07_17,P07_20,P07_23,P07_25,P07_28,P07…	ACUTE3,BW25113,ECOR_01,ECOR_01a,ECOR_02a,ECOR_04,ECOR_04a,ECOR_07x,ECOR_08x,ECOR_09,ECOR_10,ECOR_11,ECOR_12,ECOR_13,ECOR_14,ECOR_19a,ECOR_20,ECOR_36x,ECOR_38,ECOR_38a,ECOR_39,ECOR_46,P06_23,P06_24,P06_31,P06_39,P06_40,P06_42,P06_46,P06_51,P06_53,P06_63,P07_11,P07_14,P07_18,P07_24,P07_39,P07_52,P10S2,P11S1,P1S2
	CP009273_1077398_A_G	0.239	0.000391	0.000141	-0.44	0.111	-2.04	0.232	0.331	-0.422	-0.114	0.232	MDS3	ACUTE3,ECOR_29,ECOR_36x,ECOR_38,ECOR_38a,ECOR_39,ECOR_46,ECOR_48x,ECOR_49x,ECOR_65x,ECOR_66x,ECOR_71x,ECOR_72,P06_26,P06_28,P06_37,P06_41,P06_47,P06_48,P06_79,P07_10,P07_17,P07_35,P07_37,P07_57,P13S1,P5S1	ACUTE1,ACUTE2,ACUTE4,ACUTE5,BW25113,ECOR_01,ECOR_01a,ECOR_02a,ECOR_04,ECOR_04a,ECOR_07x,ECOR_08x,ECOR_09,ECOR_10,ECOR_11,ECOR_12,ECOR_13,ECOR_14,ECOR_19a,ECOR_20,ECOR_22x,ECOR_32x,ECOR_50,ECOR_53,ECOR_54,ECOR_56x,ECOR_59x,ECOR_62,ECOR_63,P06_02,P06_04,P06_07,P06_12,P06_21,P06_23,P06_24,P06_27,P06_31,P06_32,P06_33,P06_36,P06_39,P06_40,P06_42,P06_46,P06_50,P06_51,P06_52,P06_53,P06_59,P06_61,P06_63,…
	CP009273_3767626_GGATGCATCACAA_AAACAAAGCGCAG	0.106	5.11e-11	0.000141	0.784	0.198	-2.23	0.225	-0.702	0.0351	-0.00333	0.341	NA	P06_23,P06_24,P06_27,P06_31,P06_46,P06_51,P06_53,P06_59,P06_63,P07_14,P10S2,P11S1	ACUTE1,ACUTE2,ACUTE3,ACUTE4,ACUTE5,BW25113,ECOR_01,ECOR_01a,ECOR_02a,ECOR_04,ECOR_04a,ECOR_07x,ECOR_08x,ECOR_09,ECOR_10,ECOR_11,ECOR_12,ECOR_13,ECOR_14,ECOR_19a,ECOR_20,ECOR_22x,ECOR_29,ECOR_32x,ECOR_36x,ECOR_38,ECOR_38a,ECOR_39,ECOR_46,ECOR_48x,ECOR_49x,ECOR_50,ECOR_53,ECOR_54,ECOR_56x,ECOR_59x,ECOR_62,ECOR_63,ECOR_65x,ECOR_66x,ECOR_71x,ECOR_72,P06_02,P06_04,P06_07,P06_12,P06_21,P06_26,P06_28,P0…
	CP009273_857096_G_A	0.345	0.281	0.000142	0.569	0.144	-2.34	0.917	-0.364	-0.178	-0.0142	0.757	MDS1	ACUTE1,ACUTE3,ACUTE4,ECOR_14,ECOR_32x,ECOR_36x,ECOR_38,ECOR_38a,ECOR_39,ECOR_46,ECOR_50,ECOR_53,ECOR_54,ECOR_59x,ECOR_62,ECOR_63,P06_23,P06_27,P06_31,P06_46,P06_47,P06_48,P06_51,P06_53,P06_63,P06_75,P07_05,P07_10,P07_12,P07_14,P07_25,P07_30,P07_57,P10S2,P11S1,P3S3,P4S1,P7S1,P9S3	ACUTE2,ACUTE5,BW25113,ECOR_01,ECOR_01a,ECOR_02a,ECOR_04,ECOR_04a,ECOR_07x,ECOR_08x,ECOR_09,ECOR_10,ECOR_11,ECOR_12,ECOR_13,ECOR_19a,ECOR_20,ECOR_22x,ECOR_29,ECOR_48x,ECOR_49x,ECOR_56x,ECOR_65x,ECOR_66x,ECOR_71x,ECOR_72,P06_02,P06_04,P06_07,P06_12,P06_21,P06_24,P06_26,P06_28,P06_32,P06_33,P06_36,P06_37,P06_39,P06_40,P06_41,P06_42,P06_50,P06_52,P06_59,P06_61,P06_64,P06_68,P06_72,P06_79,P07_07,P07_1…
	CP009273_1367176_TGCT_CGCG	0.336	0.000143	0.000143	-0.761	0.193	-1.89	-0.785	1.05	-0.277	-0.0111	0.21	MDS5	ACUTE1,ACUTE2,ACUTE3,ACUTE4,ACUTE5,ECOR_32x,ECOR_36x,ECOR_38,ECOR_38a,ECOR_39,ECOR_46,ECOR_48x,ECOR_49x,ECOR_50,ECOR_53,ECOR_54,ECOR_59x,ECOR_62,ECOR_63,P06_26,P06_28,P06_42,P06_47,P06_48,P06_75,P07_05,P07_07,P07_10,P07_12,P07_25,P07_30,P07_57,P13S1,P3S3,P4S1,P7S1,P8S1,P9S3	BW25113,ECOR_01,ECOR_01a,ECOR_02a,ECOR_04,ECOR_04a,ECOR_07x,ECOR_08x,ECOR_09,ECOR_10,ECOR_11,ECOR_12,ECOR_13,ECOR_14,ECOR_19a,ECOR_20,ECOR_22x,ECOR_29,ECOR_56x,ECOR_65x,ECOR_66x,ECOR_71x,ECOR_72,P06_02,P06_04,P06_07,P06_12,P06_21,P06_23,P06_24,P06_27,P06_31,P06_32,P06_33,P06_36,P06_37,P06_39,P06_40,P06_41,P06_46,P06_50,P06_51,P06_52,P06_53,P06_59,P06_61,P06_63,P06_64,P06_68,P06_72,P06_79,P07_11,P…
	CP009273_995385_A_G	0.407	0.0984	0.000144	-0.828	0.21	-1.81	0.789	-0.535	-0.334	-0.577	-0.0694	NA	ECOR_29,ECOR_36x,ECOR_38,ECOR_38a,ECOR_39,ECOR_46,ECOR_48x,ECOR_49x,ECOR_56x,ECOR_65x,ECOR_66x,ECOR_71x,ECOR_72,P06_02,P06_04,P06_07,P06_12,P06_21,P06_26,P06_28,P06_32,P06_33,P06_36,P06_37,P06_41,P06_50,P06_52,P06_61,P06_64,P06_68,P06_72,P06_79,P07_17,P07_20,P07_23,P07_28,P07_34,P07_35,P07_36,P07_37,P07_44,P07_47,P07_50,P07_63,P13S1,P5S1	ACUTE1,ACUTE2,ACUTE3,ACUTE4,ACUTE5,BW25113,ECOR_01,ECOR_01a,ECOR_02a,ECOR_04,ECOR_04a,ECOR_07x,ECOR_08x,ECOR_09,ECOR_10,ECOR_11,ECOR_12,ECOR_13,ECOR_14,ECOR_19a,ECOR_20,ECOR_22x,ECOR_32x,ECOR_50,ECOR_53,ECOR_54,ECOR_59x,ECOR_62,ECOR_63,P06_23,P06_24,P06_27,P06_31,P06_39,P06_40,P06_42,P06_46,P06_47,P06_48,P06_51,P06_53,P06_59,P06_63,P06_75,P07_05,P07_07,P07_10,P07_11,P07_12,P07_14,P07_18,P07_24,P0…
	CP009273_1036555_C_T	0.106	0.000201	0.000144	-0.577	0.146	-2.09	-0.00439	0.462	-0.346	-0.0224	0.665	MDS1	ACUTE2,ACUTE3,ACUTE5,ECOR_48x,ECOR_49x,ECOR_59x,P06_47,P06_48,P07_57,P13S1,P4S1,P8S1	ACUTE1,ACUTE4,BW25113,ECOR_01,ECOR_01a,ECOR_02a,ECOR_04,ECOR_04a,ECOR_07x,ECOR_08x,ECOR_09,ECOR_10,ECOR_11,ECOR_12,ECOR_13,ECOR_14,ECOR_19a,ECOR_20,ECOR_22x,ECOR_29,ECOR_32x,ECOR_36x,ECOR_38,ECOR_38a,ECOR_39,ECOR_46,ECOR_50,ECOR_53,ECOR_54,ECOR_56x,ECOR_62,ECOR_63,ECOR_65x,ECOR_66x,ECOR_71x,ECOR_72,P06_02,P06_04,P06_07,P06_12,P06_21,P06_23,P06_24,P06_26,P06_27,P06_28,P06_31,P06_32,P06_33,P06_36,P…
	CP009273_749343_G_A	0.496	0.00566	0.000145	0.558	0.142	-2.43	-0.0706	0.621	-0.117	0.321	0.852	MDS4	ECOR_14,ECOR_22x,ECOR_29,ECOR_36x,ECOR_38,ECOR_38a,ECOR_39,ECOR_46,ECOR_56x,ECOR_63,ECOR_66x,ECOR_71x,ECOR_72,P06_02,P06_04,P06_07,P06_12,P06_23,P06_26,P06_27,P06_28,P06_31,P06_32,P06_33,P06_36,P06_37,P06_41,P06_46,P06_50,P06_51,P06_52,P06_53,P06_59,P06_61,P06_63,P06_64,P06_68,P06_72,P06_79,P07_14,P07_17,P07_18,P07_20,P07_23,P07_28,P07_34,P07_35,P07_36,P07_37,P07_44,P07_47,P07_50,P07_63,P10S2,P11…	ACUTE1,ACUTE2,ACUTE3,ACUTE4,ACUTE5,BW25113,ECOR_01,ECOR_01a,ECOR_02a,ECOR_04,ECOR_04a,ECOR_07x,ECOR_08x,ECOR_09,ECOR_10,ECOR_11,ECOR_12,ECOR_13,ECOR_19a,ECOR_20,ECOR_32x,ECOR_48x,ECOR_49x,ECOR_50,ECOR_53,ECOR_54,ECOR_59x,ECOR_62,ECOR_65x,P06_21,P06_24,P06_39,P06_40,P06_42,P06_47,P06_48,P06_75,P07_05,P07_07,P07_10,P07_11,P07_12,P07_24,P07_25,P07_30,P07_39,P07_52,P07_57,P13S1,P1S2,P2S2,P3S3,P4S1,P6…
	CP009273_1801806_A_G	0.761	0.171	0.000145	0.875	0.222	-2.81	0.802	0.23	-0.157	0.523	0.659	NA	ACUTE1,ACUTE2,ACUTE3,ACUTE4,ACUTE5,ECOR_04,ECOR_04a,ECOR_14,ECOR_22x,ECOR_29,ECOR_32x,ECOR_36x,ECOR_38,ECOR_38a,ECOR_39,ECOR_46,ECOR_48x,ECOR_49x,ECOR_50,ECOR_53,ECOR_54,ECOR_56x,ECOR_59x,ECOR_62,ECOR_63,ECOR_65x,ECOR_66x,ECOR_71x,P06_02,P06_04,P06_07,P06_12,P06_21,P06_23,P06_26,P06_27,P06_28,P06_31,P06_32,P06_33,P06_36,P06_37,P06_41,P06_46,P06_47,P06_48,P06_50,P06_51,P06_52,P06_53,P06_59,P06_61,…	BW25113,ECOR_01,ECOR_01a,ECOR_02a,ECOR_07x,ECOR_08x,ECOR_09,ECOR_10,ECOR_11,ECOR_12,ECOR_13,ECOR_19a,ECOR_20,ECOR_72,P06_24,P06_39,P06_40,P06_42,P06_72,P07_11,P07_18,P07_24,P07_39,P07_52,P1S2,P2S2,P6S2
	CP009273_2053811_G_A	0.363	0.555	0.000145	0.68	0.172	-2.4	1.15	-0.515	-0.201	0.0106	0.763	MDS1	ACUTE1,ACUTE2,ACUTE3,ACUTE4,ACUTE5,ECOR_32x,ECOR_36x,ECOR_38,ECOR_38a,ECOR_39,ECOR_46,ECOR_50,ECOR_53,ECOR_54,ECOR_62,ECOR_63,P06_23,P06_31,P06_46,P06_47,P06_48,P06_51,P06_53,P06_59,P06_61,P06_63,P06_75,P07_05,P07_07,P07_12,P07_14,P07_25,P07_30,P07_57,P10S2,P11S1,P3S3,P4S1,P7S1,P8S1,P9S3	BW25113,ECOR_01,ECOR_01a,ECOR_02a,ECOR_04,ECOR_04a,ECOR_07x,ECOR_08x,ECOR_09,ECOR_10,ECOR_11,ECOR_12,ECOR_13,ECOR_14,ECOR_19a,ECOR_20,ECOR_22x,ECOR_29,ECOR_48x,ECOR_49x,ECOR_56x,ECOR_59x,ECOR_65x,ECOR_66x,ECOR_71x,ECOR_72,P06_02,P06_04,P06_07,P06_12,P06_21,P06_24,P06_26,P06_27,P06_28,P06_32,P06_33,P06_36,P06_37,P06_39,P06_40,P06_41,P06_42,P06_50,P06_52,P06_64,P06_68,P06_72,P06_79,P07_10,P07_11,P0…
	CP009273_3110323_G_T	0.221	1.11e-06	0.000145	0.435	0.11	-2.24	0.0966	0.454	-0.237	0.0968	0.469	MDS4	ECOR_04,ECOR_04a,ECOR_22x,P06_02,P06_04,P06_23,P06_27,P06_31,P06_32,P06_46,P06_50,P06_52,P06_61,P06_63,P06_64,P07_14,P07_20,P07_28,P07_34,P07_35,P07_36,P07_44,P07_47,P07_50,P10S2	ACUTE1,ACUTE2,ACUTE3,ACUTE4,ACUTE5,BW25113,ECOR_01,ECOR_01a,ECOR_02a,ECOR_07x,ECOR_08x,ECOR_09,ECOR_10,ECOR_11,ECOR_12,ECOR_13,ECOR_14,ECOR_19a,ECOR_20,ECOR_29,ECOR_32x,ECOR_36x,ECOR_38,ECOR_38a,ECOR_39,ECOR_46,ECOR_48x,ECOR_49x,ECOR_50,ECOR_53,ECOR_54,ECOR_56x,ECOR_59x,ECOR_62,ECOR_63,ECOR_65x,ECOR_66x,ECOR_71x,ECOR_72,P06_07,P06_12,P06_21,P06_24,P06_26,P06_28,P06_33,P06_36,P06_37,P06_39,P06_40,…
	CP009273_4189614_T_C	0.398	0.602	0.000145	0.881	0.224	-2.5	1.4	-1.62	-0.132	0.0059	0.768	NA	ACUTE1,ACUTE2,ACUTE3,ACUTE4,ACUTE5,ECOR_32x,ECOR_36x,ECOR_38,ECOR_38a,ECOR_39,ECOR_46,ECOR_50,ECOR_53,ECOR_54,ECOR_59x,ECOR_62,ECOR_63,P06_23,P06_24,P06_26,P06_27,P06_28,P06_31,P06_46,P06_47,P06_48,P06_51,P06_53,P06_59,P06_63,P06_75,P07_05,P07_07,P07_12,P07_14,P07_25,P07_30,P07_57,P10S2,P11S1,P3S3,P4S1,P7S1,P8S1,P9S3	BW25113,ECOR_01,ECOR_01a,ECOR_02a,ECOR_04,ECOR_04a,ECOR_07x,ECOR_08x,ECOR_09,ECOR_10,ECOR_11,ECOR_12,ECOR_13,ECOR_14,ECOR_19a,ECOR_20,ECOR_22x,ECOR_29,ECOR_48x,ECOR_49x,ECOR_56x,ECOR_65x,ECOR_66x,ECOR_71x,ECOR_72,P06_02,P06_04,P06_07,P06_12,P06_21,P06_32,P06_33,P06_36,P06_37,P06_39,P06_40,P06_41,P06_42,P06_50,P06_52,P06_61,P06_64,P06_68,P06_72,P06_79,P07_10,P07_11,P07_17,P07_18,P07_20,P07_23,P07_…
	CP009273_4280931_C_T	0.15	0.0172	0.000145	0.615	0.156	-2.24	0.309	-0.0432	0.0106	-0.0339	0.858	MDS3	ECOR_14,ECOR_36x,ECOR_38,ECOR_39,ECOR_46,P06_23,P06_26,P06_27,P06_28,P06_31,P06_46,P06_51,P06_53,P07_14,P07_52,P10S2,P11S1	ACUTE1,ACUTE2,ACUTE3,ACUTE4,ACUTE5,BW25113,ECOR_01,ECOR_01a,ECOR_02a,ECOR_04,ECOR_04a,ECOR_07x,ECOR_08x,ECOR_09,ECOR_10,ECOR_11,ECOR_12,ECOR_13,ECOR_19a,ECOR_20,ECOR_22x,ECOR_29,ECOR_32x,ECOR_38a,ECOR_48x,ECOR_49x,ECOR_50,ECOR_53,ECOR_54,ECOR_56x,ECOR_59x,ECOR_62,ECOR_63,ECOR_65x,ECOR_66x,ECOR_71x,ECOR_72,P06_02,P06_04,P06_07,P06_12,P06_21,P06_24,P06_32,P06_33,P06_36,P06_37,P06_39,P06_40,P06_41,P…
	CP009273_2090349_GTTACTG_TTTATTA	0.106	0.00103	0.000146	0.655	0.166	-2.22	0.3	0.0732	-0.0323	-0.00318	0.387	MDS5	ECOR_14,ECOR_66x,P06_23,P06_31,P06_46,P06_51,P06_53,P06_63,P07_12,P07_14,P10S2,P11S1	ACUTE1,ACUTE2,ACUTE3,ACUTE4,ACUTE5,BW25113,ECOR_01,ECOR_01a,ECOR_02a,ECOR_04,ECOR_04a,ECOR_07x,ECOR_08x,ECOR_09,ECOR_10,ECOR_11,ECOR_12,ECOR_13,ECOR_19a,ECOR_20,ECOR_22x,ECOR_29,ECOR_32x,ECOR_36x,ECOR_38,ECOR_38a,ECOR_39,ECOR_46,ECOR_48x,ECOR_49x,ECOR_50,ECOR_53,ECOR_54,ECOR_56x,ECOR_59x,ECOR_62,ECOR_63,ECOR_65x,ECOR_71x,ECOR_72,P06_02,P06_04,P06_07,P06_12,P06_21,P06_24,P06_26,P06_27,P06_28,P06_3…
	CP009273_3595622_G_A	0.115	0.000743	0.000146	-0.728	0.185	-2.06	0.0744	0.621	-0.531	-0.0264	-0.0298	MDS5	ECOR_36x,ECOR_38,ECOR_38a,ECOR_39,ECOR_46,ECOR_48x,ECOR_49x,ECOR_59x,P06_26,P06_28,P07_10,P13S1,P4S1	ACUTE1,ACUTE2,ACUTE3,ACUTE4,ACUTE5,BW25113,ECOR_01,ECOR_01a,ECOR_02a,ECOR_04,ECOR_04a,ECOR_07x,ECOR_08x,ECOR_09,ECOR_10,ECOR_11,ECOR_12,ECOR_13,ECOR_14,ECOR_19a,ECOR_20,ECOR_22x,ECOR_29,ECOR_32x,ECOR_50,ECOR_53,ECOR_54,ECOR_56x,ECOR_62,ECOR_63,ECOR_65x,ECOR_66x,ECOR_71x,ECOR_72,P06_02,P06_04,P06_07,P06_12,P06_21,P06_23,P06_24,P06_27,P06_31,P06_32,P06_33,P06_36,P06_37,P06_39,P06_40,P06_41,P06_42,P…
	CP009273_4615932_T_C	0.389	0.0693	0.000146	0.53	0.134	-2.35	0.845	-0.0732	-0.306	-0.132	0.225	MDS4	ACUTE1,ACUTE2,ACUTE4,ACUTE5,ECOR_07x,ECOR_08x,ECOR_13,ECOR_14,ECOR_20,ECOR_32x,ECOR_50,ECOR_53,ECOR_54,ECOR_59x,ECOR_62,ECOR_63,P06_23,P06_31,P06_46,P06_47,P06_48,P06_51,P06_53,P06_59,P06_75,P07_05,P07_07,P07_10,P07_11,P07_12,P07_14,P07_24,P07_25,P07_30,P07_39,P07_52,P07_57,P10S2,P11S1,P3S3,P4S1,P7S1,P8S1,P9S3	ACUTE3,BW25113,ECOR_01,ECOR_01a,ECOR_02a,ECOR_04,ECOR_04a,ECOR_09,ECOR_10,ECOR_11,ECOR_12,ECOR_19a,ECOR_22x,ECOR_29,ECOR_36x,ECOR_38,ECOR_38a,ECOR_39,ECOR_46,ECOR_48x,ECOR_49x,ECOR_56x,ECOR_65x,ECOR_66x,ECOR_71x,ECOR_72,P06_02,P06_04,P06_07,P06_12,P06_21,P06_24,P06_26,P06_27,P06_28,P06_32,P06_33,P06_36,P06_37,P06_39,P06_40,P06_41,P06_42,P06_50,P06_52,P06_61,P06_63,P06_64,P06_68,P06_72,P06_79,P07_…
	CP009273_611076_G_A	0.106	4.95e-07	0.000149	0.666	0.169	-2.22	0.395	-0.000561	-0.0429	-0.006	0.367	MDS5	P06_23,P06_31,P06_46,P06_51,P06_53,P06_63,P06_75,P07_07,P07_14,P07_25,P10S2,P11S1	ACUTE1,ACUTE2,ACUTE3,ACUTE4,ACUTE5,BW25113,ECOR_01,ECOR_01a,ECOR_02a,ECOR_04,ECOR_04a,ECOR_07x,ECOR_08x,ECOR_09,ECOR_10,ECOR_11,ECOR_12,ECOR_13,ECOR_14,ECOR_19a,ECOR_20,ECOR_22x,ECOR_29,ECOR_32x,ECOR_36x,ECOR_38,ECOR_38a,ECOR_39,ECOR_46,ECOR_48x,ECOR_49x,ECOR_50,ECOR_53,ECOR_54,ECOR_56x,ECOR_59x,ECOR_62,ECOR_63,ECOR_65x,ECOR_66x,ECOR_71x,ECOR_72,P06_02,P06_04,P06_07,P06_12,P06_21,P06_24,P06_26,P0…
	CP009273_1373454_G_T	0.354	3e-05	0.00015	-0.631	0.16	-1.93	-0.57	0.858	-0.245	0.0177	0.277	MDS5	ACUTE1,ACUTE2,ACUTE4,ACUTE5,ECOR_22x,ECOR_32x,ECOR_36x,ECOR_38,ECOR_38a,ECOR_39,ECOR_46,ECOR_48x,ECOR_49x,ECOR_50,ECOR_53,ECOR_54,ECOR_59x,ECOR_62,ECOR_63,P06_26,P06_28,P06_42,P06_47,P06_48,P06_75,P07_05,P07_07,P07_10,P07_12,P07_25,P07_30,P07_57,P13S1,P2S2,P3S3,P4S1,P6S2,P7S1,P8S1,P9S3	ACUTE3,BW25113,ECOR_01,ECOR_01a,ECOR_02a,ECOR_04,ECOR_04a,ECOR_07x,ECOR_08x,ECOR_09,ECOR_10,ECOR_11,ECOR_12,ECOR_13,ECOR_14,ECOR_19a,ECOR_20,ECOR_29,ECOR_56x,ECOR_65x,ECOR_66x,ECOR_71x,ECOR_72,P06_02,P06_04,P06_07,P06_12,P06_21,P06_23,P06_24,P06_27,P06_31,P06_32,P06_33,P06_36,P06_37,P06_39,P06_40,P06_41,P06_46,P06_50,P06_51,P06_52,P06_53,P06_59,P06_61,P06_63,P06_64,P06_68,P06_72,P06_79,P07_11,P07…
	CP009273_3867415_GGTT_CGTA	0.602	8.26e-05	0.00015	-0.558	0.142	-1.81	-0.0444	0.0267	-0.0507	-0.33	0.33	MDS4	ACUTE1,ACUTE2,ACUTE4,ACUTE5,ECOR_04,ECOR_04a,ECOR_29,ECOR_32x,ECOR_36x,ECOR_38,ECOR_38a,ECOR_39,ECOR_46,ECOR_48x,ECOR_49x,ECOR_50,ECOR_53,ECOR_54,ECOR_56x,ECOR_59x,ECOR_62,ECOR_65x,ECOR_66x,ECOR_71x,ECOR_72,P06_02,P06_04,P06_07,P06_12,P06_21,P06_33,P06_36,P06_37,P06_41,P06_42,P06_47,P06_48,P06_50,P06_52,P06_68,P06_72,P06_75,P06_79,P07_05,P07_07,P07_12,P07_17,P07_20,P07_23,P07_25,P07_28,P07_30,P07…	ACUTE3,BW25113,ECOR_01,ECOR_01a,ECOR_02a,ECOR_07x,ECOR_08x,ECOR_09,ECOR_10,ECOR_11,ECOR_12,ECOR_13,ECOR_14,ECOR_19a,ECOR_20,ECOR_22x,ECOR_63,P06_23,P06_24,P06_26,P06_27,P06_28,P06_31,P06_32,P06_39,P06_40,P06_46,P06_51,P06_53,P06_59,P06_61,P06_63,P06_64,P07_10,P07_11,P07_14,P07_18,P07_24,P07_39,P07_52,P10S2,P11S1,P1S2,P2S2,P6S2
	CP009273_384662_C_T	0.106	0.0081	0.000151	-0.876	0.223	-2.06	0.121	0.686	-0.647	-0.0294	-0.169	NA	ACUTE3,ECOR_36x,ECOR_38,ECOR_38a,ECOR_39,ECOR_46,ECOR_48x,ECOR_49x,P06_26,P06_28,P07_10,P13S1	ACUTE1,ACUTE2,ACUTE4,ACUTE5,BW25113,ECOR_01,ECOR_01a,ECOR_02a,ECOR_04,ECOR_04a,ECOR_07x,ECOR_08x,ECOR_09,ECOR_10,ECOR_11,ECOR_12,ECOR_13,ECOR_14,ECOR_19a,ECOR_20,ECOR_22x,ECOR_29,ECOR_32x,ECOR_50,ECOR_53,ECOR_54,ECOR_56x,ECOR_59x,ECOR_62,ECOR_63,ECOR_65x,ECOR_66x,ECOR_71x,ECOR_72,P06_02,P06_04,P06_07,P06_12,P06_21,P06_23,P06_24,P06_27,P06_31,P06_32,P06_33,P06_36,P06_37,P06_39,P06_40,P06_41,P06_42…
	CP009273_393873_T_C	0.106	0.0081	0.000151	-0.876	0.223	-2.06	0.121	0.686	-0.647	-0.0294	-0.169	NA	ACUTE3,ECOR_36x,ECOR_38,ECOR_38a,ECOR_39,ECOR_46,ECOR_48x,ECOR_49x,P06_26,P06_28,P07_10,P13S1	ACUTE1,ACUTE2,ACUTE4,ACUTE5,BW25113,ECOR_01,ECOR_01a,ECOR_02a,ECOR_04,ECOR_04a,ECOR_07x,ECOR_08x,ECOR_09,ECOR_10,ECOR_11,ECOR_12,ECOR_13,ECOR_14,ECOR_19a,ECOR_20,ECOR_22x,ECOR_29,ECOR_32x,ECOR_50,ECOR_53,ECOR_54,ECOR_56x,ECOR_59x,ECOR_62,ECOR_63,ECOR_65x,ECOR_66x,ECOR_71x,ECOR_72,P06_02,P06_04,P06_07,P06_12,P06_21,P06_23,P06_24,P06_27,P06_31,P06_32,P06_33,P06_36,P06_37,P06_39,P06_40,P06_41,P06_42…
	CP009273_466949_G_A	0.106	0.0081	0.000151	-0.876	0.223	-2.06	0.121	0.686	-0.647	-0.0294	-0.169	NA	ACUTE3,ECOR_36x,ECOR_38,ECOR_38a,ECOR_39,ECOR_46,ECOR_48x,ECOR_49x,P06_26,P06_28,P07_10,P13S1	ACUTE1,ACUTE2,ACUTE4,ACUTE5,BW25113,ECOR_01,ECOR_01a,ECOR_02a,ECOR_04,ECOR_04a,ECOR_07x,ECOR_08x,ECOR_09,ECOR_10,ECOR_11,ECOR_12,ECOR_13,ECOR_14,ECOR_19a,ECOR_20,ECOR_22x,ECOR_29,ECOR_32x,ECOR_50,ECOR_53,ECOR_54,ECOR_56x,ECOR_59x,ECOR_62,ECOR_63,ECOR_65x,ECOR_66x,ECOR_71x,ECOR_72,P06_02,P06_04,P06_07,P06_12,P06_21,P06_23,P06_24,P06_27,P06_31,P06_32,P06_33,P06_36,P06_37,P06_39,P06_40,P06_41,P06_42…
	CP009273_884409_ACCG_GCCA	0.106	0.0081	0.000151	-0.876	0.223	-2.06	0.121	0.686	-0.647	-0.0294	-0.169	NA	ACUTE3,ECOR_36x,ECOR_38,ECOR_38a,ECOR_39,ECOR_46,ECOR_48x,ECOR_49x,P06_26,P06_28,P07_10,P13S1	ACUTE1,ACUTE2,ACUTE4,ACUTE5,BW25113,ECOR_01,ECOR_01a,ECOR_02a,ECOR_04,ECOR_04a,ECOR_07x,ECOR_08x,ECOR_09,ECOR_10,ECOR_11,ECOR_12,ECOR_13,ECOR_14,ECOR_19a,ECOR_20,ECOR_22x,ECOR_29,ECOR_32x,ECOR_50,ECOR_53,ECOR_54,ECOR_56x,ECOR_59x,ECOR_62,ECOR_63,ECOR_65x,ECOR_66x,ECOR_71x,ECOR_72,P06_02,P06_04,P06_07,P06_12,P06_21,P06_23,P06_24,P06_27,P06_31,P06_32,P06_33,P06_36,P06_37,P06_39,P06_40,P06_41,P06_42…
	CP009273_884421_G_A	0.106	0.0081	0.000151	-0.876	0.223	-2.06	0.121	0.686	-0.647	-0.0294	-0.169	NA	ACUTE3,ECOR_36x,ECOR_38,ECOR_38a,ECOR_39,ECOR_46,ECOR_48x,ECOR_49x,P06_26,P06_28,P07_10,P13S1	ACUTE1,ACUTE2,ACUTE4,ACUTE5,BW25113,ECOR_01,ECOR_01a,ECOR_02a,ECOR_04,ECOR_04a,ECOR_07x,ECOR_08x,ECOR_09,ECOR_10,ECOR_11,ECOR_12,ECOR_13,ECOR_14,ECOR_19a,ECOR_20,ECOR_22x,ECOR_29,ECOR_32x,ECOR_50,ECOR_53,ECOR_54,ECOR_56x,ECOR_59x,ECOR_62,ECOR_63,ECOR_65x,ECOR_66x,ECOR_71x,ECOR_72,P06_02,P06_04,P06_07,P06_12,P06_21,P06_23,P06_24,P06_27,P06_31,P06_32,P06_33,P06_36,P06_37,P06_39,P06_40,P06_41,P06_42…
	CP009273_1030137_CCTG_TCTC	0.106	0.0081	0.000151	-0.876	0.223	-2.06	0.121	0.686	-0.647	-0.0294	-0.169	NA	ACUTE3,ECOR_36x,ECOR_38,ECOR_38a,ECOR_39,ECOR_46,ECOR_48x,ECOR_49x,P06_26,P06_28,P07_10,P13S1	ACUTE1,ACUTE2,ACUTE4,ACUTE5,BW25113,ECOR_01,ECOR_01a,ECOR_02a,ECOR_04,ECOR_04a,ECOR_07x,ECOR_08x,ECOR_09,ECOR_10,ECOR_11,ECOR_12,ECOR_13,ECOR_14,ECOR_19a,ECOR_20,ECOR_22x,ECOR_29,ECOR_32x,ECOR_50,ECOR_53,ECOR_54,ECOR_56x,ECOR_59x,ECOR_62,ECOR_63,ECOR_65x,ECOR_66x,ECOR_71x,ECOR_72,P06_02,P06_04,P06_07,P06_12,P06_21,P06_23,P06_24,P06_27,P06_31,P06_32,P06_33,P06_36,P06_37,P06_39,P06_40,P06_41,P06_42…
	CP009273_1078385_C_T	0.106	0.0081	0.000151	-0.876	0.223	-2.06	0.121	0.686	-0.647	-0.0294	-0.169	NA	ACUTE3,ECOR_36x,ECOR_38,ECOR_38a,ECOR_39,ECOR_46,ECOR_48x,ECOR_49x,P06_26,P06_28,P07_10,P13S1	ACUTE1,ACUTE2,ACUTE4,ACUTE5,BW25113,ECOR_01,ECOR_01a,ECOR_02a,ECOR_04,ECOR_04a,ECOR_07x,ECOR_08x,ECOR_09,ECOR_10,ECOR_11,ECOR_12,ECOR_13,ECOR_14,ECOR_19a,ECOR_20,ECOR_22x,ECOR_29,ECOR_32x,ECOR_50,ECOR_53,ECOR_54,ECOR_56x,ECOR_59x,ECOR_62,ECOR_63,ECOR_65x,ECOR_66x,ECOR_71x,ECOR_72,P06_02,P06_04,P06_07,P06_12,P06_21,P06_23,P06_24,P06_27,P06_31,P06_32,P06_33,P06_36,P06_37,P06_39,P06_40,P06_41,P06_42…
	CP009273_1377595_GCTC_ACTT	0.106	0.0081	0.000151	-0.876	0.223	-2.06	0.121	0.686	-0.647	-0.0294	-0.169	NA	ACUTE3,ECOR_36x,ECOR_38,ECOR_38a,ECOR_39,ECOR_46,ECOR_48x,ECOR_49x,P06_26,P06_28,P07_10,P13S1	ACUTE1,ACUTE2,ACUTE4,ACUTE5,BW25113,ECOR_01,ECOR_01a,ECOR_02a,ECOR_04,ECOR_04a,ECOR_07x,ECOR_08x,ECOR_09,ECOR_10,ECOR_11,ECOR_12,ECOR_13,ECOR_14,ECOR_19a,ECOR_20,ECOR_22x,ECOR_29,ECOR_32x,ECOR_50,ECOR_53,ECOR_54,ECOR_56x,ECOR_59x,ECOR_62,ECOR_63,ECOR_65x,ECOR_66x,ECOR_71x,ECOR_72,P06_02,P06_04,P06_07,P06_12,P06_21,P06_23,P06_24,P06_27,P06_31,P06_32,P06_33,P06_36,P06_37,P06_39,P06_40,P06_41,P06_42…
	CP009273_1480281_G_T	0.106	0.0081	0.000151	-0.876	0.223	-2.06	0.121	0.686	-0.647	-0.0294	-0.169	NA	ACUTE3,ECOR_36x,ECOR_38,ECOR_38a,ECOR_39,ECOR_46,ECOR_48x,ECOR_49x,P06_26,P06_28,P07_10,P13S1	ACUTE1,ACUTE2,ACUTE4,ACUTE5,BW25113,ECOR_01,ECOR_01a,ECOR_02a,ECOR_04,ECOR_04a,ECOR_07x,ECOR_08x,ECOR_09,ECOR_10,ECOR_11,ECOR_12,ECOR_13,ECOR_14,ECOR_19a,ECOR_20,ECOR_22x,ECOR_29,ECOR_32x,ECOR_50,ECOR_53,ECOR_54,ECOR_56x,ECOR_59x,ECOR_62,ECOR_63,ECOR_65x,ECOR_66x,ECOR_71x,ECOR_72,P06_02,P06_04,P06_07,P06_12,P06_21,P06_23,P06_24,P06_27,P06_31,P06_32,P06_33,P06_36,P06_37,P06_39,P06_40,P06_41,P06_42…
	CP009273_1549333_T_C	0.106	0.0081	0.000151	-0.876	0.223	-2.06	0.121	0.686	-0.647	-0.0294	-0.169	NA	ACUTE3,ECOR_36x,ECOR_38,ECOR_38a,ECOR_39,ECOR_46,ECOR_48x,ECOR_49x,P06_26,P06_28,P07_10,P13S1	ACUTE1,ACUTE2,ACUTE4,ACUTE5,BW25113,ECOR_01,ECOR_01a,ECOR_02a,ECOR_04,ECOR_04a,ECOR_07x,ECOR_08x,ECOR_09,ECOR_10,ECOR_11,ECOR_12,ECOR_13,ECOR_14,ECOR_19a,ECOR_20,ECOR_22x,ECOR_29,ECOR_32x,ECOR_50,ECOR_53,ECOR_54,ECOR_56x,ECOR_59x,ECOR_62,ECOR_63,ECOR_65x,ECOR_66x,ECOR_71x,ECOR_72,P06_02,P06_04,P06_07,P06_12,P06_21,P06_23,P06_24,P06_27,P06_31,P06_32,P06_33,P06_36,P06_37,P06_39,P06_40,P06_41,P06_42…
	CP009273_1553023_T_C	0.106	0.0081	0.000151	-0.876	0.223	-2.06	0.121	0.686	-0.647	-0.0294	-0.169	NA	ACUTE3,ECOR_36x,ECOR_38,ECOR_38a,ECOR_39,ECOR_46,ECOR_48x,ECOR_49x,P06_26,P06_28,P07_10,P13S1	ACUTE1,ACUTE2,ACUTE4,ACUTE5,BW25113,ECOR_01,ECOR_01a,ECOR_02a,ECOR_04,ECOR_04a,ECOR_07x,ECOR_08x,ECOR_09,ECOR_10,ECOR_11,ECOR_12,ECOR_13,ECOR_14,ECOR_19a,ECOR_20,ECOR_22x,ECOR_29,ECOR_32x,ECOR_50,ECOR_53,ECOR_54,ECOR_56x,ECOR_59x,ECOR_62,ECOR_63,ECOR_65x,ECOR_66x,ECOR_71x,ECOR_72,P06_02,P06_04,P06_07,P06_12,P06_21,P06_23,P06_24,P06_27,P06_31,P06_32,P06_33,P06_36,P06_37,P06_39,P06_40,P06_41,P06_42…
	CP009273_1880258_C_G	0.106	0.0081	0.000151	-0.876	0.223	-2.06	0.121	0.686	-0.647	-0.0294	-0.169	NA	ACUTE3,ECOR_36x,ECOR_38,ECOR_38a,ECOR_39,ECOR_46,ECOR_48x,ECOR_49x,P06_26,P06_28,P07_10,P13S1	ACUTE1,ACUTE2,ACUTE4,ACUTE5,BW25113,ECOR_01,ECOR_01a,ECOR_02a,ECOR_04,ECOR_04a,ECOR_07x,ECOR_08x,ECOR_09,ECOR_10,ECOR_11,ECOR_12,ECOR_13,ECOR_14,ECOR_19a,ECOR_20,ECOR_22x,ECOR_29,ECOR_32x,ECOR_50,ECOR_53,ECOR_54,ECOR_56x,ECOR_59x,ECOR_62,ECOR_63,ECOR_65x,ECOR_66x,ECOR_71x,ECOR_72,P06_02,P06_04,P06_07,P06_12,P06_21,P06_23,P06_24,P06_27,P06_31,P06_32,P06_33,P06_36,P06_37,P06_39,P06_40,P06_41,P06_42…
	CP009273_1990590_CGGGG_GAGGA	0.124	0.000377	0.000151	0.87	0.221	-2.26	0.328	-0.136	0.241	-0.0107	0.308	MDS3	ACUTE3,ECOR_14,P06_23,P06_26,P06_28,P06_31,P06_46,P06_51,P06_53,P07_10,P07_14,P10S2,P11S1,P13S1	ACUTE1,ACUTE2,ACUTE4,ACUTE5,BW25113,ECOR_01,ECOR_01a,ECOR_02a,ECOR_04,ECOR_04a,ECOR_07x,ECOR_08x,ECOR_09,ECOR_10,ECOR_11,ECOR_12,ECOR_13,ECOR_19a,ECOR_20,ECOR_22x,ECOR_29,ECOR_32x,ECOR_36x,ECOR_38,ECOR_38a,ECOR_39,ECOR_46,ECOR_48x,ECOR_49x,ECOR_50,ECOR_53,ECOR_54,ECOR_56x,ECOR_59x,ECOR_62,ECOR_63,ECOR_65x,ECOR_66x,ECOR_71x,ECOR_72,P06_02,P06_04,P06_07,P06_12,P06_21,P06_24,P06_27,P06_32,P06_33,P06…
	CP009273_2418443_T_C	0.106	0.0081	0.000151	-0.876	0.223	-2.06	0.121	0.686	-0.647	-0.0294	-0.169	NA	ACUTE3,ECOR_36x,ECOR_38,ECOR_38a,ECOR_39,ECOR_46,ECOR_48x,ECOR_49x,P06_26,P06_28,P07_10,P13S1	ACUTE1,ACUTE2,ACUTE4,ACUTE5,BW25113,ECOR_01,ECOR_01a,ECOR_02a,ECOR_04,ECOR_04a,ECOR_07x,ECOR_08x,ECOR_09,ECOR_10,ECOR_11,ECOR_12,ECOR_13,ECOR_14,ECOR_19a,ECOR_20,ECOR_22x,ECOR_29,ECOR_32x,ECOR_50,ECOR_53,ECOR_54,ECOR_56x,ECOR_59x,ECOR_62,ECOR_63,ECOR_65x,ECOR_66x,ECOR_71x,ECOR_72,P06_02,P06_04,P06_07,P06_12,P06_21,P06_23,P06_24,P06_27,P06_31,P06_32,P06_33,P06_36,P06_37,P06_39,P06_40,P06_41,P06_42…
	CP009273_2851730_T_C	0.106	0.0081	0.000151	-0.876	0.223	-2.06	0.121	0.686	-0.647	-0.0294	-0.169	NA	ACUTE3,ECOR_36x,ECOR_38,ECOR_38a,ECOR_39,ECOR_46,ECOR_48x,ECOR_49x,P06_26,P06_28,P07_10,P13S1	ACUTE1,ACUTE2,ACUTE4,ACUTE5,BW25113,ECOR_01,ECOR_01a,ECOR_02a,ECOR_04,ECOR_04a,ECOR_07x,ECOR_08x,ECOR_09,ECOR_10,ECOR_11,ECOR_12,ECOR_13,ECOR_14,ECOR_19a,ECOR_20,ECOR_22x,ECOR_29,ECOR_32x,ECOR_50,ECOR_53,ECOR_54,ECOR_56x,ECOR_59x,ECOR_62,ECOR_63,ECOR_65x,ECOR_66x,ECOR_71x,ECOR_72,P06_02,P06_04,P06_07,P06_12,P06_21,P06_23,P06_24,P06_27,P06_31,P06_32,P06_33,P06_36,P06_37,P06_39,P06_40,P06_41,P06_42…
	CP009273_2959001_T_G	0.106	0.0081	0.000151	-0.876	0.223	-2.06	0.121	0.686	-0.647	-0.0294	-0.169	NA	ACUTE3,ECOR_36x,ECOR_38,ECOR_38a,ECOR_39,ECOR_46,ECOR_48x,ECOR_49x,P06_26,P06_28,P07_10,P13S1	ACUTE1,ACUTE2,ACUTE4,ACUTE5,BW25113,ECOR_01,ECOR_01a,ECOR_02a,ECOR_04,ECOR_04a,ECOR_07x,ECOR_08x,ECOR_09,ECOR_10,ECOR_11,ECOR_12,ECOR_13,ECOR_14,ECOR_19a,ECOR_20,ECOR_22x,ECOR_29,ECOR_32x,ECOR_50,ECOR_53,ECOR_54,ECOR_56x,ECOR_59x,ECOR_62,ECOR_63,ECOR_65x,ECOR_66x,ECOR_71x,ECOR_72,P06_02,P06_04,P06_07,P06_12,P06_21,P06_23,P06_24,P06_27,P06_31,P06_32,P06_33,P06_36,P06_37,P06_39,P06_40,P06_41,P06_42…
	CP009273_2960644_G_A	0.106	0.0081	0.000151	-0.876	0.223	-2.06	0.121	0.686	-0.647	-0.0294	-0.169	NA	ACUTE3,ECOR_36x,ECOR_38,ECOR_38a,ECOR_39,ECOR_46,ECOR_48x,ECOR_49x,P06_26,P06_28,P07_10,P13S1	ACUTE1,ACUTE2,ACUTE4,ACUTE5,BW25113,ECOR_01,ECOR_01a,ECOR_02a,ECOR_04,ECOR_04a,ECOR_07x,ECOR_08x,ECOR_09,ECOR_10,ECOR_11,ECOR_12,ECOR_13,ECOR_14,ECOR_19a,ECOR_20,ECOR_22x,ECOR_29,ECOR_32x,ECOR_50,ECOR_53,ECOR_54,ECOR_56x,ECOR_59x,ECOR_62,ECOR_63,ECOR_65x,ECOR_66x,ECOR_71x,ECOR_72,P06_02,P06_04,P06_07,P06_12,P06_21,P06_23,P06_24,P06_27,P06_31,P06_32,P06_33,P06_36,P06_37,P06_39,P06_40,P06_41,P06_42…
	CP009273_3005997_T_C	0.106	0.0081	0.000151	-0.876	0.223	-2.06	0.121	0.686	-0.647	-0.0294	-0.169	NA	ACUTE3,ECOR_36x,ECOR_38,ECOR_38a,ECOR_39,ECOR_46,ECOR_48x,ECOR_49x,P06_26,P06_28,P07_10,P13S1	ACUTE1,ACUTE2,ACUTE4,ACUTE5,BW25113,ECOR_01,ECOR_01a,ECOR_02a,ECOR_04,ECOR_04a,ECOR_07x,ECOR_08x,ECOR_09,ECOR_10,ECOR_11,ECOR_12,ECOR_13,ECOR_14,ECOR_19a,ECOR_20,ECOR_22x,ECOR_29,ECOR_32x,ECOR_50,ECOR_53,ECOR_54,ECOR_56x,ECOR_59x,ECOR_62,ECOR_63,ECOR_65x,ECOR_66x,ECOR_71x,ECOR_72,P06_02,P06_04,P06_07,P06_12,P06_21,P06_23,P06_24,P06_27,P06_31,P06_32,P06_33,P06_36,P06_37,P06_39,P06_40,P06_41,P06_42…
	CP009273_4183893_C_T	0.106	0.0081	0.000151	-0.876	0.223	-2.06	0.121	0.686	-0.647	-0.0294	-0.169	NA	ACUTE3,ECOR_36x,ECOR_38,ECOR_38a,ECOR_39,ECOR_46,ECOR_48x,ECOR_49x,P06_26,P06_28,P07_10,P13S1	ACUTE1,ACUTE2,ACUTE4,ACUTE5,BW25113,ECOR_01,ECOR_01a,ECOR_02a,ECOR_04,ECOR_04a,ECOR_07x,ECOR_08x,ECOR_09,ECOR_10,ECOR_11,ECOR_12,ECOR_13,ECOR_14,ECOR_19a,ECOR_20,ECOR_22x,ECOR_29,ECOR_32x,ECOR_50,ECOR_53,ECOR_54,ECOR_56x,ECOR_59x,ECOR_62,ECOR_63,ECOR_65x,ECOR_66x,ECOR_71x,ECOR_72,P06_02,P06_04,P06_07,P06_12,P06_21,P06_23,P06_24,P06_27,P06_31,P06_32,P06_33,P06_36,P06_37,P06_39,P06_40,P06_41,P06_42…
	CP009273_4428819_C_T	0.106	0.0081	0.000151	-0.876	0.223	-2.06	0.121	0.686	-0.647	-0.0294	-0.169	NA	ACUTE3,ECOR_36x,ECOR_38,ECOR_38a,ECOR_39,ECOR_46,ECOR_48x,ECOR_49x,P06_26,P06_28,P07_10,P13S1	ACUTE1,ACUTE2,ACUTE4,ACUTE5,BW25113,ECOR_01,ECOR_01a,ECOR_02a,ECOR_04,ECOR_04a,ECOR_07x,ECOR_08x,ECOR_09,ECOR_10,ECOR_11,ECOR_12,ECOR_13,ECOR_14,ECOR_19a,ECOR_20,ECOR_22x,ECOR_29,ECOR_32x,ECOR_50,ECOR_53,ECOR_54,ECOR_56x,ECOR_59x,ECOR_62,ECOR_63,ECOR_65x,ECOR_66x,ECOR_71x,ECOR_72,P06_02,P06_04,P06_07,P06_12,P06_21,P06_23,P06_24,P06_27,P06_31,P06_32,P06_33,P06_36,P06_37,P06_39,P06_40,P06_41,P06_42…
	CP009273_2003793_A_G	0.602	0.00249	0.000152	0.329	0.0837	-2.35	0.275	0.403	-0.316	-0.0267	0.679	MDS5	ACUTE1,ACUTE4,ECOR_02a,ECOR_04,ECOR_04a,ECOR_07x,ECOR_08x,ECOR_10,ECOR_13,ECOR_14,ECOR_19a,ECOR_20,ECOR_22x,ECOR_32x,ECOR_36x,ECOR_38,ECOR_38a,ECOR_39,ECOR_46,ECOR_50,ECOR_53,ECOR_54,ECOR_62,ECOR_63,ECOR_71x,P06_02,P06_04,P06_12,P06_23,P06_27,P06_31,P06_32,P06_36,P06_37,P06_41,P06_42,P06_46,P06_47,P06_48,P06_50,P06_51,P06_52,P06_53,P06_59,P06_64,P06_72,P06_75,P07_05,P07_11,P07_14,P07_18,P07_23,P0…	ACUTE2,ACUTE3,ACUTE5,BW25113,ECOR_01,ECOR_01a,ECOR_09,ECOR_11,ECOR_12,ECOR_29,ECOR_48x,ECOR_49x,ECOR_56x,ECOR_59x,ECOR_65x,ECOR_66x,ECOR_72,P06_07,P06_21,P06_24,P06_26,P06_28,P06_33,P06_39,P06_40,P06_61,P06_63,P06_68,P06_79,P07_07,P07_10,P07_12,P07_17,P07_20,P07_25,P07_30,P07_34,P07_44,P07_63,P13S1,P1S2,P2S2,P4S1,P7S1,P8S1
	CP009273_3859397_CCCT_ACCC	0.115	0.00118	0.000152	0.71	0.181	-2.23	0.286	0.000275	0.0597	-0.0266	0.363	MDS3	ACUTE3,ECOR_14,P06_23,P06_31,P06_46,P06_51,P06_53,P06_59,P06_63,P07_14,P07_18,P10S2,P11S1	ACUTE1,ACUTE2,ACUTE4,ACUTE5,BW25113,ECOR_01,ECOR_01a,ECOR_02a,ECOR_04,ECOR_04a,ECOR_07x,ECOR_08x,ECOR_09,ECOR_10,ECOR_11,ECOR_12,ECOR_13,ECOR_19a,ECOR_20,ECOR_22x,ECOR_29,ECOR_32x,ECOR_36x,ECOR_38,ECOR_38a,ECOR_39,ECOR_46,ECOR_48x,ECOR_49x,ECOR_50,ECOR_53,ECOR_54,ECOR_56x,ECOR_59x,ECOR_62,ECOR_63,ECOR_65x,ECOR_66x,ECOR_71x,ECOR_72,P06_02,P06_04,P06_07,P06_12,P06_21,P06_24,P06_26,P06_27,P06_28,P06…
	CP009273_246330_G_A	0.124	0.0334	0.000154	-0.543	0.138	-2.08	0.216	0.887	-0.436	-0.0276	0.658	MDS2	ACUTE3,ECOR_22x,ECOR_48x,ECOR_49x,ECOR_59x,ECOR_71x,P06_24,P06_26,P06_28,P06_79,P07_10,P07_12,P13S1,P4S1	ACUTE1,ACUTE2,ACUTE4,ACUTE5,BW25113,ECOR_01,ECOR_01a,ECOR_02a,ECOR_04,ECOR_04a,ECOR_07x,ECOR_08x,ECOR_09,ECOR_10,ECOR_11,ECOR_12,ECOR_13,ECOR_14,ECOR_19a,ECOR_20,ECOR_29,ECOR_32x,ECOR_36x,ECOR_38,ECOR_38a,ECOR_39,ECOR_46,ECOR_50,ECOR_53,ECOR_54,ECOR_56x,ECOR_62,ECOR_63,ECOR_65x,ECOR_66x,ECOR_72,P06_02,P06_04,P06_07,P06_12,P06_21,P06_23,P06_27,P06_31,P06_32,P06_33,P06_36,P06_37,P06_39,P06_40,P06_4…
	CP009273_535385_C_T	0.398	0.0362	0.000154	0.596	0.152	-2.39	0.916	-0.771	-0.238	-0.00301	0.135	NA	ACUTE1,ACUTE2,ACUTE4,ACUTE5,ECOR_04,ECOR_04a,ECOR_14,ECOR_32x,ECOR_50,ECOR_53,ECOR_54,ECOR_59x,ECOR_62,ECOR_63,P06_23,P06_24,P06_26,P06_28,P06_31,P06_46,P06_47,P06_48,P06_51,P06_53,P06_59,P06_63,P06_68,P06_75,P06_79,P07_05,P07_07,P07_10,P07_12,P07_14,P07_25,P07_30,P07_50,P07_57,P10S2,P11S1,P3S3,P4S1,P7S1,P8S1,P9S3	ACUTE3,BW25113,ECOR_01,ECOR_01a,ECOR_02a,ECOR_07x,ECOR_08x,ECOR_09,ECOR_10,ECOR_11,ECOR_12,ECOR_13,ECOR_19a,ECOR_20,ECOR_22x,ECOR_29,ECOR_36x,ECOR_38,ECOR_38a,ECOR_39,ECOR_46,ECOR_48x,ECOR_49x,ECOR_56x,ECOR_65x,ECOR_66x,ECOR_71x,ECOR_72,P06_02,P06_04,P06_07,P06_12,P06_21,P06_27,P06_32,P06_33,P06_36,P06_37,P06_39,P06_40,P06_41,P06_42,P06_50,P06_52,P06_61,P06_64,P06_72,P07_11,P07_17,P07_18,P07_20,P…
	CP009273_1984064_A_G	0.469	0.096	0.000154	0.511	0.13	-2.39	0.831	-0.25	-0.142	-0.099	0.69	MDS1	ACUTE1,ACUTE2,ACUTE3,ACUTE4,ACUTE5,ECOR_01,ECOR_01a,ECOR_04,ECOR_04a,ECOR_12,ECOR_13,ECOR_19a,ECOR_32x,ECOR_36x,ECOR_38,ECOR_38a,ECOR_39,ECOR_46,ECOR_50,ECOR_53,ECOR_54,ECOR_62,ECOR_63,P06_23,P06_26,P06_27,P06_28,P06_31,P06_39,P06_46,P06_47,P06_48,P06_51,P06_53,P06_59,P06_61,P06_63,P06_75,P07_05,P07_07,P07_10,P07_12,P07_14,P07_25,P07_30,P07_57,P10S2,P11S1,P13S1,P3S3,P7S1,P8S1,P9S3	BW25113,ECOR_02a,ECOR_07x,ECOR_08x,ECOR_09,ECOR_10,ECOR_11,ECOR_14,ECOR_20,ECOR_22x,ECOR_29,ECOR_48x,ECOR_49x,ECOR_56x,ECOR_59x,ECOR_65x,ECOR_66x,ECOR_71x,ECOR_72,P06_02,P06_04,P06_07,P06_12,P06_21,P06_24,P06_32,P06_33,P06_36,P06_37,P06_40,P06_41,P06_42,P06_50,P06_52,P06_64,P06_68,P06_72,P06_79,P07_11,P07_17,P07_18,P07_20,P07_23,P07_24,P07_28,P07_34,P07_35,P07_36,P07_37,P07_39,P07_44,P07_47,P07_5…
	CP009273_3657334_T_C	0.407	0.0981	0.000154	-0.881	0.225	-1.79	0.945	0.0804	-0.207	-0.604	-0.0972	NA	ECOR_22x,ECOR_29,ECOR_36x,ECOR_38,ECOR_38a,ECOR_39,ECOR_46,ECOR_48x,ECOR_49x,ECOR_56x,ECOR_65x,ECOR_66x,ECOR_71x,ECOR_72,P06_02,P06_04,P06_07,P06_12,P06_21,P06_24,P06_32,P06_33,P06_36,P06_37,P06_41,P06_50,P06_52,P06_61,P06_64,P06_68,P06_72,P06_79,P07_17,P07_20,P07_23,P07_28,P07_34,P07_35,P07_36,P07_37,P07_44,P07_47,P07_50,P07_63,P13S1,P5S1	ACUTE1,ACUTE2,ACUTE3,ACUTE4,ACUTE5,BW25113,ECOR_01,ECOR_01a,ECOR_02a,ECOR_04,ECOR_04a,ECOR_07x,ECOR_08x,ECOR_09,ECOR_10,ECOR_11,ECOR_12,ECOR_13,ECOR_14,ECOR_19a,ECOR_20,ECOR_32x,ECOR_50,ECOR_53,ECOR_54,ECOR_59x,ECOR_62,ECOR_63,P06_23,P06_26,P06_27,P06_28,P06_31,P06_39,P06_40,P06_42,P06_46,P06_47,P06_48,P06_51,P06_53,P06_59,P06_63,P06_75,P07_05,P07_07,P07_10,P07_11,P07_12,P07_14,P07_18,P07_24,P07_…
	CP009273_1689480_A_G	0.336	2.14e-05	0.000155	-0.514	0.131	-1.98	-0.264	1.15	-0.26	0.00766	0.32	MDS2	ACUTE1,ACUTE2,ACUTE4,ACUTE5,ECOR_22x,ECOR_32x,ECOR_36x,ECOR_38,ECOR_38a,ECOR_39,ECOR_46,ECOR_48x,ECOR_49x,ECOR_50,ECOR_53,ECOR_54,ECOR_59x,ECOR_62,P06_24,P06_26,P06_27,P06_28,P06_47,P06_48,P06_59,P06_75,P07_05,P07_07,P07_18,P07_57,P13S1,P2S2,P3S3,P4S1,P6S2,P7S1,P8S1,P9S3	ACUTE3,BW25113,ECOR_01,ECOR_01a,ECOR_02a,ECOR_04,ECOR_04a,ECOR_07x,ECOR_08x,ECOR_09,ECOR_10,ECOR_11,ECOR_12,ECOR_13,ECOR_14,ECOR_19a,ECOR_20,ECOR_29,ECOR_56x,ECOR_63,ECOR_65x,ECOR_66x,ECOR_71x,ECOR_72,P06_02,P06_04,P06_07,P06_12,P06_21,P06_23,P06_31,P06_32,P06_33,P06_36,P06_37,P06_39,P06_40,P06_41,P06_42,P06_46,P06_50,P06_51,P06_52,P06_53,P06_61,P06_63,P06_64,P06_68,P06_72,P06_79,P07_10,P07_11,P0…
	CP009273_2121262_G_A	0.115	1.35e-08	0.000155	0.798	0.203	-2.24	0.31	-0.0618	0.146	0.0145	0.338	MDS3	P06_23,P06_26,P06_28,P06_31,P06_46,P06_51,P06_53,P06_59,P06_63,P06_64,P07_14,P10S2,P11S1	ACUTE1,ACUTE2,ACUTE3,ACUTE4,ACUTE5,BW25113,ECOR_01,ECOR_01a,ECOR_02a,ECOR_04,ECOR_04a,ECOR_07x,ECOR_08x,ECOR_09,ECOR_10,ECOR_11,ECOR_12,ECOR_13,ECOR_14,ECOR_19a,ECOR_20,ECOR_22x,ECOR_29,ECOR_32x,ECOR_36x,ECOR_38,ECOR_38a,ECOR_39,ECOR_46,ECOR_48x,ECOR_49x,ECOR_50,ECOR_53,ECOR_54,ECOR_56x,ECOR_59x,ECOR_62,ECOR_63,ECOR_65x,ECOR_66x,ECOR_71x,ECOR_72,P06_02,P06_04,P06_07,P06_12,P06_21,P06_24,P06_27,P0…
	CP009273_2414167_A_G	0.389	0.695	0.000156	0.872	0.222	-2.49	1.48	-0.866	-0.094	0.00443	0.791	NA	ACUTE1,ACUTE2,ACUTE3,ACUTE4,ACUTE5,ECOR_32x,ECOR_36x,ECOR_38,ECOR_38a,ECOR_39,ECOR_46,ECOR_50,ECOR_53,ECOR_54,ECOR_59x,ECOR_62,ECOR_63,P06_23,P06_26,P06_27,P06_28,P06_31,P06_46,P06_47,P06_48,P06_51,P06_53,P06_59,P06_63,P06_75,P07_05,P07_07,P07_12,P07_14,P07_25,P07_30,P07_57,P10S2,P11S1,P3S3,P4S1,P7S1,P8S1,P9S3	BW25113,ECOR_01,ECOR_01a,ECOR_02a,ECOR_04,ECOR_04a,ECOR_07x,ECOR_08x,ECOR_09,ECOR_10,ECOR_11,ECOR_12,ECOR_13,ECOR_14,ECOR_19a,ECOR_20,ECOR_22x,ECOR_29,ECOR_48x,ECOR_49x,ECOR_56x,ECOR_65x,ECOR_66x,ECOR_71x,ECOR_72,P06_02,P06_04,P06_07,P06_12,P06_21,P06_24,P06_32,P06_33,P06_36,P06_37,P06_39,P06_40,P06_41,P06_42,P06_50,P06_52,P06_61,P06_64,P06_68,P06_72,P06_79,P07_10,P07_11,P07_17,P07_18,P07_20,P07_…
	CP009273_2543443_A_G	0.425	0.412	0.000156	0.687	0.175	-2.44	1.18	-0.582	-0.122	-0.043	0.716	MDS4	ACUTE1,ACUTE2,ACUTE3,ACUTE4,ACUTE5,ECOR_04,ECOR_04a,ECOR_14,ECOR_32x,ECOR_36x,ECOR_38,ECOR_38a,ECOR_39,ECOR_46,ECOR_50,ECOR_53,ECOR_54,ECOR_59x,ECOR_62,ECOR_63,P06_23,P06_26,P06_28,P06_31,P06_46,P06_47,P06_48,P06_51,P06_53,P06_59,P06_63,P06_75,P07_05,P07_07,P07_10,P07_12,P07_14,P07_18,P07_25,P07_30,P07_57,P10S2,P11S1,P3S3,P4S1,P7S1,P8S1,P9S3	BW25113,ECOR_01,ECOR_01a,ECOR_02a,ECOR_07x,ECOR_08x,ECOR_09,ECOR_10,ECOR_11,ECOR_12,ECOR_13,ECOR_19a,ECOR_20,ECOR_22x,ECOR_29,ECOR_48x,ECOR_49x,ECOR_56x,ECOR_65x,ECOR_66x,ECOR_71x,ECOR_72,P06_02,P06_04,P06_07,P06_12,P06_21,P06_24,P06_27,P06_32,P06_33,P06_36,P06_37,P06_39,P06_40,P06_41,P06_42,P06_50,P06_52,P06_61,P06_64,P06_68,P06_72,P06_79,P07_11,P07_17,P07_20,P07_23,P07_24,P07_28,P07_34,P07_35,P…
	CP009273_3765487_T_C	0.602	0.133	0.000158	0.483	0.123	-2.44	0.597	-0.194	-0.346	0.23	0.66	MDS4	ACUTE1,ACUTE2,ACUTE4,ACUTE5,ECOR_14,ECOR_29,ECOR_32x,ECOR_36x,ECOR_38,ECOR_38a,ECOR_39,ECOR_46,ECOR_50,ECOR_53,ECOR_54,ECOR_56x,ECOR_59x,ECOR_62,ECOR_63,ECOR_66x,P06_07,P06_12,P06_21,P06_23,P06_24,P06_26,P06_28,P06_31,P06_32,P06_36,P06_37,P06_41,P06_46,P06_47,P06_48,P06_50,P06_51,P06_52,P06_53,P06_61,P06_63,P06_64,P06_75,P07_05,P07_07,P07_12,P07_14,P07_17,P07_20,P07_23,P07_25,P07_28,P07_30,P07_34…	ACUTE3,BW25113,ECOR_01,ECOR_01a,ECOR_02a,ECOR_04,ECOR_04a,ECOR_07x,ECOR_08x,ECOR_09,ECOR_10,ECOR_11,ECOR_12,ECOR_13,ECOR_19a,ECOR_20,ECOR_22x,ECOR_48x,ECOR_49x,ECOR_65x,ECOR_71x,ECOR_72,P06_02,P06_04,P06_27,P06_33,P06_39,P06_40,P06_42,P06_59,P06_68,P06_72,P06_79,P07_10,P07_11,P07_18,P07_24,P07_36,P07_39,P07_52,P07_63,P13S1,P1S2,P2S2,P6S2
	CP009273_4224552_CTTC_TTTT	0.115	0.138	0.000159	0.706	0.18	-2.23	0.331	-0.0683	-0.053	-0.0194	1.08	MDS3	ECOR_14,ECOR_36x,ECOR_38,ECOR_38a,ECOR_39,ECOR_46,P06_23,P06_31,P06_46,P06_59,P07_14,P10S2,P11S1	ACUTE1,ACUTE2,ACUTE3,ACUTE4,ACUTE5,BW25113,ECOR_01,ECOR_01a,ECOR_02a,ECOR_04,ECOR_04a,ECOR_07x,ECOR_08x,ECOR_09,ECOR_10,ECOR_11,ECOR_12,ECOR_13,ECOR_19a,ECOR_20,ECOR_22x,ECOR_29,ECOR_32x,ECOR_48x,ECOR_49x,ECOR_50,ECOR_53,ECOR_54,ECOR_56x,ECOR_59x,ECOR_62,ECOR_63,ECOR_65x,ECOR_66x,ECOR_71x,ECOR_72,P06_02,P06_04,P06_07,P06_12,P06_21,P06_24,P06_26,P06_27,P06_28,P06_32,P06_33,P06_36,P06_37,P06_39,P06…
	CP009273_4382571_C_T	0.133	0.00107	0.00016	-0.536	0.137	-2.08	-0.0233	0.498	-0.386	-0.024	0.678	MDS1	ACUTE2,ACUTE5,ECOR_48x,ECOR_49x,ECOR_59x,P06_26,P06_28,P06_47,P06_48,P07_10,P07_57,P13S1,P3S3,P4S1,P8S1	ACUTE1,ACUTE3,ACUTE4,BW25113,ECOR_01,ECOR_01a,ECOR_02a,ECOR_04,ECOR_04a,ECOR_07x,ECOR_08x,ECOR_09,ECOR_10,ECOR_11,ECOR_12,ECOR_13,ECOR_14,ECOR_19a,ECOR_20,ECOR_22x,ECOR_29,ECOR_32x,ECOR_36x,ECOR_38,ECOR_38a,ECOR_39,ECOR_46,ECOR_50,ECOR_53,ECOR_54,ECOR_56x,ECOR_62,ECOR_63,ECOR_65x,ECOR_66x,ECOR_71x,ECOR_72,P06_02,P06_04,P06_07,P06_12,P06_21,P06_23,P06_24,P06_27,P06_31,P06_32,P06_33,P06_36,P06_37,P…
	CP009273_3819307_T_C	0.168	0.000424	0.000162	0.652	0.167	-2.26	0.271	-0.0329	0.118	-0.0448	0.353	MDS3	ACUTE3,ECOR_04,ECOR_04a,ECOR_14,P06_23,P06_26,P06_27,P06_28,P06_31,P06_46,P06_51,P06_53,P06_59,P06_63,P07_10,P07_14,P07_18,P10S2,P11S1	ACUTE1,ACUTE2,ACUTE4,ACUTE5,BW25113,ECOR_01,ECOR_01a,ECOR_02a,ECOR_07x,ECOR_08x,ECOR_09,ECOR_10,ECOR_11,ECOR_12,ECOR_13,ECOR_19a,ECOR_20,ECOR_22x,ECOR_29,ECOR_32x,ECOR_36x,ECOR_38,ECOR_38a,ECOR_39,ECOR_46,ECOR_48x,ECOR_49x,ECOR_50,ECOR_53,ECOR_54,ECOR_56x,ECOR_59x,ECOR_62,ECOR_63,ECOR_65x,ECOR_66x,ECOR_71x,ECOR_72,P06_02,P06_04,P06_07,P06_12,P06_21,P06_24,P06_32,P06_33,P06_36,P06_37,P06_39,P06_40…
	CP009273_637607_G_A	0.363	0.26	0.000163	-0.865	0.221	-1.83	1	-1	-0.0661	-0.519	0.673	MDS4	ECOR_22x,ECOR_29,ECOR_56x,ECOR_65x,ECOR_66x,ECOR_71x,ECOR_72,P06_02,P06_04,P06_07,P06_12,P06_21,P06_32,P06_33,P06_36,P06_37,P06_41,P06_42,P06_50,P06_52,P06_61,P06_64,P06_68,P06_72,P06_79,P07_17,P07_18,P07_20,P07_23,P07_28,P07_34,P07_35,P07_36,P07_37,P07_44,P07_47,P07_50,P07_63,P2S2,P5S1,P6S2	ACUTE1,ACUTE2,ACUTE3,ACUTE4,ACUTE5,BW25113,ECOR_01,ECOR_01a,ECOR_02a,ECOR_04,ECOR_04a,ECOR_07x,ECOR_08x,ECOR_09,ECOR_10,ECOR_11,ECOR_12,ECOR_13,ECOR_14,ECOR_19a,ECOR_20,ECOR_32x,ECOR_36x,ECOR_38,ECOR_38a,ECOR_39,ECOR_46,ECOR_48x,ECOR_49x,ECOR_50,ECOR_53,ECOR_54,ECOR_59x,ECOR_62,ECOR_63,P06_23,P06_24,P06_26,P06_27,P06_28,P06_31,P06_39,P06_40,P06_46,P06_47,P06_48,P06_51,P06_53,P06_59,P06_63,P06_75,…
	CP009273_637741_A_C	0.363	0.26	0.000163	-0.865	0.221	-1.83	1	-1	-0.0661	-0.519	0.673	MDS4	ECOR_22x,ECOR_29,ECOR_56x,ECOR_65x,ECOR_66x,ECOR_71x,ECOR_72,P06_02,P06_04,P06_07,P06_12,P06_21,P06_32,P06_33,P06_36,P06_37,P06_41,P06_42,P06_50,P06_52,P06_61,P06_64,P06_68,P06_72,P06_79,P07_17,P07_18,P07_20,P07_23,P07_28,P07_34,P07_35,P07_36,P07_37,P07_44,P07_47,P07_50,P07_63,P2S2,P5S1,P6S2	ACUTE1,ACUTE2,ACUTE3,ACUTE4,ACUTE5,BW25113,ECOR_01,ECOR_01a,ECOR_02a,ECOR_04,ECOR_04a,ECOR_07x,ECOR_08x,ECOR_09,ECOR_10,ECOR_11,ECOR_12,ECOR_13,ECOR_14,ECOR_19a,ECOR_20,ECOR_32x,ECOR_36x,ECOR_38,ECOR_38a,ECOR_39,ECOR_46,ECOR_48x,ECOR_49x,ECOR_50,ECOR_53,ECOR_54,ECOR_59x,ECOR_62,ECOR_63,P06_23,P06_24,P06_26,P06_27,P06_28,P06_31,P06_39,P06_40,P06_46,P06_47,P06_48,P06_51,P06_53,P06_59,P06_63,P06_75,…
	CP009273_2439173_A_G	0.708	0.251	0.000164	0.551	0.141	-2.54	0.497	0.478	-0.418	0.307	0.672	MDS4	ACUTE1,ACUTE2,ACUTE4,ACUTE5,ECOR_04,ECOR_04a,ECOR_13,ECOR_14,ECOR_29,ECOR_32x,ECOR_36x,ECOR_38,ECOR_38a,ECOR_39,ECOR_46,ECOR_50,ECOR_53,ECOR_54,ECOR_56x,ECOR_59x,ECOR_62,ECOR_63,ECOR_65x,ECOR_66x,ECOR_71x,ECOR_72,P06_02,P06_04,P06_07,P06_12,P06_21,P06_23,P06_27,P06_31,P06_32,P06_33,P06_36,P06_37,P06_41,P06_46,P06_47,P06_48,P06_50,P06_51,P06_52,P06_53,P06_61,P06_63,P06_64,P06_68,P06_72,P06_75,P06_…	ACUTE3,BW25113,ECOR_01,ECOR_01a,ECOR_02a,ECOR_07x,ECOR_08x,ECOR_09,ECOR_10,ECOR_11,ECOR_12,ECOR_19a,ECOR_20,ECOR_22x,ECOR_48x,ECOR_49x,P06_24,P06_26,P06_28,P06_39,P06_40,P06_42,P06_59,P07_10,P07_11,P07_24,P07_39,P07_52,P13S1,P1S2,P2S2,P6S2,P7S1
	CP009273_126335_C_A	0.159	0.027	0.000166	0.757	0.194	-2.27	0.422	-0.259	0.148	-0.000367	1.03	MDS3	ACUTE3,ECOR_36x,ECOR_38,ECOR_38a,ECOR_39,ECOR_46,ECOR_63,P06_23,P06_31,P06_46,P06_51,P06_53,P06_59,P06_63,P07_10,P07_14,P10S2,P11S1	ACUTE1,ACUTE2,ACUTE4,ACUTE5,BW25113,ECOR_01,ECOR_01a,ECOR_02a,ECOR_04,ECOR_04a,ECOR_07x,ECOR_08x,ECOR_09,ECOR_10,ECOR_11,ECOR_12,ECOR_13,ECOR_14,ECOR_19a,ECOR_20,ECOR_22x,ECOR_29,ECOR_32x,ECOR_48x,ECOR_49x,ECOR_50,ECOR_53,ECOR_54,ECOR_56x,ECOR_59x,ECOR_62,ECOR_65x,ECOR_66x,ECOR_71x,ECOR_72,P06_02,P06_04,P06_07,P06_12,P06_21,P06_24,P06_26,P06_27,P06_28,P06_32,P06_33,P06_36,P06_37,P06_39,P06_40,P06…
	CP009273_228668_AGGA_CGGG	0.159	0.027	0.000166	0.757	0.194	-2.27	0.422	-0.259	0.148	-0.000367	1.03	MDS3	ACUTE3,ECOR_36x,ECOR_38,ECOR_38a,ECOR_39,ECOR_46,ECOR_63,P06_23,P06_31,P06_46,P06_51,P06_53,P06_59,P06_63,P07_10,P07_14,P10S2,P11S1	ACUTE1,ACUTE2,ACUTE4,ACUTE5,BW25113,ECOR_01,ECOR_01a,ECOR_02a,ECOR_04,ECOR_04a,ECOR_07x,ECOR_08x,ECOR_09,ECOR_10,ECOR_11,ECOR_12,ECOR_13,ECOR_14,ECOR_19a,ECOR_20,ECOR_22x,ECOR_29,ECOR_32x,ECOR_48x,ECOR_49x,ECOR_50,ECOR_53,ECOR_54,ECOR_56x,ECOR_59x,ECOR_62,ECOR_65x,ECOR_66x,ECOR_71x,ECOR_72,P06_02,P06_04,P06_07,P06_12,P06_21,P06_24,P06_26,P06_27,P06_28,P06_32,P06_33,P06_36,P06_37,P06_39,P06_40,P06…
	CP009273_228682_T_C	0.159	0.027	0.000166	0.757	0.194	-2.27	0.422	-0.259	0.148	-0.000367	1.03	MDS3	ACUTE3,ECOR_36x,ECOR_38,ECOR_38a,ECOR_39,ECOR_46,ECOR_63,P06_23,P06_31,P06_46,P06_51,P06_53,P06_59,P06_63,P07_10,P07_14,P10S2,P11S1	ACUTE1,ACUTE2,ACUTE4,ACUTE5,BW25113,ECOR_01,ECOR_01a,ECOR_02a,ECOR_04,ECOR_04a,ECOR_07x,ECOR_08x,ECOR_09,ECOR_10,ECOR_11,ECOR_12,ECOR_13,ECOR_14,ECOR_19a,ECOR_20,ECOR_22x,ECOR_29,ECOR_32x,ECOR_48x,ECOR_49x,ECOR_50,ECOR_53,ECOR_54,ECOR_56x,ECOR_59x,ECOR_62,ECOR_65x,ECOR_66x,ECOR_71x,ECOR_72,P06_02,P06_04,P06_07,P06_12,P06_21,P06_24,P06_26,P06_27,P06_28,P06_32,P06_33,P06_36,P06_37,P06_39,P06_40,P06…
	CP009273_1990590_CGGGG_GGGGA	0.292	0.0047	0.000166	-0.421	0.108	-2.03	0.461	-0.127	-0.247	0.118	0.623	MDS4	ECOR_02a,ECOR_04,ECOR_04a,ECOR_07x,ECOR_08x,ECOR_09,ECOR_10,ECOR_11,ECOR_12,ECOR_19a,ECOR_20,ECOR_29,ECOR_49x,ECOR_59x,ECOR_66x,P06_12,P06_36,P06_40,P06_42,P06_68,P06_72,P06_79,P07_11,P07_18,P07_20,P07_24,P07_34,P07_39,P07_44,P07_52,P2S2,P4S1,P6S2	ACUTE1,ACUTE2,ACUTE3,ACUTE4,ACUTE5,BW25113,ECOR_01,ECOR_01a,ECOR_13,ECOR_14,ECOR_22x,ECOR_32x,ECOR_36x,ECOR_38,ECOR_38a,ECOR_39,ECOR_46,ECOR_48x,ECOR_50,ECOR_53,ECOR_54,ECOR_56x,ECOR_62,ECOR_63,ECOR_65x,ECOR_71x,ECOR_72,P06_02,P06_04,P06_07,P06_21,P06_23,P06_24,P06_26,P06_27,P06_28,P06_31,P06_32,P06_33,P06_37,P06_39,P06_41,P06_46,P06_47,P06_48,P06_50,P06_51,P06_52,P06_53,P06_59,P06_61,P06_63,P06_…
	CP009273_2140416_CACA_TACG	0.159	0.027	0.000166	0.757	0.194	-2.27	0.422	-0.259	0.148	-0.000367	1.03	MDS3	ACUTE3,ECOR_36x,ECOR_38,ECOR_38a,ECOR_39,ECOR_46,ECOR_63,P06_23,P06_31,P06_46,P06_51,P06_53,P06_59,P06_63,P07_10,P07_14,P10S2,P11S1	ACUTE1,ACUTE2,ACUTE4,ACUTE5,BW25113,ECOR_01,ECOR_01a,ECOR_02a,ECOR_04,ECOR_04a,ECOR_07x,ECOR_08x,ECOR_09,ECOR_10,ECOR_11,ECOR_12,ECOR_13,ECOR_14,ECOR_19a,ECOR_20,ECOR_22x,ECOR_29,ECOR_32x,ECOR_48x,ECOR_49x,ECOR_50,ECOR_53,ECOR_54,ECOR_56x,ECOR_59x,ECOR_62,ECOR_65x,ECOR_66x,ECOR_71x,ECOR_72,P06_02,P06_04,P06_07,P06_12,P06_21,P06_24,P06_26,P06_27,P06_28,P06_32,P06_33,P06_36,P06_37,P06_39,P06_40,P06…
	CP009273_3376299_G_A	0.345	0.528	0.000166	0.679	0.174	-2.38	1.13	-0.524	-0.185	-0.00193	0.775	MDS1	ACUTE1,ACUTE2,ACUTE3,ACUTE4,ACUTE5,ECOR_32x,ECOR_36x,ECOR_38,ECOR_38a,ECOR_39,ECOR_46,ECOR_50,ECOR_53,ECOR_54,ECOR_62,ECOR_63,P06_23,P06_31,P06_46,P06_47,P06_48,P06_51,P06_53,P06_59,P06_63,P06_75,P07_05,P07_07,P07_12,P07_14,P07_25,P07_30,P07_57,P10S2,P11S1,P3S3,P7S1,P8S1,P9S3	BW25113,ECOR_01,ECOR_01a,ECOR_02a,ECOR_04,ECOR_04a,ECOR_07x,ECOR_08x,ECOR_09,ECOR_10,ECOR_11,ECOR_12,ECOR_13,ECOR_14,ECOR_19a,ECOR_20,ECOR_22x,ECOR_29,ECOR_48x,ECOR_49x,ECOR_56x,ECOR_59x,ECOR_65x,ECOR_66x,ECOR_71x,ECOR_72,P06_02,P06_04,P06_07,P06_12,P06_21,P06_24,P06_26,P06_27,P06_28,P06_32,P06_33,P06_36,P06_37,P06_39,P06_40,P06_41,P06_42,P06_50,P06_52,P06_61,P06_64,P06_68,P06_72,P06_79,P07_10,P0…
	CP009273_4051206_C_T	0.469	0.184	0.000167	0.568	0.146	-2.41	0.909	-0.807	-0.199	0.0751	0.681	NA	ACUTE1,ACUTE2,ACUTE3,ACUTE4,ACUTE5,ECOR_32x,ECOR_36x,ECOR_38,ECOR_38a,ECOR_39,ECOR_46,ECOR_50,ECOR_53,ECOR_54,ECOR_56x,ECOR_59x,ECOR_62,ECOR_63,P06_23,P06_24,P06_26,P06_27,P06_28,P06_31,P06_46,P06_47,P06_48,P06_50,P06_51,P06_52,P06_53,P06_59,P06_61,P06_63,P06_64,P06_75,P07_05,P07_07,P07_10,P07_12,P07_14,P07_23,P07_25,P07_30,P07_37,P07_57,P10S2,P11S1,P3S3,P4S1,P7S1,P8S1,P9S3	BW25113,ECOR_01,ECOR_01a,ECOR_02a,ECOR_04,ECOR_04a,ECOR_07x,ECOR_08x,ECOR_09,ECOR_10,ECOR_11,ECOR_12,ECOR_13,ECOR_14,ECOR_19a,ECOR_20,ECOR_22x,ECOR_29,ECOR_48x,ECOR_49x,ECOR_65x,ECOR_66x,ECOR_71x,ECOR_72,P06_02,P06_04,P06_07,P06_12,P06_21,P06_32,P06_33,P06_36,P06_37,P06_39,P06_40,P06_41,P06_42,P06_68,P06_72,P06_79,P07_11,P07_17,P07_18,P07_20,P07_24,P07_28,P07_34,P07_35,P07_36,P07_39,P07_44,P07_47…
	CP009273_4051320_A_G	0.469	0.184	0.000167	0.568	0.146	-2.41	0.909	-0.807	-0.199	0.0751	0.681	NA	ACUTE1,ACUTE2,ACUTE3,ACUTE4,ACUTE5,ECOR_32x,ECOR_36x,ECOR_38,ECOR_38a,ECOR_39,ECOR_46,ECOR_50,ECOR_53,ECOR_54,ECOR_56x,ECOR_59x,ECOR_62,ECOR_63,P06_23,P06_24,P06_26,P06_27,P06_28,P06_31,P06_46,P06_47,P06_48,P06_50,P06_51,P06_52,P06_53,P06_59,P06_61,P06_63,P06_64,P06_75,P07_05,P07_07,P07_10,P07_12,P07_14,P07_23,P07_25,P07_30,P07_37,P07_57,P10S2,P11S1,P3S3,P4S1,P7S1,P8S1,P9S3	BW25113,ECOR_01,ECOR_01a,ECOR_02a,ECOR_04,ECOR_04a,ECOR_07x,ECOR_08x,ECOR_09,ECOR_10,ECOR_11,ECOR_12,ECOR_13,ECOR_14,ECOR_19a,ECOR_20,ECOR_22x,ECOR_29,ECOR_48x,ECOR_49x,ECOR_65x,ECOR_66x,ECOR_71x,ECOR_72,P06_02,P06_04,P06_07,P06_12,P06_21,P06_32,P06_33,P06_36,P06_37,P06_39,P06_40,P06_41,P06_42,P06_68,P06_72,P06_79,P07_11,P07_17,P07_18,P07_20,P07_24,P07_28,P07_34,P07_35,P07_36,P07_39,P07_44,P07_47…
	CP009273_2122810_T_C	0.283	0.0392	0.000168	0.433	0.111	-2.27	0.547	-0.0367	-0.204	0.0249	0.767	MDS1	ACUTE1,ACUTE4,ECOR_32x,ECOR_36x,ECOR_38,ECOR_38a,ECOR_39,ECOR_46,ECOR_50,ECOR_54,ECOR_62,ECOR_63,ECOR_66x,P06_23,P06_27,P06_31,P06_46,P06_51,P06_53,P06_61,P06_63,P06_75,P07_05,P07_12,P07_14,P07_25,P07_28,P07_37,P10S2,P11S1,P7S1,P9S3	ACUTE2,ACUTE3,ACUTE5,BW25113,ECOR_01,ECOR_01a,ECOR_02a,ECOR_04,ECOR_04a,ECOR_07x,ECOR_08x,ECOR_09,ECOR_10,ECOR_11,ECOR_12,ECOR_13,ECOR_14,ECOR_19a,ECOR_20,ECOR_22x,ECOR_29,ECOR_48x,ECOR_49x,ECOR_53,ECOR_56x,ECOR_59x,ECOR_65x,ECOR_71x,ECOR_72,P06_02,P06_04,P06_07,P06_12,P06_21,P06_24,P06_26,P06_28,P06_32,P06_33,P06_36,P06_37,P06_39,P06_40,P06_41,P06_42,P06_47,P06_48,P06_50,P06_52,P06_59,P06_64,P06…
	CP009273_2748440_GGCATTT_AGCGTTC	0.204	5.42e-05	0.000169	0.527	0.135	-2.26	0.151	-0.29	-0.0443	-0.106	0.376	MDS4	ACUTE3,ECOR_04,ECOR_04a,ECOR_14,ECOR_19a,ECOR_20,ECOR_22x,P06_23,P06_24,P06_26,P06_27,P06_28,P06_31,P06_42,P06_46,P06_51,P06_53,P06_63,P07_14,P07_24,P07_39,P10S2,P11S1	ACUTE1,ACUTE2,ACUTE4,ACUTE5,BW25113,ECOR_01,ECOR_01a,ECOR_02a,ECOR_07x,ECOR_08x,ECOR_09,ECOR_10,ECOR_11,ECOR_12,ECOR_13,ECOR_29,ECOR_32x,ECOR_36x,ECOR_38,ECOR_38a,ECOR_39,ECOR_46,ECOR_48x,ECOR_49x,ECOR_50,ECOR_53,ECOR_54,ECOR_56x,ECOR_59x,ECOR_62,ECOR_63,ECOR_65x,ECOR_66x,ECOR_71x,ECOR_72,P06_02,P06_04,P06_07,P06_12,P06_21,P06_32,P06_33,P06_36,P06_37,P06_39,P06_40,P06_41,P06_47,P06_48,P06_50,P06_…
	CP009273_3700217_A_G	0.531	8.36e-05	0.000169	-0.452	0.116	-1.91	-0.125	0.806	-0.207	-0.188	0.399	MDS5	ACUTE1,ACUTE2,ACUTE3,ACUTE4,ACUTE5,ECOR_29,ECOR_32x,ECOR_36x,ECOR_38,ECOR_38a,ECOR_39,ECOR_46,ECOR_48x,ECOR_49x,ECOR_50,ECOR_53,ECOR_54,ECOR_59x,ECOR_62,ECOR_63,ECOR_66x,ECOR_71x,ECOR_72,P06_02,P06_04,P06_21,P06_24,P06_26,P06_27,P06_28,P06_33,P06_37,P06_47,P06_48,P06_50,P06_52,P06_61,P06_72,P06_75,P06_79,P07_05,P07_07,P07_10,P07_12,P07_17,P07_23,P07_25,P07_30,P07_34,P07_35,P07_44,P07_57,P07_63,P1…	BW25113,ECOR_01,ECOR_01a,ECOR_02a,ECOR_04,ECOR_04a,ECOR_07x,ECOR_08x,ECOR_09,ECOR_10,ECOR_11,ECOR_12,ECOR_13,ECOR_14,ECOR_19a,ECOR_20,ECOR_22x,ECOR_56x,ECOR_65x,P06_07,P06_12,P06_23,P06_31,P06_32,P06_36,P06_39,P06_40,P06_41,P06_42,P06_46,P06_51,P06_53,P06_59,P06_63,P06_64,P06_68,P07_11,P07_14,P07_18,P07_20,P07_24,P07_28,P07_36,P07_37,P07_39,P07_47,P07_50,P07_52,P10S2,P11S1,P1S2,P2S2,P6S2
	CP009273_3416171_A_C	0.619	0.0704	0.00017	-0.708	0.182	-1.71	-0.0378	0.49	-0.0355	-0.499	0.964	MDS5	ACUTE1,ACUTE2,ACUTE3,ACUTE4,ACUTE5,ECOR_29,ECOR_32x,ECOR_48x,ECOR_49x,ECOR_50,ECOR_53,ECOR_54,ECOR_56x,ECOR_59x,ECOR_62,ECOR_63,ECOR_65x,ECOR_66x,ECOR_71x,ECOR_72,P06_02,P06_04,P06_07,P06_12,P06_21,P06_24,P06_26,P06_27,P06_28,P06_32,P06_33,P06_36,P06_37,P06_41,P06_47,P06_48,P06_50,P06_52,P06_61,P06_64,P06_68,P06_72,P06_75,P06_79,P07_05,P07_07,P07_10,P07_12,P07_17,P07_20,P07_23,P07_25,P07_28,P07_3…	BW25113,ECOR_01,ECOR_01a,ECOR_02a,ECOR_04,ECOR_04a,ECOR_07x,ECOR_08x,ECOR_09,ECOR_10,ECOR_11,ECOR_12,ECOR_13,ECOR_14,ECOR_19a,ECOR_20,ECOR_22x,ECOR_36x,ECOR_38,ECOR_38a,ECOR_39,ECOR_46,P06_23,P06_31,P06_39,P06_40,P06_42,P06_46,P06_51,P06_53,P06_59,P06_63,P07_11,P07_14,P07_18,P07_24,P07_39,P07_52,P10S2,P11S1,P1S2,P2S2,P6S2
	CP009273_3416179_G_A	0.619	0.0704	0.00017	-0.708	0.182	-1.71	-0.0378	0.49	-0.0355	-0.499	0.964	MDS5	ACUTE1,ACUTE2,ACUTE3,ACUTE4,ACUTE5,ECOR_29,ECOR_32x,ECOR_48x,ECOR_49x,ECOR_50,ECOR_53,ECOR_54,ECOR_56x,ECOR_59x,ECOR_62,ECOR_63,ECOR_65x,ECOR_66x,ECOR_71x,ECOR_72,P06_02,P06_04,P06_07,P06_12,P06_21,P06_24,P06_26,P06_27,P06_28,P06_32,P06_33,P06_36,P06_37,P06_41,P06_47,P06_48,P06_50,P06_52,P06_61,P06_64,P06_68,P06_72,P06_75,P06_79,P07_05,P07_07,P07_10,P07_12,P07_17,P07_20,P07_23,P07_25,P07_28,P07_3…	BW25113,ECOR_01,ECOR_01a,ECOR_02a,ECOR_04,ECOR_04a,ECOR_07x,ECOR_08x,ECOR_09,ECOR_10,ECOR_11,ECOR_12,ECOR_13,ECOR_14,ECOR_19a,ECOR_20,ECOR_22x,ECOR_36x,ECOR_38,ECOR_38a,ECOR_39,ECOR_46,P06_23,P06_31,P06_39,P06_40,P06_42,P06_46,P06_51,P06_53,P06_59,P06_63,P07_11,P07_14,P07_18,P07_24,P07_39,P07_52,P10S2,P11S1,P1S2,P2S2,P6S2
	CP009273_1688068_A_G	0.646	0.00219	0.000171	-0.622	0.16	-1.75	-0.0732	0.613	-0.101	-0.412	0.346	MDS4	ACUTE1,ACUTE2,ACUTE3,ACUTE4,ACUTE5,ECOR_29,ECOR_32x,ECOR_36x,ECOR_38,ECOR_38a,ECOR_39,ECOR_46,ECOR_48x,ECOR_49x,ECOR_50,ECOR_53,ECOR_54,ECOR_59x,ECOR_62,ECOR_63,ECOR_65x,ECOR_66x,ECOR_71x,P06_02,P06_04,P06_07,P06_12,P06_21,P06_24,P06_26,P06_28,P06_32,P06_33,P06_36,P06_37,P06_41,P06_47,P06_48,P06_50,P06_52,P06_61,P06_64,P06_68,P06_72,P06_75,P06_79,P07_05,P07_07,P07_10,P07_12,P07_17,P07_18,P07_20,P…	BW25113,ECOR_01,ECOR_01a,ECOR_02a,ECOR_04,ECOR_04a,ECOR_07x,ECOR_08x,ECOR_09,ECOR_10,ECOR_11,ECOR_12,ECOR_13,ECOR_14,ECOR_19a,ECOR_20,ECOR_22x,ECOR_56x,ECOR_72,P06_23,P06_27,P06_31,P06_39,P06_40,P06_42,P06_46,P06_51,P06_53,P06_59,P06_63,P07_11,P07_14,P07_24,P07_39,P07_52,P10S2,P11S1,P1S2,P2S2,P6S2
	CP009273_2863142_G_T	0.283	0.00797	0.000172	0.564	0.145	-2.31	0.821	-0.247	-0.163	-0.00527	0.259	MDS1	ACUTE1,ACUTE3,ACUTE4,ECOR_32x,ECOR_50,ECOR_53,ECOR_54,ECOR_62,ECOR_63,P06_23,P06_27,P06_31,P06_46,P06_47,P06_48,P06_51,P06_53,P06_59,P06_63,P06_75,P07_05,P07_07,P07_10,P07_12,P07_14,P07_25,P07_30,P07_57,P10S2,P11S1,P3S3,P9S3	ACUTE2,ACUTE5,BW25113,ECOR_01,ECOR_01a,ECOR_02a,ECOR_04,ECOR_04a,ECOR_07x,ECOR_08x,ECOR_09,ECOR_10,ECOR_11,ECOR_12,ECOR_13,ECOR_14,ECOR_19a,ECOR_20,ECOR_22x,ECOR_29,ECOR_36x,ECOR_38,ECOR_38a,ECOR_39,ECOR_46,ECOR_48x,ECOR_49x,ECOR_56x,ECOR_59x,ECOR_65x,ECOR_66x,ECOR_71x,ECOR_72,P06_02,P06_04,P06_07,P06_12,P06_21,P06_24,P06_26,P06_28,P06_32,P06_33,P06_36,P06_37,P06_39,P06_40,P06_41,P06_42,P06_50,P0…
	CP009273_3489598_T_C	0.434	0.000503	0.000172	0.626	0.161	-2.42	-0.233	0.325	-0.194	0.388	0.324	MDS4	ACUTE3,ECOR_14,ECOR_29,ECOR_56x,ECOR_65x,ECOR_66x,ECOR_71x,ECOR_72,P06_02,P06_04,P06_07,P06_12,P06_23,P06_24,P06_27,P06_31,P06_32,P06_33,P06_36,P06_37,P06_41,P06_46,P06_50,P06_51,P06_52,P06_53,P06_61,P06_63,P06_64,P06_68,P06_72,P06_79,P07_05,P07_14,P07_17,P07_20,P07_23,P07_28,P07_34,P07_35,P07_36,P07_37,P07_44,P07_47,P07_50,P07_63,P10S2,P11S1,P5S1	ACUTE1,ACUTE2,ACUTE4,ACUTE5,BW25113,ECOR_01,ECOR_01a,ECOR_02a,ECOR_04,ECOR_04a,ECOR_07x,ECOR_08x,ECOR_09,ECOR_10,ECOR_11,ECOR_12,ECOR_13,ECOR_19a,ECOR_20,ECOR_22x,ECOR_32x,ECOR_36x,ECOR_38,ECOR_38a,ECOR_39,ECOR_46,ECOR_48x,ECOR_49x,ECOR_50,ECOR_53,ECOR_54,ECOR_59x,ECOR_62,ECOR_63,P06_21,P06_26,P06_28,P06_39,P06_40,P06_42,P06_47,P06_48,P06_59,P06_75,P07_07,P07_10,P07_11,P07_12,P07_18,P07_24,P07_25…
	CP009273_145199_A_G	0.372	0.522	0.000173	0.694	0.178	-2.41	1.18	-0.546	-0.167	0.0148	0.76	MDS1	ACUTE1,ACUTE2,ACUTE4,ACUTE5,ECOR_32x,ECOR_36x,ECOR_38,ECOR_38a,ECOR_39,ECOR_46,ECOR_50,ECOR_53,ECOR_54,ECOR_59x,ECOR_62,ECOR_63,P06_07,P06_23,P06_26,P06_28,P06_31,P06_46,P06_47,P06_48,P06_51,P06_53,P06_59,P06_63,P06_75,P07_05,P07_07,P07_12,P07_14,P07_25,P07_30,P10S2,P11S1,P3S3,P4S1,P7S1,P8S1,P9S3	ACUTE3,BW25113,ECOR_01,ECOR_01a,ECOR_02a,ECOR_04,ECOR_04a,ECOR_07x,ECOR_08x,ECOR_09,ECOR_10,ECOR_11,ECOR_12,ECOR_13,ECOR_14,ECOR_19a,ECOR_20,ECOR_22x,ECOR_29,ECOR_48x,ECOR_49x,ECOR_56x,ECOR_65x,ECOR_66x,ECOR_71x,ECOR_72,P06_02,P06_04,P06_12,P06_21,P06_24,P06_27,P06_32,P06_33,P06_36,P06_37,P06_39,P06_40,P06_41,P06_42,P06_50,P06_52,P06_61,P06_64,P06_68,P06_72,P06_79,P07_10,P07_11,P07_17,P07_18,P07_…
	CP009273_2015361_A_G	0.575	1.09e-06	0.000175	0.503	0.129	-2.44	-0.258	0.427	-0.13	0.135	0.322	MDS4	ACUTE3,ECOR_02a,ECOR_04,ECOR_04a,ECOR_07x,ECOR_08x,ECOR_10,ECOR_14,ECOR_19a,ECOR_20,ECOR_29,ECOR_56x,ECOR_65x,ECOR_66x,ECOR_71x,ECOR_72,P06_02,P06_04,P06_07,P06_12,P06_23,P06_24,P06_26,P06_27,P06_28,P06_31,P06_32,P06_33,P06_36,P06_37,P06_41,P06_42,P06_46,P06_50,P06_51,P06_52,P06_53,P06_59,P06_61,P06_63,P06_64,P06_68,P06_72,P06_79,P07_10,P07_11,P07_14,P07_17,P07_20,P07_23,P07_24,P07_28,P07_34,P07_…	ACUTE1,ACUTE2,ACUTE4,ACUTE5,BW25113,ECOR_01,ECOR_01a,ECOR_09,ECOR_11,ECOR_12,ECOR_13,ECOR_22x,ECOR_32x,ECOR_36x,ECOR_38,ECOR_38a,ECOR_39,ECOR_46,ECOR_48x,ECOR_49x,ECOR_50,ECOR_53,ECOR_54,ECOR_59x,ECOR_62,ECOR_63,P06_21,P06_39,P06_40,P06_47,P06_48,P06_75,P07_05,P07_07,P07_12,P07_18,P07_25,P07_30,P07_57,P1S2,P2S2,P3S3,P4S1,P5S1,P6S2,P7S1,P8S1,P9S3
	CP009273_3640495_T_C	0.327	0.0316	0.000175	0.486	0.125	-2.31	0.688	-0.495	-0.309	-0.0354	0.272	MDS3	ACUTE1,ACUTE2,ACUTE4,ACUTE5,ECOR_04,ECOR_04a,ECOR_14,ECOR_32x,ECOR_50,ECOR_53,ECOR_54,ECOR_59x,ECOR_62,ECOR_63,P06_23,P06_24,P06_27,P06_31,P06_46,P06_51,P06_53,P06_59,P06_72,P06_75,P07_05,P07_07,P07_12,P07_14,P07_18,P07_25,P07_30,P10S2,P11S1,P3S3,P4S1,P8S1,P9S3	ACUTE3,BW25113,ECOR_01,ECOR_01a,ECOR_02a,ECOR_07x,ECOR_08x,ECOR_09,ECOR_10,ECOR_11,ECOR_12,ECOR_13,ECOR_19a,ECOR_20,ECOR_22x,ECOR_29,ECOR_36x,ECOR_38,ECOR_38a,ECOR_39,ECOR_46,ECOR_48x,ECOR_49x,ECOR_56x,ECOR_65x,ECOR_66x,ECOR_71x,ECOR_72,P06_02,P06_04,P06_07,P06_12,P06_21,P06_26,P06_28,P06_32,P06_33,P06_36,P06_37,P06_39,P06_40,P06_41,P06_42,P06_47,P06_48,P06_50,P06_52,P06_61,P06_63,P06_64,P06_68,P…
	CP009273_1373481_GACG_AACT	0.46	0.0555	0.000176	-0.61	0.157	-1.87	0.605	-0.267	-0.363	-0.412	0.124	MDS5	ACUTE3,ECOR_22x,ECOR_29,ECOR_36x,ECOR_38,ECOR_38a,ECOR_39,ECOR_46,ECOR_48x,ECOR_49x,ECOR_56x,ECOR_65x,ECOR_66x,ECOR_71x,ECOR_72,P06_02,P06_04,P06_07,P06_12,P06_21,P06_26,P06_28,P06_32,P06_33,P06_36,P06_37,P06_41,P06_42,P06_50,P06_52,P06_61,P06_64,P06_68,P06_72,P06_79,P07_05,P07_10,P07_17,P07_20,P07_23,P07_28,P07_34,P07_35,P07_36,P07_37,P07_44,P07_47,P07_50,P07_63,P13S1,P3S3,P5S1	ACUTE1,ACUTE2,ACUTE4,ACUTE5,BW25113,ECOR_01,ECOR_01a,ECOR_02a,ECOR_04,ECOR_04a,ECOR_07x,ECOR_08x,ECOR_09,ECOR_10,ECOR_11,ECOR_12,ECOR_13,ECOR_14,ECOR_19a,ECOR_20,ECOR_32x,ECOR_50,ECOR_53,ECOR_54,ECOR_59x,ECOR_62,ECOR_63,P06_23,P06_24,P06_27,P06_31,P06_39,P06_40,P06_46,P06_47,P06_48,P06_51,P06_53,P06_59,P06_63,P06_75,P07_07,P07_11,P07_12,P07_14,P07_18,P07_24,P07_25,P07_30,P07_39,P07_52,P07_57,P10S…
	CP009273_3636178_T_C	0.699	0.00125	0.000176	-0.568	0.146	-1.75	-0.0607	0.0979	-0.182	-0.346	0.393	MDS4	ACUTE1,ACUTE2,ACUTE3,ACUTE4,ACUTE5,ECOR_22x,ECOR_29,ECOR_32x,ECOR_36x,ECOR_38,ECOR_38a,ECOR_39,ECOR_46,ECOR_48x,ECOR_49x,ECOR_50,ECOR_53,ECOR_54,ECOR_56x,ECOR_59x,ECOR_62,ECOR_63,ECOR_65x,ECOR_66x,ECOR_71x,ECOR_72,P06_02,P06_04,P06_07,P06_12,P06_21,P06_26,P06_28,P06_32,P06_33,P06_36,P06_37,P06_41,P06_42,P06_47,P06_48,P06_50,P06_51,P06_52,P06_53,P06_59,P06_61,P06_64,P06_68,P06_72,P06_75,P06_79,P07…	BW25113,ECOR_01,ECOR_01a,ECOR_02a,ECOR_04,ECOR_04a,ECOR_07x,ECOR_08x,ECOR_09,ECOR_10,ECOR_11,ECOR_12,ECOR_13,ECOR_14,ECOR_19a,ECOR_20,P06_23,P06_24,P06_27,P06_31,P06_39,P06_40,P06_46,P06_63,P07_10,P07_11,P07_14,P07_24,P07_39,P07_50,P07_52,P10S2,P11S1,P1S2
	CP009273_3929925_G_A	0.549	0.0175	0.000176	-0.668	0.172	-1.78	0.0311	-0.246	0.0194	-0.462	0.886	MDS4	ACUTE1,ACUTE2,ACUTE4,ACUTE5,ECOR_22x,ECOR_29,ECOR_32x,ECOR_48x,ECOR_49x,ECOR_50,ECOR_54,ECOR_56x,ECOR_59x,ECOR_62,ECOR_63,ECOR_65x,ECOR_66x,ECOR_71x,ECOR_72,P06_02,P06_04,P06_07,P06_12,P06_21,P06_32,P06_33,P06_36,P06_37,P06_41,P06_47,P06_48,P06_50,P06_52,P06_61,P06_64,P06_68,P06_72,P06_75,P06_79,P07_07,P07_12,P07_17,P07_20,P07_23,P07_28,P07_30,P07_34,P07_35,P07_36,P07_37,P07_44,P07_47,P07_50,P07_…	ACUTE3,BW25113,ECOR_01,ECOR_01a,ECOR_02a,ECOR_04,ECOR_04a,ECOR_07x,ECOR_08x,ECOR_09,ECOR_10,ECOR_11,ECOR_12,ECOR_13,ECOR_14,ECOR_19a,ECOR_20,ECOR_36x,ECOR_38,ECOR_38a,ECOR_39,ECOR_46,ECOR_53,P06_23,P06_24,P06_26,P06_27,P06_28,P06_31,P06_39,P06_40,P06_42,P06_46,P06_51,P06_53,P06_59,P06_63,P07_05,P07_10,P07_11,P07_14,P07_18,P07_24,P07_25,P07_39,P07_52,P10S2,P11S1,P1S2,P2S2,P6S2
	CP009273_2072349_A_G	0.558	0.000485	0.000177	0.363	0.0935	-2.35	0.164	0.0893	-0.223	0.109	0.721	MDS4	ACUTE3,ECOR_02a,ECOR_07x,ECOR_08x,ECOR_12,ECOR_14,ECOR_29,ECOR_36x,ECOR_38,ECOR_38a,ECOR_39,ECOR_46,ECOR_53,ECOR_56x,ECOR_72,P06_02,P06_04,P06_07,P06_12,P06_21,P06_23,P06_24,P06_26,P06_27,P06_28,P06_31,P06_32,P06_33,P06_36,P06_37,P06_40,P06_46,P06_47,P06_48,P06_50,P06_51,P06_52,P06_53,P06_59,P06_61,P06_64,P06_68,P06_72,P06_75,P06_79,P07_05,P07_07,P07_10,P07_11,P07_14,P07_23,P07_25,P07_28,P07_30,P…	ACUTE1,ACUTE2,ACUTE4,ACUTE5,BW25113,ECOR_01,ECOR_01a,ECOR_04,ECOR_04a,ECOR_09,ECOR_10,ECOR_11,ECOR_13,ECOR_19a,ECOR_20,ECOR_22x,ECOR_32x,ECOR_48x,ECOR_49x,ECOR_50,ECOR_54,ECOR_59x,ECOR_62,ECOR_63,ECOR_65x,ECOR_66x,ECOR_71x,P06_39,P06_41,P06_42,P06_63,P07_12,P07_17,P07_18,P07_20,P07_24,P07_39,P07_50,P07_52,P07_57,P07_63,P13S1,P1S2,P2S2,P4S1,P5S1,P6S2,P7S1,P8S1,P9S3
	CP009273_3549014_CGGAGAA_AGGCGAG	0.319	0.000158	0.000177	-0.755	0.194	-1.91	-0.757	1.04	-0.292	-0.0295	0.202	MDS5	ACUTE1,ACUTE2,ACUTE3,ACUTE4,ACUTE5,ECOR_32x,ECOR_36x,ECOR_38,ECOR_38a,ECOR_39,ECOR_46,ECOR_48x,ECOR_49x,ECOR_50,ECOR_53,ECOR_54,ECOR_59x,ECOR_62,ECOR_63,P06_26,P06_28,P06_47,P06_48,P07_05,P07_07,P07_10,P07_12,P07_25,P07_30,P07_57,P13S1,P3S3,P4S1,P7S1,P8S1,P9S3	BW25113,ECOR_01,ECOR_01a,ECOR_02a,ECOR_04,ECOR_04a,ECOR_07x,ECOR_08x,ECOR_09,ECOR_10,ECOR_11,ECOR_12,ECOR_13,ECOR_14,ECOR_19a,ECOR_20,ECOR_22x,ECOR_29,ECOR_56x,ECOR_65x,ECOR_66x,ECOR_71x,ECOR_72,P06_02,P06_04,P06_07,P06_12,P06_21,P06_23,P06_24,P06_27,P06_31,P06_32,P06_33,P06_36,P06_37,P06_39,P06_40,P06_41,P06_42,P06_46,P06_50,P06_51,P06_52,P06_53,P06_59,P06_61,P06_63,P06_64,P06_68,P06_72,P06_75,P…
	CP009273_42486_C_T	0.204	0.0363	0.000178	0.79	0.203	-2.31	0.463	-0.382	0.272	-0.00787	1.03	MDS3	ECOR_14,ECOR_36x,ECOR_38,ECOR_38a,ECOR_39,ECOR_46,ECOR_49x,P06_23,P06_26,P06_28,P06_31,P06_46,P06_51,P06_53,P06_59,P06_63,P06_75,P07_05,P07_10,P07_14,P10S2,P11S1,P13S1	ACUTE1,ACUTE2,ACUTE3,ACUTE4,ACUTE5,BW25113,ECOR_01,ECOR_01a,ECOR_02a,ECOR_04,ECOR_04a,ECOR_07x,ECOR_08x,ECOR_09,ECOR_10,ECOR_11,ECOR_12,ECOR_13,ECOR_19a,ECOR_20,ECOR_22x,ECOR_29,ECOR_32x,ECOR_48x,ECOR_50,ECOR_53,ECOR_54,ECOR_56x,ECOR_59x,ECOR_62,ECOR_63,ECOR_65x,ECOR_66x,ECOR_71x,ECOR_72,P06_02,P06_04,P06_07,P06_12,P06_21,P06_24,P06_27,P06_32,P06_33,P06_36,P06_37,P06_39,P06_40,P06_41,P06_42,P06_4…
	CP009273_2607520_C_T	0.177	0.018	0.00018	-0.449	0.116	-2.07	0.355	0.154	-0.4	-0.107	0.618	MDS4	ACUTE3,ECOR_13,ECOR_48x,ECOR_49x,ECOR_71x,ECOR_72,P06_21,P06_26,P06_28,P06_33,P06_72,P07_17,P07_23,P07_34,P07_36,P07_44,P07_47,P07_63,P13S1,P5S1	ACUTE1,ACUTE2,ACUTE4,ACUTE5,BW25113,ECOR_01,ECOR_01a,ECOR_02a,ECOR_04,ECOR_04a,ECOR_07x,ECOR_08x,ECOR_09,ECOR_10,ECOR_11,ECOR_12,ECOR_14,ECOR_19a,ECOR_20,ECOR_22x,ECOR_29,ECOR_32x,ECOR_36x,ECOR_38,ECOR_38a,ECOR_39,ECOR_46,ECOR_50,ECOR_53,ECOR_54,ECOR_56x,ECOR_59x,ECOR_62,ECOR_63,ECOR_65x,ECOR_66x,P06_02,P06_04,P06_07,P06_12,P06_23,P06_24,P06_27,P06_31,P06_32,P06_36,P06_37,P06_39,P06_40,P06_41,P06…
	CP009273_1093893_G_T	0.133	1.51e-06	0.000181	0.754	0.194	-2.25	0.4	-0.138	0.139	0.000222	0.329	MDS3	ECOR_63,P06_23,P06_26,P06_28,P06_31,P06_46,P06_51,P06_53,P06_59,P06_63,P07_10,P07_14,P07_30,P10S2,P11S1	ACUTE1,ACUTE2,ACUTE3,ACUTE4,ACUTE5,BW25113,ECOR_01,ECOR_01a,ECOR_02a,ECOR_04,ECOR_04a,ECOR_07x,ECOR_08x,ECOR_09,ECOR_10,ECOR_11,ECOR_12,ECOR_13,ECOR_14,ECOR_19a,ECOR_20,ECOR_22x,ECOR_29,ECOR_32x,ECOR_36x,ECOR_38,ECOR_38a,ECOR_39,ECOR_46,ECOR_48x,ECOR_49x,ECOR_50,ECOR_53,ECOR_54,ECOR_56x,ECOR_59x,ECOR_62,ECOR_65x,ECOR_66x,ECOR_71x,ECOR_72,P06_02,P06_04,P06_07,P06_12,P06_21,P06_24,P06_27,P06_32,P06…
	CP009273_1729279_T_C	0.336	0.164	0.000181	0.834	0.215	-2.43	1.35	-0.604	-0.179	0.00126	0.0259	MDS5	ACUTE1,ACUTE2,ACUTE4,ACUTE5,ECOR_32x,ECOR_50,ECOR_53,ECOR_54,ECOR_59x,ECOR_62,ECOR_63,P06_23,P06_26,P06_27,P06_28,P06_31,P06_46,P06_47,P06_48,P06_51,P06_53,P06_59,P06_63,P06_75,P07_05,P07_07,P07_12,P07_14,P07_25,P07_30,P07_57,P10S2,P11S1,P3S3,P4S1,P7S1,P8S1,P9S3	ACUTE3,BW25113,ECOR_01,ECOR_01a,ECOR_02a,ECOR_04,ECOR_04a,ECOR_07x,ECOR_08x,ECOR_09,ECOR_10,ECOR_11,ECOR_12,ECOR_13,ECOR_14,ECOR_19a,ECOR_20,ECOR_22x,ECOR_29,ECOR_36x,ECOR_38,ECOR_38a,ECOR_39,ECOR_46,ECOR_48x,ECOR_49x,ECOR_56x,ECOR_65x,ECOR_66x,ECOR_71x,ECOR_72,P06_02,P06_04,P06_07,P06_12,P06_21,P06_24,P06_32,P06_33,P06_36,P06_37,P06_39,P06_40,P06_41,P06_42,P06_50,P06_52,P06_61,P06_64,P06_68,P06_…
	CP009273_613290_T_A	0.292	0.00472	0.000182	-0.699	0.18	-1.94	-0.642	0.819	-0.247	-0.043	0.877	MDS1	ACUTE1,ACUTE2,ACUTE3,ACUTE4,ACUTE5,ECOR_32x,ECOR_48x,ECOR_49x,ECOR_50,ECOR_53,ECOR_54,ECOR_59x,ECOR_62,ECOR_63,P06_26,P06_28,P06_47,P06_48,P06_75,P07_05,P07_07,P07_10,P07_12,P07_25,P07_30,P07_57,P13S1,P3S3,P4S1,P5S1,P7S1,P8S1,P9S3	BW25113,ECOR_01,ECOR_01a,ECOR_02a,ECOR_04,ECOR_04a,ECOR_07x,ECOR_08x,ECOR_09,ECOR_10,ECOR_11,ECOR_12,ECOR_13,ECOR_14,ECOR_19a,ECOR_20,ECOR_22x,ECOR_29,ECOR_36x,ECOR_38,ECOR_38a,ECOR_39,ECOR_46,ECOR_56x,ECOR_65x,ECOR_66x,ECOR_71x,ECOR_72,P06_02,P06_04,P06_07,P06_12,P06_21,P06_23,P06_24,P06_27,P06_31,P06_32,P06_33,P06_36,P06_37,P06_39,P06_40,P06_41,P06_42,P06_46,P06_50,P06_51,P06_52,P06_53,P06_59,P…
	CP009273_3105134_C_T	0.46	0.0168	0.000183	0.365	0.0941	-2.32	0.469	0.173	-0.255	0.0818	0.699	MDS4	ACUTE1,ACUTE3,ECOR_12,ECOR_14,ECOR_32x,ECOR_36x,ECOR_38,ECOR_38a,ECOR_39,ECOR_46,ECOR_50,ECOR_53,ECOR_54,ECOR_59x,ECOR_62,ECOR_63,P06_21,P06_23,P06_26,P06_28,P06_31,P06_41,P06_46,P06_50,P06_51,P06_52,P06_53,P06_61,P06_64,P06_68,P06_75,P07_07,P07_10,P07_12,P07_14,P07_20,P07_23,P07_25,P07_28,P07_30,P07_35,P07_36,P07_37,P07_47,P07_50,P07_63,P10S2,P2S2,P3S3,P4S1,P7S1,P9S3	ACUTE2,ACUTE4,ACUTE5,BW25113,ECOR_01,ECOR_01a,ECOR_02a,ECOR_04,ECOR_04a,ECOR_07x,ECOR_08x,ECOR_09,ECOR_10,ECOR_11,ECOR_13,ECOR_19a,ECOR_20,ECOR_22x,ECOR_29,ECOR_48x,ECOR_49x,ECOR_56x,ECOR_65x,ECOR_66x,ECOR_71x,ECOR_72,P06_02,P06_04,P06_07,P06_12,P06_24,P06_27,P06_32,P06_33,P06_36,P06_37,P06_39,P06_40,P06_42,P06_47,P06_48,P06_59,P06_63,P06_72,P06_79,P07_05,P07_11,P07_17,P07_18,P07_24,P07_34,P07_39…
	CP009273_1810076_C_T	0.257	0.00167	0.000184	-0.755	0.195	-1.95	-0.681	0.825	-0.189	-0.0262	0.875	MDS1	ACUTE1,ACUTE2,ACUTE4,ACUTE5,ECOR_32x,ECOR_48x,ECOR_49x,ECOR_50,ECOR_53,ECOR_54,ECOR_59x,ECOR_62,P06_26,P06_28,P06_47,P06_48,P06_75,P07_05,P07_07,P07_12,P07_25,P07_30,P07_57,P13S1,P3S3,P4S1,P7S1,P8S1,P9S3	ACUTE3,BW25113,ECOR_01,ECOR_01a,ECOR_02a,ECOR_04,ECOR_04a,ECOR_07x,ECOR_08x,ECOR_09,ECOR_10,ECOR_11,ECOR_12,ECOR_13,ECOR_14,ECOR_19a,ECOR_20,ECOR_22x,ECOR_29,ECOR_36x,ECOR_38,ECOR_38a,ECOR_39,ECOR_46,ECOR_56x,ECOR_63,ECOR_65x,ECOR_66x,ECOR_71x,ECOR_72,P06_02,P06_04,P06_07,P06_12,P06_21,P06_23,P06_24,P06_27,P06_31,P06_32,P06_33,P06_36,P06_37,P06_39,P06_40,P06_41,P06_42,P06_46,P06_50,P06_51,P06_52,…
	CP009273_3290049_C_T	0.142	0.038	0.000184	0.709	0.183	-2.25	0.397	-0.175	0.0528	-0.00386	1.02	MDS3	ECOR_36x,ECOR_38,ECOR_38a,ECOR_39,ECOR_46,P06_23,P06_31,P06_46,P06_51,P06_53,P06_59,P06_63,P06_75,P07_14,P10S2,P11S1	ACUTE1,ACUTE2,ACUTE3,ACUTE4,ACUTE5,BW25113,ECOR_01,ECOR_01a,ECOR_02a,ECOR_04,ECOR_04a,ECOR_07x,ECOR_08x,ECOR_09,ECOR_10,ECOR_11,ECOR_12,ECOR_13,ECOR_14,ECOR_19a,ECOR_20,ECOR_22x,ECOR_29,ECOR_32x,ECOR_48x,ECOR_49x,ECOR_50,ECOR_53,ECOR_54,ECOR_56x,ECOR_59x,ECOR_62,ECOR_63,ECOR_65x,ECOR_66x,ECOR_71x,ECOR_72,P06_02,P06_04,P06_07,P06_12,P06_21,P06_24,P06_26,P06_27,P06_28,P06_32,P06_33,P06_36,P06_37,P0…
	CP009273_1483247_G_T	0.301	3.43e-05	0.000185	0.406	0.105	-2.27	0.0765	0.448	-0.181	0.0932	0.426	MDS4	ECOR_04,ECOR_04a,ECOR_14,ECOR_22x,ECOR_56x,ECOR_65x,ECOR_71x,P06_02,P06_04,P06_07,P06_23,P06_31,P06_32,P06_33,P06_36,P06_40,P06_41,P06_46,P06_51,P06_53,P06_59,P06_61,P06_63,P06_79,P07_14,P07_34,P07_35,P07_36,P07_37,P07_44,P07_50,P07_63,P10S2,P11S1	ACUTE1,ACUTE2,ACUTE3,ACUTE4,ACUTE5,BW25113,ECOR_01,ECOR_01a,ECOR_02a,ECOR_07x,ECOR_08x,ECOR_09,ECOR_10,ECOR_11,ECOR_12,ECOR_13,ECOR_19a,ECOR_20,ECOR_29,ECOR_32x,ECOR_36x,ECOR_38,ECOR_38a,ECOR_39,ECOR_46,ECOR_48x,ECOR_49x,ECOR_50,ECOR_53,ECOR_54,ECOR_59x,ECOR_62,ECOR_63,ECOR_66x,ECOR_72,P06_12,P06_21,P06_24,P06_26,P06_27,P06_28,P06_37,P06_39,P06_42,P06_47,P06_48,P06_50,P06_52,P06_64,P06_68,P06_72,…
	CP009273_2748458_T_A	0.195	0.000102	0.000185	0.52	0.134	-2.25	0.205	0.153	-0.024	-0.105	0.393	MDS3	ACUTE3,ECOR_04,ECOR_04a,ECOR_14,ECOR_19a,ECOR_20,ECOR_22x,P06_23,P06_26,P06_27,P06_28,P06_31,P06_42,P06_46,P06_51,P06_53,P06_63,P07_14,P07_24,P07_39,P10S2,P11S1	ACUTE1,ACUTE2,ACUTE4,ACUTE5,BW25113,ECOR_01,ECOR_01a,ECOR_02a,ECOR_07x,ECOR_08x,ECOR_09,ECOR_10,ECOR_11,ECOR_12,ECOR_13,ECOR_29,ECOR_32x,ECOR_36x,ECOR_38,ECOR_38a,ECOR_39,ECOR_46,ECOR_48x,ECOR_49x,ECOR_50,ECOR_53,ECOR_54,ECOR_56x,ECOR_59x,ECOR_62,ECOR_63,ECOR_65x,ECOR_66x,ECOR_71x,ECOR_72,P06_02,P06_04,P06_07,P06_12,P06_21,P06_24,P06_32,P06_33,P06_36,P06_37,P06_39,P06_40,P06_41,P06_47,P06_48,P06_…
	CP009273_409248_T_C	0.124	1.76e-05	0.000186	0.591	0.153	-2.22	0.437	0.00368	-0.0963	-0.00739	0.38	MDS5	ECOR_63,P06_23,P06_31,P06_46,P06_51,P06_53,P06_75,P07_07,P07_10,P07_14,P07_25,P10S2,P11S1,P3S3	ACUTE1,ACUTE2,ACUTE3,ACUTE4,ACUTE5,BW25113,ECOR_01,ECOR_01a,ECOR_02a,ECOR_04,ECOR_04a,ECOR_07x,ECOR_08x,ECOR_09,ECOR_10,ECOR_11,ECOR_12,ECOR_13,ECOR_14,ECOR_19a,ECOR_20,ECOR_22x,ECOR_29,ECOR_32x,ECOR_36x,ECOR_38,ECOR_38a,ECOR_39,ECOR_46,ECOR_48x,ECOR_49x,ECOR_50,ECOR_53,ECOR_54,ECOR_56x,ECOR_59x,ECOR_62,ECOR_65x,ECOR_66x,ECOR_71x,ECOR_72,P06_02,P06_04,P06_07,P06_12,P06_21,P06_24,P06_26,P06_27,P06…
	CP009273_1799618_G_A	0.708	0.189	0.000187	0.77	0.199	-2.69	0.822	0.138	-0.15	0.459	0.678	NA	ACUTE1,ACUTE2,ACUTE3,ACUTE4,ACUTE5,ECOR_14,ECOR_29,ECOR_32x,ECOR_36x,ECOR_38,ECOR_38a,ECOR_39,ECOR_46,ECOR_48x,ECOR_49x,ECOR_50,ECOR_53,ECOR_54,ECOR_59x,ECOR_62,ECOR_63,ECOR_65x,ECOR_66x,P06_02,P06_04,P06_07,P06_12,P06_21,P06_23,P06_26,P06_27,P06_28,P06_31,P06_32,P06_33,P06_36,P06_37,P06_41,P06_46,P06_47,P06_48,P06_50,P06_51,P06_52,P06_53,P06_59,P06_61,P06_63,P06_64,P06_68,P06_75,P06_79,P07_05,P0…	BW25113,ECOR_01,ECOR_01a,ECOR_02a,ECOR_04,ECOR_04a,ECOR_07x,ECOR_08x,ECOR_09,ECOR_10,ECOR_11,ECOR_12,ECOR_13,ECOR_19a,ECOR_20,ECOR_22x,ECOR_56x,ECOR_71x,ECOR_72,P06_24,P06_39,P06_40,P06_42,P06_72,P07_11,P07_18,P07_24,P07_39,P07_52,P07_63,P1S2,P2S2,P6S2
	CP009273_1542713_AACA_CACG	0.248	0.00147	0.000188	-0.731	0.189	-1.97	-0.532	1.38	-0.126	-0.0252	0.861	MDS5	ACUTE1,ACUTE2,ACUTE4,ACUTE5,ECOR_32x,ECOR_48x,ECOR_49x,ECOR_50,ECOR_53,ECOR_54,ECOR_59x,ECOR_62,P06_24,P06_47,P06_48,P06_59,P06_75,P07_05,P07_07,P07_12,P07_30,P07_57,P13S1,P3S3,P4S1,P7S1,P8S1,P9S3	ACUTE3,BW25113,ECOR_01,ECOR_01a,ECOR_02a,ECOR_04,ECOR_04a,ECOR_07x,ECOR_08x,ECOR_09,ECOR_10,ECOR_11,ECOR_12,ECOR_13,ECOR_14,ECOR_19a,ECOR_20,ECOR_22x,ECOR_29,ECOR_36x,ECOR_38,ECOR_38a,ECOR_39,ECOR_46,ECOR_56x,ECOR_63,ECOR_65x,ECOR_66x,ECOR_71x,ECOR_72,P06_02,P06_04,P06_07,P06_12,P06_21,P06_23,P06_26,P06_27,P06_28,P06_31,P06_32,P06_33,P06_36,P06_37,P06_39,P06_40,P06_41,P06_42,P06_46,P06_50,P06_51,…
	CP009273_2834275_G_A	0.283	2.14e-05	0.000188	-0.418	0.108	-2.03	-0.0159	0.506	-0.356	-0.0717	0.294	MDS1	ACUTE2,ACUTE3,ACUTE5,ECOR_36x,ECOR_38,ECOR_38a,ECOR_39,ECOR_46,ECOR_48x,ECOR_49x,ECOR_59x,ECOR_66x,ECOR_71x,P06_26,P06_28,P06_41,P06_47,P06_48,P06_59,P06_72,P07_05,P07_07,P07_12,P07_25,P07_37,P07_57,P07_63,P13S1,P4S1,P5S1,P7S1,P8S1	ACUTE1,ACUTE4,BW25113,ECOR_01,ECOR_01a,ECOR_02a,ECOR_04,ECOR_04a,ECOR_07x,ECOR_08x,ECOR_09,ECOR_10,ECOR_11,ECOR_12,ECOR_13,ECOR_14,ECOR_19a,ECOR_20,ECOR_22x,ECOR_29,ECOR_32x,ECOR_50,ECOR_53,ECOR_54,ECOR_56x,ECOR_62,ECOR_63,ECOR_65x,ECOR_72,P06_02,P06_04,P06_07,P06_12,P06_21,P06_23,P06_24,P06_27,P06_31,P06_32,P06_33,P06_36,P06_37,P06_39,P06_40,P06_42,P06_46,P06_50,P06_51,P06_52,P06_53,P06_61,P06_6…
	CP009273_2092093_G_A	0.212	5.57e-09	0.000189	0.479	0.124	-2.25	0.211	-0.234	-0.0743	0.00407	0.393	MDS3	ACUTE3,ECOR_07x,ECOR_08x,ECOR_63,ECOR_65x,P06_12,P06_23,P06_24,P06_26,P06_28,P06_31,P06_32,P06_46,P06_51,P06_53,P06_59,P06_63,P06_75,P07_14,P07_20,P07_24,P07_36,P10S2,P11S1	ACUTE1,ACUTE2,ACUTE4,ACUTE5,BW25113,ECOR_01,ECOR_01a,ECOR_02a,ECOR_04,ECOR_04a,ECOR_09,ECOR_10,ECOR_11,ECOR_12,ECOR_13,ECOR_14,ECOR_19a,ECOR_20,ECOR_22x,ECOR_29,ECOR_32x,ECOR_36x,ECOR_38,ECOR_38a,ECOR_39,ECOR_46,ECOR_48x,ECOR_49x,ECOR_50,ECOR_53,ECOR_54,ECOR_56x,ECOR_59x,ECOR_62,ECOR_66x,ECOR_71x,ECOR_72,P06_02,P06_04,P06_07,P06_21,P06_27,P06_33,P06_36,P06_37,P06_39,P06_40,P06_41,P06_42,P06_47,P0…
	CP009273_4017540_T_G	0.451	0.0017	0.00019	0.627	0.162	-2.43	-0.139	0.089	-0.0384	0.381	0.782	MDS4	ACUTE3,ECOR_29,ECOR_36x,ECOR_38a,ECOR_39,ECOR_46,ECOR_56x,ECOR_65x,ECOR_66x,P06_02,P06_04,P06_07,P06_12,P06_23,P06_24,P06_26,P06_27,P06_28,P06_31,P06_32,P06_33,P06_36,P06_37,P06_41,P06_46,P06_50,P06_51,P06_52,P06_53,P06_59,P06_61,P06_63,P06_64,P06_68,P07_10,P07_14,P07_17,P07_20,P07_23,P07_28,P07_34,P07_35,P07_36,P07_37,P07_44,P07_47,P07_50,P07_63,P10S2,P11S1,P5S1	ACUTE1,ACUTE2,ACUTE4,ACUTE5,BW25113,ECOR_01,ECOR_01a,ECOR_02a,ECOR_04,ECOR_04a,ECOR_07x,ECOR_08x,ECOR_09,ECOR_10,ECOR_11,ECOR_12,ECOR_13,ECOR_14,ECOR_19a,ECOR_20,ECOR_22x,ECOR_32x,ECOR_38,ECOR_48x,ECOR_49x,ECOR_50,ECOR_53,ECOR_54,ECOR_59x,ECOR_62,ECOR_63,ECOR_71x,ECOR_72,P06_21,P06_39,P06_40,P06_42,P06_47,P06_48,P06_72,P06_75,P06_79,P07_05,P07_07,P07_11,P07_12,P07_18,P07_24,P07_25,P07_30,P07_39,P…
	CP009273_889516_T_C	0.469	0.565	0.000191	0.523	0.135	-2.39	0.579	0.51	-0.635	0.204	0.341	MDS5	ACUTE1,ACUTE2,ACUTE4,ACUTE5,ECOR_04,ECOR_04a,ECOR_14,ECOR_32x,ECOR_50,ECOR_53,ECOR_54,ECOR_56x,ECOR_59x,ECOR_62,ECOR_63,ECOR_65x,P06_02,P06_04,P06_12,P06_21,P06_27,P06_32,P06_33,P06_37,P06_41,P06_47,P06_48,P06_50,P06_52,P06_64,P06_68,P06_75,P07_05,P07_07,P07_12,P07_17,P07_20,P07_23,P07_25,P07_28,P07_30,P07_34,P07_35,P07_37,P07_44,P07_47,P07_50,P07_57,P3S3,P4S1,P7S1,P8S1,P9S3	ACUTE3,BW25113,ECOR_01,ECOR_01a,ECOR_02a,ECOR_07x,ECOR_08x,ECOR_09,ECOR_10,ECOR_11,ECOR_12,ECOR_13,ECOR_19a,ECOR_20,ECOR_22x,ECOR_29,ECOR_36x,ECOR_38,ECOR_38a,ECOR_39,ECOR_46,ECOR_48x,ECOR_49x,ECOR_66x,ECOR_71x,ECOR_72,P06_07,P06_23,P06_24,P06_26,P06_28,P06_31,P06_36,P06_39,P06_40,P06_42,P06_46,P06_51,P06_53,P06_59,P06_61,P06_63,P06_72,P06_79,P07_10,P07_11,P07_14,P07_18,P07_24,P07_36,P07_39,P07_5…
	CP009273_1472924_G_A	0.212	0.000677	0.000191	-0.541	0.14	-2.03	-0.253	0.61	-0.332	-0.0253	0.768	MDS1	ACUTE1,ACUTE2,ACUTE3,ACUTE4,ACUTE5,ECOR_32x,ECOR_48x,ECOR_49x,ECOR_50,ECOR_53,ECOR_54,ECOR_59x,ECOR_62,P06_26,P06_28,P06_47,P06_48,P07_10,P13S1,P3S3,P4S1,P7S1,P8S1,P9S3	BW25113,ECOR_01,ECOR_01a,ECOR_02a,ECOR_04,ECOR_04a,ECOR_07x,ECOR_08x,ECOR_09,ECOR_10,ECOR_11,ECOR_12,ECOR_13,ECOR_14,ECOR_19a,ECOR_20,ECOR_22x,ECOR_29,ECOR_36x,ECOR_38,ECOR_38a,ECOR_39,ECOR_46,ECOR_56x,ECOR_63,ECOR_65x,ECOR_66x,ECOR_71x,ECOR_72,P06_02,P06_04,P06_07,P06_12,P06_21,P06_23,P06_24,P06_27,P06_31,P06_32,P06_33,P06_36,P06_37,P06_39,P06_40,P06_41,P06_42,P06_46,P06_50,P06_51,P06_52,P06_53,…
	CP009273_2034557_T_C	0.425	0.101	0.000191	0.457	0.118	-2.34	0.755	-0.125	-0.233	-0.0893	0.61	MDS1	ACUTE1,ACUTE2,ACUTE3,ACUTE4,ACUTE5,ECOR_07x,ECOR_08x,ECOR_11,ECOR_14,ECOR_32x,ECOR_36x,ECOR_38,ECOR_38a,ECOR_46,ECOR_50,ECOR_53,ECOR_54,ECOR_62,ECOR_63,P06_23,P06_26,P06_28,P06_31,P06_42,P06_46,P06_47,P06_48,P06_51,P06_53,P06_59,P06_61,P06_75,P07_05,P07_07,P07_11,P07_12,P07_14,P07_24,P07_25,P07_30,P07_57,P10S2,P11S1,P2S2,P3S3,P7S1,P8S1,P9S3	BW25113,ECOR_01,ECOR_01a,ECOR_02a,ECOR_04,ECOR_04a,ECOR_09,ECOR_10,ECOR_12,ECOR_13,ECOR_19a,ECOR_20,ECOR_22x,ECOR_29,ECOR_39,ECOR_48x,ECOR_49x,ECOR_56x,ECOR_59x,ECOR_65x,ECOR_66x,ECOR_71x,ECOR_72,P06_02,P06_04,P06_07,P06_12,P06_21,P06_24,P06_27,P06_32,P06_33,P06_36,P06_37,P06_39,P06_40,P06_41,P06_50,P06_52,P06_63,P06_64,P06_68,P06_72,P06_79,P07_10,P07_17,P07_18,P07_20,P07_23,P07_28,P07_34,P07_35,…
	CP009273_1035896_A_G	0.743	0.176	0.000192	0.66	0.171	-2.64	0.633	0.34	-0.297	0.382	0.659	NA	ACUTE1,ACUTE2,ACUTE3,ACUTE4,ACUTE5,ECOR_04,ECOR_04a,ECOR_14,ECOR_22x,ECOR_29,ECOR_32x,ECOR_36x,ECOR_38,ECOR_38a,ECOR_39,ECOR_46,ECOR_50,ECOR_53,ECOR_54,ECOR_56x,ECOR_59x,ECOR_62,ECOR_63,ECOR_65x,ECOR_66x,ECOR_72,P06_02,P06_04,P06_07,P06_12,P06_21,P06_23,P06_26,P06_27,P06_28,P06_31,P06_32,P06_33,P06_36,P06_37,P06_41,P06_46,P06_47,P06_48,P06_50,P06_51,P06_52,P06_53,P06_59,P06_61,P06_63,P06_64,P06_6…	BW25113,ECOR_01,ECOR_01a,ECOR_02a,ECOR_07x,ECOR_08x,ECOR_09,ECOR_10,ECOR_11,ECOR_12,ECOR_13,ECOR_19a,ECOR_20,ECOR_48x,ECOR_49x,ECOR_71x,P06_24,P06_39,P06_40,P06_42,P06_79,P07_11,P07_24,P07_39,P07_52,P13S1,P1S2,P2S2,P6S2
	CP009273_2852866_T_G	0.106	0.000975	0.000192	-0.73	0.189	-2.07	0.181	0.539	-0.514	-0.0375	-0.0518	MDS5	ECOR_36x,ECOR_38,ECOR_38a,ECOR_39,ECOR_46,ECOR_48x,ECOR_49x,ECOR_71x,P06_26,P06_28,P06_72,P13S1	ACUTE1,ACUTE2,ACUTE3,ACUTE4,ACUTE5,BW25113,ECOR_01,ECOR_01a,ECOR_02a,ECOR_04,ECOR_04a,ECOR_07x,ECOR_08x,ECOR_09,ECOR_10,ECOR_11,ECOR_12,ECOR_13,ECOR_14,ECOR_19a,ECOR_20,ECOR_22x,ECOR_29,ECOR_32x,ECOR_50,ECOR_53,ECOR_54,ECOR_56x,ECOR_59x,ECOR_62,ECOR_63,ECOR_65x,ECOR_66x,ECOR_72,P06_02,P06_04,P06_07,P06_12,P06_21,P06_23,P06_24,P06_27,P06_31,P06_32,P06_33,P06_36,P06_37,P06_39,P06_40,P06_41,P06_42,P…
	CP009273_4423910_T_C	0.168	0.00801	0.000192	0.446	0.115	-2.22	0.166	0.0496	-0.389	0.0505	0.51	MDS4	ECOR_04,ECOR_04a,ECOR_14,ECOR_63,P06_07,P06_12,P06_24,P06_33,P06_36,P06_41,P06_59,P06_75,P07_07,P07_20,P07_25,P07_35,P07_36,P07_37,P07_63	ACUTE1,ACUTE2,ACUTE3,ACUTE4,ACUTE5,BW25113,ECOR_01,ECOR_01a,ECOR_02a,ECOR_07x,ECOR_08x,ECOR_09,ECOR_10,ECOR_11,ECOR_12,ECOR_13,ECOR_19a,ECOR_20,ECOR_22x,ECOR_29,ECOR_32x,ECOR_36x,ECOR_38,ECOR_38a,ECOR_39,ECOR_46,ECOR_48x,ECOR_49x,ECOR_50,ECOR_53,ECOR_54,ECOR_56x,ECOR_59x,ECOR_62,ECOR_65x,ECOR_66x,ECOR_71x,ECOR_72,P06_02,P06_04,P06_21,P06_23,P06_26,P06_27,P06_28,P06_31,P06_32,P06_37,P06_39,P06_40,…
	CP009273_2672313_ATCGCCG_GTCACCA	0.23	0.00122	0.000195	-0.958	0.248	-1.93	-0.904	0.87	-0.0185	-0.0235	0.925	MDS1	ACUTE1,ACUTE2,ACUTE4,ACUTE5,ECOR_32x,ECOR_48x,ECOR_49x,ECOR_50,ECOR_53,ECOR_54,ECOR_59x,ECOR_62,ECOR_63,P06_47,P06_48,P06_75,P07_05,P07_07,P07_12,P07_30,P07_57,P3S3,P4S1,P7S1,P8S1,P9S3	ACUTE3,BW25113,ECOR_01,ECOR_01a,ECOR_02a,ECOR_04,ECOR_04a,ECOR_07x,ECOR_08x,ECOR_09,ECOR_10,ECOR_11,ECOR_12,ECOR_13,ECOR_14,ECOR_19a,ECOR_20,ECOR_22x,ECOR_29,ECOR_36x,ECOR_38,ECOR_38a,ECOR_39,ECOR_46,ECOR_56x,ECOR_65x,ECOR_66x,ECOR_71x,ECOR_72,P06_02,P06_04,P06_07,P06_12,P06_21,P06_23,P06_24,P06_26,P06_27,P06_28,P06_31,P06_32,P06_33,P06_36,P06_37,P06_39,P06_40,P06_41,P06_42,P06_46,P06_50,P06_51,P…
	CP009273_404318_A_C	0.133	0.0495	0.000197	0.705	0.183	-2.24	0.393	-0.138	0.0272	-0.00474	1.02	NA	ECOR_36x,ECOR_38,ECOR_38a,ECOR_39,ECOR_46,P06_23,P06_31,P06_46,P06_51,P06_53,P06_63,P07_14,P07_25,P10S2,P11S1	ACUTE1,ACUTE2,ACUTE3,ACUTE4,ACUTE5,BW25113,ECOR_01,ECOR_01a,ECOR_02a,ECOR_04,ECOR_04a,ECOR_07x,ECOR_08x,ECOR_09,ECOR_10,ECOR_11,ECOR_12,ECOR_13,ECOR_14,ECOR_19a,ECOR_20,ECOR_22x,ECOR_29,ECOR_32x,ECOR_48x,ECOR_49x,ECOR_50,ECOR_53,ECOR_54,ECOR_56x,ECOR_59x,ECOR_62,ECOR_63,ECOR_65x,ECOR_66x,ECOR_71x,ECOR_72,P06_02,P06_04,P06_07,P06_12,P06_21,P06_24,P06_26,P06_27,P06_28,P06_32,P06_33,P06_36,P06_37,P0…
	CP009273_1801340_T_C	0.761	0.0818	0.000197	0.747	0.194	-2.72	0.664	-0.436	-0.207	0.423	0.622	NA	ACUTE1,ACUTE2,ACUTE3,ACUTE4,ACUTE5,ECOR_04,ECOR_04a,ECOR_14,ECOR_22x,ECOR_32x,ECOR_36x,ECOR_38,ECOR_38a,ECOR_39,ECOR_46,ECOR_48x,ECOR_49x,ECOR_50,ECOR_53,ECOR_54,ECOR_56x,ECOR_59x,ECOR_62,ECOR_63,ECOR_65x,ECOR_66x,ECOR_71x,P06_02,P06_04,P06_07,P06_12,P06_23,P06_24,P06_26,P06_27,P06_28,P06_31,P06_32,P06_33,P06_36,P06_37,P06_41,P06_46,P06_47,P06_48,P06_50,P06_51,P06_52,P06_53,P06_59,P06_61,P06_63,P…	BW25113,ECOR_01,ECOR_01a,ECOR_02a,ECOR_07x,ECOR_08x,ECOR_09,ECOR_10,ECOR_11,ECOR_12,ECOR_13,ECOR_19a,ECOR_20,ECOR_29,ECOR_72,P06_21,P06_39,P06_40,P06_42,P07_11,P07_18,P07_24,P07_39,P07_52,P1S2,P2S2,P6S2
	CP009273_2342655_T_G	0.416	0.622	0.000197	1.08	0.281	-2.6	1.69	-2.13	0.0138	0.0151	0.79	NA	ACUTE1,ACUTE2,ACUTE3,ACUTE4,ACUTE5,ECOR_32x,ECOR_36x,ECOR_38,ECOR_38a,ECOR_39,ECOR_46,ECOR_50,ECOR_53,ECOR_54,ECOR_59x,ECOR_62,ECOR_63,P06_23,P06_24,P06_26,P06_27,P06_28,P06_31,P06_46,P06_47,P06_48,P06_51,P06_53,P06_59,P06_63,P06_75,P07_05,P07_07,P07_10,P07_12,P07_14,P07_25,P07_30,P07_57,P10S2,P11S1,P13S1,P3S3,P4S1,P7S1,P8S1,P9S3	BW25113,ECOR_01,ECOR_01a,ECOR_02a,ECOR_04,ECOR_04a,ECOR_07x,ECOR_08x,ECOR_09,ECOR_10,ECOR_11,ECOR_12,ECOR_13,ECOR_14,ECOR_19a,ECOR_20,ECOR_22x,ECOR_29,ECOR_48x,ECOR_49x,ECOR_56x,ECOR_65x,ECOR_66x,ECOR_71x,ECOR_72,P06_02,P06_04,P06_07,P06_12,P06_21,P06_32,P06_33,P06_36,P06_37,P06_39,P06_40,P06_41,P06_42,P06_50,P06_52,P06_61,P06_64,P06_68,P06_72,P06_79,P07_11,P07_17,P07_18,P07_20,P07_23,P07_24,P07_…
	CP009273_4630848_T_A	0.823	0.000445	0.000198	0.523	0.136	-2.58	0.258	0.344	-0.426	0.0998	0.121	MDS3	ACUTE1,ACUTE2,ACUTE3,ACUTE4,ACUTE5,ECOR_01,ECOR_01a,ECOR_02a,ECOR_04,ECOR_04a,ECOR_07x,ECOR_08x,ECOR_10,ECOR_13,ECOR_14,ECOR_19a,ECOR_20,ECOR_22x,ECOR_29,ECOR_32x,ECOR_50,ECOR_53,ECOR_54,ECOR_56x,ECOR_59x,ECOR_62,ECOR_63,ECOR_65x,ECOR_66x,ECOR_71x,ECOR_72,P06_02,P06_04,P06_07,P06_12,P06_21,P06_23,P06_24,P06_26,P06_27,P06_28,P06_31,P06_32,P06_33,P06_36,P06_37,P06_39,P06_41,P06_46,P06_47,P06_48,P06…	BW25113,ECOR_09,ECOR_11,ECOR_12,ECOR_36x,ECOR_38,ECOR_38a,ECOR_39,ECOR_46,ECOR_48x,ECOR_49x,P06_40,P06_42,P06_59,P07_05,P07_10,P13S1,P1S2,P2S2,P6S2
	CP009273_1941863_C_T	0.283	1.21e-05	0.000199	-0.77	0.2	-1.93	-0.727	0.949	-0.191	-0.0257	0.171	NA	ACUTE1,ACUTE2,ACUTE4,ACUTE5,ECOR_32x,ECOR_36x,ECOR_38,ECOR_38a,ECOR_39,ECOR_46,ECOR_48x,ECOR_49x,ECOR_50,ECOR_53,ECOR_54,ECOR_59x,ECOR_62,P06_47,P06_48,P06_75,P07_07,P07_10,P07_12,P07_25,P07_30,P07_57,P13S1,P3S3,P4S1,P7S1,P8S1,P9S3	ACUTE3,BW25113,ECOR_01,ECOR_01a,ECOR_02a,ECOR_04,ECOR_04a,ECOR_07x,ECOR_08x,ECOR_09,ECOR_10,ECOR_11,ECOR_12,ECOR_13,ECOR_14,ECOR_19a,ECOR_20,ECOR_22x,ECOR_29,ECOR_56x,ECOR_63,ECOR_65x,ECOR_66x,ECOR_71x,ECOR_72,P06_02,P06_04,P06_07,P06_12,P06_21,P06_23,P06_24,P06_26,P06_27,P06_28,P06_31,P06_32,P06_33,P06_36,P06_37,P06_39,P06_40,P06_41,P06_42,P06_46,P06_50,P06_51,P06_52,P06_53,P06_59,P06_61,P06_63,…
	CP009273_1941869_A_G	0.283	1.21e-05	0.000199	-0.77	0.2	-1.93	-0.727	0.949	-0.191	-0.0257	0.171	NA	ACUTE1,ACUTE2,ACUTE4,ACUTE5,ECOR_32x,ECOR_36x,ECOR_38,ECOR_38a,ECOR_39,ECOR_46,ECOR_48x,ECOR_49x,ECOR_50,ECOR_53,ECOR_54,ECOR_59x,ECOR_62,P06_47,P06_48,P06_75,P07_07,P07_10,P07_12,P07_25,P07_30,P07_57,P13S1,P3S3,P4S1,P7S1,P8S1,P9S3	ACUTE3,BW25113,ECOR_01,ECOR_01a,ECOR_02a,ECOR_04,ECOR_04a,ECOR_07x,ECOR_08x,ECOR_09,ECOR_10,ECOR_11,ECOR_12,ECOR_13,ECOR_14,ECOR_19a,ECOR_20,ECOR_22x,ECOR_29,ECOR_56x,ECOR_63,ECOR_65x,ECOR_66x,ECOR_71x,ECOR_72,P06_02,P06_04,P06_07,P06_12,P06_21,P06_23,P06_24,P06_26,P06_27,P06_28,P06_31,P06_32,P06_33,P06_36,P06_37,P06_39,P06_40,P06_41,P06_42,P06_46,P06_50,P06_51,P06_52,P06_53,P06_59,P06_61,P06_63,…
	CP009273_2006802_G_A	0.301	0.111	0.000199	0.507	0.132	-2.3	0.749	-0.23	-0.172	-0.0211	0.768	MDS5	ACUTE1,ACUTE2,ACUTE4,ACUTE5,ECOR_32x,ECOR_36x,ECOR_38,ECOR_38a,ECOR_39,ECOR_46,ECOR_50,ECOR_53,ECOR_54,ECOR_62,ECOR_63,P06_23,P06_26,P06_28,P06_31,P06_39,P06_46,P06_51,P06_53,P06_59,P06_75,P07_05,P07_07,P07_14,P07_25,P07_30,P10S2,P11S1,P8S1,P9S3	ACUTE3,BW25113,ECOR_01,ECOR_01a,ECOR_02a,ECOR_04,ECOR_04a,ECOR_07x,ECOR_08x,ECOR_09,ECOR_10,ECOR_11,ECOR_12,ECOR_13,ECOR_14,ECOR_19a,ECOR_20,ECOR_22x,ECOR_29,ECOR_48x,ECOR_49x,ECOR_56x,ECOR_59x,ECOR_65x,ECOR_66x,ECOR_71x,ECOR_72,P06_02,P06_04,P06_07,P06_12,P06_21,P06_24,P06_27,P06_32,P06_33,P06_36,P06_37,P06_40,P06_41,P06_42,P06_47,P06_48,P06_50,P06_52,P06_61,P06_63,P06_64,P06_68,P06_72,P06_79,P0…
	CP009273_3539481_C_T	0.274	0.0799	0.000199	0.642	0.167	-2.32	0.919	-0.788	-0.323	-0.00564	0.19	MDS2	ACUTE1,ACUTE2,ACUTE4,ACUTE5,ECOR_32x,ECOR_50,ECOR_53,ECOR_54,ECOR_62,ECOR_63,P06_23,P06_24,P06_31,P06_46,P06_47,P06_48,P06_51,P06_53,P06_75,P07_05,P07_07,P07_12,P07_14,P07_25,P07_30,P10S2,P11S1,P3S3,P7S1,P8S1,P9S3	ACUTE3,BW25113,ECOR_01,ECOR_01a,ECOR_02a,ECOR_04,ECOR_04a,ECOR_07x,ECOR_08x,ECOR_09,ECOR_10,ECOR_11,ECOR_12,ECOR_13,ECOR_14,ECOR_19a,ECOR_20,ECOR_22x,ECOR_29,ECOR_36x,ECOR_38,ECOR_38a,ECOR_39,ECOR_46,ECOR_48x,ECOR_49x,ECOR_56x,ECOR_59x,ECOR_65x,ECOR_66x,ECOR_71x,ECOR_72,P06_02,P06_04,P06_07,P06_12,P06_21,P06_26,P06_27,P06_28,P06_32,P06_33,P06_36,P06_37,P06_39,P06_40,P06_41,P06_42,P06_50,P06_52,P0…
	CP009273_1172275_T_C	0.779	0.182	0.0002	-0.87	0.226	-1.47	-0.189	0.972	-0.416	-0.56	0.509	MDS4	ACUTE1,ACUTE2,ACUTE3,ACUTE4,ACUTE5,ECOR_29,ECOR_32x,ECOR_36x,ECOR_38,ECOR_38a,ECOR_39,ECOR_46,ECOR_48x,ECOR_49x,ECOR_50,ECOR_53,ECOR_54,ECOR_56x,ECOR_59x,ECOR_62,ECOR_63,ECOR_65x,ECOR_66x,ECOR_71x,ECOR_72,P06_02,P06_04,P06_07,P06_12,P06_21,P06_23,P06_24,P06_26,P06_28,P06_31,P06_32,P06_33,P06_36,P06_37,P06_41,P06_42,P06_46,P06_47,P06_48,P06_50,P06_51,P06_52,P06_53,P06_59,P06_61,P06_63,P06_64,P06_6…	BW25113,ECOR_01,ECOR_01a,ECOR_02a,ECOR_04,ECOR_04a,ECOR_07x,ECOR_08x,ECOR_09,ECOR_10,ECOR_11,ECOR_12,ECOR_13,ECOR_14,ECOR_19a,ECOR_20,ECOR_22x,P06_27,P06_39,P06_40,P07_11,P07_24,P07_39,P07_52,P1S2
	CP009273_1172281_T_C	0.779	0.182	0.0002	-0.87	0.226	-1.47	-0.189	0.972	-0.416	-0.56	0.509	MDS4	ACUTE1,ACUTE2,ACUTE3,ACUTE4,ACUTE5,ECOR_29,ECOR_32x,ECOR_36x,ECOR_38,ECOR_38a,ECOR_39,ECOR_46,ECOR_48x,ECOR_49x,ECOR_50,ECOR_53,ECOR_54,ECOR_56x,ECOR_59x,ECOR_62,ECOR_63,ECOR_65x,ECOR_66x,ECOR_71x,ECOR_72,P06_02,P06_04,P06_07,P06_12,P06_21,P06_23,P06_24,P06_26,P06_28,P06_31,P06_32,P06_33,P06_36,P06_37,P06_41,P06_42,P06_46,P06_47,P06_48,P06_50,P06_51,P06_52,P06_53,P06_59,P06_61,P06_63,P06_64,P06_6…	BW25113,ECOR_01,ECOR_01a,ECOR_02a,ECOR_04,ECOR_04a,ECOR_07x,ECOR_08x,ECOR_09,ECOR_10,ECOR_11,ECOR_12,ECOR_13,ECOR_14,ECOR_19a,ECOR_20,ECOR_22x,P06_27,P06_39,P06_40,P07_11,P07_24,P07_39,P07_52,P1S2
	CP009273_3376908_ACGA_GCGT	0.212	0.00405	0.0002	0.51	0.132	-2.26	0.244	0.112	-0.049	0.074	0.886	MDS3	ACUTE3,ECOR_36x,ECOR_38,ECOR_38a,ECOR_39,ECOR_46,P06_02,P06_04,P06_23,P06_31,P06_41,P06_46,P06_51,P06_53,P06_59,P06_63,P06_68,P07_14,P07_20,P07_28,P07_35,P07_37,P10S2,P11S1	ACUTE1,ACUTE2,ACUTE4,ACUTE5,BW25113,ECOR_01,ECOR_01a,ECOR_02a,ECOR_04,ECOR_04a,ECOR_07x,ECOR_08x,ECOR_09,ECOR_10,ECOR_11,ECOR_12,ECOR_13,ECOR_14,ECOR_19a,ECOR_20,ECOR_22x,ECOR_29,ECOR_32x,ECOR_48x,ECOR_49x,ECOR_50,ECOR_53,ECOR_54,ECOR_56x,ECOR_59x,ECOR_62,ECOR_63,ECOR_65x,ECOR_66x,ECOR_71x,ECOR_72,P06_07,P06_12,P06_21,P06_24,P06_26,P06_27,P06_28,P06_32,P06_33,P06_36,P06_37,P06_39,P06_40,P06_42,P0…
	CP009273_838540_A_C	0.124	4.07e-07	0.000201	0.718	0.186	-2.24	0.391	-0.0887	0.0807	-0.00189	0.341	MDS3	P06_23,P06_26,P06_28,P06_31,P06_46,P06_51,P06_53,P06_59,P06_63,P07_07,P07_14,P07_25,P10S2,P11S1	ACUTE1,ACUTE2,ACUTE3,ACUTE4,ACUTE5,BW25113,ECOR_01,ECOR_01a,ECOR_02a,ECOR_04,ECOR_04a,ECOR_07x,ECOR_08x,ECOR_09,ECOR_10,ECOR_11,ECOR_12,ECOR_13,ECOR_14,ECOR_19a,ECOR_20,ECOR_22x,ECOR_29,ECOR_32x,ECOR_36x,ECOR_38,ECOR_38a,ECOR_39,ECOR_46,ECOR_48x,ECOR_49x,ECOR_50,ECOR_53,ECOR_54,ECOR_56x,ECOR_59x,ECOR_62,ECOR_63,ECOR_65x,ECOR_66x,ECOR_71x,ECOR_72,P06_02,P06_04,P06_07,P06_12,P06_21,P06_24,P06_27,P0…
	CP009273_110536_A_G	0.31	0.267	0.000202	0.836	0.217	-2.41	1.35	-0.531	-0.26	-0.000308	0.0396	NA	ACUTE1,ACUTE2,ACUTE4,ACUTE5,ECOR_32x,ECOR_50,ECOR_53,ECOR_54,ECOR_59x,ECOR_62,ECOR_63,P06_23,P06_31,P06_46,P06_47,P06_48,P06_51,P06_53,P06_59,P06_63,P06_75,P07_05,P07_07,P07_12,P07_14,P07_25,P07_30,P07_57,P10S2,P11S1,P3S3,P4S1,P7S1,P8S1,P9S3	ACUTE3,BW25113,ECOR_01,ECOR_01a,ECOR_02a,ECOR_04,ECOR_04a,ECOR_07x,ECOR_08x,ECOR_09,ECOR_10,ECOR_11,ECOR_12,ECOR_13,ECOR_14,ECOR_19a,ECOR_20,ECOR_22x,ECOR_29,ECOR_36x,ECOR_38,ECOR_38a,ECOR_39,ECOR_46,ECOR_48x,ECOR_49x,ECOR_56x,ECOR_65x,ECOR_66x,ECOR_71x,ECOR_72,P06_02,P06_04,P06_07,P06_12,P06_21,P06_24,P06_26,P06_27,P06_28,P06_32,P06_33,P06_36,P06_37,P06_39,P06_40,P06_41,P06_42,P06_50,P06_52,P06_…
	CP009273_408760_TCGT_C	0.31	0.267	0.000202	0.836	0.217	-2.41	1.35	-0.531	-0.26	-0.000308	0.0396	NA	ACUTE1,ACUTE2,ACUTE4,ACUTE5,ECOR_32x,ECOR_50,ECOR_53,ECOR_54,ECOR_59x,ECOR_62,ECOR_63,P06_23,P06_31,P06_46,P06_47,P06_48,P06_51,P06_53,P06_59,P06_63,P06_75,P07_05,P07_07,P07_12,P07_14,P07_25,P07_30,P07_57,P10S2,P11S1,P3S3,P4S1,P7S1,P8S1,P9S3	ACUTE3,BW25113,ECOR_01,ECOR_01a,ECOR_02a,ECOR_04,ECOR_04a,ECOR_07x,ECOR_08x,ECOR_09,ECOR_10,ECOR_11,ECOR_12,ECOR_13,ECOR_14,ECOR_19a,ECOR_20,ECOR_22x,ECOR_29,ECOR_36x,ECOR_38,ECOR_38a,ECOR_39,ECOR_46,ECOR_48x,ECOR_49x,ECOR_56x,ECOR_65x,ECOR_66x,ECOR_71x,ECOR_72,P06_02,P06_04,P06_07,P06_12,P06_21,P06_24,P06_26,P06_27,P06_28,P06_32,P06_33,P06_36,P06_37,P06_39,P06_40,P06_41,P06_42,P06_50,P06_52,P06_…
	CP009273_408788_C_T	0.31	0.267	0.000202	0.836	0.217	-2.41	1.35	-0.531	-0.26	-0.000308	0.0396	NA	ACUTE1,ACUTE2,ACUTE4,ACUTE5,ECOR_32x,ECOR_50,ECOR_53,ECOR_54,ECOR_59x,ECOR_62,ECOR_63,P06_23,P06_31,P06_46,P06_47,P06_48,P06_51,P06_53,P06_59,P06_63,P06_75,P07_05,P07_07,P07_12,P07_14,P07_25,P07_30,P07_57,P10S2,P11S1,P3S3,P4S1,P7S1,P8S1,P9S3	ACUTE3,BW25113,ECOR_01,ECOR_01a,ECOR_02a,ECOR_04,ECOR_04a,ECOR_07x,ECOR_08x,ECOR_09,ECOR_10,ECOR_11,ECOR_12,ECOR_13,ECOR_14,ECOR_19a,ECOR_20,ECOR_22x,ECOR_29,ECOR_36x,ECOR_38,ECOR_38a,ECOR_39,ECOR_46,ECOR_48x,ECOR_49x,ECOR_56x,ECOR_65x,ECOR_66x,ECOR_71x,ECOR_72,P06_02,P06_04,P06_07,P06_12,P06_21,P06_24,P06_26,P06_27,P06_28,P06_32,P06_33,P06_36,P06_37,P06_39,P06_40,P06_41,P06_42,P06_50,P06_52,P06_…
	CP009273_691815_T_A	0.31	0.267	0.000202	0.836	0.217	-2.41	1.35	-0.531	-0.26	-0.000308	0.0396	NA	ACUTE1,ACUTE2,ACUTE4,ACUTE5,ECOR_32x,ECOR_50,ECOR_53,ECOR_54,ECOR_59x,ECOR_62,ECOR_63,P06_23,P06_31,P06_46,P06_47,P06_48,P06_51,P06_53,P06_59,P06_63,P06_75,P07_05,P07_07,P07_12,P07_14,P07_25,P07_30,P07_57,P10S2,P11S1,P3S3,P4S1,P7S1,P8S1,P9S3	ACUTE3,BW25113,ECOR_01,ECOR_01a,ECOR_02a,ECOR_04,ECOR_04a,ECOR_07x,ECOR_08x,ECOR_09,ECOR_10,ECOR_11,ECOR_12,ECOR_13,ECOR_14,ECOR_19a,ECOR_20,ECOR_22x,ECOR_29,ECOR_36x,ECOR_38,ECOR_38a,ECOR_39,ECOR_46,ECOR_48x,ECOR_49x,ECOR_56x,ECOR_65x,ECOR_66x,ECOR_71x,ECOR_72,P06_02,P06_04,P06_07,P06_12,P06_21,P06_24,P06_26,P06_27,P06_28,P06_32,P06_33,P06_36,P06_37,P06_39,P06_40,P06_41,P06_42,P06_50,P06_52,P06_…
	CP009273_857559_C_G	0.354	0.0228	0.000202	0.58	0.151	-2.35	0.91	-0.281	-0.149	-0.0156	0.186	MDS1	ACUTE1,ACUTE2,ACUTE3,ACUTE4,ACUTE5,ECOR_14,ECOR_32x,ECOR_50,ECOR_53,ECOR_54,ECOR_62,ECOR_63,ECOR_65x,P06_23,P06_26,P06_27,P06_28,P06_31,P06_42,P06_46,P06_47,P06_48,P06_51,P06_53,P06_59,P06_63,P06_75,P07_07,P07_10,P07_12,P07_14,P07_25,P07_30,P07_57,P10S2,P11S1,P3S3,P7S1,P8S1,P9S3	BW25113,ECOR_01,ECOR_01a,ECOR_02a,ECOR_04,ECOR_04a,ECOR_07x,ECOR_08x,ECOR_09,ECOR_10,ECOR_11,ECOR_12,ECOR_13,ECOR_19a,ECOR_20,ECOR_22x,ECOR_29,ECOR_36x,ECOR_38,ECOR_38a,ECOR_39,ECOR_46,ECOR_48x,ECOR_49x,ECOR_56x,ECOR_59x,ECOR_66x,ECOR_71x,ECOR_72,P06_02,P06_04,P06_07,P06_12,P06_21,P06_24,P06_32,P06_33,P06_36,P06_37,P06_39,P06_40,P06_41,P06_50,P06_52,P06_61,P06_64,P06_68,P06_72,P06_79,P07_05,P07_1…
	CP009273_1025188_A_T	0.31	0.267	0.000202	0.836	0.217	-2.41	1.35	-0.531	-0.26	-0.000308	0.0396	NA	ACUTE1,ACUTE2,ACUTE4,ACUTE5,ECOR_32x,ECOR_50,ECOR_53,ECOR_54,ECOR_59x,ECOR_62,ECOR_63,P06_23,P06_31,P06_46,P06_47,P06_48,P06_51,P06_53,P06_59,P06_63,P06_75,P07_05,P07_07,P07_12,P07_14,P07_25,P07_30,P07_57,P10S2,P11S1,P3S3,P4S1,P7S1,P8S1,P9S3	ACUTE3,BW25113,ECOR_01,ECOR_01a,ECOR_02a,ECOR_04,ECOR_04a,ECOR_07x,ECOR_08x,ECOR_09,ECOR_10,ECOR_11,ECOR_12,ECOR_13,ECOR_14,ECOR_19a,ECOR_20,ECOR_22x,ECOR_29,ECOR_36x,ECOR_38,ECOR_38a,ECOR_39,ECOR_46,ECOR_48x,ECOR_49x,ECOR_56x,ECOR_65x,ECOR_66x,ECOR_71x,ECOR_72,P06_02,P06_04,P06_07,P06_12,P06_21,P06_24,P06_26,P06_27,P06_28,P06_32,P06_33,P06_36,P06_37,P06_39,P06_40,P06_41,P06_42,P06_50,P06_52,P06_…
	CP009273_1322375_A_G	0.31	0.267	0.000202	0.836	0.217	-2.41	1.35	-0.531	-0.26	-0.000308	0.0396	NA	ACUTE1,ACUTE2,ACUTE4,ACUTE5,ECOR_32x,ECOR_50,ECOR_53,ECOR_54,ECOR_59x,ECOR_62,ECOR_63,P06_23,P06_31,P06_46,P06_47,P06_48,P06_51,P06_53,P06_59,P06_63,P06_75,P07_05,P07_07,P07_12,P07_14,P07_25,P07_30,P07_57,P10S2,P11S1,P3S3,P4S1,P7S1,P8S1,P9S3	ACUTE3,BW25113,ECOR_01,ECOR_01a,ECOR_02a,ECOR_04,ECOR_04a,ECOR_07x,ECOR_08x,ECOR_09,ECOR_10,ECOR_11,ECOR_12,ECOR_13,ECOR_14,ECOR_19a,ECOR_20,ECOR_22x,ECOR_29,ECOR_36x,ECOR_38,ECOR_38a,ECOR_39,ECOR_46,ECOR_48x,ECOR_49x,ECOR_56x,ECOR_65x,ECOR_66x,ECOR_71x,ECOR_72,P06_02,P06_04,P06_07,P06_12,P06_21,P06_24,P06_26,P06_27,P06_28,P06_32,P06_33,P06_36,P06_37,P06_39,P06_40,P06_41,P06_42,P06_50,P06_52,P06_…
	CP009273_1480125_GTTA_ATTG	0.31	0.267	0.000202	0.836	0.217	-2.41	1.35	-0.531	-0.26	-0.000308	0.0396	NA	ACUTE1,ACUTE2,ACUTE4,ACUTE5,ECOR_32x,ECOR_50,ECOR_53,ECOR_54,ECOR_59x,ECOR_62,ECOR_63,P06_23,P06_31,P06_46,P06_47,P06_48,P06_51,P06_53,P06_59,P06_63,P06_75,P07_05,P07_07,P07_12,P07_14,P07_25,P07_30,P07_57,P10S2,P11S1,P3S3,P4S1,P7S1,P8S1,P9S3	ACUTE3,BW25113,ECOR_01,ECOR_01a,ECOR_02a,ECOR_04,ECOR_04a,ECOR_07x,ECOR_08x,ECOR_09,ECOR_10,ECOR_11,ECOR_12,ECOR_13,ECOR_14,ECOR_19a,ECOR_20,ECOR_22x,ECOR_29,ECOR_36x,ECOR_38,ECOR_38a,ECOR_39,ECOR_46,ECOR_48x,ECOR_49x,ECOR_56x,ECOR_65x,ECOR_66x,ECOR_71x,ECOR_72,P06_02,P06_04,P06_07,P06_12,P06_21,P06_24,P06_26,P06_27,P06_28,P06_32,P06_33,P06_36,P06_37,P06_39,P06_40,P06_41,P06_42,P06_50,P06_52,P06_…
	CP009273_1480170_C_T	0.31	0.267	0.000202	0.836	0.217	-2.41	1.35	-0.531	-0.26	-0.000308	0.0396	NA	ACUTE1,ACUTE2,ACUTE4,ACUTE5,ECOR_32x,ECOR_50,ECOR_53,ECOR_54,ECOR_59x,ECOR_62,ECOR_63,P06_23,P06_31,P06_46,P06_47,P06_48,P06_51,P06_53,P06_59,P06_63,P06_75,P07_05,P07_07,P07_12,P07_14,P07_25,P07_30,P07_57,P10S2,P11S1,P3S3,P4S1,P7S1,P8S1,P9S3	ACUTE3,BW25113,ECOR_01,ECOR_01a,ECOR_02a,ECOR_04,ECOR_04a,ECOR_07x,ECOR_08x,ECOR_09,ECOR_10,ECOR_11,ECOR_12,ECOR_13,ECOR_14,ECOR_19a,ECOR_20,ECOR_22x,ECOR_29,ECOR_36x,ECOR_38,ECOR_38a,ECOR_39,ECOR_46,ECOR_48x,ECOR_49x,ECOR_56x,ECOR_65x,ECOR_66x,ECOR_71x,ECOR_72,P06_02,P06_04,P06_07,P06_12,P06_21,P06_24,P06_26,P06_27,P06_28,P06_32,P06_33,P06_36,P06_37,P06_39,P06_40,P06_41,P06_42,P06_50,P06_52,P06_…
	CP009273_1480176_T_C	0.31	0.267	0.000202	0.836	0.217	-2.41	1.35	-0.531	-0.26	-0.000308	0.0396	NA	ACUTE1,ACUTE2,ACUTE4,ACUTE5,ECOR_32x,ECOR_50,ECOR_53,ECOR_54,ECOR_59x,ECOR_62,ECOR_63,P06_23,P06_31,P06_46,P06_47,P06_48,P06_51,P06_53,P06_59,P06_63,P06_75,P07_05,P07_07,P07_12,P07_14,P07_25,P07_30,P07_57,P10S2,P11S1,P3S3,P4S1,P7S1,P8S1,P9S3	ACUTE3,BW25113,ECOR_01,ECOR_01a,ECOR_02a,ECOR_04,ECOR_04a,ECOR_07x,ECOR_08x,ECOR_09,ECOR_10,ECOR_11,ECOR_12,ECOR_13,ECOR_14,ECOR_19a,ECOR_20,ECOR_22x,ECOR_29,ECOR_36x,ECOR_38,ECOR_38a,ECOR_39,ECOR_46,ECOR_48x,ECOR_49x,ECOR_56x,ECOR_65x,ECOR_66x,ECOR_71x,ECOR_72,P06_02,P06_04,P06_07,P06_12,P06_21,P06_24,P06_26,P06_27,P06_28,P06_32,P06_33,P06_36,P06_37,P06_39,P06_40,P06_41,P06_42,P06_50,P06_52,P06_…
	CP009273_2213933_T_A	0.31	0.267	0.000202	0.836	0.217	-2.41	1.35	-0.531	-0.26	-0.000308	0.0396	NA	ACUTE1,ACUTE2,ACUTE4,ACUTE5,ECOR_32x,ECOR_50,ECOR_53,ECOR_54,ECOR_59x,ECOR_62,ECOR_63,P06_23,P06_31,P06_46,P06_47,P06_48,P06_51,P06_53,P06_59,P06_63,P06_75,P07_05,P07_07,P07_12,P07_14,P07_25,P07_30,P07_57,P10S2,P11S1,P3S3,P4S1,P7S1,P8S1,P9S3	ACUTE3,BW25113,ECOR_01,ECOR_01a,ECOR_02a,ECOR_04,ECOR_04a,ECOR_07x,ECOR_08x,ECOR_09,ECOR_10,ECOR_11,ECOR_12,ECOR_13,ECOR_14,ECOR_19a,ECOR_20,ECOR_22x,ECOR_29,ECOR_36x,ECOR_38,ECOR_38a,ECOR_39,ECOR_46,ECOR_48x,ECOR_49x,ECOR_56x,ECOR_65x,ECOR_66x,ECOR_71x,ECOR_72,P06_02,P06_04,P06_07,P06_12,P06_21,P06_24,P06_26,P06_27,P06_28,P06_32,P06_33,P06_36,P06_37,P06_39,P06_40,P06_41,P06_42,P06_50,P06_52,P06_…
	CP009273_3110819_A_G	0.204	2e-08	0.000202	0.476	0.124	-2.25	0.0968	-0.0367	-0.164	0.113	0.416	NA	P06_02,P06_04,P06_23,P06_24,P06_31,P06_32,P06_46,P06_50,P06_51,P06_52,P06_53,P06_63,P06_64,P07_14,P07_20,P07_23,P07_28,P07_34,P07_36,P07_44,P07_47,P10S2,P11S1	ACUTE1,ACUTE2,ACUTE3,ACUTE4,ACUTE5,BW25113,ECOR_01,ECOR_01a,ECOR_02a,ECOR_04,ECOR_04a,ECOR_07x,ECOR_08x,ECOR_09,ECOR_10,ECOR_11,ECOR_12,ECOR_13,ECOR_14,ECOR_19a,ECOR_20,ECOR_22x,ECOR_29,ECOR_32x,ECOR_36x,ECOR_38,ECOR_38a,ECOR_39,ECOR_46,ECOR_48x,ECOR_49x,ECOR_50,ECOR_53,ECOR_54,ECOR_56x,ECOR_59x,ECOR_62,ECOR_63,ECOR_65x,ECOR_66x,ECOR_71x,ECOR_72,P06_07,P06_12,P06_21,P06_26,P06_27,P06_28,P06_33,P0…
	CP009273_1599092_C_T	0.142	0.0409	0.000203	0.717	0.186	-2.25	0.401	-0.172	0.0666	-0.00331	1.02	MDS5	ACUTE3,ECOR_36x,ECOR_38,ECOR_38a,ECOR_39,ECOR_46,ECOR_63,P06_23,P06_31,P06_46,P06_51,P06_53,P06_63,P07_14,P10S2,P11S1	ACUTE1,ACUTE2,ACUTE4,ACUTE5,BW25113,ECOR_01,ECOR_01a,ECOR_02a,ECOR_04,ECOR_04a,ECOR_07x,ECOR_08x,ECOR_09,ECOR_10,ECOR_11,ECOR_12,ECOR_13,ECOR_14,ECOR_19a,ECOR_20,ECOR_22x,ECOR_29,ECOR_32x,ECOR_48x,ECOR_49x,ECOR_50,ECOR_53,ECOR_54,ECOR_56x,ECOR_59x,ECOR_62,ECOR_65x,ECOR_66x,ECOR_71x,ECOR_72,P06_02,P06_04,P06_07,P06_12,P06_21,P06_24,P06_26,P06_27,P06_28,P06_32,P06_33,P06_36,P06_37,P06_39,P06_40,P06…
	CP009273_3717419_G_A	0.142	0.0409	0.000203	0.717	0.186	-2.25	0.401	-0.172	0.0666	-0.00331	1.02	MDS5	ACUTE3,ECOR_36x,ECOR_38,ECOR_38a,ECOR_39,ECOR_46,ECOR_63,P06_23,P06_31,P06_46,P06_51,P06_53,P06_63,P07_14,P10S2,P11S1	ACUTE1,ACUTE2,ACUTE4,ACUTE5,BW25113,ECOR_01,ECOR_01a,ECOR_02a,ECOR_04,ECOR_04a,ECOR_07x,ECOR_08x,ECOR_09,ECOR_10,ECOR_11,ECOR_12,ECOR_13,ECOR_14,ECOR_19a,ECOR_20,ECOR_22x,ECOR_29,ECOR_32x,ECOR_48x,ECOR_49x,ECOR_50,ECOR_53,ECOR_54,ECOR_56x,ECOR_59x,ECOR_62,ECOR_65x,ECOR_66x,ECOR_71x,ECOR_72,P06_02,P06_04,P06_07,P06_12,P06_21,P06_24,P06_26,P06_27,P06_28,P06_32,P06_33,P06_36,P06_37,P06_39,P06_40,P06…
	CP009273_805072_A_G	0.327	0.00474	0.000204	-0.541	0.141	-1.97	-0.33	1.11	-0.253	-0.0618	0.823	MDS5	ACUTE1,ACUTE2,ACUTE3,ACUTE4,ACUTE5,ECOR_32x,ECOR_48x,ECOR_49x,ECOR_50,ECOR_53,ECOR_54,ECOR_59x,ECOR_62,ECOR_65x,P06_24,P06_26,P06_28,P06_47,P06_48,P06_59,P06_64,P06_72,P06_75,P07_05,P07_07,P07_10,P07_12,P07_17,P07_25,P07_30,P07_57,P13S1,P3S3,P4S1,P7S1,P8S1,P9S3	BW25113,ECOR_01,ECOR_01a,ECOR_02a,ECOR_04,ECOR_04a,ECOR_07x,ECOR_08x,ECOR_09,ECOR_10,ECOR_11,ECOR_12,ECOR_13,ECOR_14,ECOR_19a,ECOR_20,ECOR_22x,ECOR_29,ECOR_36x,ECOR_38,ECOR_38a,ECOR_39,ECOR_46,ECOR_56x,ECOR_63,ECOR_66x,ECOR_71x,ECOR_72,P06_02,P06_04,P06_07,P06_12,P06_21,P06_23,P06_27,P06_31,P06_32,P06_33,P06_36,P06_37,P06_39,P06_40,P06_41,P06_42,P06_46,P06_50,P06_51,P06_52,P06_53,P06_61,P06_63,P0…
	CP009273_1030212_T_C	0.115	1.13e-05	0.000205	0.69	0.179	-2.23	0.208	-0.546	-0.0144	-0.0266	0.356	MDS5	ECOR_04,ECOR_04a,P06_23,P06_24,P06_31,P06_46,P06_51,P06_53,P06_59,P06_63,P07_14,P10S2,P11S1	ACUTE1,ACUTE2,ACUTE3,ACUTE4,ACUTE5,BW25113,ECOR_01,ECOR_01a,ECOR_02a,ECOR_07x,ECOR_08x,ECOR_09,ECOR_10,ECOR_11,ECOR_12,ECOR_13,ECOR_14,ECOR_19a,ECOR_20,ECOR_22x,ECOR_29,ECOR_32x,ECOR_36x,ECOR_38,ECOR_38a,ECOR_39,ECOR_46,ECOR_48x,ECOR_49x,ECOR_50,ECOR_53,ECOR_54,ECOR_56x,ECOR_59x,ECOR_62,ECOR_63,ECOR_65x,ECOR_66x,ECOR_71x,ECOR_72,P06_02,P06_04,P06_07,P06_12,P06_21,P06_26,P06_27,P06_28,P06_32,P06_3…
	CP009273_3731741_G_A	0.168	0.0223	0.000205	0.79	0.205	-2.28	0.437	-0.309	0.206	0.00175	1.05	MDS3	ECOR_36x,ECOR_38,ECOR_38a,ECOR_39,ECOR_46,P06_23,P06_26,P06_28,P06_31,P06_46,P06_51,P06_53,P06_59,P06_63,P07_10,P07_14,P07_25,P10S2,P11S1	ACUTE1,ACUTE2,ACUTE3,ACUTE4,ACUTE5,BW25113,ECOR_01,ECOR_01a,ECOR_02a,ECOR_04,ECOR_04a,ECOR_07x,ECOR_08x,ECOR_09,ECOR_10,ECOR_11,ECOR_12,ECOR_13,ECOR_14,ECOR_19a,ECOR_20,ECOR_22x,ECOR_29,ECOR_32x,ECOR_48x,ECOR_49x,ECOR_50,ECOR_53,ECOR_54,ECOR_56x,ECOR_59x,ECOR_62,ECOR_63,ECOR_65x,ECOR_66x,ECOR_71x,ECOR_72,P06_02,P06_04,P06_07,P06_12,P06_21,P06_24,P06_27,P06_32,P06_33,P06_36,P06_37,P06_39,P06_40,P0…
	CP009273_1327095_T_C	0.159	0.0227	0.000206	0.776	0.202	-2.27	0.382	-0.268	0.175	-0.00114	1.06	MDS3	ECOR_36x,ECOR_38,ECOR_38a,ECOR_39,ECOR_46,P06_23,P06_26,P06_27,P06_28,P06_31,P06_46,P06_51,P06_53,P06_59,P06_63,P07_14,P10S2,P11S1	ACUTE1,ACUTE2,ACUTE3,ACUTE4,ACUTE5,BW25113,ECOR_01,ECOR_01a,ECOR_02a,ECOR_04,ECOR_04a,ECOR_07x,ECOR_08x,ECOR_09,ECOR_10,ECOR_11,ECOR_12,ECOR_13,ECOR_14,ECOR_19a,ECOR_20,ECOR_22x,ECOR_29,ECOR_32x,ECOR_48x,ECOR_49x,ECOR_50,ECOR_53,ECOR_54,ECOR_56x,ECOR_59x,ECOR_62,ECOR_63,ECOR_65x,ECOR_66x,ECOR_71x,ECOR_72,P06_02,P06_04,P06_07,P06_12,P06_21,P06_24,P06_32,P06_33,P06_36,P06_37,P06_39,P06_40,P06_41,P0…
	CP009273_3110792_T_C	0.195	0.00789	0.000206	0.481	0.125	-2.24	0.0215	0.651	-0.386	0.12	0.533	MDS4	ECOR_04,ECOR_04a,ECOR_14,ECOR_22x,ECOR_65x,ECOR_72,P06_02,P06_04,P06_32,P06_50,P06_52,P06_61,P06_64,P07_20,P07_23,P07_28,P07_34,P07_35,P07_36,P07_44,P07_47,P07_50	ACUTE1,ACUTE2,ACUTE3,ACUTE4,ACUTE5,BW25113,ECOR_01,ECOR_01a,ECOR_02a,ECOR_07x,ECOR_08x,ECOR_09,ECOR_10,ECOR_11,ECOR_12,ECOR_13,ECOR_19a,ECOR_20,ECOR_29,ECOR_32x,ECOR_36x,ECOR_38,ECOR_38a,ECOR_39,ECOR_46,ECOR_48x,ECOR_49x,ECOR_50,ECOR_53,ECOR_54,ECOR_56x,ECOR_59x,ECOR_62,ECOR_63,ECOR_66x,ECOR_71x,P06_07,P06_12,P06_21,P06_23,P06_24,P06_26,P06_27,P06_28,P06_31,P06_33,P06_36,P06_37,P06_39,P06_40,P06_…
	CP009273_3110798_CTCACCG_ATCGCCC	0.195	0.00789	0.000206	0.481	0.125	-2.24	0.0215	0.651	-0.386	0.12	0.533	MDS4	ECOR_04,ECOR_04a,ECOR_14,ECOR_22x,ECOR_65x,ECOR_72,P06_02,P06_04,P06_32,P06_50,P06_52,P06_61,P06_64,P07_20,P07_23,P07_28,P07_34,P07_35,P07_36,P07_44,P07_47,P07_50	ACUTE1,ACUTE2,ACUTE3,ACUTE4,ACUTE5,BW25113,ECOR_01,ECOR_01a,ECOR_02a,ECOR_07x,ECOR_08x,ECOR_09,ECOR_10,ECOR_11,ECOR_12,ECOR_13,ECOR_19a,ECOR_20,ECOR_29,ECOR_32x,ECOR_36x,ECOR_38,ECOR_38a,ECOR_39,ECOR_46,ECOR_48x,ECOR_49x,ECOR_50,ECOR_53,ECOR_54,ECOR_56x,ECOR_59x,ECOR_62,ECOR_63,ECOR_66x,ECOR_71x,P06_07,P06_12,P06_21,P06_23,P06_24,P06_26,P06_27,P06_28,P06_31,P06_33,P06_36,P06_37,P06_39,P06_40,P06_…
	CP009273_4615443_A_T	0.398	0.0743	0.000206	0.502	0.131	-2.35	0.792	-0.0101	-0.327	-0.145	0.239	MDS5	ACUTE1,ACUTE2,ACUTE4,ACUTE5,ECOR_07x,ECOR_08x,ECOR_13,ECOR_14,ECOR_19a,ECOR_20,ECOR_22x,ECOR_32x,ECOR_50,ECOR_53,ECOR_54,ECOR_59x,ECOR_62,ECOR_63,P06_23,P06_31,P06_46,P06_47,P06_48,P06_51,P06_53,P06_75,P07_05,P07_07,P07_10,P07_11,P07_12,P07_14,P07_24,P07_25,P07_30,P07_39,P07_52,P07_57,P10S2,P11S1,P3S3,P4S1,P7S1,P8S1,P9S3	ACUTE3,BW25113,ECOR_01,ECOR_01a,ECOR_02a,ECOR_04,ECOR_04a,ECOR_09,ECOR_10,ECOR_11,ECOR_12,ECOR_29,ECOR_36x,ECOR_38,ECOR_38a,ECOR_39,ECOR_46,ECOR_48x,ECOR_49x,ECOR_56x,ECOR_65x,ECOR_66x,ECOR_71x,ECOR_72,P06_02,P06_04,P06_07,P06_12,P06_21,P06_24,P06_26,P06_27,P06_28,P06_32,P06_33,P06_36,P06_37,P06_39,P06_40,P06_41,P06_42,P06_50,P06_52,P06_59,P06_61,P06_63,P06_64,P06_68,P06_72,P06_79,P07_17,P07_18,P…
	CP009273_145288_G_C	0.398	0.441	0.000208	0.733	0.191	-2.44	1.24	-0.658	-0.0875	0.018	0.758	MDS1	ACUTE1,ACUTE2,ACUTE3,ACUTE4,ACUTE5,ECOR_32x,ECOR_36x,ECOR_38,ECOR_38a,ECOR_39,ECOR_46,ECOR_50,ECOR_53,ECOR_54,ECOR_59x,ECOR_62,ECOR_63,P06_07,P06_23,P06_26,P06_27,P06_28,P06_31,P06_46,P06_47,P06_48,P06_51,P06_53,P06_59,P06_63,P06_75,P07_05,P07_07,P07_10,P07_12,P07_14,P07_25,P07_30,P10S2,P11S1,P3S3,P4S1,P7S1,P8S1,P9S3	BW25113,ECOR_01,ECOR_01a,ECOR_02a,ECOR_04,ECOR_04a,ECOR_07x,ECOR_08x,ECOR_09,ECOR_10,ECOR_11,ECOR_12,ECOR_13,ECOR_14,ECOR_19a,ECOR_20,ECOR_22x,ECOR_29,ECOR_48x,ECOR_49x,ECOR_56x,ECOR_65x,ECOR_66x,ECOR_71x,ECOR_72,P06_02,P06_04,P06_12,P06_21,P06_24,P06_32,P06_33,P06_36,P06_37,P06_39,P06_40,P06_41,P06_42,P06_50,P06_52,P06_61,P06_64,P06_68,P06_72,P06_79,P07_11,P07_17,P07_18,P07_20,P07_23,P07_24,P07_…
	CP009273_1948079_G_T	0.407	0.717	0.00021	1.07	0.279	-2.58	1.78	-1.2	0.0588	0.0132	0.819	NA	ACUTE1,ACUTE2,ACUTE3,ACUTE4,ACUTE5,ECOR_32x,ECOR_36x,ECOR_38,ECOR_38a,ECOR_39,ECOR_46,ECOR_50,ECOR_53,ECOR_54,ECOR_59x,ECOR_62,ECOR_63,P06_23,P06_26,P06_27,P06_28,P06_31,P06_46,P06_47,P06_48,P06_51,P06_53,P06_59,P06_63,P06_75,P07_05,P07_07,P07_10,P07_12,P07_14,P07_25,P07_30,P07_57,P10S2,P11S1,P13S1,P3S3,P4S1,P7S1,P8S1,P9S3	BW25113,ECOR_01,ECOR_01a,ECOR_02a,ECOR_04,ECOR_04a,ECOR_07x,ECOR_08x,ECOR_09,ECOR_10,ECOR_11,ECOR_12,ECOR_13,ECOR_14,ECOR_19a,ECOR_20,ECOR_22x,ECOR_29,ECOR_48x,ECOR_49x,ECOR_56x,ECOR_65x,ECOR_66x,ECOR_71x,ECOR_72,P06_02,P06_04,P06_07,P06_12,P06_21,P06_24,P06_32,P06_33,P06_36,P06_37,P06_39,P06_40,P06_41,P06_42,P06_50,P06_52,P06_61,P06_64,P06_68,P06_72,P06_79,P07_11,P07_17,P07_18,P07_20,P07_23,P07_…
	CP009273_1951928_T_C	0.407	0.717	0.00021	1.07	0.279	-2.58	1.78	-1.2	0.0588	0.0132	0.819	NA	ACUTE1,ACUTE2,ACUTE3,ACUTE4,ACUTE5,ECOR_32x,ECOR_36x,ECOR_38,ECOR_38a,ECOR_39,ECOR_46,ECOR_50,ECOR_53,ECOR_54,ECOR_59x,ECOR_62,ECOR_63,P06_23,P06_26,P06_27,P06_28,P06_31,P06_46,P06_47,P06_48,P06_51,P06_53,P06_59,P06_63,P06_75,P07_05,P07_07,P07_10,P07_12,P07_14,P07_25,P07_30,P07_57,P10S2,P11S1,P13S1,P3S3,P4S1,P7S1,P8S1,P9S3	BW25113,ECOR_01,ECOR_01a,ECOR_02a,ECOR_04,ECOR_04a,ECOR_07x,ECOR_08x,ECOR_09,ECOR_10,ECOR_11,ECOR_12,ECOR_13,ECOR_14,ECOR_19a,ECOR_20,ECOR_22x,ECOR_29,ECOR_48x,ECOR_49x,ECOR_56x,ECOR_65x,ECOR_66x,ECOR_71x,ECOR_72,P06_02,P06_04,P06_07,P06_12,P06_21,P06_24,P06_32,P06_33,P06_36,P06_37,P06_39,P06_40,P06_41,P06_42,P06_50,P06_52,P06_61,P06_64,P06_68,P06_72,P06_79,P07_11,P07_17,P07_18,P07_20,P07_23,P07_…
	CP009273_1953783_T_C	0.407	0.717	0.00021	1.07	0.279	-2.58	1.78	-1.2	0.0588	0.0132	0.819	NA	ACUTE1,ACUTE2,ACUTE3,ACUTE4,ACUTE5,ECOR_32x,ECOR_36x,ECOR_38,ECOR_38a,ECOR_39,ECOR_46,ECOR_50,ECOR_53,ECOR_54,ECOR_59x,ECOR_62,ECOR_63,P06_23,P06_26,P06_27,P06_28,P06_31,P06_46,P06_47,P06_48,P06_51,P06_53,P06_59,P06_63,P06_75,P07_05,P07_07,P07_10,P07_12,P07_14,P07_25,P07_30,P07_57,P10S2,P11S1,P13S1,P3S3,P4S1,P7S1,P8S1,P9S3	BW25113,ECOR_01,ECOR_01a,ECOR_02a,ECOR_04,ECOR_04a,ECOR_07x,ECOR_08x,ECOR_09,ECOR_10,ECOR_11,ECOR_12,ECOR_13,ECOR_14,ECOR_19a,ECOR_20,ECOR_22x,ECOR_29,ECOR_48x,ECOR_49x,ECOR_56x,ECOR_65x,ECOR_66x,ECOR_71x,ECOR_72,P06_02,P06_04,P06_07,P06_12,P06_21,P06_24,P06_32,P06_33,P06_36,P06_37,P06_39,P06_40,P06_41,P06_42,P06_50,P06_52,P06_61,P06_64,P06_68,P06_72,P06_79,P07_11,P07_17,P07_18,P07_20,P07_23,P07_…
	CP009273_337531_T_C	0.619	0.00118	0.000212	-0.495	0.129	-1.84	-0.0226	0.615	-0.188	-0.299	0.399	MDS4	ACUTE1,ACUTE2,ACUTE3,ACUTE4,ACUTE5,ECOR_29,ECOR_32x,ECOR_36x,ECOR_38,ECOR_38a,ECOR_39,ECOR_46,ECOR_48x,ECOR_49x,ECOR_50,ECOR_53,ECOR_54,ECOR_56x,ECOR_59x,ECOR_62,ECOR_63,ECOR_65x,ECOR_66x,ECOR_71x,ECOR_72,P06_02,P06_04,P06_07,P06_12,P06_21,P06_24,P06_26,P06_28,P06_33,P06_36,P06_37,P06_41,P06_42,P06_47,P06_48,P06_50,P06_52,P06_61,P06_63,P06_68,P06_79,P07_05,P07_07,P07_10,P07_12,P07_17,P07_20,P07_2…	BW25113,ECOR_01,ECOR_01a,ECOR_02a,ECOR_04,ECOR_04a,ECOR_07x,ECOR_08x,ECOR_09,ECOR_10,ECOR_11,ECOR_12,ECOR_13,ECOR_14,ECOR_19a,ECOR_20,ECOR_22x,P06_23,P06_27,P06_31,P06_32,P06_39,P06_40,P06_46,P06_51,P06_53,P06_59,P06_64,P06_72,P06_75,P07_11,P07_14,P07_18,P07_24,P07_28,P07_39,P07_50,P07_52,P10S2,P11S1,P1S2,P2S2,P6S2
	CP009273_1474858_C_A	0.248	0.0101	0.000216	0.439	0.115	-2.26	0.169	0.29	-0.168	0.0976	0.861	MDS4	ECOR_14,ECOR_36x,ECOR_38,ECOR_38a,ECOR_39,ECOR_46,P06_02,P06_04,P06_12,P06_23,P06_26,P06_28,P06_31,P06_33,P06_37,P06_41,P06_46,P06_61,P06_64,P06_72,P07_14,P07_23,P07_35,P07_37,P07_47,P07_50,P10S2,P11S1	ACUTE1,ACUTE2,ACUTE3,ACUTE4,ACUTE5,BW25113,ECOR_01,ECOR_01a,ECOR_02a,ECOR_04,ECOR_04a,ECOR_07x,ECOR_08x,ECOR_09,ECOR_10,ECOR_11,ECOR_12,ECOR_13,ECOR_19a,ECOR_20,ECOR_22x,ECOR_29,ECOR_32x,ECOR_48x,ECOR_49x,ECOR_50,ECOR_53,ECOR_54,ECOR_56x,ECOR_59x,ECOR_62,ECOR_63,ECOR_65x,ECOR_66x,ECOR_71x,ECOR_72,P06_07,P06_21,P06_24,P06_27,P06_32,P06_36,P06_39,P06_40,P06_42,P06_47,P06_48,P06_50,P06_51,P06_52,P06…
	CP009273_3653623_C_T	0.646	0.00271	0.000216	-0.772	0.201	-1.65	-0.18	-0.031	-0.00228	-0.533	0.259	MDS5	ACUTE1,ACUTE2,ACUTE3,ACUTE4,ACUTE5,ECOR_22x,ECOR_29,ECOR_32x,ECOR_36x,ECOR_38,ECOR_38a,ECOR_39,ECOR_46,ECOR_48x,ECOR_49x,ECOR_50,ECOR_53,ECOR_54,ECOR_56x,ECOR_59x,ECOR_62,ECOR_63,ECOR_65x,ECOR_66x,ECOR_71x,ECOR_72,P06_02,P06_04,P06_07,P06_12,P06_21,P06_27,P06_32,P06_33,P06_36,P06_37,P06_41,P06_47,P06_48,P06_50,P06_52,P06_61,P06_64,P06_68,P06_72,P06_75,P06_79,P07_05,P07_07,P07_10,P07_12,P07_17,P07…	BW25113,ECOR_01,ECOR_01a,ECOR_02a,ECOR_04,ECOR_04a,ECOR_07x,ECOR_08x,ECOR_09,ECOR_10,ECOR_11,ECOR_12,ECOR_13,ECOR_14,ECOR_19a,ECOR_20,P06_23,P06_24,P06_26,P06_28,P06_31,P06_39,P06_40,P06_42,P06_46,P06_51,P06_53,P06_59,P06_63,P07_11,P07_14,P07_18,P07_24,P07_39,P07_52,P10S2,P11S1,P1S2,P2S2,P6S2
	CP009273_1953879_T_C	0.168	0.0237	0.000217	0.687	0.179	-2.26	0.439	-0.224	0.0936	-0.00191	0.98	MDS3	ACUTE3,ECOR_36x,ECOR_38,ECOR_38a,ECOR_39,ECOR_46,ECOR_63,P06_23,P06_31,P06_46,P06_51,P06_53,P06_59,P06_63,P07_07,P07_14,P10S2,P11S1,P13S1	ACUTE1,ACUTE2,ACUTE4,ACUTE5,BW25113,ECOR_01,ECOR_01a,ECOR_02a,ECOR_04,ECOR_04a,ECOR_07x,ECOR_08x,ECOR_09,ECOR_10,ECOR_11,ECOR_12,ECOR_13,ECOR_14,ECOR_19a,ECOR_20,ECOR_22x,ECOR_29,ECOR_32x,ECOR_48x,ECOR_49x,ECOR_50,ECOR_53,ECOR_54,ECOR_56x,ECOR_59x,ECOR_62,ECOR_65x,ECOR_66x,ECOR_71x,ECOR_72,P06_02,P06_04,P06_07,P06_12,P06_21,P06_24,P06_26,P06_27,P06_28,P06_32,P06_33,P06_36,P06_37,P06_39,P06_40,P06…
	CP009273_1761911_C_T	0.15	0.0329	0.000218	0.717	0.187	-2.26	0.407	-0.203	0.0894	-0.00252	1.02	MDS3	ECOR_36x,ECOR_38,ECOR_38a,ECOR_39,ECOR_46,P06_23,P06_31,P06_46,P06_51,P06_53,P06_59,P06_63,P07_10,P07_14,P07_25,P10S2,P11S1	ACUTE1,ACUTE2,ACUTE3,ACUTE4,ACUTE5,BW25113,ECOR_01,ECOR_01a,ECOR_02a,ECOR_04,ECOR_04a,ECOR_07x,ECOR_08x,ECOR_09,ECOR_10,ECOR_11,ECOR_12,ECOR_13,ECOR_14,ECOR_19a,ECOR_20,ECOR_22x,ECOR_29,ECOR_32x,ECOR_48x,ECOR_49x,ECOR_50,ECOR_53,ECOR_54,ECOR_56x,ECOR_59x,ECOR_62,ECOR_63,ECOR_65x,ECOR_66x,ECOR_71x,ECOR_72,P06_02,P06_04,P06_07,P06_12,P06_21,P06_24,P06_26,P06_27,P06_28,P06_32,P06_33,P06_36,P06_37,P0…
	CP009273_3372883_A_G	0.124	4.56e-06	0.000219	-0.63	0.165	-2.07	0.0179	0.577	-0.41	-0.0233	0.0618	NA	ACUTE3,ECOR_36x,ECOR_38,ECOR_38a,ECOR_39,ECOR_46,ECOR_48x,ECOR_49x,ECOR_59x,P06_47,P06_48,P07_57,P13S1,P4S1	ACUTE1,ACUTE2,ACUTE4,ACUTE5,BW25113,ECOR_01,ECOR_01a,ECOR_02a,ECOR_04,ECOR_04a,ECOR_07x,ECOR_08x,ECOR_09,ECOR_10,ECOR_11,ECOR_12,ECOR_13,ECOR_14,ECOR_19a,ECOR_20,ECOR_22x,ECOR_29,ECOR_32x,ECOR_50,ECOR_53,ECOR_54,ECOR_56x,ECOR_62,ECOR_63,ECOR_65x,ECOR_66x,ECOR_71x,ECOR_72,P06_02,P06_04,P06_07,P06_12,P06_21,P06_23,P06_24,P06_26,P06_27,P06_28,P06_31,P06_32,P06_33,P06_36,P06_37,P06_39,P06_40,P06_41,P…
	CP009273_1172949_T_C	0.372	0.000161	0.00022	-0.501	0.131	-1.96	-0.347	0.735	-0.324	-0.00875	0.349	MDS1	ACUTE1,ACUTE2,ACUTE3,ACUTE4,ACUTE5,ECOR_32x,ECOR_36x,ECOR_38,ECOR_38a,ECOR_39,ECOR_46,ECOR_48x,ECOR_49x,ECOR_50,ECOR_53,ECOR_54,ECOR_59x,ECOR_62,ECOR_63,P06_26,P06_27,P06_28,P06_42,P06_47,P06_48,P06_51,P06_53,P06_72,P07_05,P07_07,P07_12,P07_17,P07_30,P07_57,P13S1,P2S2,P3S3,P4S1,P6S2,P7S1,P8S1,P9S3	BW25113,ECOR_01,ECOR_01a,ECOR_02a,ECOR_04,ECOR_04a,ECOR_07x,ECOR_08x,ECOR_09,ECOR_10,ECOR_11,ECOR_12,ECOR_13,ECOR_14,ECOR_19a,ECOR_20,ECOR_22x,ECOR_29,ECOR_56x,ECOR_65x,ECOR_66x,ECOR_71x,ECOR_72,P06_02,P06_04,P06_07,P06_12,P06_21,P06_23,P06_24,P06_31,P06_32,P06_33,P06_36,P06_37,P06_39,P06_40,P06_41,P06_46,P06_50,P06_52,P06_59,P06_61,P06_63,P06_64,P06_68,P06_75,P06_79,P07_10,P07_11,P07_14,P07_18,P…
	CP009273_1745859_A_C	0.558	0.837	0.00022	0.529	0.138	-2.44	0.425	0.619	-0.615	0.265	0.831	MDS4	ACUTE1,ACUTE2,ACUTE4,ACUTE5,ECOR_04,ECOR_04a,ECOR_12,ECOR_14,ECOR_29,ECOR_32x,ECOR_36x,ECOR_38,ECOR_38a,ECOR_39,ECOR_46,ECOR_50,ECOR_53,ECOR_54,ECOR_56x,ECOR_62,ECOR_63,ECOR_65x,ECOR_72,P06_02,P06_04,P06_07,P06_12,P06_21,P06_27,P06_32,P06_36,P06_37,P06_41,P06_47,P06_48,P06_50,P06_52,P06_61,P06_64,P06_68,P06_75,P06_79,P07_07,P07_12,P07_17,P07_20,P07_23,P07_25,P07_28,P07_30,P07_34,P07_35,P07_36,P07…	ACUTE3,BW25113,ECOR_01,ECOR_01a,ECOR_02a,ECOR_07x,ECOR_08x,ECOR_09,ECOR_10,ECOR_11,ECOR_13,ECOR_19a,ECOR_20,ECOR_22x,ECOR_48x,ECOR_49x,ECOR_59x,ECOR_66x,ECOR_71x,P06_23,P06_24,P06_26,P06_28,P06_31,P06_33,P06_39,P06_40,P06_42,P06_46,P06_51,P06_53,P06_59,P06_63,P06_72,P07_05,P07_10,P07_11,P07_14,P07_18,P07_24,P07_39,P07_52,P10S2,P11S1,P13S1,P1S2,P2S2,P4S1,P6S2,P7S1
	CP009273_2005868_C_A	0.106	2.44e-05	0.00022	0.683	0.178	-2.22	0.279	0.0354	0.0135	-0.0275	0.378	MDS5	ECOR_04,ECOR_04a,P06_23,P06_31,P06_46,P06_51,P06_53,P06_59,P06_63,P07_14,P10S2,P11S1	ACUTE1,ACUTE2,ACUTE3,ACUTE4,ACUTE5,BW25113,ECOR_01,ECOR_01a,ECOR_02a,ECOR_07x,ECOR_08x,ECOR_09,ECOR_10,ECOR_11,ECOR_12,ECOR_13,ECOR_14,ECOR_19a,ECOR_20,ECOR_22x,ECOR_29,ECOR_32x,ECOR_36x,ECOR_38,ECOR_38a,ECOR_39,ECOR_46,ECOR_48x,ECOR_49x,ECOR_50,ECOR_53,ECOR_54,ECOR_56x,ECOR_59x,ECOR_62,ECOR_63,ECOR_65x,ECOR_66x,ECOR_71x,ECOR_72,P06_02,P06_04,P06_07,P06_12,P06_21,P06_24,P06_26,P06_27,P06_28,P06_3…
	CP009273_2322527_C_T	0.265	0.0341	0.000221	0.578	0.151	-2.3	0.859	-0.22	-0.225	-0.00598	0.252	MDS1	ACUTE1,ACUTE4,ECOR_32x,ECOR_50,ECOR_53,ECOR_54,ECOR_62,ECOR_63,P06_23,P06_31,P06_46,P06_47,P06_48,P06_51,P06_53,P06_59,P06_63,P06_75,P07_05,P07_07,P07_12,P07_14,P07_25,P07_30,P07_57,P10S2,P11S1,P3S3,P7S1,P9S3	ACUTE2,ACUTE3,ACUTE5,BW25113,ECOR_01,ECOR_01a,ECOR_02a,ECOR_04,ECOR_04a,ECOR_07x,ECOR_08x,ECOR_09,ECOR_10,ECOR_11,ECOR_12,ECOR_13,ECOR_14,ECOR_19a,ECOR_20,ECOR_22x,ECOR_29,ECOR_36x,ECOR_38,ECOR_38a,ECOR_39,ECOR_46,ECOR_48x,ECOR_49x,ECOR_56x,ECOR_59x,ECOR_65x,ECOR_66x,ECOR_71x,ECOR_72,P06_02,P06_04,P06_07,P06_12,P06_21,P06_24,P06_26,P06_27,P06_28,P06_32,P06_33,P06_36,P06_37,P06_39,P06_40,P06_41,P0…
	CP009273_2911177_T_C	0.265	0.0635	0.000221	0.615	0.161	-2.31	0.932	-0.23	-0.253	-0.0059	0.215	MDS5	ACUTE1,ACUTE2,ACUTE4,ACUTE5,ECOR_32x,ECOR_50,ECOR_53,ECOR_54,ECOR_59x,ECOR_62,ECOR_63,P06_23,P06_31,P06_46,P06_51,P06_53,P06_63,P06_75,P07_05,P07_07,P07_12,P07_14,P07_25,P07_30,P10S2,P11S1,P3S3,P4S1,P8S1,P9S3	ACUTE3,BW25113,ECOR_01,ECOR_01a,ECOR_02a,ECOR_04,ECOR_04a,ECOR_07x,ECOR_08x,ECOR_09,ECOR_10,ECOR_11,ECOR_12,ECOR_13,ECOR_14,ECOR_19a,ECOR_20,ECOR_22x,ECOR_29,ECOR_36x,ECOR_38,ECOR_38a,ECOR_39,ECOR_46,ECOR_48x,ECOR_49x,ECOR_56x,ECOR_65x,ECOR_66x,ECOR_71x,ECOR_72,P06_02,P06_04,P06_07,P06_12,P06_21,P06_24,P06_26,P06_27,P06_28,P06_32,P06_33,P06_36,P06_37,P06_39,P06_40,P06_41,P06_42,P06_47,P06_48,P06_…
	CP009273_1485163_A_G	0.283	3.05e-05	0.000225	-0.611	0.16	-1.98	-0.49	0.82	-0.283	-0.026	0.359	MDS1	ACUTE1,ACUTE2,ACUTE4,ACUTE5,ECOR_32x,ECOR_36x,ECOR_38a,ECOR_39,ECOR_46,ECOR_48x,ECOR_49x,ECOR_50,ECOR_53,ECOR_54,ECOR_59x,ECOR_62,P06_26,P06_28,P06_47,P06_48,P07_05,P07_10,P07_12,P07_25,P07_30,P07_57,P13S1,P3S3,P4S1,P7S1,P8S1,P9S3	ACUTE3,BW25113,ECOR_01,ECOR_01a,ECOR_02a,ECOR_04,ECOR_04a,ECOR_07x,ECOR_08x,ECOR_09,ECOR_10,ECOR_11,ECOR_12,ECOR_13,ECOR_14,ECOR_19a,ECOR_20,ECOR_22x,ECOR_29,ECOR_38,ECOR_56x,ECOR_63,ECOR_65x,ECOR_66x,ECOR_71x,ECOR_72,P06_02,P06_04,P06_07,P06_12,P06_21,P06_23,P06_24,P06_27,P06_31,P06_32,P06_33,P06_36,P06_37,P06_39,P06_40,P06_41,P06_42,P06_46,P06_50,P06_51,P06_52,P06_53,P06_59,P06_61,P06_63,P06_64…
	CP009273_1985933_G_A	0.726	0.00414	0.000225	0.376	0.0985	-2.42	0.448	0.265	-0.259	0.00839	0.621	MDS1	ACUTE1,ACUTE2,ACUTE3,ACUTE4,ACUTE5,ECOR_01,ECOR_01a,ECOR_04,ECOR_04a,ECOR_10,ECOR_13,ECOR_14,ECOR_19a,ECOR_20,ECOR_22x,ECOR_32x,ECOR_36x,ECOR_38,ECOR_38a,ECOR_39,ECOR_46,ECOR_50,ECOR_53,ECOR_54,ECOR_56x,ECOR_62,ECOR_63,ECOR_65x,P06_02,P06_04,P06_07,P06_23,P06_26,P06_27,P06_28,P06_31,P06_32,P06_33,P06_36,P06_39,P06_41,P06_46,P06_47,P06_48,P06_50,P06_51,P06_52,P06_53,P06_59,P06_61,P06_63,P06_64,P06…	BW25113,ECOR_02a,ECOR_07x,ECOR_08x,ECOR_09,ECOR_11,ECOR_12,ECOR_29,ECOR_48x,ECOR_49x,ECOR_59x,ECOR_66x,ECOR_71x,ECOR_72,P06_12,P06_21,P06_24,P06_37,P06_40,P06_42,P06_68,P07_11,P07_17,P07_20,P07_34,P07_35,P07_44,P07_50,P07_52,P1S2,P4S1
	CP009273_4023693_T_C	0.265	0.0107	0.000226	0.682	0.179	-2.33	0.379	-0.878	0.205	0.0199	0.918	NA	ACUTE3,ECOR_14,ECOR_36x,ECOR_38,ECOR_38a,ECOR_39,ECOR_46,ECOR_48x,ECOR_49x,P06_23,P06_24,P06_26,P06_27,P06_28,P06_31,P06_46,P06_51,P06_53,P06_59,P06_61,P06_63,P07_10,P07_12,P07_14,P07_25,P07_28,P07_30,P10S2,P11S1,P13S1	ACUTE1,ACUTE2,ACUTE4,ACUTE5,BW25113,ECOR_01,ECOR_01a,ECOR_02a,ECOR_04,ECOR_04a,ECOR_07x,ECOR_08x,ECOR_09,ECOR_10,ECOR_11,ECOR_12,ECOR_13,ECOR_19a,ECOR_20,ECOR_22x,ECOR_29,ECOR_32x,ECOR_50,ECOR_53,ECOR_54,ECOR_56x,ECOR_59x,ECOR_62,ECOR_63,ECOR_65x,ECOR_66x,ECOR_71x,ECOR_72,P06_02,P06_04,P06_07,P06_12,P06_21,P06_32,P06_33,P06_36,P06_37,P06_39,P06_40,P06_41,P06_42,P06_47,P06_48,P06_50,P06_52,P06_64,…
	CP009273_23977_CACATTGGAT_TACTCTCGAC	0.124	0.00124	0.000228	-0.656	0.172	-2.07	0.197	0.502	-0.523	0.0195	0.0162	MDS5	ACUTE3,ECOR_11,ECOR_36x,ECOR_38,ECOR_38a,ECOR_39,ECOR_46,ECOR_48x,ECOR_49x,P06_26,P06_28,P13S1,P2S2,P6S2	ACUTE1,ACUTE2,ACUTE4,ACUTE5,BW25113,ECOR_01,ECOR_01a,ECOR_02a,ECOR_04,ECOR_04a,ECOR_07x,ECOR_08x,ECOR_09,ECOR_10,ECOR_12,ECOR_13,ECOR_14,ECOR_19a,ECOR_20,ECOR_22x,ECOR_29,ECOR_32x,ECOR_50,ECOR_53,ECOR_54,ECOR_56x,ECOR_59x,ECOR_62,ECOR_63,ECOR_65x,ECOR_66x,ECOR_71x,ECOR_72,P06_02,P06_04,P06_07,P06_12,P06_21,P06_23,P06_24,P06_27,P06_31,P06_32,P06_33,P06_36,P06_37,P06_39,P06_40,P06_41,P06_42,P06_46,…
	CP009273_434410_C_T	0.133	0.00139	0.00023	0.623	0.163	-2.23	0.26	0.0653	0.0187	-0.0455	0.375	MDS5	ECOR_04,ECOR_04a,ECOR_14,P06_23,P06_26,P06_28,P06_31,P06_46,P06_51,P06_53,P06_63,P07_14,P07_18,P10S2,P11S1	ACUTE1,ACUTE2,ACUTE3,ACUTE4,ACUTE5,BW25113,ECOR_01,ECOR_01a,ECOR_02a,ECOR_07x,ECOR_08x,ECOR_09,ECOR_10,ECOR_11,ECOR_12,ECOR_13,ECOR_19a,ECOR_20,ECOR_22x,ECOR_29,ECOR_32x,ECOR_36x,ECOR_38,ECOR_38a,ECOR_39,ECOR_46,ECOR_48x,ECOR_49x,ECOR_50,ECOR_53,ECOR_54,ECOR_56x,ECOR_59x,ECOR_62,ECOR_63,ECOR_65x,ECOR_66x,ECOR_71x,ECOR_72,P06_02,P06_04,P06_07,P06_12,P06_21,P06_24,P06_27,P06_32,P06_33,P06_36,P06_37…
	CP009273_1101199_G_C	0.177	0.0208	0.000231	0.842	0.221	-2.3	0.457	-0.379	0.28	0.00448	1.07	MDS3	ACUTE3,ECOR_36x,ECOR_38,ECOR_38a,ECOR_39,ECOR_46,P06_23,P06_26,P06_28,P06_31,P06_46,P06_51,P06_53,P06_59,P06_63,P07_10,P07_14,P07_25,P10S2,P11S1	ACUTE1,ACUTE2,ACUTE4,ACUTE5,BW25113,ECOR_01,ECOR_01a,ECOR_02a,ECOR_04,ECOR_04a,ECOR_07x,ECOR_08x,ECOR_09,ECOR_10,ECOR_11,ECOR_12,ECOR_13,ECOR_14,ECOR_19a,ECOR_20,ECOR_22x,ECOR_29,ECOR_32x,ECOR_48x,ECOR_49x,ECOR_50,ECOR_53,ECOR_54,ECOR_56x,ECOR_59x,ECOR_62,ECOR_63,ECOR_65x,ECOR_66x,ECOR_71x,ECOR_72,P06_02,P06_04,P06_07,P06_12,P06_21,P06_24,P06_27,P06_32,P06_33,P06_36,P06_37,P06_39,P06_40,P06_41,P0…
	CP009273_1174222_T_C	0.177	0.0208	0.000231	0.842	0.221	-2.3	0.457	-0.379	0.28	0.00448	1.07	MDS3	ACUTE3,ECOR_36x,ECOR_38,ECOR_38a,ECOR_39,ECOR_46,P06_23,P06_26,P06_28,P06_31,P06_46,P06_51,P06_53,P06_59,P06_63,P07_10,P07_14,P07_25,P10S2,P11S1	ACUTE1,ACUTE2,ACUTE4,ACUTE5,BW25113,ECOR_01,ECOR_01a,ECOR_02a,ECOR_04,ECOR_04a,ECOR_07x,ECOR_08x,ECOR_09,ECOR_10,ECOR_11,ECOR_12,ECOR_13,ECOR_14,ECOR_19a,ECOR_20,ECOR_22x,ECOR_29,ECOR_32x,ECOR_48x,ECOR_49x,ECOR_50,ECOR_53,ECOR_54,ECOR_56x,ECOR_59x,ECOR_62,ECOR_63,ECOR_65x,ECOR_66x,ECOR_71x,ECOR_72,P06_02,P06_04,P06_07,P06_12,P06_21,P06_24,P06_27,P06_32,P06_33,P06_36,P06_37,P06_39,P06_40,P06_41,P0…
	CP009273_2421776_C_A	0.177	0.0208	0.000231	0.842	0.221	-2.3	0.457	-0.379	0.28	0.00448	1.07	MDS3	ACUTE3,ECOR_36x,ECOR_38,ECOR_38a,ECOR_39,ECOR_46,P06_23,P06_26,P06_28,P06_31,P06_46,P06_51,P06_53,P06_59,P06_63,P07_10,P07_14,P07_25,P10S2,P11S1	ACUTE1,ACUTE2,ACUTE4,ACUTE5,BW25113,ECOR_01,ECOR_01a,ECOR_02a,ECOR_04,ECOR_04a,ECOR_07x,ECOR_08x,ECOR_09,ECOR_10,ECOR_11,ECOR_12,ECOR_13,ECOR_14,ECOR_19a,ECOR_20,ECOR_22x,ECOR_29,ECOR_32x,ECOR_48x,ECOR_49x,ECOR_50,ECOR_53,ECOR_54,ECOR_56x,ECOR_59x,ECOR_62,ECOR_63,ECOR_65x,ECOR_66x,ECOR_71x,ECOR_72,P06_02,P06_04,P06_07,P06_12,P06_21,P06_24,P06_27,P06_32,P06_33,P06_36,P06_37,P06_39,P06_40,P06_41,P0…
	CP009273_3822832_TGGGTTAACG_GGGGCTGACC	0.133	0.002	0.000231	-0.641	0.168	-2.06	0.191	0.531	-0.548	-0.00943	0.0374	MDS5	ACUTE3,ECOR_22x,ECOR_36x,ECOR_38,ECOR_38a,ECOR_39,ECOR_46,ECOR_48x,ECOR_49x,P06_26,P06_28,P06_72,P07_10,P07_52,P13S1	ACUTE1,ACUTE2,ACUTE4,ACUTE5,BW25113,ECOR_01,ECOR_01a,ECOR_02a,ECOR_04,ECOR_04a,ECOR_07x,ECOR_08x,ECOR_09,ECOR_10,ECOR_11,ECOR_12,ECOR_13,ECOR_14,ECOR_19a,ECOR_20,ECOR_29,ECOR_32x,ECOR_50,ECOR_53,ECOR_54,ECOR_56x,ECOR_59x,ECOR_62,ECOR_63,ECOR_65x,ECOR_66x,ECOR_71x,ECOR_72,P06_02,P06_04,P06_07,P06_12,P06_21,P06_23,P06_24,P06_27,P06_31,P06_32,P06_33,P06_36,P06_37,P06_39,P06_40,P06_41,P06_42,P06_46,P…
	CP009273_2307870_T_C	0.248	0.00159	0.000232	-0.785	0.206	-1.95	-0.71	0.82	-0.146	-0.0252	0.878	MDS1	ACUTE1,ACUTE2,ACUTE3,ACUTE4,ACUTE5,ECOR_32x,ECOR_48x,ECOR_49x,ECOR_50,ECOR_53,ECOR_54,ECOR_59x,ECOR_62,ECOR_63,P06_47,P06_48,P06_75,P07_05,P07_07,P07_12,P07_30,P07_57,P13S1,P3S3,P4S1,P7S1,P8S1,P9S3	BW25113,ECOR_01,ECOR_01a,ECOR_02a,ECOR_04,ECOR_04a,ECOR_07x,ECOR_08x,ECOR_09,ECOR_10,ECOR_11,ECOR_12,ECOR_13,ECOR_14,ECOR_19a,ECOR_20,ECOR_22x,ECOR_29,ECOR_36x,ECOR_38,ECOR_38a,ECOR_39,ECOR_46,ECOR_56x,ECOR_65x,ECOR_66x,ECOR_71x,ECOR_72,P06_02,P06_04,P06_07,P06_12,P06_21,P06_23,P06_24,P06_26,P06_27,P06_28,P06_31,P06_32,P06_33,P06_36,P06_37,P06_39,P06_40,P06_41,P06_42,P06_46,P06_50,P06_51,P06_52,P…
	CP009273_4185512_G_A	0.248	0.00159	0.000232	-0.785	0.206	-1.95	-0.71	0.82	-0.146	-0.0252	0.878	MDS1	ACUTE1,ACUTE2,ACUTE3,ACUTE4,ACUTE5,ECOR_32x,ECOR_48x,ECOR_49x,ECOR_50,ECOR_53,ECOR_54,ECOR_59x,ECOR_62,ECOR_63,P06_47,P06_48,P06_75,P07_05,P07_07,P07_12,P07_30,P07_57,P13S1,P3S3,P4S1,P7S1,P8S1,P9S3	BW25113,ECOR_01,ECOR_01a,ECOR_02a,ECOR_04,ECOR_04a,ECOR_07x,ECOR_08x,ECOR_09,ECOR_10,ECOR_11,ECOR_12,ECOR_13,ECOR_14,ECOR_19a,ECOR_20,ECOR_22x,ECOR_29,ECOR_36x,ECOR_38,ECOR_38a,ECOR_39,ECOR_46,ECOR_56x,ECOR_65x,ECOR_66x,ECOR_71x,ECOR_72,P06_02,P06_04,P06_07,P06_12,P06_21,P06_23,P06_24,P06_26,P06_27,P06_28,P06_31,P06_32,P06_33,P06_36,P06_37,P06_39,P06_40,P06_41,P06_42,P06_46,P06_50,P06_51,P06_52,P…
	CP009273_1984630_T_C	0.416	0.00371	0.000233	0.476	0.125	-2.35	0.734	-0.0915	-0.171	-0.0709	0.242	MDS1	ACUTE1,ACUTE2,ACUTE3,ACUTE4,ACUTE5,ECOR_01,ECOR_01a,ECOR_04,ECOR_04a,ECOR_13,ECOR_19a,ECOR_32x,ECOR_50,ECOR_53,ECOR_54,ECOR_56x,ECOR_62,ECOR_63,P06_23,P06_26,P06_27,P06_28,P06_31,P06_39,P06_46,P06_47,P06_48,P06_51,P06_53,P06_59,P06_61,P06_63,P06_75,P07_07,P07_10,P07_12,P07_14,P07_25,P07_30,P07_57,P10S2,P11S1,P13S1,P3S3,P7S1,P8S1,P9S3	BW25113,ECOR_02a,ECOR_07x,ECOR_08x,ECOR_09,ECOR_10,ECOR_11,ECOR_12,ECOR_14,ECOR_20,ECOR_22x,ECOR_29,ECOR_36x,ECOR_38,ECOR_38a,ECOR_39,ECOR_46,ECOR_48x,ECOR_49x,ECOR_59x,ECOR_65x,ECOR_66x,ECOR_71x,ECOR_72,P06_02,P06_04,P06_07,P06_12,P06_21,P06_24,P06_32,P06_33,P06_36,P06_37,P06_40,P06_41,P06_42,P06_50,P06_52,P06_64,P06_68,P06_72,P06_79,P07_05,P07_11,P07_17,P07_18,P07_20,P07_23,P07_24,P07_28,P07_34…
	CP009273_4402871_A_G	0.434	0.28	0.000234	0.43	0.113	-2.33	0.722	-0.0741	-0.321	-0.0267	0.686	MDS1	ACUTE1,ACUTE2,ACUTE4,ACUTE5,ECOR_04,ECOR_04a,ECOR_14,ECOR_22x,ECOR_32x,ECOR_36x,ECOR_38,ECOR_38a,ECOR_39,ECOR_46,ECOR_50,ECOR_53,ECOR_54,ECOR_62,ECOR_63,ECOR_72,P06_02,P06_04,P06_12,P06_23,P06_27,P06_31,P06_47,P06_48,P06_51,P06_53,P06_63,P06_75,P06_79,P07_05,P07_07,P07_12,P07_14,P07_25,P07_30,P07_39,P07_52,P07_57,P10S2,P11S1,P3S3,P4S1,P7S1,P8S1,P9S3	ACUTE3,BW25113,ECOR_01,ECOR_01a,ECOR_02a,ECOR_07x,ECOR_08x,ECOR_09,ECOR_10,ECOR_11,ECOR_12,ECOR_13,ECOR_19a,ECOR_20,ECOR_29,ECOR_48x,ECOR_49x,ECOR_56x,ECOR_59x,ECOR_65x,ECOR_66x,ECOR_71x,P06_07,P06_21,P06_24,P06_26,P06_28,P06_32,P06_33,P06_36,P06_37,P06_39,P06_40,P06_41,P06_42,P06_46,P06_50,P06_52,P06_59,P06_61,P06_64,P06_68,P06_72,P07_10,P07_11,P07_17,P07_18,P07_20,P07_23,P07_24,P07_28,P07_34,P0…
	CP009273_243789_C_T	0.133	1.47e-05	0.000235	0.586	0.154	-2.23	0.37	-0.489	-0.119	-0.00649	0.367	NA	ECOR_63,P06_23,P06_24,P06_31,P06_46,P06_51,P06_53,P06_63,P06_75,P07_12,P07_14,P07_30,P10S2,P11S1,P3S3	ACUTE1,ACUTE2,ACUTE3,ACUTE4,ACUTE5,BW25113,ECOR_01,ECOR_01a,ECOR_02a,ECOR_04,ECOR_04a,ECOR_07x,ECOR_08x,ECOR_09,ECOR_10,ECOR_11,ECOR_12,ECOR_13,ECOR_14,ECOR_19a,ECOR_20,ECOR_22x,ECOR_29,ECOR_32x,ECOR_36x,ECOR_38,ECOR_38a,ECOR_39,ECOR_46,ECOR_48x,ECOR_49x,ECOR_50,ECOR_53,ECOR_54,ECOR_56x,ECOR_59x,ECOR_62,ECOR_65x,ECOR_66x,ECOR_71x,ECOR_72,P06_02,P06_04,P06_07,P06_12,P06_21,P06_26,P06_27,P06_28,P06…
	CP009273_743157_T_A	0.115	8.22e-07	0.000235	0.811	0.213	-2.24	0.37	-0.112	0.158	0.000575	0.317	MDS5	ACUTE3,ECOR_63,P06_23,P06_26,P06_28,P06_31,P06_46,P06_51,P06_53,P06_63,P07_14,P10S2,P11S1	ACUTE1,ACUTE2,ACUTE4,ACUTE5,BW25113,ECOR_01,ECOR_01a,ECOR_02a,ECOR_04,ECOR_04a,ECOR_07x,ECOR_08x,ECOR_09,ECOR_10,ECOR_11,ECOR_12,ECOR_13,ECOR_14,ECOR_19a,ECOR_20,ECOR_22x,ECOR_29,ECOR_32x,ECOR_36x,ECOR_38,ECOR_38a,ECOR_39,ECOR_46,ECOR_48x,ECOR_49x,ECOR_50,ECOR_53,ECOR_54,ECOR_56x,ECOR_59x,ECOR_62,ECOR_65x,ECOR_66x,ECOR_71x,ECOR_72,P06_02,P06_04,P06_07,P06_12,P06_21,P06_24,P06_27,P06_32,P06_33,P06…
	CP009273_1151476_A_G	0.354	0.915	0.000236	0.776	0.204	-2.42	1.33	-0.642	-0.23	-0.000813	0.789	NA	ACUTE1,ACUTE2,ACUTE4,ACUTE5,ECOR_32x,ECOR_36x,ECOR_38,ECOR_38a,ECOR_39,ECOR_46,ECOR_50,ECOR_53,ECOR_54,ECOR_59x,ECOR_62,ECOR_63,P06_23,P06_31,P06_46,P06_47,P06_48,P06_51,P06_53,P06_59,P06_63,P06_75,P07_05,P07_07,P07_12,P07_14,P07_25,P07_30,P07_57,P10S2,P11S1,P3S3,P4S1,P7S1,P8S1,P9S3	ACUTE3,BW25113,ECOR_01,ECOR_01a,ECOR_02a,ECOR_04,ECOR_04a,ECOR_07x,ECOR_08x,ECOR_09,ECOR_10,ECOR_11,ECOR_12,ECOR_13,ECOR_14,ECOR_19a,ECOR_20,ECOR_22x,ECOR_29,ECOR_48x,ECOR_49x,ECOR_56x,ECOR_65x,ECOR_66x,ECOR_71x,ECOR_72,P06_02,P06_04,P06_07,P06_12,P06_21,P06_24,P06_26,P06_27,P06_28,P06_32,P06_33,P06_36,P06_37,P06_39,P06_40,P06_41,P06_42,P06_50,P06_52,P06_61,P06_64,P06_68,P06_72,P06_79,P07_10,P07_…
	CP009273_2956522_A_G	0.354	0.915	0.000236	0.776	0.204	-2.42	1.33	-0.642	-0.23	-0.000813	0.789	NA	ACUTE1,ACUTE2,ACUTE4,ACUTE5,ECOR_32x,ECOR_36x,ECOR_38,ECOR_38a,ECOR_39,ECOR_46,ECOR_50,ECOR_53,ECOR_54,ECOR_59x,ECOR_62,ECOR_63,P06_23,P06_31,P06_46,P06_47,P06_48,P06_51,P06_53,P06_59,P06_63,P06_75,P07_05,P07_07,P07_12,P07_14,P07_25,P07_30,P07_57,P10S2,P11S1,P3S3,P4S1,P7S1,P8S1,P9S3	ACUTE3,BW25113,ECOR_01,ECOR_01a,ECOR_02a,ECOR_04,ECOR_04a,ECOR_07x,ECOR_08x,ECOR_09,ECOR_10,ECOR_11,ECOR_12,ECOR_13,ECOR_14,ECOR_19a,ECOR_20,ECOR_22x,ECOR_29,ECOR_48x,ECOR_49x,ECOR_56x,ECOR_65x,ECOR_66x,ECOR_71x,ECOR_72,P06_02,P06_04,P06_07,P06_12,P06_21,P06_24,P06_26,P06_27,P06_28,P06_32,P06_33,P06_36,P06_37,P06_39,P06_40,P06_41,P06_42,P06_50,P06_52,P06_61,P06_64,P06_68,P06_72,P06_79,P07_10,P07_…
	CP009273_4034635_TGGC_CGGT	0.354	0.915	0.000236	0.776	0.204	-2.42	1.33	-0.642	-0.23	-0.000813	0.789	NA	ACUTE1,ACUTE2,ACUTE4,ACUTE5,ECOR_32x,ECOR_36x,ECOR_38,ECOR_38a,ECOR_39,ECOR_46,ECOR_50,ECOR_53,ECOR_54,ECOR_59x,ECOR_62,ECOR_63,P06_23,P06_31,P06_46,P06_47,P06_48,P06_51,P06_53,P06_59,P06_63,P06_75,P07_05,P07_07,P07_12,P07_14,P07_25,P07_30,P07_57,P10S2,P11S1,P3S3,P4S1,P7S1,P8S1,P9S3	ACUTE3,BW25113,ECOR_01,ECOR_01a,ECOR_02a,ECOR_04,ECOR_04a,ECOR_07x,ECOR_08x,ECOR_09,ECOR_10,ECOR_11,ECOR_12,ECOR_13,ECOR_14,ECOR_19a,ECOR_20,ECOR_22x,ECOR_29,ECOR_48x,ECOR_49x,ECOR_56x,ECOR_65x,ECOR_66x,ECOR_71x,ECOR_72,P06_02,P06_04,P06_07,P06_12,P06_21,P06_24,P06_26,P06_27,P06_28,P06_32,P06_33,P06_36,P06_37,P06_39,P06_40,P06_41,P06_42,P06_50,P06_52,P06_61,P06_64,P06_68,P06_72,P06_79,P07_10,P07_…
	CP009273_4188828_G_A	0.354	0.915	0.000236	0.776	0.204	-2.42	1.33	-0.642	-0.23	-0.000813	0.789	NA	ACUTE1,ACUTE2,ACUTE4,ACUTE5,ECOR_32x,ECOR_36x,ECOR_38,ECOR_38a,ECOR_39,ECOR_46,ECOR_50,ECOR_53,ECOR_54,ECOR_59x,ECOR_62,ECOR_63,P06_23,P06_31,P06_46,P06_47,P06_48,P06_51,P06_53,P06_59,P06_63,P06_75,P07_05,P07_07,P07_12,P07_14,P07_25,P07_30,P07_57,P10S2,P11S1,P3S3,P4S1,P7S1,P8S1,P9S3	ACUTE3,BW25113,ECOR_01,ECOR_01a,ECOR_02a,ECOR_04,ECOR_04a,ECOR_07x,ECOR_08x,ECOR_09,ECOR_10,ECOR_11,ECOR_12,ECOR_13,ECOR_14,ECOR_19a,ECOR_20,ECOR_22x,ECOR_29,ECOR_48x,ECOR_49x,ECOR_56x,ECOR_65x,ECOR_66x,ECOR_71x,ECOR_72,P06_02,P06_04,P06_07,P06_12,P06_21,P06_24,P06_26,P06_27,P06_28,P06_32,P06_33,P06_36,P06_37,P06_39,P06_40,P06_41,P06_42,P06_50,P06_52,P06_61,P06_64,P06_68,P06_72,P06_79,P07_10,P07_…
	CP009273_4189578_T_C	0.354	0.915	0.000236	0.776	0.204	-2.42	1.33	-0.642	-0.23	-0.000813	0.789	NA	ACUTE1,ACUTE2,ACUTE4,ACUTE5,ECOR_32x,ECOR_36x,ECOR_38,ECOR_38a,ECOR_39,ECOR_46,ECOR_50,ECOR_53,ECOR_54,ECOR_59x,ECOR_62,ECOR_63,P06_23,P06_31,P06_46,P06_47,P06_48,P06_51,P06_53,P06_59,P06_63,P06_75,P07_05,P07_07,P07_12,P07_14,P07_25,P07_30,P07_57,P10S2,P11S1,P3S3,P4S1,P7S1,P8S1,P9S3	ACUTE3,BW25113,ECOR_01,ECOR_01a,ECOR_02a,ECOR_04,ECOR_04a,ECOR_07x,ECOR_08x,ECOR_09,ECOR_10,ECOR_11,ECOR_12,ECOR_13,ECOR_14,ECOR_19a,ECOR_20,ECOR_22x,ECOR_29,ECOR_48x,ECOR_49x,ECOR_56x,ECOR_65x,ECOR_66x,ECOR_71x,ECOR_72,P06_02,P06_04,P06_07,P06_12,P06_21,P06_24,P06_26,P06_27,P06_28,P06_32,P06_33,P06_36,P06_37,P06_39,P06_40,P06_41,P06_42,P06_50,P06_52,P06_61,P06_64,P06_68,P06_72,P06_79,P07_10,P07_…
	CP009273_209072_AGGACTGGGC_GGGGCTAGGT	0.319	0.103	0.000237	0.622	0.163	-2.35	1	-0.251	-0.272	0.0222	0.185	MDS5	ACUTE1,ACUTE2,ACUTE4,ACUTE5,ECOR_32x,ECOR_50,ECOR_53,ECOR_54,ECOR_59x,ECOR_62,ECOR_63,P06_07,P06_23,P06_31,P06_32,P06_46,P06_47,P06_48,P06_51,P06_53,P06_59,P06_63,P06_75,P07_05,P07_07,P07_12,P07_14,P07_25,P07_30,P07_57,P10S2,P11S1,P3S3,P4S1,P8S1,P9S3	ACUTE3,BW25113,ECOR_01,ECOR_01a,ECOR_02a,ECOR_04,ECOR_04a,ECOR_07x,ECOR_08x,ECOR_09,ECOR_10,ECOR_11,ECOR_12,ECOR_13,ECOR_14,ECOR_19a,ECOR_20,ECOR_22x,ECOR_29,ECOR_36x,ECOR_38,ECOR_38a,ECOR_39,ECOR_46,ECOR_48x,ECOR_49x,ECOR_56x,ECOR_65x,ECOR_66x,ECOR_71x,ECOR_72,P06_02,P06_04,P06_12,P06_21,P06_24,P06_26,P06_27,P06_28,P06_33,P06_36,P06_37,P06_39,P06_40,P06_41,P06_42,P06_50,P06_52,P06_61,P06_64,P06_…
	CP009273_1236556_GGGG_CGGT	0.354	0.0649	0.000237	0.822	0.216	-2.44	1.23	-1.32	-0.127	0.00479	0.00355	MDS2	ACUTE1,ACUTE2,ACUTE3,ACUTE4,ACUTE5,ECOR_32x,ECOR_50,ECOR_53,ECOR_54,ECOR_59x,ECOR_62,ECOR_63,P06_23,P06_24,P06_26,P06_27,P06_28,P06_31,P06_46,P06_47,P06_48,P06_51,P06_53,P06_59,P06_63,P06_75,P07_05,P07_07,P07_10,P07_12,P07_14,P07_25,P07_30,P10S2,P11S1,P3S3,P4S1,P7S1,P8S1,P9S3	BW25113,ECOR_01,ECOR_01a,ECOR_02a,ECOR_04,ECOR_04a,ECOR_07x,ECOR_08x,ECOR_09,ECOR_10,ECOR_11,ECOR_12,ECOR_13,ECOR_14,ECOR_19a,ECOR_20,ECOR_22x,ECOR_29,ECOR_36x,ECOR_38,ECOR_38a,ECOR_39,ECOR_46,ECOR_48x,ECOR_49x,ECOR_56x,ECOR_65x,ECOR_66x,ECOR_71x,ECOR_72,P06_02,P06_04,P06_07,P06_12,P06_21,P06_32,P06_33,P06_36,P06_37,P06_39,P06_40,P06_41,P06_42,P06_50,P06_52,P06_61,P06_64,P06_68,P06_72,P06_79,P07_…
	CP009273_1655103_AGCG_GGCA	0.106	0.0199	0.000239	-0.568	0.149	-2.09	0.0656	0.475	-0.454	-0.025	0.654	MDS3	ACUTE3,ECOR_48x,ECOR_49x,ECOR_53,ECOR_59x,P06_26,P06_28,P07_10,P13S1,P3S3,P4S1,P7S1	ACUTE1,ACUTE2,ACUTE4,ACUTE5,BW25113,ECOR_01,ECOR_01a,ECOR_02a,ECOR_04,ECOR_04a,ECOR_07x,ECOR_08x,ECOR_09,ECOR_10,ECOR_11,ECOR_12,ECOR_13,ECOR_14,ECOR_19a,ECOR_20,ECOR_22x,ECOR_29,ECOR_32x,ECOR_36x,ECOR_38,ECOR_38a,ECOR_39,ECOR_46,ECOR_50,ECOR_54,ECOR_56x,ECOR_62,ECOR_63,ECOR_65x,ECOR_66x,ECOR_71x,ECOR_72,P06_02,P06_04,P06_07,P06_12,P06_21,P06_23,P06_24,P06_27,P06_31,P06_32,P06_33,P06_36,P06_37,P0…
	CP009273_2370776_C_T	0.265	0.112	0.000239	0.633	0.166	-2.32	0.973	-0.243	-0.293	-0.00669	0.216	MDS5	ACUTE1,ACUTE2,ACUTE4,ACUTE5,ECOR_32x,ECOR_50,ECOR_53,ECOR_54,ECOR_62,ECOR_63,P06_23,P06_31,P06_46,P06_47,P06_48,P06_51,P06_53,P06_75,P07_05,P07_07,P07_12,P07_14,P07_25,P07_30,P07_57,P10S2,P11S1,P3S3,P8S1,P9S3	ACUTE3,BW25113,ECOR_01,ECOR_01a,ECOR_02a,ECOR_04,ECOR_04a,ECOR_07x,ECOR_08x,ECOR_09,ECOR_10,ECOR_11,ECOR_12,ECOR_13,ECOR_14,ECOR_19a,ECOR_20,ECOR_22x,ECOR_29,ECOR_36x,ECOR_38,ECOR_38a,ECOR_39,ECOR_46,ECOR_48x,ECOR_49x,ECOR_56x,ECOR_59x,ECOR_65x,ECOR_66x,ECOR_71x,ECOR_72,P06_02,P06_04,P06_07,P06_12,P06_21,P06_24,P06_26,P06_27,P06_28,P06_32,P06_33,P06_36,P06_37,P06_39,P06_40,P06_41,P06_42,P06_50,P0…
	CP009273_3973124_T_C	0.327	7.39e-05	0.000239	-0.743	0.195	-1.91	-0.653	1.56	-0.135	0.000977	0.222	MDS1	ACUTE1,ACUTE2,ACUTE4,ACUTE5,ECOR_32x,ECOR_36x,ECOR_38,ECOR_38a,ECOR_39,ECOR_46,ECOR_48x,ECOR_49x,ECOR_50,ECOR_53,ECOR_54,ECOR_59x,ECOR_62,ECOR_63,P06_24,P06_47,P06_48,P06_75,P07_05,P07_07,P07_10,P07_12,P07_25,P07_30,P07_57,P13S1,P2S2,P3S3,P4S1,P6S2,P7S1,P8S1,P9S3	ACUTE3,BW25113,ECOR_01,ECOR_01a,ECOR_02a,ECOR_04,ECOR_04a,ECOR_07x,ECOR_08x,ECOR_09,ECOR_10,ECOR_11,ECOR_12,ECOR_13,ECOR_14,ECOR_19a,ECOR_20,ECOR_22x,ECOR_29,ECOR_56x,ECOR_65x,ECOR_66x,ECOR_71x,ECOR_72,P06_02,P06_04,P06_07,P06_12,P06_21,P06_23,P06_26,P06_27,P06_28,P06_31,P06_32,P06_33,P06_36,P06_37,P06_39,P06_40,P06_41,P06_42,P06_46,P06_50,P06_51,P06_52,P06_53,P06_59,P06_61,P06_63,P06_64,P06_68,P…
	CP009273_2516196_GATAGTT_AATGGTA	0.257	0.00245	0.00024	-0.682	0.179	-1.97	-0.572	0.773	-0.24	-0.0264	0.857	MDS1	ACUTE1,ACUTE2,ACUTE3,ACUTE4,ACUTE5,ECOR_32x,ECOR_48x,ECOR_49x,ECOR_50,ECOR_53,ECOR_54,ECOR_59x,ECOR_62,P06_26,P06_28,P06_47,P06_48,P06_75,P07_07,P07_12,P07_25,P07_30,P07_57,P13S1,P3S3,P4S1,P7S1,P8S1,P9S3	BW25113,ECOR_01,ECOR_01a,ECOR_02a,ECOR_04,ECOR_04a,ECOR_07x,ECOR_08x,ECOR_09,ECOR_10,ECOR_11,ECOR_12,ECOR_13,ECOR_14,ECOR_19a,ECOR_20,ECOR_22x,ECOR_29,ECOR_36x,ECOR_38,ECOR_38a,ECOR_39,ECOR_46,ECOR_56x,ECOR_63,ECOR_65x,ECOR_66x,ECOR_71x,ECOR_72,P06_02,P06_04,P06_07,P06_12,P06_21,P06_23,P06_24,P06_27,P06_31,P06_32,P06_33,P06_36,P06_37,P06_39,P06_40,P06_41,P06_42,P06_46,P06_50,P06_51,P06_52,P06_53,…
	CP009273_3612292_T_C	0.336	0.591	0.00024	0.656	0.172	-2.37	1.1	-0.464	-0.211	-0.00323	0.768	MDS5	ACUTE1,ACUTE2,ACUTE3,ACUTE4,ACUTE5,ECOR_32x,ECOR_36x,ECOR_38,ECOR_38a,ECOR_39,ECOR_46,ECOR_50,ECOR_53,ECOR_54,ECOR_59x,ECOR_62,ECOR_63,P06_23,P06_31,P06_46,P06_47,P06_48,P06_51,P06_53,P06_63,P06_75,P07_05,P07_07,P07_12,P07_14,P07_25,P07_30,P10S2,P11S1,P3S3,P4S1,P8S1,P9S3	BW25113,ECOR_01,ECOR_01a,ECOR_02a,ECOR_04,ECOR_04a,ECOR_07x,ECOR_08x,ECOR_09,ECOR_10,ECOR_11,ECOR_12,ECOR_13,ECOR_14,ECOR_19a,ECOR_20,ECOR_22x,ECOR_29,ECOR_48x,ECOR_49x,ECOR_56x,ECOR_65x,ECOR_66x,ECOR_71x,ECOR_72,P06_02,P06_04,P06_07,P06_12,P06_21,P06_24,P06_26,P06_27,P06_28,P06_32,P06_33,P06_36,P06_37,P06_39,P06_40,P06_41,P06_42,P06_50,P06_52,P06_59,P06_61,P06_64,P06_68,P06_72,P06_79,P07_10,P07_…
	CP009273_4034937_A_T	0.619	0.344	0.00024	0.541	0.142	-2.48	0.564	0.368	-0.365	0.335	0.706	NA	ACUTE1,ACUTE2,ACUTE4,ACUTE5,ECOR_29,ECOR_32x,ECOR_36x,ECOR_38,ECOR_38a,ECOR_39,ECOR_46,ECOR_50,ECOR_53,ECOR_54,ECOR_56x,ECOR_59x,ECOR_62,ECOR_63,ECOR_65x,ECOR_66x,P06_02,P06_04,P06_07,P06_12,P06_21,P06_23,P06_31,P06_32,P06_33,P06_36,P06_37,P06_41,P06_46,P06_47,P06_48,P06_50,P06_51,P06_52,P06_53,P06_59,P06_61,P06_63,P06_64,P06_68,P06_75,P07_05,P07_07,P07_12,P07_14,P07_17,P07_20,P07_23,P07_25,P07_2…	ACUTE3,BW25113,ECOR_01,ECOR_01a,ECOR_02a,ECOR_04,ECOR_04a,ECOR_07x,ECOR_08x,ECOR_09,ECOR_10,ECOR_11,ECOR_12,ECOR_13,ECOR_14,ECOR_19a,ECOR_20,ECOR_22x,ECOR_48x,ECOR_49x,ECOR_71x,ECOR_72,P06_24,P06_26,P06_27,P06_28,P06_39,P06_40,P06_42,P06_72,P06_79,P07_10,P07_11,P07_18,P07_24,P07_39,P07_52,P13S1,P1S2,P2S2,P3S3,P6S2,P7S1
	CP009273_1989008_ACC_CCG	0.381	0.202	0.000242	0.63	0.166	-2.39	1.05	-0.494	-0.113	0.0106	0.625	MDS1	ACUTE1,ACUTE2,ACUTE3,ACUTE4,ACUTE5,ECOR_32x,ECOR_36x,ECOR_38a,ECOR_39,ECOR_46,ECOR_50,ECOR_53,ECOR_54,ECOR_62,ECOR_63,P06_23,P06_26,P06_27,P06_28,P06_31,P06_46,P06_47,P06_48,P06_51,P06_53,P06_59,P06_61,P06_63,P06_75,P07_05,P07_07,P07_10,P07_12,P07_14,P07_25,P07_30,P07_57,P10S2,P11S1,P3S3,P7S1,P8S1,P9S3	BW25113,ECOR_01,ECOR_01a,ECOR_02a,ECOR_04,ECOR_04a,ECOR_07x,ECOR_08x,ECOR_09,ECOR_10,ECOR_11,ECOR_12,ECOR_13,ECOR_14,ECOR_19a,ECOR_20,ECOR_22x,ECOR_29,ECOR_38,ECOR_48x,ECOR_49x,ECOR_56x,ECOR_59x,ECOR_65x,ECOR_66x,ECOR_71x,ECOR_72,P06_02,P06_04,P06_07,P06_12,P06_21,P06_24,P06_32,P06_33,P06_36,P06_37,P06_39,P06_40,P06_41,P06_42,P06_50,P06_52,P06_64,P06_68,P06_72,P06_79,P07_11,P07_17,P07_18,P07_20,P…
	CP009273_2294274_C_T	0.31	0.229	0.000242	0.55	0.145	-2.32	0.852	-0.326	-0.172	-0.00525	0.782	MDS1	ACUTE1,ACUTE4,ECOR_32x,ECOR_36x,ECOR_38,ECOR_38a,ECOR_39,ECOR_46,ECOR_50,ECOR_53,ECOR_54,ECOR_62,ECOR_63,P06_23,P06_26,P06_28,P06_31,P06_46,P06_47,P06_48,P06_51,P06_53,P06_59,P06_75,P07_05,P07_07,P07_12,P07_14,P07_25,P07_30,P07_57,P10S2,P11S1,P3S3,P9S3	ACUTE2,ACUTE3,ACUTE5,BW25113,ECOR_01,ECOR_01a,ECOR_02a,ECOR_04,ECOR_04a,ECOR_07x,ECOR_08x,ECOR_09,ECOR_10,ECOR_11,ECOR_12,ECOR_13,ECOR_14,ECOR_19a,ECOR_20,ECOR_22x,ECOR_29,ECOR_48x,ECOR_49x,ECOR_56x,ECOR_59x,ECOR_65x,ECOR_66x,ECOR_71x,ECOR_72,P06_02,P06_04,P06_07,P06_12,P06_21,P06_24,P06_27,P06_32,P06_33,P06_36,P06_37,P06_39,P06_40,P06_41,P06_42,P06_50,P06_52,P06_61,P06_63,P06_64,P06_68,P06_72,P0…
	CP009273_791647_A_G	0.283	1.46e-05	0.000243	-0.736	0.194	-1.94	-0.674	0.929	-0.206	-0.0256	0.183	NA	ACUTE1,ACUTE2,ACUTE4,ACUTE5,ECOR_32x,ECOR_36x,ECOR_38,ECOR_38a,ECOR_39,ECOR_46,ECOR_48x,ECOR_49x,ECOR_50,ECOR_53,ECOR_54,ECOR_59x,ECOR_62,P06_47,P06_48,P06_63,P06_75,P07_05,P07_07,P07_12,P07_30,P07_57,P13S1,P3S3,P4S1,P7S1,P8S1,P9S3	ACUTE3,BW25113,ECOR_01,ECOR_01a,ECOR_02a,ECOR_04,ECOR_04a,ECOR_07x,ECOR_08x,ECOR_09,ECOR_10,ECOR_11,ECOR_12,ECOR_13,ECOR_14,ECOR_19a,ECOR_20,ECOR_22x,ECOR_29,ECOR_56x,ECOR_63,ECOR_65x,ECOR_66x,ECOR_71x,ECOR_72,P06_02,P06_04,P06_07,P06_12,P06_21,P06_23,P06_24,P06_26,P06_27,P06_28,P06_31,P06_32,P06_33,P06_36,P06_37,P06_39,P06_40,P06_41,P06_42,P06_46,P06_50,P06_51,P06_52,P06_53,P06_59,P06_61,P06_64,…
	CP009273_601820_G_A	0.283	0.523	0.000245	0.762	0.201	-2.36	1.21	-0.33	-0.413	-0.0193	0.142	NA	ACUTE1,ACUTE2,ACUTE4,ACUTE5,ECOR_14,ECOR_32x,ECOR_50,ECOR_53,ECOR_54,ECOR_59x,ECOR_62,ECOR_63,P06_23,P06_31,P06_46,P06_47,P06_48,P06_75,P07_05,P07_07,P07_12,P07_14,P07_25,P07_30,P07_57,P10S2,P11S1,P3S3,P4S1,P7S1,P8S1,P9S3	ACUTE3,BW25113,ECOR_01,ECOR_01a,ECOR_02a,ECOR_04,ECOR_04a,ECOR_07x,ECOR_08x,ECOR_09,ECOR_10,ECOR_11,ECOR_12,ECOR_13,ECOR_19a,ECOR_20,ECOR_22x,ECOR_29,ECOR_36x,ECOR_38,ECOR_38a,ECOR_39,ECOR_46,ECOR_48x,ECOR_49x,ECOR_56x,ECOR_65x,ECOR_66x,ECOR_71x,ECOR_72,P06_02,P06_04,P06_07,P06_12,P06_21,P06_24,P06_26,P06_27,P06_28,P06_32,P06_33,P06_36,P06_37,P06_39,P06_40,P06_41,P06_42,P06_50,P06_51,P06_52,P06_5…
	CP009273_704170_C_T	0.363	0.813	0.000245	0.774	0.204	-2.43	1.25	-1.29	-0.265	0.000219	0.766	NA	ACUTE1,ACUTE2,ACUTE4,ACUTE5,ECOR_32x,ECOR_36x,ECOR_38,ECOR_38a,ECOR_39,ECOR_46,ECOR_50,ECOR_53,ECOR_54,ECOR_59x,ECOR_62,ECOR_63,P06_23,P06_24,P06_31,P06_46,P06_47,P06_48,P06_51,P06_53,P06_59,P06_63,P06_75,P07_05,P07_07,P07_12,P07_14,P07_25,P07_30,P07_57,P10S2,P11S1,P3S3,P4S1,P7S1,P8S1,P9S3	ACUTE3,BW25113,ECOR_01,ECOR_01a,ECOR_02a,ECOR_04,ECOR_04a,ECOR_07x,ECOR_08x,ECOR_09,ECOR_10,ECOR_11,ECOR_12,ECOR_13,ECOR_14,ECOR_19a,ECOR_20,ECOR_22x,ECOR_29,ECOR_48x,ECOR_49x,ECOR_56x,ECOR_65x,ECOR_66x,ECOR_71x,ECOR_72,P06_02,P06_04,P06_07,P06_12,P06_21,P06_26,P06_27,P06_28,P06_32,P06_33,P06_36,P06_37,P06_39,P06_40,P06_41,P06_42,P06_50,P06_52,P06_61,P06_64,P06_68,P06_72,P06_79,P07_10,P07_11,P07_…
	CP009273_1375740_C_G	0.628	0.00316	0.000245	-0.631	0.166	-1.75	-0.0705	0.0323	-0.139	-0.447	0.32	MDS5	ACUTE1,ACUTE2,ACUTE3,ACUTE4,ACUTE5,ECOR_29,ECOR_32x,ECOR_36x,ECOR_38,ECOR_38a,ECOR_39,ECOR_46,ECOR_48x,ECOR_49x,ECOR_50,ECOR_53,ECOR_54,ECOR_56x,ECOR_59x,ECOR_62,ECOR_63,ECOR_65x,ECOR_66x,ECOR_71x,ECOR_72,P06_02,P06_04,P06_07,P06_12,P06_21,P06_26,P06_28,P06_32,P06_33,P06_36,P06_37,P06_41,P06_47,P06_48,P06_50,P06_52,P06_61,P06_64,P06_68,P06_72,P06_75,P06_79,P07_05,P07_07,P07_10,P07_17,P07_20,P07_2…	BW25113,ECOR_01,ECOR_01a,ECOR_02a,ECOR_04,ECOR_04a,ECOR_07x,ECOR_08x,ECOR_09,ECOR_10,ECOR_11,ECOR_12,ECOR_13,ECOR_14,ECOR_19a,ECOR_20,ECOR_22x,P06_23,P06_24,P06_27,P06_31,P06_39,P06_40,P06_42,P06_46,P06_51,P06_53,P06_59,P06_63,P07_11,P07_12,P07_14,P07_18,P07_24,P07_30,P07_39,P07_52,P10S2,P11S1,P1S2,P2S2,P6S2
	CP009273_2497203_CTTC_TTTT	0.23	0.000935	0.000245	-0.801	0.211	-1.96	-0.694	0.772	-0.113	-0.0238	0.881	MDS1	ACUTE1,ACUTE2,ACUTE4,ACUTE5,ECOR_32x,ECOR_48x,ECOR_49x,ECOR_50,ECOR_53,ECOR_54,ECOR_59x,ECOR_62,P06_47,P06_48,P06_75,P07_07,P07_12,P07_25,P07_30,P07_57,P13S1,P3S3,P4S1,P7S1,P8S1,P9S3	ACUTE3,BW25113,ECOR_01,ECOR_01a,ECOR_02a,ECOR_04,ECOR_04a,ECOR_07x,ECOR_08x,ECOR_09,ECOR_10,ECOR_11,ECOR_12,ECOR_13,ECOR_14,ECOR_19a,ECOR_20,ECOR_22x,ECOR_29,ECOR_36x,ECOR_38,ECOR_38a,ECOR_39,ECOR_46,ECOR_56x,ECOR_63,ECOR_65x,ECOR_66x,ECOR_71x,ECOR_72,P06_02,P06_04,P06_07,P06_12,P06_21,P06_23,P06_24,P06_26,P06_27,P06_28,P06_31,P06_32,P06_33,P06_36,P06_37,P06_39,P06_40,P06_41,P06_42,P06_46,P06_50,…
	CP009273_4011142_C_T	0.239	0.00138	0.000245	-0.845	0.223	-1.95	-0.776	0.831	-0.0942	-0.0243	0.893	MDS1	ACUTE1,ACUTE2,ACUTE4,ACUTE5,ECOR_32x,ECOR_48x,ECOR_49x,ECOR_50,ECOR_53,ECOR_54,ECOR_59x,ECOR_62,ECOR_63,P06_47,P06_48,P06_75,P07_05,P07_07,P07_12,P07_30,P07_57,P13S1,P3S3,P4S1,P7S1,P8S1,P9S3	ACUTE3,BW25113,ECOR_01,ECOR_01a,ECOR_02a,ECOR_04,ECOR_04a,ECOR_07x,ECOR_08x,ECOR_09,ECOR_10,ECOR_11,ECOR_12,ECOR_13,ECOR_14,ECOR_19a,ECOR_20,ECOR_22x,ECOR_29,ECOR_36x,ECOR_38,ECOR_38a,ECOR_39,ECOR_46,ECOR_56x,ECOR_65x,ECOR_66x,ECOR_71x,ECOR_72,P06_02,P06_04,P06_07,P06_12,P06_21,P06_23,P06_24,P06_26,P06_27,P06_28,P06_31,P06_32,P06_33,P06_36,P06_37,P06_39,P06_40,P06_41,P06_42,P06_46,P06_50,P06_51,P…
	CP009273_4605058_T_C	0.363	0.813	0.000245	0.774	0.204	-2.43	1.25	-1.29	-0.265	0.000219	0.766	NA	ACUTE1,ACUTE2,ACUTE4,ACUTE5,ECOR_32x,ECOR_36x,ECOR_38,ECOR_38a,ECOR_39,ECOR_46,ECOR_50,ECOR_53,ECOR_54,ECOR_59x,ECOR_62,ECOR_63,P06_23,P06_24,P06_31,P06_46,P06_47,P06_48,P06_51,P06_53,P06_59,P06_63,P06_75,P07_05,P07_07,P07_12,P07_14,P07_25,P07_30,P07_57,P10S2,P11S1,P3S3,P4S1,P7S1,P8S1,P9S3	ACUTE3,BW25113,ECOR_01,ECOR_01a,ECOR_02a,ECOR_04,ECOR_04a,ECOR_07x,ECOR_08x,ECOR_09,ECOR_10,ECOR_11,ECOR_12,ECOR_13,ECOR_14,ECOR_19a,ECOR_20,ECOR_22x,ECOR_29,ECOR_48x,ECOR_49x,ECOR_56x,ECOR_65x,ECOR_66x,ECOR_71x,ECOR_72,P06_02,P06_04,P06_07,P06_12,P06_21,P06_26,P06_27,P06_28,P06_32,P06_33,P06_36,P06_37,P06_39,P06_40,P06_41,P06_42,P06_50,P06_52,P06_61,P06_64,P06_68,P06_72,P06_79,P07_10,P07_11,P07_…
	CP009273_1030056_A_G	0.327	0.198	0.00025	0.787	0.208	-2.41	1.28	-0.526	-0.225	-0.0012	0.0653	NA	ACUTE1,ACUTE2,ACUTE3,ACUTE4,ACUTE5,ECOR_32x,ECOR_50,ECOR_53,ECOR_54,ECOR_59x,ECOR_62,ECOR_63,P06_23,P06_27,P06_31,P06_46,P06_47,P06_48,P06_51,P06_53,P06_59,P06_63,P06_75,P07_05,P07_07,P07_12,P07_14,P07_25,P07_30,P07_57,P10S2,P11S1,P3S3,P4S1,P7S1,P8S1,P9S3	BW25113,ECOR_01,ECOR_01a,ECOR_02a,ECOR_04,ECOR_04a,ECOR_07x,ECOR_08x,ECOR_09,ECOR_10,ECOR_11,ECOR_12,ECOR_13,ECOR_14,ECOR_19a,ECOR_20,ECOR_22x,ECOR_29,ECOR_36x,ECOR_38,ECOR_38a,ECOR_39,ECOR_46,ECOR_48x,ECOR_49x,ECOR_56x,ECOR_65x,ECOR_66x,ECOR_71x,ECOR_72,P06_02,P06_04,P06_07,P06_12,P06_21,P06_24,P06_26,P06_28,P06_32,P06_33,P06_36,P06_37,P06_39,P06_40,P06_41,P06_42,P06_50,P06_52,P06_61,P06_64,P06_…
	CP009273_1327107_T_C	0.177	0.014	0.00025	0.82	0.216	-2.29	0.312	-1.02	0.204	0.00233	1.06	MDS2	ACUTE3,ECOR_36x,ECOR_38,ECOR_38a,ECOR_39,ECOR_46,P06_23,P06_24,P06_26,P06_27,P06_28,P06_31,P06_46,P06_51,P06_53,P06_59,P06_63,P07_14,P10S2,P11S1	ACUTE1,ACUTE2,ACUTE4,ACUTE5,BW25113,ECOR_01,ECOR_01a,ECOR_02a,ECOR_04,ECOR_04a,ECOR_07x,ECOR_08x,ECOR_09,ECOR_10,ECOR_11,ECOR_12,ECOR_13,ECOR_14,ECOR_19a,ECOR_20,ECOR_22x,ECOR_29,ECOR_32x,ECOR_48x,ECOR_49x,ECOR_50,ECOR_53,ECOR_54,ECOR_56x,ECOR_59x,ECOR_62,ECOR_63,ECOR_65x,ECOR_66x,ECOR_71x,ECOR_72,P06_02,P06_04,P06_07,P06_12,P06_21,P06_32,P06_33,P06_36,P06_37,P06_39,P06_40,P06_41,P06_42,P06_47,P0…
	CP009273_3229903_TGCGCGCATTTG_AGC	0.478	0.00336	0.000251	0.498	0.132	-2.39	-0.00549	0.534	-0.105	0.26	0.828	MDS4	ACUTE3,ECOR_14,ECOR_22x,ECOR_29,ECOR_36x,ECOR_38,ECOR_38a,ECOR_39,ECOR_46,ECOR_65x,ECOR_72,P06_02,P06_04,P06_07,P06_12,P06_21,P06_23,P06_26,P06_27,P06_28,P06_31,P06_32,P06_33,P06_36,P06_37,P06_40,P06_41,P06_46,P06_50,P06_51,P06_52,P06_53,P06_59,P06_61,P06_63,P06_64,P06_68,P06_75,P06_79,P07_14,P07_17,P07_20,P07_23,P07_28,P07_34,P07_35,P07_36,P07_37,P07_44,P07_47,P07_63,P10S2,P11S1,P5S1	ACUTE1,ACUTE2,ACUTE4,ACUTE5,BW25113,ECOR_01,ECOR_01a,ECOR_02a,ECOR_04,ECOR_04a,ECOR_07x,ECOR_08x,ECOR_09,ECOR_10,ECOR_11,ECOR_12,ECOR_13,ECOR_19a,ECOR_20,ECOR_32x,ECOR_48x,ECOR_49x,ECOR_50,ECOR_53,ECOR_54,ECOR_56x,ECOR_59x,ECOR_62,ECOR_63,ECOR_66x,ECOR_71x,P06_24,P06_39,P06_42,P06_47,P06_48,P06_72,P07_05,P07_07,P07_10,P07_11,P07_12,P07_18,P07_24,P07_25,P07_30,P07_39,P07_50,P07_52,P07_57,P13S1,P1S…
	CP009273_394657_A_G	0.327	0.000313	0.000253	-0.818	0.216	-1.88	-0.879	1.13	-0.278	-0.0305	0.18	NA	ACUTE1,ACUTE2,ACUTE3,ACUTE4,ACUTE5,ECOR_32x,ECOR_36x,ECOR_38,ECOR_38a,ECOR_39,ECOR_46,ECOR_48x,ECOR_49x,ECOR_50,ECOR_53,ECOR_54,ECOR_59x,ECOR_62,ECOR_63,P06_26,P06_28,P06_47,P06_48,P06_75,P07_05,P07_07,P07_10,P07_12,P07_25,P07_30,P07_57,P13S1,P3S3,P4S1,P7S1,P8S1,P9S3	BW25113,ECOR_01,ECOR_01a,ECOR_02a,ECOR_04,ECOR_04a,ECOR_07x,ECOR_08x,ECOR_09,ECOR_10,ECOR_11,ECOR_12,ECOR_13,ECOR_14,ECOR_19a,ECOR_20,ECOR_22x,ECOR_29,ECOR_56x,ECOR_65x,ECOR_66x,ECOR_71x,ECOR_72,P06_02,P06_04,P06_07,P06_12,P06_21,P06_23,P06_24,P06_27,P06_31,P06_32,P06_33,P06_36,P06_37,P06_39,P06_40,P06_41,P06_42,P06_46,P06_50,P06_51,P06_52,P06_53,P06_59,P06_61,P06_63,P06_64,P06_68,P06_72,P06_79,P…
	CP009273_1049058_C_T	0.327	0.000313	0.000253	-0.818	0.216	-1.88	-0.879	1.13	-0.278	-0.0305	0.18	NA	ACUTE1,ACUTE2,ACUTE3,ACUTE4,ACUTE5,ECOR_32x,ECOR_36x,ECOR_38,ECOR_38a,ECOR_39,ECOR_46,ECOR_48x,ECOR_49x,ECOR_50,ECOR_53,ECOR_54,ECOR_59x,ECOR_62,ECOR_63,P06_26,P06_28,P06_47,P06_48,P06_75,P07_05,P07_07,P07_10,P07_12,P07_25,P07_30,P07_57,P13S1,P3S3,P4S1,P7S1,P8S1,P9S3	BW25113,ECOR_01,ECOR_01a,ECOR_02a,ECOR_04,ECOR_04a,ECOR_07x,ECOR_08x,ECOR_09,ECOR_10,ECOR_11,ECOR_12,ECOR_13,ECOR_14,ECOR_19a,ECOR_20,ECOR_22x,ECOR_29,ECOR_56x,ECOR_65x,ECOR_66x,ECOR_71x,ECOR_72,P06_02,P06_04,P06_07,P06_12,P06_21,P06_23,P06_24,P06_27,P06_31,P06_32,P06_33,P06_36,P06_37,P06_39,P06_40,P06_41,P06_42,P06_46,P06_50,P06_51,P06_52,P06_53,P06_59,P06_61,P06_63,P06_64,P06_68,P06_72,P06_79,P…
	CP009273_1078376_C_T	0.327	0.000313	0.000253	-0.818	0.216	-1.88	-0.879	1.13	-0.278	-0.0305	0.18	NA	ACUTE1,ACUTE2,ACUTE3,ACUTE4,ACUTE5,ECOR_32x,ECOR_36x,ECOR_38,ECOR_38a,ECOR_39,ECOR_46,ECOR_48x,ECOR_49x,ECOR_50,ECOR_53,ECOR_54,ECOR_59x,ECOR_62,ECOR_63,P06_26,P06_28,P06_47,P06_48,P06_75,P07_05,P07_07,P07_10,P07_12,P07_25,P07_30,P07_57,P13S1,P3S3,P4S1,P7S1,P8S1,P9S3	BW25113,ECOR_01,ECOR_01a,ECOR_02a,ECOR_04,ECOR_04a,ECOR_07x,ECOR_08x,ECOR_09,ECOR_10,ECOR_11,ECOR_12,ECOR_13,ECOR_14,ECOR_19a,ECOR_20,ECOR_22x,ECOR_29,ECOR_56x,ECOR_65x,ECOR_66x,ECOR_71x,ECOR_72,P06_02,P06_04,P06_07,P06_12,P06_21,P06_23,P06_24,P06_27,P06_31,P06_32,P06_33,P06_36,P06_37,P06_39,P06_40,P06_41,P06_42,P06_46,P06_50,P06_51,P06_52,P06_53,P06_59,P06_61,P06_63,P06_64,P06_68,P06_72,P06_79,P…
	CP009273_1365342_A_G	0.327	0.000313	0.000253	-0.818	0.216	-1.88	-0.879	1.13	-0.278	-0.0305	0.18	NA	ACUTE1,ACUTE2,ACUTE3,ACUTE4,ACUTE5,ECOR_32x,ECOR_36x,ECOR_38,ECOR_38a,ECOR_39,ECOR_46,ECOR_48x,ECOR_49x,ECOR_50,ECOR_53,ECOR_54,ECOR_59x,ECOR_62,ECOR_63,P06_26,P06_28,P06_47,P06_48,P06_75,P07_05,P07_07,P07_10,P07_12,P07_25,P07_30,P07_57,P13S1,P3S3,P4S1,P7S1,P8S1,P9S3	BW25113,ECOR_01,ECOR_01a,ECOR_02a,ECOR_04,ECOR_04a,ECOR_07x,ECOR_08x,ECOR_09,ECOR_10,ECOR_11,ECOR_12,ECOR_13,ECOR_14,ECOR_19a,ECOR_20,ECOR_22x,ECOR_29,ECOR_56x,ECOR_65x,ECOR_66x,ECOR_71x,ECOR_72,P06_02,P06_04,P06_07,P06_12,P06_21,P06_23,P06_24,P06_27,P06_31,P06_32,P06_33,P06_36,P06_37,P06_39,P06_40,P06_41,P06_42,P06_46,P06_50,P06_51,P06_52,P06_53,P06_59,P06_61,P06_63,P06_64,P06_68,P06_72,P06_79,P…
	CP009273_1375010_T_C	0.327	0.000313	0.000253	-0.818	0.216	-1.88	-0.879	1.13	-0.278	-0.0305	0.18	NA	ACUTE1,ACUTE2,ACUTE3,ACUTE4,ACUTE5,ECOR_32x,ECOR_36x,ECOR_38,ECOR_38a,ECOR_39,ECOR_46,ECOR_48x,ECOR_49x,ECOR_50,ECOR_53,ECOR_54,ECOR_59x,ECOR_62,ECOR_63,P06_26,P06_28,P06_47,P06_48,P06_75,P07_05,P07_07,P07_10,P07_12,P07_25,P07_30,P07_57,P13S1,P3S3,P4S1,P7S1,P8S1,P9S3	BW25113,ECOR_01,ECOR_01a,ECOR_02a,ECOR_04,ECOR_04a,ECOR_07x,ECOR_08x,ECOR_09,ECOR_10,ECOR_11,ECOR_12,ECOR_13,ECOR_14,ECOR_19a,ECOR_20,ECOR_22x,ECOR_29,ECOR_56x,ECOR_65x,ECOR_66x,ECOR_71x,ECOR_72,P06_02,P06_04,P06_07,P06_12,P06_21,P06_23,P06_24,P06_27,P06_31,P06_32,P06_33,P06_36,P06_37,P06_39,P06_40,P06_41,P06_42,P06_46,P06_50,P06_51,P06_52,P06_53,P06_59,P06_61,P06_63,P06_64,P06_68,P06_72,P06_79,P…
	CP009273_1528324_C_T	0.327	0.000313	0.000253	-0.818	0.216	-1.88	-0.879	1.13	-0.278	-0.0305	0.18	NA	ACUTE1,ACUTE2,ACUTE3,ACUTE4,ACUTE5,ECOR_32x,ECOR_36x,ECOR_38,ECOR_38a,ECOR_39,ECOR_46,ECOR_48x,ECOR_49x,ECOR_50,ECOR_53,ECOR_54,ECOR_59x,ECOR_62,ECOR_63,P06_26,P06_28,P06_47,P06_48,P06_75,P07_05,P07_07,P07_10,P07_12,P07_25,P07_30,P07_57,P13S1,P3S3,P4S1,P7S1,P8S1,P9S3	BW25113,ECOR_01,ECOR_01a,ECOR_02a,ECOR_04,ECOR_04a,ECOR_07x,ECOR_08x,ECOR_09,ECOR_10,ECOR_11,ECOR_12,ECOR_13,ECOR_14,ECOR_19a,ECOR_20,ECOR_22x,ECOR_29,ECOR_56x,ECOR_65x,ECOR_66x,ECOR_71x,ECOR_72,P06_02,P06_04,P06_07,P06_12,P06_21,P06_23,P06_24,P06_27,P06_31,P06_32,P06_33,P06_36,P06_37,P06_39,P06_40,P06_41,P06_42,P06_46,P06_50,P06_51,P06_52,P06_53,P06_59,P06_61,P06_63,P06_64,P06_68,P06_72,P06_79,P…
	CP009273_1575357_A_G	0.327	0.000313	0.000253	-0.818	0.216	-1.88	-0.879	1.13	-0.278	-0.0305	0.18	NA	ACUTE1,ACUTE2,ACUTE3,ACUTE4,ACUTE5,ECOR_32x,ECOR_36x,ECOR_38,ECOR_38a,ECOR_39,ECOR_46,ECOR_48x,ECOR_49x,ECOR_50,ECOR_53,ECOR_54,ECOR_59x,ECOR_62,ECOR_63,P06_26,P06_28,P06_47,P06_48,P06_75,P07_05,P07_07,P07_10,P07_12,P07_25,P07_30,P07_57,P13S1,P3S3,P4S1,P7S1,P8S1,P9S3	BW25113,ECOR_01,ECOR_01a,ECOR_02a,ECOR_04,ECOR_04a,ECOR_07x,ECOR_08x,ECOR_09,ECOR_10,ECOR_11,ECOR_12,ECOR_13,ECOR_14,ECOR_19a,ECOR_20,ECOR_22x,ECOR_29,ECOR_56x,ECOR_65x,ECOR_66x,ECOR_71x,ECOR_72,P06_02,P06_04,P06_07,P06_12,P06_21,P06_23,P06_24,P06_27,P06_31,P06_32,P06_33,P06_36,P06_37,P06_39,P06_40,P06_41,P06_42,P06_46,P06_50,P06_51,P06_52,P06_53,P06_59,P06_61,P06_63,P06_64,P06_68,P06_72,P06_79,P…
	CP009273_2960417_ACCG_TCCT	0.327	0.000313	0.000253	-0.818	0.216	-1.88	-0.879	1.13	-0.278	-0.0305	0.18	NA	ACUTE1,ACUTE2,ACUTE3,ACUTE4,ACUTE5,ECOR_32x,ECOR_36x,ECOR_38,ECOR_38a,ECOR_39,ECOR_46,ECOR_48x,ECOR_49x,ECOR_50,ECOR_53,ECOR_54,ECOR_59x,ECOR_62,ECOR_63,P06_26,P06_28,P06_47,P06_48,P06_75,P07_05,P07_07,P07_10,P07_12,P07_25,P07_30,P07_57,P13S1,P3S3,P4S1,P7S1,P8S1,P9S3	BW25113,ECOR_01,ECOR_01a,ECOR_02a,ECOR_04,ECOR_04a,ECOR_07x,ECOR_08x,ECOR_09,ECOR_10,ECOR_11,ECOR_12,ECOR_13,ECOR_14,ECOR_19a,ECOR_20,ECOR_22x,ECOR_29,ECOR_56x,ECOR_65x,ECOR_66x,ECOR_71x,ECOR_72,P06_02,P06_04,P06_07,P06_12,P06_21,P06_23,P06_24,P06_27,P06_31,P06_32,P06_33,P06_36,P06_37,P06_39,P06_40,P06_41,P06_42,P06_46,P06_50,P06_51,P06_52,P06_53,P06_59,P06_61,P06_63,P06_64,P06_68,P06_72,P06_79,P…
	CP009273_3605452_A_C	0.327	0.000313	0.000253	-0.818	0.216	-1.88	-0.879	1.13	-0.278	-0.0305	0.18	NA	ACUTE1,ACUTE2,ACUTE3,ACUTE4,ACUTE5,ECOR_32x,ECOR_36x,ECOR_38,ECOR_38a,ECOR_39,ECOR_46,ECOR_48x,ECOR_49x,ECOR_50,ECOR_53,ECOR_54,ECOR_59x,ECOR_62,ECOR_63,P06_26,P06_28,P06_47,P06_48,P06_75,P07_05,P07_07,P07_10,P07_12,P07_25,P07_30,P07_57,P13S1,P3S3,P4S1,P7S1,P8S1,P9S3	BW25113,ECOR_01,ECOR_01a,ECOR_02a,ECOR_04,ECOR_04a,ECOR_07x,ECOR_08x,ECOR_09,ECOR_10,ECOR_11,ECOR_12,ECOR_13,ECOR_14,ECOR_19a,ECOR_20,ECOR_22x,ECOR_29,ECOR_56x,ECOR_65x,ECOR_66x,ECOR_71x,ECOR_72,P06_02,P06_04,P06_07,P06_12,P06_21,P06_23,P06_24,P06_27,P06_31,P06_32,P06_33,P06_36,P06_37,P06_39,P06_40,P06_41,P06_42,P06_46,P06_50,P06_51,P06_52,P06_53,P06_59,P06_61,P06_63,P06_64,P06_68,P06_72,P06_79,P…
	CP009273_3653251_A_G	0.327	0.000313	0.000253	-0.818	0.216	-1.88	-0.879	1.13	-0.278	-0.0305	0.18	NA	ACUTE1,ACUTE2,ACUTE3,ACUTE4,ACUTE5,ECOR_32x,ECOR_36x,ECOR_38,ECOR_38a,ECOR_39,ECOR_46,ECOR_48x,ECOR_49x,ECOR_50,ECOR_53,ECOR_54,ECOR_59x,ECOR_62,ECOR_63,P06_26,P06_28,P06_47,P06_48,P06_75,P07_05,P07_07,P07_10,P07_12,P07_25,P07_30,P07_57,P13S1,P3S3,P4S1,P7S1,P8S1,P9S3	BW25113,ECOR_01,ECOR_01a,ECOR_02a,ECOR_04,ECOR_04a,ECOR_07x,ECOR_08x,ECOR_09,ECOR_10,ECOR_11,ECOR_12,ECOR_13,ECOR_14,ECOR_19a,ECOR_20,ECOR_22x,ECOR_29,ECOR_56x,ECOR_65x,ECOR_66x,ECOR_71x,ECOR_72,P06_02,P06_04,P06_07,P06_12,P06_21,P06_23,P06_24,P06_27,P06_31,P06_32,P06_33,P06_36,P06_37,P06_39,P06_40,P06_41,P06_42,P06_46,P06_50,P06_51,P06_52,P06_53,P06_59,P06_61,P06_63,P06_64,P06_68,P06_72,P06_79,P…
	CP009273_112519_T_C	0.319	0.000195	0.000254	-0.73	0.193	-1.92	-0.723	1.02	-0.298	-0.0293	0.221	NA	ACUTE1,ACUTE2,ACUTE4,ACUTE5,ECOR_32x,ECOR_36x,ECOR_38,ECOR_38a,ECOR_39,ECOR_46,ECOR_48x,ECOR_49x,ECOR_50,ECOR_53,ECOR_54,ECOR_59x,ECOR_62,P06_26,P06_28,P06_47,P06_48,P06_63,P06_75,P07_05,P07_07,P07_10,P07_12,P07_25,P07_30,P07_57,P13S1,P3S3,P4S1,P7S1,P8S1,P9S3	ACUTE3,BW25113,ECOR_01,ECOR_01a,ECOR_02a,ECOR_04,ECOR_04a,ECOR_07x,ECOR_08x,ECOR_09,ECOR_10,ECOR_11,ECOR_12,ECOR_13,ECOR_14,ECOR_19a,ECOR_20,ECOR_22x,ECOR_29,ECOR_56x,ECOR_63,ECOR_65x,ECOR_66x,ECOR_71x,ECOR_72,P06_02,P06_04,P06_07,P06_12,P06_21,P06_23,P06_24,P06_27,P06_31,P06_32,P06_33,P06_36,P06_37,P06_39,P06_40,P06_41,P06_42,P06_46,P06_50,P06_51,P06_52,P06_53,P06_59,P06_61,P06_64,P06_68,P06_72,…
	CP009273_2087350_C_T	0.31	1.77e-05	0.000257	0.355	0.0938	-2.26	0.224	0.312	-0.194	-0.033	0.421	MDS5	ACUTE3,ECOR_01,ECOR_01a,ECOR_07x,ECOR_08x,ECOR_14,ECOR_22x,ECOR_32x,ECOR_50,ECOR_54,ECOR_62,P06_02,P06_04,P06_23,P06_31,P06_33,P06_39,P06_46,P06_51,P06_53,P06_59,P06_61,P06_63,P06_64,P07_05,P07_11,P07_14,P07_18,P07_23,P07_28,P07_36,P07_39,P10S2,P11S1,P5S1	ACUTE1,ACUTE2,ACUTE4,ACUTE5,BW25113,ECOR_02a,ECOR_04,ECOR_04a,ECOR_09,ECOR_10,ECOR_11,ECOR_12,ECOR_13,ECOR_19a,ECOR_20,ECOR_29,ECOR_36x,ECOR_38,ECOR_38a,ECOR_39,ECOR_46,ECOR_48x,ECOR_49x,ECOR_53,ECOR_56x,ECOR_59x,ECOR_63,ECOR_65x,ECOR_66x,ECOR_71x,ECOR_72,P06_07,P06_12,P06_21,P06_24,P06_26,P06_27,P06_28,P06_32,P06_36,P06_37,P06_40,P06_41,P06_42,P06_47,P06_48,P06_50,P06_52,P06_68,P06_72,P06_75,P06…
	CP009273_2818687_G_A	0.15	0.00064	0.000257	-0.6	0.159	-2.06	0.0883	1.12	-0.441	-0.026	0.103	NA	ECOR_36x,ECOR_38,ECOR_38a,ECOR_39,ECOR_46,ECOR_48x,ECOR_49x,P06_24,P06_26,P06_28,P06_47,P06_48,P07_05,P07_10,P07_57,P13S1,P7S1	ACUTE1,ACUTE2,ACUTE3,ACUTE4,ACUTE5,BW25113,ECOR_01,ECOR_01a,ECOR_02a,ECOR_04,ECOR_04a,ECOR_07x,ECOR_08x,ECOR_09,ECOR_10,ECOR_11,ECOR_12,ECOR_13,ECOR_14,ECOR_19a,ECOR_20,ECOR_22x,ECOR_29,ECOR_32x,ECOR_50,ECOR_53,ECOR_54,ECOR_56x,ECOR_59x,ECOR_62,ECOR_63,ECOR_65x,ECOR_66x,ECOR_71x,ECOR_72,P06_02,P06_04,P06_07,P06_12,P06_21,P06_23,P06_27,P06_31,P06_32,P06_33,P06_36,P06_37,P06_39,P06_40,P06_41,P06_42…
	CP009273_3227210_C_A	0.283	0.139	0.000257	0.677	0.179	-2.34	1.06	-0.318	-0.268	-0.00452	0.163	MDS5	ACUTE1,ACUTE2,ACUTE4,ACUTE5,ECOR_32x,ECOR_50,ECOR_53,ECOR_54,ECOR_62,ECOR_63,P06_23,P06_31,P06_46,P06_47,P06_48,P06_51,P06_53,P06_63,P06_75,P07_05,P07_07,P07_12,P07_14,P07_25,P07_30,P07_57,P10S2,P11S1,P3S3,P7S1,P8S1,P9S3	ACUTE3,BW25113,ECOR_01,ECOR_01a,ECOR_02a,ECOR_04,ECOR_04a,ECOR_07x,ECOR_08x,ECOR_09,ECOR_10,ECOR_11,ECOR_12,ECOR_13,ECOR_14,ECOR_19a,ECOR_20,ECOR_22x,ECOR_29,ECOR_36x,ECOR_38,ECOR_38a,ECOR_39,ECOR_46,ECOR_48x,ECOR_49x,ECOR_56x,ECOR_59x,ECOR_65x,ECOR_66x,ECOR_71x,ECOR_72,P06_02,P06_04,P06_07,P06_12,P06_21,P06_24,P06_26,P06_27,P06_28,P06_32,P06_33,P06_36,P06_37,P06_39,P06_40,P06_41,P06_42,P06_50,P0…
	CP009273_3553633_G_A	0.726	0.649	0.000258	-0.816	0.216	-1.56	-0.168	0.0425	-0.387	-0.522	1.23	MDS4	ACUTE1,ACUTE2,ACUTE3,ACUTE4,ACUTE5,ECOR_29,ECOR_32x,ECOR_48x,ECOR_49x,ECOR_50,ECOR_53,ECOR_54,ECOR_56x,ECOR_59x,ECOR_62,ECOR_63,ECOR_65x,ECOR_66x,ECOR_71x,ECOR_72,P06_02,P06_04,P06_07,P06_12,P06_21,P06_23,P06_26,P06_27,P06_28,P06_31,P06_32,P06_33,P06_36,P06_37,P06_41,P06_42,P06_46,P06_47,P06_48,P06_50,P06_51,P06_52,P06_53,P06_61,P06_63,P06_64,P06_68,P06_72,P06_75,P06_79,P07_05,P07_07,P07_10,P07_1…	BW25113,ECOR_01,ECOR_01a,ECOR_02a,ECOR_04,ECOR_04a,ECOR_07x,ECOR_08x,ECOR_09,ECOR_10,ECOR_11,ECOR_12,ECOR_13,ECOR_14,ECOR_19a,ECOR_20,ECOR_22x,ECOR_36x,ECOR_38,ECOR_38a,ECOR_39,ECOR_46,P06_24,P06_39,P06_40,P06_59,P07_11,P07_24,P07_39,P07_52,P1S2
	CP009273_778242_CGAT_AGAG	0.301	0.163	0.00026	0.739	0.195	-2.37	1.1	-1	-0.311	-0.00223	0.0914	NA	ACUTE1,ACUTE2,ACUTE4,ACUTE5,ECOR_32x,ECOR_50,ECOR_53,ECOR_54,ECOR_59x,ECOR_62,ECOR_63,P06_23,P06_24,P06_31,P06_46,P06_47,P06_48,P06_51,P06_53,P06_63,P06_75,P07_05,P07_07,P07_12,P07_14,P07_25,P07_30,P10S2,P11S1,P3S3,P4S1,P7S1,P8S1,P9S3	ACUTE3,BW25113,ECOR_01,ECOR_01a,ECOR_02a,ECOR_04,ECOR_04a,ECOR_07x,ECOR_08x,ECOR_09,ECOR_10,ECOR_11,ECOR_12,ECOR_13,ECOR_14,ECOR_19a,ECOR_20,ECOR_22x,ECOR_29,ECOR_36x,ECOR_38,ECOR_38a,ECOR_39,ECOR_46,ECOR_48x,ECOR_49x,ECOR_56x,ECOR_65x,ECOR_66x,ECOR_71x,ECOR_72,P06_02,P06_04,P06_07,P06_12,P06_21,P06_26,P06_27,P06_28,P06_32,P06_33,P06_36,P06_37,P06_39,P06_40,P06_41,P06_42,P06_50,P06_52,P06_59,P06_…
	CP009273_1078403_CGCTGAG_TGCCGAC	0.133	0.000811	0.000261	-0.647	0.171	-2.06	0.0606	0.628	-0.528	-0.0266	0.0486	MDS5	ACUTE3,ECOR_36x,ECOR_38,ECOR_38a,ECOR_39,ECOR_46,ECOR_48x,ECOR_49x,P06_26,P06_28,P06_47,P06_48,P07_10,P07_57,P13S1	ACUTE1,ACUTE2,ACUTE4,ACUTE5,BW25113,ECOR_01,ECOR_01a,ECOR_02a,ECOR_04,ECOR_04a,ECOR_07x,ECOR_08x,ECOR_09,ECOR_10,ECOR_11,ECOR_12,ECOR_13,ECOR_14,ECOR_19a,ECOR_20,ECOR_22x,ECOR_29,ECOR_32x,ECOR_50,ECOR_53,ECOR_54,ECOR_56x,ECOR_59x,ECOR_62,ECOR_63,ECOR_65x,ECOR_66x,ECOR_71x,ECOR_72,P06_02,P06_04,P06_07,P06_12,P06_21,P06_23,P06_24,P06_27,P06_31,P06_32,P06_33,P06_36,P06_37,P06_39,P06_40,P06_41,P06_42…
	CP009273_2679568_T_C	0.212	0.056	0.000261	1.15	0.304	-2.39	0.54	-0.721	0.662	0.000479	1.21	MDS1	ACUTE3,ECOR_14,ECOR_36x,ECOR_38,ECOR_38a,ECOR_39,ECOR_46,ECOR_48x,ECOR_49x,P06_23,P06_26,P06_28,P06_31,P06_46,P06_51,P06_53,P06_59,P06_63,P06_75,P07_10,P07_14,P10S2,P11S1,P13S1	ACUTE1,ACUTE2,ACUTE4,ACUTE5,BW25113,ECOR_01,ECOR_01a,ECOR_02a,ECOR_04,ECOR_04a,ECOR_07x,ECOR_08x,ECOR_09,ECOR_10,ECOR_11,ECOR_12,ECOR_13,ECOR_19a,ECOR_20,ECOR_22x,ECOR_29,ECOR_32x,ECOR_50,ECOR_53,ECOR_54,ECOR_56x,ECOR_59x,ECOR_62,ECOR_63,ECOR_65x,ECOR_66x,ECOR_71x,ECOR_72,P06_02,P06_04,P06_07,P06_12,P06_21,P06_24,P06_27,P06_32,P06_33,P06_36,P06_37,P06_39,P06_40,P06_41,P06_42,P06_47,P06_48,P06_50,…
	CP009273_4183764_GGGG_AGGA	0.159	1.21e-05	0.000261	-0.553	0.146	-2.06	-0.0422	0.595	-0.397	-0.0237	0.152	MDS5	ACUTE3,ECOR_36x,ECOR_38,ECOR_38a,ECOR_39,ECOR_46,ECOR_48x,ECOR_49x,ECOR_53,ECOR_59x,P06_47,P06_48,P06_75,P07_10,P07_57,P13S1,P4S1,P7S1	ACUTE1,ACUTE2,ACUTE4,ACUTE5,BW25113,ECOR_01,ECOR_01a,ECOR_02a,ECOR_04,ECOR_04a,ECOR_07x,ECOR_08x,ECOR_09,ECOR_10,ECOR_11,ECOR_12,ECOR_13,ECOR_14,ECOR_19a,ECOR_20,ECOR_22x,ECOR_29,ECOR_32x,ECOR_50,ECOR_54,ECOR_56x,ECOR_62,ECOR_63,ECOR_65x,ECOR_66x,ECOR_71x,ECOR_72,P06_02,P06_04,P06_07,P06_12,P06_21,P06_23,P06_24,P06_26,P06_27,P06_28,P06_31,P06_32,P06_33,P06_36,P06_37,P06_39,P06_40,P06_41,P06_42,P0…
	CP009273_4359195_AATA_GATG	0.133	0.000811	0.000261	-0.647	0.171	-2.06	0.0606	0.628	-0.528	-0.0266	0.0486	MDS5	ACUTE3,ECOR_36x,ECOR_38,ECOR_38a,ECOR_39,ECOR_46,ECOR_48x,ECOR_49x,P06_26,P06_28,P06_47,P06_48,P07_10,P07_57,P13S1	ACUTE1,ACUTE2,ACUTE4,ACUTE5,BW25113,ECOR_01,ECOR_01a,ECOR_02a,ECOR_04,ECOR_04a,ECOR_07x,ECOR_08x,ECOR_09,ECOR_10,ECOR_11,ECOR_12,ECOR_13,ECOR_14,ECOR_19a,ECOR_20,ECOR_22x,ECOR_29,ECOR_32x,ECOR_50,ECOR_53,ECOR_54,ECOR_56x,ECOR_59x,ECOR_62,ECOR_63,ECOR_65x,ECOR_66x,ECOR_71x,ECOR_72,P06_02,P06_04,P06_07,P06_12,P06_21,P06_23,P06_24,P06_27,P06_31,P06_32,P06_33,P06_36,P06_37,P06_39,P06_40,P06_41,P06_42…
	CP009273_4359204_A_T	0.133	0.000811	0.000261	-0.647	0.171	-2.06	0.0606	0.628	-0.528	-0.0266	0.0486	MDS5	ACUTE3,ECOR_36x,ECOR_38,ECOR_38a,ECOR_39,ECOR_46,ECOR_48x,ECOR_49x,P06_26,P06_28,P06_47,P06_48,P07_10,P07_57,P13S1	ACUTE1,ACUTE2,ACUTE4,ACUTE5,BW25113,ECOR_01,ECOR_01a,ECOR_02a,ECOR_04,ECOR_04a,ECOR_07x,ECOR_08x,ECOR_09,ECOR_10,ECOR_11,ECOR_12,ECOR_13,ECOR_14,ECOR_19a,ECOR_20,ECOR_22x,ECOR_29,ECOR_32x,ECOR_50,ECOR_53,ECOR_54,ECOR_56x,ECOR_59x,ECOR_62,ECOR_63,ECOR_65x,ECOR_66x,ECOR_71x,ECOR_72,P06_02,P06_04,P06_07,P06_12,P06_21,P06_23,P06_24,P06_27,P06_31,P06_32,P06_33,P06_36,P06_37,P06_39,P06_40,P06_41,P06_42…
[truncated: 143,740 more rows]

## Sheet: 24_COGs
gene	variant	af	filter-pvalue	lrt-pvalue	beta	beta-std-err	intercept	PC1	PC2	PC3	PC4	PC5	lineage	k-samples	nk-samples	notes	GO terms (Biological process)	GO Terms (Cellular component)
[truncated: 12,945 more rows]

## Sheet: 24_unitigs_(sugg)significant
gene	hits	maxp	avg_af	avg_maf	avg_beta	minp	GO terms (Biological process)	GO Terms (Cellular component)
[truncated: 83 more rows]

## Sheet: 24_unitigs_all
gene	hits	maxp	avg_af	avg_maf	avg_beta	minp
[truncated: 78,403 more rows]

## Sheet: 48_SNPs
Gene	variant (strain_position_SNP)	af	filter-pvalue	lrt-pvalue	beta	beta-std-err	intercept	PC1	PC2	PC3	PC4	PC5	lineage	k-samples	nk-samples	notes	GO terms (Biological process)	GO Terms (Cellular component)
[truncated: 144,279 more rows]

[truncated: 3 more sheets: 48_COGs, 48_unitigs_(sugg)significant, 48_unitigs_all]
