# Supplementary material for: Genome-Wide Association Study Reveals Host Factors Affecting Conjugation in Escherichia coli
Source: Microorganisms. 2022 Mar 12;10(3):608. doi: 10.3390/microorganisms10030608 (PMC8954029; doi:10.3390/microorganisms10030608)
Supplement: Supplementary file 1 [file microorganisms-10-00608-s001.zip › microorganisms-1596076-supplementary/Table S6_Roary-presence-absence.xlsx]

## Sheet: presence-absence
Gene	Non-unique Gene name	Annotation	No. isolates	No. sequences	Avg sequences per isolate	Genome Fragment	Order within Fragment	Accessory Fragment	Accessory Order with Fragment	QC	Min group size nuc	Max group size nuc	Avg group size nuc	ACUTE1.fa	ACUTE2.fa	ACUTE3.fa	ACUTE4.fa	ACUTE5.fa	BW25113.fa	ECOR-01.fa	ECOR-01a.fa	ECOR-02a.fa	ECOR-04.fa	ECOR-04a.fa	ECOR-07x.fa	ECOR-08x.fa	ECOR-09.fa	ECOR-10.fa	ECOR-11.fa	ECOR-12.fa	ECOR-13.fa	ECOR-14.fa	ECOR-19a.fa	ECOR-20.fa	ECOR-22x.fa	ECOR-29.fa	ECOR-32x.fa	ECOR-36x.fa	ECOR-38.fa	ECOR-38a.fa	ECOR-39.fa	ECOR-46.fa	ECOR-48x.fa	ECOR-49x.fa	ECOR-50.fa	ECOR-53.fa	ECOR-54.fa	ECOR-56x.fa	ECOR-59x.fa
group_10085		[gene=pepT] [locus_tag=BW25113_1127] [protein=peptidase T] [protein_id=AIN31590.1] [location=1181300..1182526][gbkey=CDS]	113	113	1	948	5612				1226	1229	1227	MEANNDOC_01771	KDGLJHKJ_00698	EFKHFGCB_01884	JNMOPAKK_04278	IOOBBEJO_00697	KMENBGJB_00798	GAOIMAPG_01084	MGNNAIAM_01581	EFLHHJEE_02746	EOABKEHD_02658	GIAADNBE_02730	PHHOHLEH_03042	IIJOLOOH_02876	IKFDFECD_00527	BBIFKPLI_00285	AAAAKHIE_01776	LFPPIJIA_02727	HDLDMBOH_01167	IIGOFCOB_02133	DCPNLENC_01471	KCHDAJGP_01955	BMBOMDJL_01353	BHCAFGCF_00527	NHHIFCEB_03873	LMDLBPLF_02321	KKLJLCHD_01480	AFAMADFP_01783	OECNMEFE_02051	NLAPFCPH_00431	NHOFIBKH_02156	OLLNJKAH_03643	AGGLBBCP_02344	CJBKGBEM_03606	EBJBEGIE_00681	NAOGMBOD_01887	ACOBFHKF_00314
group_10100		[gene=fadD] [locus_tag=BW25113_1805] [protein=acyl-CoA synthetase (long-chain-fatty-acid--CoA ligase)] [protein_id=AIN32244.1] [location=complement(1882318..1884003)][gbkey=CDS]	113	113	1	948	16720				1718	1757	1750	MEANNDOC_00951	KDGLJHKJ_01607	EFKHFGCB_03433	JNMOPAKK_00734	IOOBBEJO_01524	KMENBGJB_00185	GAOIMAPG_00760	MGNNAIAM_00760	EFLHHJEE_01242	EOABKEHD_02243	GIAADNBE_01146	PHHOHLEH_00496	IIJOLOOH_00153	IKFDFECD_02108	BBIFKPLI_03528	AAAAKHIE_02190	LFPPIJIA_02067	HDLDMBOH_03437	IIGOFCOB_01332	DCPNLENC_03832	KCHDAJGP_02821	BMBOMDJL_01599	BHCAFGCF_02277	NHHIFCEB_01889	LMDLBPLF_00190	KKLJLCHD_00162	AFAMADFP_00190	OECNMEFE_00116	NLAPFCPH_00207	NHOFIBKH_00105	OLLNJKAH_02197	AGGLBBCP_01318	CJBKGBEM_01417	EBJBEGIE_02006	NAOGMBOD_02408	ACOBFHKF_00968
group_10209		[gene=tyrR] [locus_tag=BW25113_1323] [protein=aromatic amino acid biosynthesis and transport regulon transcriptional regulator; autorepressor; ATPase;phosphatase] [protein_id=AIN31783.1] [location=1380977..1382518][gbkey=CDS]	113	113	1	948	5092				1541	1565	1541	MEANNDOC_02016	KDGLJHKJ_02782	EFKHFGCB_02072	JNMOPAKK_01887	IOOBBEJO_02647	KMENBGJB_00997	GAOIMAPG_03061	MGNNAIAM_03063	EFLHHJEE_03677	EOABKEHD_03118	GIAADNBE_03203	PHHOHLEH_00903	IIJOLOOH_02400	IKFDFECD_02841	BBIFKPLI_00104	AAAAKHIE_02873	LFPPIJIA_01654	HDLDMBOH_00361	IIGOFCOB_02199	DCPNLENC_02696	KCHDAJGP_00644	BMBOMDJL_04093	BHCAFGCF_00703	NHHIFCEB_03166	LMDLBPLF_02490	KKLJLCHD_02550	AFAMADFP_03017	OECNMEFE_01547	NLAPFCPH_02583	NHOFIBKH_01886	OLLNJKAH_02667	AGGLBBCP_02515	CJBKGBEM_03020	EBJBEGIE_03433	NAOGMBOD_02154	ACOBFHKF_02771
group_10286		[gene=cysA] [locus_tag=BW25113_2422] [protein=sulfate/thiosulfate transporter subunit][protein_id=AIN32821.1] [location=complement(2533076..2534173)][gbkey=CDS]	113	113	1	948	18834				1097	1100	1097	MEANNDOC_01318	KDGLJHKJ_01234	EFKHFGCB_03352	JNMOPAKK_00145	IOOBBEJO_01150	KMENBGJB_01911	GAOIMAPG_00161	MGNNAIAM_00161	EFLHHJEE_03766	EOABKEHD_00914	GIAADNBE_01222	PHHOHLEH_01164	IIJOLOOH_00849	IKFDFECD_00160	BBIFKPLI_00881	AAAAKHIE_00161	LFPPIJIA_00259	HDLDMBOH_02834	IIGOFCOB_00465	DCPNLENC_00996	KCHDAJGP_00215	BMBOMDJL_03899	BHCAFGCF_00924	NHHIFCEB_00765	LMDLBPLF_02782	KKLJLCHD_02730	AFAMADFP_02753	OECNMEFE_03197	NLAPFCPH_03100	NHOFIBKH_01021	OLLNJKAH_00725	AGGLBBCP_00733	CJBKGBEM_00990	EBJBEGIE_00873	NAOGMBOD_00751	ACOBFHKF_03034
group_10417		[gene=fetB] [locus_tag=BW25113_0491] [protein=iron exporter permease subunit, ABC transporter FetAB; peroxide resistance protein] [protein_id=AIN30989.1][location=512039..512818] [gbkey=CDS]	113	113	1	948	15948				764	782	778	MEANNDOC_00497	KDGLJHKJ_00126	EFKHFGCB_02428	JNMOPAKK_03169	IOOBBEJO_00126	KMENBGJB_02592	GAOIMAPG_02658	MGNNAIAM_02659	EFLHHJEE_01890	EOABKEHD_01193	GIAADNBE_01500	PHHOHLEH_02464	IIJOLOOH_02295	IKFDFECD_03864	BBIFKPLI_02706	AAAAKHIE_04063	LFPPIJIA_01321	HDLDMBOH_00789	IIGOFCOB_02006	DCPNLENC_03286	KCHDAJGP_01533	BMBOMDJL_00127	BHCAFGCF_03584	NHHIFCEB_00496	LMDLBPLF_03779	KKLJLCHD_03823	AFAMADFP_03585	OECNMEFE_03642	NLAPFCPH_03815	NHOFIBKH_03396	OLLNJKAH_03509	AGGLBBCP_00466	CJBKGBEM_00133	EBJBEGIE_00124	NAOGMBOD_02546	ACOBFHKF_02111
group_10451		[gene=malM] [locus_tag=BW25113_4037] [protein=maltose regulon periplasmic protein] [protein_id=AIN34324.1][location=4239482..4240402] [gbkey=CDS]	113	113	1	948	3388				920	938	920	MEANNDOC_03147	KDGLJHKJ_03905	EFKHFGCB_01756	JNMOPAKK_02259	IOOBBEJO_04071	KMENBGJB_01034	GAOIMAPG_02380	MGNNAIAM_02381	EFLHHJEE_00583	EOABKEHD_00642	GIAADNBE_00949	PHHOHLEH_02429	IIJOLOOH_03121	IKFDFECD_02299	BBIFKPLI_01643	AAAAKHIE_02234	LFPPIJIA_02341	HDLDMBOH_01565	IIGOFCOB_00271	DCPNLENC_01696	KCHDAJGP_03070	BMBOMDJL_03088	BHCAFGCF_02015	NHHIFCEB_01632	LMDLBPLF_01305	KKLJLCHD_03463	AFAMADFP_03651	OECNMEFE_02110	NLAPFCPH_02003	NHOFIBKH_04320	OLLNJKAH_03851	AGGLBBCP_03525	CJBKGBEM_04232	EBJBEGIE_01749	NAOGMBOD_03604	ACOBFHKF_01947
group_10472		[gene=pdxB] [locus_tag=BW25113_2320] [protein=erythronate-4-phosphate dehydrogenase][protein_id=AIN32730.1] [location=complement(2430194..2431330)][gbkey=CDS]	113	113	1	948	19168				1136	1157	1136	MEANNDOC_01406	KDGLJHKJ_01148	EFKHFGCB_00711	JNMOPAKK_00233	IOOBBEJO_01064	KMENBGJB_01610	GAOIMAPG_00246	MGNNAIAM_00246	EFLHHJEE_01639	EOABKEHD_00773	GIAADNBE_00522	PHHOHLEH_00019	IIJOLOOH_00410	IKFDFECD_00245	BBIFKPLI_00974	AAAAKHIE_00246	LFPPIJIA_00114	HDLDMBOH_02205	IIGOFCOB_00791	DCPNLENC_00025	KCHDAJGP_01204	BMBOMDJL_00986	BHCAFGCF_01011	NHHIFCEB_00853	LMDLBPLF_02547	KKLJLCHD_02275	AFAMADFP_02599	OECNMEFE_02821	NLAPFCPH_02691	NHOFIBKH_00499	OLLNJKAH_00013	AGGLBBCP_00821	CJBKGBEM_00908	EBJBEGIE_00961	NAOGMBOD_01216	ACOBFHKF_04093
group_10654		[gene=mscS] [locus_tag=BW25113_2924] [protein=mechanosensitive channel protein, small conductance] [protein_id=AIN33286.1] [location=complement(3062306..3063166)][gbkey=CDS]	113	113	1	948	14447				860	875	861	MEANNDOC_02246	KDGLJHKJ_02409	EFKHFGCB_00365	JNMOPAKK_02600	IOOBBEJO_02272	KMENBGJB_02763	GAOIMAPG_01655	MGNNAIAM_01166	EFLHHJEE_02214	EOABKEHD_00060	GIAADNBE_00060	PHHOHLEH_01969	IIJOLOOH_01656	IKFDFECD_03541	BBIFKPLI_02064	AAAAKHIE_02670	LFPPIJIA_03366	HDLDMBOH_02031	IIGOFCOB_02645	DCPNLENC_01116	KCHDAJGP_01710	BMBOMDJL_01869	BHCAFGCF_00276	NHHIFCEB_02218	LMDLBPLF_02249	KKLJLCHD_02486	AFAMADFP_02505	OECNMEFE_02681	NLAPFCPH_02490	NHOFIBKH_01282	OLLNJKAH_01049	AGGLBBCP_01809	CJBKGBEM_02523	EBJBEGIE_02358	NAOGMBOD_00286	ACOBFHKF_02314
group_10689		[gene=dnaX] [locus_tag=BW25113_0470] [protein=DNA polymerase III/DNA elongation factor III, tau and gamma subunits] [protein_id=AIN30968.1] [location=487548..489479][gbkey=CDS]	113	113	1	948	15923				1931	1943	1931	MEANNDOC_00519	KDGLJHKJ_00101	EFKHFGCB_02400	JNMOPAKK_03191	IOOBBEJO_00101	KMENBGJB_02613	GAOIMAPG_02637	MGNNAIAM_02638	EFLHHJEE_01869	EOABKEHD_01172	GIAADNBE_01479	PHHOHLEH_02485	IIJOLOOH_02274	IKFDFECD_03843	BBIFKPLI_02727	AAAAKHIE_04042	LFPPIJIA_01300	HDLDMBOH_00810	IIGOFCOB_02027	DCPNLENC_03307	KCHDAJGP_01512	BMBOMDJL_00148	BHCAFGCF_03563	NHHIFCEB_00518	LMDLBPLF_02643	KKLJLCHD_02649	AFAMADFP_00803	OECNMEFE_02960	NLAPFCPH_02787	NHOFIBKH_03494	OLLNJKAH_04208	AGGLBBCP_00488	CJBKGBEM_00109	EBJBEGIE_00102	NAOGMBOD_02525	ACOBFHKF_02139
group_10699		[gene=blc] [locus_tag=BW25113_4149] [protein=outer membrane lipoprotein (lipocalin),cell division and growth function] [protein_id=AIN34438.1] [location=complement(4367006..4367539)][gbkey=CDS]	113	113	1	948	3601				533	536	533	MEANNDOC_03010	KDGLJHKJ_03512	EFKHFGCB_01640	JNMOPAKK_02121	IOOBBEJO_03185	KMENBGJB_01154	GAOIMAPG_02260	MGNNAIAM_02261	EFLHHJEE_00465	EOABKEHD_00522	GIAADNBE_00829	PHHOHLEH_02828	IIJOLOOH_02746	IKFDFECD_02248	BBIFKPLI_01763	AAAAKHIE_01903	LFPPIJIA_01960	HDLDMBOH_00634	IIGOFCOB_00151	DCPNLENC_00771	KCHDAJGP_02034	BMBOMDJL_03637	BHCAFGCF_01900	NHHIFCEB_01493	LMDLBPLF_01180	KKLJLCHD_01416	AFAMADFP_01596	OECNMEFE_00995	NLAPFCPH_00982	NHOFIBKH_03168	OLLNJKAH_02567	AGGLBBCP_03050	CJBKGBEM_03519	EBJBEGIE_01610	NAOGMBOD_03520	ACOBFHKF_02866
group_11041		[gene=ulaG] [locus_tag=BW25113_4192] [protein=L-ascorbate 6-phosphate lactonase] [protein_id=AIN34479.1][location=complement(4408378..4409442)][gbkey=CDS]	113	113	1	948	3967				782	1070	1061	MEANNDOC_02969	KDGLJHKJ_03471	EFKHFGCB_01599	JNMOPAKK_02080	IOOBBEJO_03144	KMENBGJB_01197	GAOIMAPG_02217	MGNNAIAM_02218	EFLHHJEE_00422	EOABKEHD_00474	GIAADNBE_00781	PHHOHLEH_02871	IIJOLOOH_02703	IKFDFECD_02206	BBIFKPLI_01806	AAAAKHIE_01946	LFPPIJIA_01918	HDLDMBOH_00591	IIGOFCOB_00107	DCPNLENC_00728	KCHDAJGP_04170	BMBOMDJL_02345	BHCAFGCF_01859	NHHIFCEB_01452	LMDLBPLF_01140	KKLJLCHD_01377	AFAMADFP_01555	OECNMEFE_01036	NLAPFCPH_00941	NHOFIBKH_03127	OLLNJKAH_02526	AGGLBBCP_03010	CJBKGBEM_03478	EBJBEGIE_01569	NAOGMBOD_03560	ACOBFHKF_02913
group_1349		[gene=torD] [locus_tag=BW25113_0998] [protein=TorA-maturation chaperone] [protein_id=AIN31468.1][location=1057255..1057854] [gbkey=CDS]	113	113	1	948	5861				590	599	598	MEANNDOC_00061	KDGLJHKJ_00575	EFKHFGCB_03659	JNMOPAKK_03355	IOOBBEJO_00574	KMENBGJB_03725	GAOIMAPG_01208	MGNNAIAM_01705	EFLHHJEE_01997	EOABKEHD_02124	GIAADNBE_02431	PHHOHLEH_01612	IIJOLOOH_01299	IKFDFECD_00654	BBIFKPLI_00409	AAAAKHIE_00752	LFPPIJIA_00688	HDLDMBOH_00280	IIGOFCOB_02307	DCPNLENC_01885	KCHDAJGP_01091	BMBOMDJL_01671	BHCAFGCF_01120	NHHIFCEB_00062	LMDLBPLF_01880	KKLJLCHD_01603	AFAMADFP_01906	OECNMEFE_01211	NLAPFCPH_00552	NHOFIBKH_02730	OLLNJKAH_02879	AGGLBBCP_00037	CJBKGBEM_00571	EBJBEGIE_00559	NAOGMBOD_01433	ACOBFHKF_00436
group_1680		hypothetical protein	113	113	1	948	15991				383	521	511	MEANNDOC_00467	KDGLJHKJ_00156	EFKHFGCB_02457	JNMOPAKK_03139	IOOBBEJO_00156	KMENBGJB_03916	GAOIMAPG_04025	MGNNAIAM_04027	EFLHHJEE_04021	EOABKEHD_01222	GIAADNBE_01529	PHHOHLEH_03632	IIJOLOOH_03603	IKFDFECD_03638	BBIFKPLI_04113	AAAAKHIE_03894	LFPPIJIA_01355	HDLDMBOH_03839	IIGOFCOB_01976	DCPNLENC_04039	KCHDAJGP_03746	BMBOMDJL_00098	BHCAFGCF_04158	NHHIFCEB_00466	LMDLBPLF_03750	KKLJLCHD_03793	AFAMADFP_03614	OECNMEFE_03671	NLAPFCPH_03786	NHOFIBKH_03030	OLLNJKAH_03409	AGGLBBCP_00436	CJBKGBEM_00163	EBJBEGIE_00154	NAOGMBOD_04082	ACOBFHKF_02081
aaeA		hypothetical protein	113	113	1	948	16482				227	1106	251	MEANNDOC_00746	KDGLJHKJ_01450	EFKHFGCB_02248	JNMOPAKK_00891	IOOBBEJO_01367	KMENBGJB_00348	GAOIMAPG_00922	MGNNAIAM_00923	EFLHHJEE_00989	EOABKEHD_01325	GIAADNBE_01632	PHHOHLEH_00660	IIJOLOOH_00317	IKFDFECD_01073	BBIFKPLI_02273	AAAAKHIE_01078	LFPPIJIA_00794	HDLDMBOH_03463	IIGOFCOB_01589	DCPNLENC_01212	KCHDAJGP_02479	BMBOMDJL_00729	BHCAFGCF_01680	NHHIFCEB_02046	LMDLBPLF_00025	KKLJLCHD_00326	AFAMADFP_00025	OECNMEFE_00281	NLAPFCPH_00372	NHOFIBKH_00267	OLLNJKAH_01498	AGGLBBCP_01160	CJBKGBEM_01573	EBJBEGIE_02163	NAOGMBOD_00524	ACOBFHKF_01805
group_1845		[gene=mnmC] [locus_tag=BW25113_2324] [protein=fused 5-methylaminomethyl-2-thiouridine-forming enzyme methyltransferase and FAD-dependent demodification enzyme] [protein_id=AIN32734.1] [location=2435243..2437249][gbkey=CDS]	113	113	1	948	19162				2006	2006	2006	MEANNDOC_01402	KDGLJHKJ_01152	EFKHFGCB_00707	JNMOPAKK_00229	IOOBBEJO_01068	KMENBGJB_01606	GAOIMAPG_00242	MGNNAIAM_00242	EFLHHJEE_01635	EOABKEHD_00777	GIAADNBE_00518	PHHOHLEH_00015	IIJOLOOH_00406	IKFDFECD_00241	BBIFKPLI_00970	AAAAKHIE_00242	LFPPIJIA_00118	HDLDMBOH_02209	IIGOFCOB_00795	DCPNLENC_00021	KCHDAJGP_01208	BMBOMDJL_00990	BHCAFGCF_01007	NHHIFCEB_00849	LMDLBPLF_02543	KKLJLCHD_02279	AFAMADFP_02595	OECNMEFE_02825	NLAPFCPH_02687	NHOFIBKH_00503	OLLNJKAH_00009	AGGLBBCP_00817	CJBKGBEM_00912	EBJBEGIE_00957	NAOGMBOD_01211	ACOBFHKF_04097
group_1926		[gene=mutT] [locus_tag=BW25113_0099] [protein=nucleoside triphosphate pyrophosphohydrolase,marked preference for dGTP] [protein_id=AIN30631.1] [location=107531..107920][gbkey=CDS]	113	113	1	948	547				389	398	392	MEANNDOC_03438	KDGLJHKJ_03066	EFKHFGCB_01363	JNMOPAKK_02748	IOOBBEJO_02932	KMENBGJB_02011	GAOIMAPG_02743	MGNNAIAM_02745	EFLHHJEE_01152	EOABKEHD_02786	GIAADNBE_02858	PHHOHLEH_01719	IIJOLOOH_01406	IKFDFECD_00905	BBIFKPLI_02444	AAAAKHIE_00563	LFPPIJIA_01441	HDLDMBOH_00694	IIGOFCOB_00578	DCPNLENC_01606	KCHDAJGP_00518	BMBOMDJL_01272	BHCAFGCF_03720	NHHIFCEB_01166	LMDLBPLF_01375	KKLJLCHD_00386	AFAMADFP_00401	OECNMEFE_00940	NLAPFCPH_01594	NHOFIBKH_00702	OLLNJKAH_01261	AGGLBBCP_03261	CJBKGBEM_01912	EBJBEGIE_01283	NAOGMBOD_03088	ACOBFHKF_01673
group_2135		[gene=yjjW] [locus_tag=BW25113_4379] [protein=putative pyruvate formate lyase activating enzyme] [protein_id=AIN34645.1] [location=complement(4604497..4605360)][gbkey=CDS]	113	113	1	948	712				560	863	771	MEANNDOC_03562	KDGLJHKJ_03186	EFKHFGCB_01236	JNMOPAKK_02872	IOOBBEJO_03052	KMENBGJB_02481	GAOIMAPG_02039	MGNNAIAM_02040	EFLHHJEE_04169	EOABKEHD_03259	GIAADNBE_03407	PHHOHLEH_03369	IIJOLOOH_03282	IKFDFECD_00786	BBIFKPLI_03252	AAAAKHIE_00682	LFPPIJIA_03159	HDLDMBOH_02563	IIGOFCOB_03121	DCPNLENC_02993	KCHDAJGP_03003	BMBOMDJL_02707	BHCAFGCF_02665	NHHIFCEB_01289	LMDLBPLF_01502	KKLJLCHD_00512	AFAMADFP_00527	OECNMEFE_02446	NLAPFCPH_02145	NHOFIBKH_04020	OLLNJKAH_03879	AGGLBBCP_03138	CJBKGBEM_01793	EBJBEGIE_01406	NAOGMBOD_03073	ACOBFHKF_02461
group_2136		[gene=yhfX] [locus_tag=BW25113_3381] [protein=putative pyridoxal 5'-phosphate binding protein] [protein_id=AIN33713.1] [location=complement(3503172..3504335)][gbkey=CDS]	113	113	1	948	12382				356	1163	1155	MEANNDOC_03788	KDGLJHKJ_03233	EFKHFGCB_03133	JNMOPAKK_03098	IOOBBEJO_03303	KMENBGJB_03081	GAOIMAPG_03375	MGNNAIAM_03377	EFLHHJEE_02067	EOABKEHD_01796	GIAADNBE_02162	PHHOHLEH_02971	IIJOLOOH_02805	IKFDFECD_01498	BBIFKPLI_02904	AAAAKHIE_02381	LFPPIJIA_02457	HDLDMBOH_01856	IIGOFCOB_00950	DCPNLENC_00477	KCHDAJGP_01762	BMBOMDJL_00435	BHCAFGCF_02428	NHHIFCEB_03494	LMDLBPLF_00708	KKLJLCHD_01008	AFAMADFP_01264	OECNMEFE_00560	NLAPFCPH_01304	NHOFIBKH_01579	OLLNJKAH_01756	AGGLBBCP_02850	CJBKGBEM_03213	EBJBEGIE_03638	NAOGMBOD_03304	ACOBFHKF_01411
group_2238		[gene=yccX] [locus_tag=BW25113_0968] [protein=weak acylphosphatase] [protein_id=AIN31436.1][location=1025520..1025798] [gbkey=CDS]	113	113	1	948	5896				278	278	278	MEANNDOC_00083	KDGLJHKJ_00554	EFKHFGCB_03637	JNMOPAKK_03377	IOOBBEJO_00553	KMENBGJB_00682	GAOIMAPG_01237	MGNNAIAM_01734	EFLHHJEE_01968	EOABKEHD_02095	GIAADNBE_02402	PHHOHLEH_01582	IIJOLOOH_01269	IKFDFECD_00683	BBIFKPLI_00438	AAAAKHIE_00781	LFPPIJIA_00658	HDLDMBOH_00251	IIGOFCOB_02279	DCPNLENC_01856	KCHDAJGP_01062	BMBOMDJL_01642	BHCAFGCF_01207	NHHIFCEB_00084	LMDLBPLF_01902	KKLJLCHD_03331	AFAMADFP_02957	OECNMEFE_01189	NLAPFCPH_00574	NHOFIBKH_02708	OLLNJKAH_02901	AGGLBBCP_00059	CJBKGBEM_00549	EBJBEGIE_00537	NAOGMBOD_01463	ACOBFHKF_00458
group_2251		[gene=fhuE] [locus_tag=BW25113_1102] [protein=ferric-rhodotorulic acid outer membrane transporter] [protein_id=AIN31565.1] [location=complement(1154818..1157007)][gbkey=CDS]	113	113	1	948	5671				302	2189	2064	MEANNDOC_01746	KDGLJHKJ_00672	EFKHFGCB_01859	JNMOPAKK_04152	IOOBBEJO_00671	KMENBGJB_00773	GAOIMAPG_01109	MGNNAIAM_01606	EFLHHJEE_02833	EOABKEHD_02683	GIAADNBE_02755	PHHOHLEH_03067	IIJOLOOH_02901	IKFDFECD_00552	BBIFKPLI_00310	AAAAKHIE_01801	LFPPIJIA_02702	HDLDMBOH_01192	IIGOFCOB_02110	DCPNLENC_01446	KCHDAJGP_01930	BMBOMDJL_01378	BHCAFGCF_00502	NHHIFCEB_03848	LMDLBPLF_02346	KKLJLCHD_01505	AFAMADFP_01808	OECNMEFE_02026	NLAPFCPH_00456	NHOFIBKH_02131	OLLNJKAH_03668	AGGLBBCP_02369	CJBKGBEM_03631	EBJBEGIE_00656	NAOGMBOD_01862	ACOBFHKF_00339
group_2281		hypothetical protein	113	113	1	948	3858				896	1679	1499	MEANNDOC_02896	KDGLJHKJ_03399	EFKHFGCB_01531	JNMOPAKK_02007	IOOBBEJO_03072	KMENBGJB_01263	GAOIMAPG_02147	MGNNAIAM_02148	EFLHHJEE_00351	EOABKEHD_04173	GIAADNBE_04260	PHHOHLEH_03995	IIJOLOOH_03407	IKFDFECD_02136	BBIFKPLI_01877	AAAAKHIE_02016	LFPPIJIA_01848	HDLDMBOH_00518	IIGOFCOB_00034	DCPNLENC_03871	KCHDAJGP_03634	BMBOMDJL_04415	BHCAFGCF_02759	NHHIFCEB_01379	LMDLBPLF_01065	KKLJLCHD_01302	AFAMADFP_01479	OECNMEFE_01111	NLAPFCPH_00866	NHOFIBKH_04152	OLLNJKAH_04037	AGGLBBCP_02937	CJBKGBEM_03405	EBJBEGIE_01496	NAOGMBOD_03791	ACOBFHKF_02979
group_2291		[gene=ysaB] [locus_tag=BW25113_4553] [protein=uncharacterized protein] [protein_id=AIN33887.1][location=complement(3718773..3719072)] [gbkey=CDS]	113	113	1	948	12667				182	308	299	MEANNDOC_03392	KDGLJHKJ_02500	EFKHFGCB_03014	JNMOPAKK_02505	IOOBBEJO_02365	KMENBGJB_03187	GAOIMAPG_03748	MGNNAIAM_03749	EFLHHJEE_03213	EOABKEHD_03759	GIAADNBE_03898	PHHOHLEH_04288	IIJOLOOH_04289	IKFDFECD_03191	BBIFKPLI_03667	AAAAKHIE_03481	LFPPIJIA_03955	HDLDMBOH_03584	IIGOFCOB_03968	DCPNLENC_04106	KCHDAJGP_03293	BMBOMDJL_04567	BHCAFGCF_04093	NHHIFCEB_03070	LMDLBPLF_02892	KKLJLCHD_01634	AFAMADFP_01644	OECNMEFE_02397	NLAPFCPH_02915	NHOFIBKH_00901	OLLNJKAH_03270	AGGLBBCP_03705	CJBKGBEM_02802	EBJBEGIE_03212	NAOGMBOD_02852	ACOBFHKF_02657
group_2294		hypothetical protein	113	113	1	948	17777				446	617	615	MEANNDOC_03920	KDGLJHKJ_03623	EFKHFGCB_04297	JNMOPAKK_03678	IOOBBEJO_03639	KMENBGJB_02914	GAOIMAPG_03564	MGNNAIAM_03565	EFLHHJEE_02498	EOABKEHD_03707	GIAADNBE_03846	PHHOHLEH_02675	IIJOLOOH_02509	IKFDFECD_02624	BBIFKPLI_03381	AAAAKHIE_02969	LFPPIJIA_03450	HDLDMBOH_01690	IIGOFCOB_02394	DCPNLENC_02054	KCHDAJGP_02174	BMBOMDJL_03748	BHCAFGCF_04270	NHHIFCEB_03746	LMDLBPLF_02101	KKLJLCHD_02178	AFAMADFP_02445	OECNMEFE_02620	NLAPFCPH_02319	NHOFIBKH_03621	OLLNJKAH_03582	AGGLBBCP_03974	CJBKGBEM_04394	EBJBEGIE_03889	NAOGMBOD_04165	ACOBFHKF_03794
group_2309		hypothetical protein	113	113	1	948	12243				182	257	256	MEANNDOC_04338	KDGLJHKJ_04311	EFKHFGCB_04226	JNMOPAKK_04178	IOOBBEJO_04218	KMENBGJB_03735	GAOIMAPG_04053	MGNNAIAM_04092	EFLHHJEE_04288	EOABKEHD_03908	GIAADNBE_04017	PHHOHLEH_03787	IIJOLOOH_03849	IKFDFECD_03913	BBIFKPLI_04178	AAAAKHIE_04070	LFPPIJIA_04122	HDLDMBOH_03491	IIGOFCOB_03594	DCPNLENC_03446	KCHDAJGP_03418	BMBOMDJL_04141	BHCAFGCF_04498	NHHIFCEB_04335	LMDLBPLF_04196	KKLJLCHD_04308	AFAMADFP_03959	OECNMEFE_04417	NLAPFCPH_04377	NHOFIBKH_04318	OLLNJKAH_04030	AGGLBBCP_04215	CJBKGBEM_04571	EBJBEGIE_04363	NAOGMBOD_03391	ACOBFHKF_04180
group_2345		hypothetical protein	113	113	1	948	11719				1214	1232	1214	MEANNDOC_03246	KDGLJHKJ_02639	EFKHFGCB_02851	JNMOPAKK_02359	IOOBBEJO_02504	KMENBGJB_02211	GAOIMAPG_02941	MGNNAIAM_02943	EFLHHJEE_00678	EOABKEHD_01490	GIAADNBE_01797	PHHOHLEH_02073	IIJOLOOH_01760	IKFDFECD_03101	BBIFKPLI_02591	AAAAKHIE_03379	LFPPIJIA_02133	HDLDMBOH_01284	IIGOFCOB_01114	DCPNLENC_02479	KCHDAJGP_03786	BMBOMDJL_03202	BHCAFGCF_02568	NHHIFCEB_02904	LMDLBPLF_03184	KKLJLCHD_04362	AFAMADFP_02201	OECNMEFE_03321	NLAPFCPH_03350	NHOFIBKH_02880	OLLNJKAH_00856	AGGLBBCP_03594	CJBKGBEM_02672	EBJBEGIE_03046	NAOGMBOD_01704	ACOBFHKF_03533
group_2436		[gene=ybjP] [locus_tag=BW25113_0865] [protein=lipoprotein] [protein_id=AIN31334.1] [location=complement(899408..899923)][gbkey=CDS]	113	113	1	948	6065				104	515	504	MEANNDOC_00177	KDGLJHKJ_00447	EFKHFGCB_02558	JNMOPAKK_01405	IOOBBEJO_00446	KMENBGJB_00579	GAOIMAPG_01341	MGNNAIAM_01838	EFLHHJEE_02939	EOABKEHD_01992	GIAADNBE_02299	PHHOHLEH_01479	IIJOLOOH_01166	IKFDFECD_02891	BBIFKPLI_00542	AAAAKHIE_00884	LFPPIJIA_00555	HDLDMBOH_00147	IIGOFCOB_01680	DCPNLENC_00626	KCHDAJGP_00383	BMBOMDJL_00600	BHCAFGCF_01310	NHHIFCEB_00178	LMDLBPLF_00792	KKLJLCHD_02410	AFAMADFP_02351	OECNMEFE_01327	NLAPFCPH_02439	NHOFIBKH_02831	OLLNJKAH_00498	AGGLBBCP_00152	CJBKGBEM_00456	EBJBEGIE_00443	NAOGMBOD_01565	ACOBFHKF_00558
group_2442		[gene=kdpC] [locus_tag=BW25113_0696] [protein=potassium translocating ATPase, subunit C] [protein_id=AIN31174.1] [location=complement(719863..720435)][gbkey=CDS]	113	113	1	948	6799				428	572	570	MEANNDOC_00337	KDGLJHKJ_00288	EFKHFGCB_03173	JNMOPAKK_01564	IOOBBEJO_00288	KMENBGJB_03798	GAOIMAPG_03698	MGNNAIAM_03699	EFLHHJEE_02525	EOABKEHD_03003	GIAADNBE_03075	PHHOHLEH_02701	IIJOLOOH_02535	IKFDFECD_02760	BBIFKPLI_03408	AAAAKHIE_02829	LFPPIJIA_04468	HDLDMBOH_01133	IIGOFCOB_04092	DCPNLENC_03361	KCHDAJGP_04238	BMBOMDJL_03552	BHCAFGCF_02805	NHHIFCEB_00336	LMDLBPLF_00522	KKLJLCHD_00698	AFAMADFP_01027	OECNMEFE_00434	NLAPFCPH_00762	NHOFIBKH_01685	OLLNJKAH_03115	AGGLBBCP_00310	CJBKGBEM_00296	EBJBEGIE_00284	NAOGMBOD_02555	ACOBFHKF_01275
group_2479		[gene=alkB] [locus_tag=BW25113_2212] [protein=oxidative demethylase of N1-methyladenine or N3-methylcytosine DNA lesions] [protein_id=AIN32623.1][location=complement(2302170..2302820)] [gbkey=CDS]	113	113	1	948	19328				542	650	647	MEANNDOC_01509	KDGLJHKJ_01043	EFKHFGCB_00818	JNMOPAKK_00337	IOOBBEJO_00958	KMENBGJB_01721	GAOIMAPG_00356	MGNNAIAM_00356	EFLHHJEE_01751	EOABKEHD_02550	GIAADNBE_00631	PHHOHLEH_00124	IIJOLOOH_00515	IKFDFECD_00355	BBIFKPLI_01084	AAAAKHIE_00356	LFPPIJIA_00003	HDLDMBOH_00995	IIGOFCOB_00682	DCPNLENC_00136	KCHDAJGP_01597	BMBOMDJL_03240	BHCAFGCF_01368	NHHIFCEB_00956	LMDLBPLF_01810	KKLJLCHD_00929	AFAMADFP_00866	OECNMEFE_01906	NLAPFCPH_01916	NHOFIBKH_00392	OLLNJKAH_00121	AGGLBBCP_00924	CJBKGBEM_00803	EBJBEGIE_01065	NAOGMBOD_01311	ACOBFHKF_00085
group_2501		[gene=yjbG] [locus_tag=BW25113_4028] [protein=extracellular polysaccharide export OMA protein] [protein_id=AIN34314.1] [location=4226825..4227562][gbkey=CDS]	113	113	1	948	3376				506	737	734	MEANNDOC_03155	KDGLJHKJ_03896	EFKHFGCB_01765	JNMOPAKK_02268	IOOBBEJO_04080	KMENBGJB_01024	GAOIMAPG_02390	MGNNAIAM_02391	EFLHHJEE_00593	EOABKEHD_00652	GIAADNBE_00959	PHHOHLEH_02439	IIJOLOOH_03131	IKFDFECD_02289	BBIFKPLI_01633	AAAAKHIE_02224	LFPPIJIA_02331	HDLDMBOH_01555	IIGOFCOB_00281	DCPNLENC_01706	KCHDAJGP_03080	BMBOMDJL_03079	BHCAFGCF_02025	NHHIFCEB_01641	LMDLBPLF_01313	KKLJLCHD_03455	AFAMADFP_03659	OECNMEFE_02102	NLAPFCPH_01995	NHOFIBKH_04330	OLLNJKAH_04231	AGGLBBCP_03534	CJBKGBEM_04223	EBJBEGIE_01758	NAOGMBOD_03594	ACOBFHKF_01938
group_2504		[gene=rbsR] [locus_tag=BW25113_3753] [protein=transcriptional repressor of ribose metabolism][protein_id=AIN34078.1] [location=3931587..3932579][gbkey=CDS]	113	113	1	948	11612				461	992	971	MEANNDOC_03184	KDGLJHKJ_02702	EFKHFGCB_02914	JNMOPAKK_02297	IOOBBEJO_02567	KMENBGJB_02274	GAOIMAPG_03004	MGNNAIAM_03006	EFLHHJEE_00615	EOABKEHD_01428	GIAADNBE_01735	PHHOHLEH_02010	IIJOLOOH_01697	IKFDFECD_04612	BBIFKPLI_02527	AAAAKHIE_04674	LFPPIJIA_02197	HDLDMBOH_01347	IIGOFCOB_01177	DCPNLENC_02542	KCHDAJGP_03552	BMBOMDJL_03773	BHCAFGCF_02635	NHHIFCEB_02842	LMDLBPLF_04694	KKLJLCHD_04736	AFAMADFP_04482	OECNMEFE_04755	NLAPFCPH_04772	NHOFIBKH_04869	OLLNJKAH_04479	AGGLBBCP_03656	CJBKGBEM_02610	EBJBEGIE_02984	NAOGMBOD_01770	ACOBFHKF_03596
rhaD		Rhamnulose-1-phosphate aldolase	113	113	1	948	17943				407	824	817	MEANNDOC_03873	KDGLJHKJ_03575	EFKHFGCB_04130	JNMOPAKK_03631	IOOBBEJO_03591	KMENBGJB_02874	GAOIMAPG_03522	MGNNAIAM_03523	EFLHHJEE_02456	EOABKEHD_02490	GIAADNBE_02642	PHHOHLEH_02633	IIJOLOOH_02467	IKFDFECD_02582	BBIFKPLI_03339	AAAAKHIE_03010	LFPPIJIA_03780	HDLDMBOH_01648	IIGOFCOB_02351	DCPNLENC_02012	KCHDAJGP_02215	BMBOMDJL_02393	BHCAFGCF_03811	NHHIFCEB_03699	LMDLBPLF_02149	KKLJLCHD_02129	AFAMADFP_02396	OECNMEFE_02571	NLAPFCPH_02270	NHOFIBKH_02422	OLLNJKAH_02030	AGGLBBCP_04143	CJBKGBEM_04153	EBJBEGIE_03842	NAOGMBOD_03906	ACOBFHKF_03736
group_26303		[gene=rplW] [locus_tag=BW25113_3318] [protein=50S ribosomal subunit protein L23] [protein_id=AIN33650.1][location=complement(3444741..3445043)][gbkey=CDS]	113	113	1	948	12285				302	302	302	MEANNDOC_04376	KDGLJHKJ_04349	EFKHFGCB_04264	JNMOPAKK_04217	IOOBBEJO_04256	KMENBGJB_03773	GAOIMAPG_04091	MGNNAIAM_04130	EFLHHJEE_04326	EOABKEHD_03870	GIAADNBE_03979	PHHOHLEH_03825	IIJOLOOH_03887	IKFDFECD_03951	BBIFKPLI_04216	AAAAKHIE_04108	LFPPIJIA_04084	HDLDMBOH_03529	IIGOFCOB_03556	DCPNLENC_03484	KCHDAJGP_03456	BMBOMDJL_04179	BHCAFGCF_04460	NHHIFCEB_04373	LMDLBPLF_04234	KKLJLCHD_04346	AFAMADFP_03997	OECNMEFE_04455	NLAPFCPH_04415	NHOFIBKH_04280	OLLNJKAH_03992	AGGLBBCP_04253	CJBKGBEM_04533	EBJBEGIE_04401	NAOGMBOD_03353	ACOBFHKF_04142
group_26304		[gene=nuoB] [locus_tag=BW25113_2287] [protein=NADH:ubiquinone oxidoreductase, chain B][protein_id=AIN32697.1] [location=complement(2397430..2398092)][gbkey=CDS]	113	113	1	948	19210				662	662	662	MEANNDOC_01439	KDGLJHKJ_01114	EFKHFGCB_00745	JNMOPAKK_00267	IOOBBEJO_01029	KMENBGJB_01644	GAOIMAPG_00280	MGNNAIAM_00280	EFLHHJEE_01673	EOABKEHD_00739	GIAADNBE_00556	PHHOHLEH_00053	IIJOLOOH_00444	IKFDFECD_00279	BBIFKPLI_01008	AAAAKHIE_00280	LFPPIJIA_00080	HDLDMBOH_02171	IIGOFCOB_00757	DCPNLENC_00060	KCHDAJGP_01170	BMBOMDJL_03492	BHCAFGCF_01045	NHHIFCEB_00886	LMDLBPLF_02583	KKLJLCHD_02239	AFAMADFP_02635	OECNMEFE_02785	NLAPFCPH_02727	NHOFIBKH_00465	OLLNJKAH_00047	AGGLBBCP_00854	CJBKGBEM_00874	EBJBEGIE_00995	NAOGMBOD_01250	ACOBFHKF_00014
group_26305		[gene=rpmB] [locus_tag=BW25113_3637] [protein=50S ribosomal subunit protein L28] [protein_id=AIN33964.1][location=complement(3804798..3805034)][gbkey=CDS]	113	113	1	948	12824				236	236	236	MEANNDOC_03321	KDGLJHKJ_02570	EFKHFGCB_02781	JNMOPAKK_02434	IOOBBEJO_02435	KMENBGJB_02157	GAOIMAPG_02888	MGNNAIAM_02890	EFLHHJEE_00786	EOABKEHD_01544	GIAADNBE_01851	PHHOHLEH_02126	IIJOLOOH_01813	IKFDFECD_03567	BBIFKPLI_02657	AAAAKHIE_03839	LFPPIJIA_02248	HDLDMBOH_03159	IIGOFCOB_01063	DCPNLENC_02202	KCHDAJGP_02938	BMBOMDJL_02747	BHCAFGCF_02515	NHHIFCEB_02999	LMDLBPLF_03687	KKLJLCHD_01711	AFAMADFP_01720	OECNMEFE_02320	NLAPFCPH_03699	NHOFIBKH_00978	OLLNJKAH_00927	AGGLBBCP_04110	CJBKGBEM_02731	EBJBEGIE_03141	NAOGMBOD_01651	ACOBFHKF_02585
group_26306		[gene=ibpB] [locus_tag=BW25113_3686] [protein=heat shock chaperone] [protein_id=AIN34010.1][location=complement(3859829..3860257)] [gbkey=CDS]	113	113	1	948	11723				428	428	428	MEANNDOC_03249	KDGLJHKJ_02636	EFKHFGCB_02848	JNMOPAKK_02362	IOOBBEJO_02501	KMENBGJB_02208	GAOIMAPG_02938	MGNNAIAM_02940	EFLHHJEE_00681	EOABKEHD_01493	GIAADNBE_01800	PHHOHLEH_02076	IIJOLOOH_01763	IKFDFECD_03098	BBIFKPLI_02594	AAAAKHIE_03376	LFPPIJIA_02130	HDLDMBOH_01281	IIGOFCOB_01111	DCPNLENC_02476	KCHDAJGP_03783	BMBOMDJL_03205	BHCAFGCF_02565	NHHIFCEB_02907	LMDLBPLF_03181	KKLJLCHD_04365	AFAMADFP_02204	OECNMEFE_03324	NLAPFCPH_03347	NHOFIBKH_02877	OLLNJKAH_00859	AGGLBBCP_03591	CJBKGBEM_02675	EBJBEGIE_03049	NAOGMBOD_01701	ACOBFHKF_03530
group_26307		[gene=nrdR] [locus_tag=BW25113_0413] [protein=Nrd regulon repressor] [protein_id=AIN30912.1][location=428458..428907] [gbkey=CDS]	113	113	1	948	15843				449	449	449	MEANNDOC_00575	KDGLJHKJ_00045	EFKHFGCB_02340	JNMOPAKK_03247	IOOBBEJO_00045	KMENBGJB_02669	GAOIMAPG_02581	MGNNAIAM_02582	EFLHHJEE_01813	EOABKEHD_01116	GIAADNBE_01423	PHHOHLEH_02541	IIJOLOOH_02218	IKFDFECD_01889	BBIFKPLI_02783	AAAAKHIE_03201	LFPPIJIA_01244	HDLDMBOH_00866	IIGOFCOB_02791	DCPNLENC_02121	KCHDAJGP_01456	BMBOMDJL_00204	BHCAFGCF_03503	NHHIFCEB_00575	LMDLBPLF_02702	KKLJLCHD_02708	AFAMADFP_00744	OECNMEFE_03019	NLAPFCPH_02846	NHOFIBKH_04467	OLLNJKAH_03983	AGGLBBCP_00544	CJBKGBEM_00053	EBJBEGIE_00045	NAOGMBOD_02466	ACOBFHKF_02195
group_26308		[gene=rplR] [locus_tag=BW25113_3304] [protein=50S ribosomal subunit protein L18] [protein_id=AIN33636.1][location=complement(3438603..3438956)][gbkey=CDS]	113	113	1	948	12271				353	353	353	MEANNDOC_04362	KDGLJHKJ_04335	EFKHFGCB_04250	JNMOPAKK_04203	IOOBBEJO_04242	KMENBGJB_03759	GAOIMAPG_04077	MGNNAIAM_04116	EFLHHJEE_04312	EOABKEHD_03884	GIAADNBE_03993	PHHOHLEH_03811	IIJOLOOH_03873	IKFDFECD_03937	BBIFKPLI_04202	AAAAKHIE_04094	LFPPIJIA_04098	HDLDMBOH_03515	IIGOFCOB_03570	DCPNLENC_03470	KCHDAJGP_03442	BMBOMDJL_04165	BHCAFGCF_04474	NHHIFCEB_04359	LMDLBPLF_04220	KKLJLCHD_04332	AFAMADFP_03983	OECNMEFE_04441	NLAPFCPH_04401	NHOFIBKH_04294	OLLNJKAH_04006	AGGLBBCP_04239	CJBKGBEM_04547	EBJBEGIE_04387	NAOGMBOD_03367	ACOBFHKF_04156
group_26309		[gene=rpsD] [locus_tag=BW25113_3296] [protein=30S ribosomal subunit protein S4] [protein_id=AIN33628.1][location=complement(3434414..3435034)] [gbkey=CDS]	113	113	1	948	12263				620	620	620	MEANNDOC_04354	KDGLJHKJ_04327	EFKHFGCB_04242	JNMOPAKK_04195	IOOBBEJO_04234	KMENBGJB_03751	GAOIMAPG_04069	MGNNAIAM_04108	EFLHHJEE_04304	EOABKEHD_03892	GIAADNBE_04001	PHHOHLEH_03803	IIJOLOOH_03865	IKFDFECD_03929	BBIFKPLI_04194	AAAAKHIE_04086	LFPPIJIA_04106	HDLDMBOH_03507	IIGOFCOB_03578	DCPNLENC_03462	KCHDAJGP_03434	BMBOMDJL_04157	BHCAFGCF_04482	NHHIFCEB_04351	LMDLBPLF_04212	KKLJLCHD_04324	AFAMADFP_03975	OECNMEFE_04433	NLAPFCPH_04393	NHOFIBKH_04302	OLLNJKAH_04014	AGGLBBCP_04231	CJBKGBEM_04555	EBJBEGIE_04379	NAOGMBOD_03375	ACOBFHKF_04164
group_26310		[gene=ahpC] [locus_tag=BW25113_0605] [protein=alkyl hydroperoxide reductase, C22 subunit][protein_id=AIN31097.1] [location=634401..634964] [gbkey=CDS]	113	113	1	948	6895				563	563	563	MEANNDOC_00420	KDGLJHKJ_00204	EFKHFGCB_03248	JNMOPAKK_01647	IOOBBEJO_00204	KMENBGJB_03332	GAOIMAPG_03611	MGNNAIAM_03612	EFLHHJEE_02612	EOABKEHD_02923	GIAADNBE_02995	PHHOHLEH_02786	IIJOLOOH_02620	IKFDFECD_02671	BBIFKPLI_03495	AAAAKHIE_02740	LFPPIJIA_02891	HDLDMBOH_01046	IIGOFCOB_03032	DCPNLENC_03102	KCHDAJGP_03252	BMBOMDJL_00044	BHCAFGCF_02890	NHHIFCEB_00419	LMDLBPLF_00445	KKLJLCHD_00775	AFAMADFP_01103	OECNMEFE_00356	NLAPFCPH_00685	NHOFIBKH_01760	OLLNJKAH_03222	AGGLBBCP_00389	CJBKGBEM_00211	EBJBEGIE_00201	NAOGMBOD_02641	ACOBFHKF_01191
group_26311		[gene=ibpA] [locus_tag=BW25113_3687] [protein=heat shock chaperone] [protein_id=AIN34011.1][location=complement(3860369..3860782)] [gbkey=CDS]	113	113	1	948	11722				413	413	413	MEANNDOC_03248	KDGLJHKJ_02637	EFKHFGCB_02849	JNMOPAKK_02361	IOOBBEJO_02502	KMENBGJB_02209	GAOIMAPG_02939	MGNNAIAM_02941	EFLHHJEE_00680	EOABKEHD_01492	GIAADNBE_01799	PHHOHLEH_02075	IIJOLOOH_01762	IKFDFECD_03099	BBIFKPLI_02593	AAAAKHIE_03377	LFPPIJIA_02131	HDLDMBOH_01282	IIGOFCOB_01112	DCPNLENC_02477	KCHDAJGP_03784	BMBOMDJL_03204	BHCAFGCF_02566	NHHIFCEB_02906	LMDLBPLF_03182	KKLJLCHD_04364	AFAMADFP_02203	OECNMEFE_03323	NLAPFCPH_03348	NHOFIBKH_02878	OLLNJKAH_00858	AGGLBBCP_03592	CJBKGBEM_02674	EBJBEGIE_03048	NAOGMBOD_01702	ACOBFHKF_03531
group_26312		[gene=acpP] [locus_tag=BW25113_1094] [protein=acyl carrier protein (ACP)] [protein_id=AIN31557.1][location=1147071..1147307] [gbkey=CDS]	113	113	1	948	5686				236	236	236	MEANNDOC_01738	KDGLJHKJ_00663	EFKHFGCB_01851	JNMOPAKK_04144	IOOBBEJO_00662	KMENBGJB_00765	GAOIMAPG_01117	MGNNAIAM_01614	EFLHHJEE_02825	EOABKEHD_02691	GIAADNBE_02763	PHHOHLEH_03075	IIJOLOOH_02909	IKFDFECD_00561	BBIFKPLI_00318	AAAAKHIE_01810	LFPPIJIA_02694	HDLDMBOH_01200	IIGOFCOB_02102	DCPNLENC_01438	KCHDAJGP_01922	BMBOMDJL_01386	BHCAFGCF_00494	NHHIFCEB_03840	LMDLBPLF_02355	KKLJLCHD_01514	AFAMADFP_01817	OECNMEFE_02017	NLAPFCPH_00465	NHOFIBKH_02122	OLLNJKAH_02270	AGGLBBCP_02377	CJBKGBEM_03639	EBJBEGIE_00648	NAOGMBOD_01854	ACOBFHKF_00347
group_26313		hypothetical protein	113	113	1	948	17862				269	269	269	MEANNDOC_03828	KDGLJHKJ_03533	EFKHFGCB_04601	JNMOPAKK_03586	IOOBBEJO_03549	KMENBGJB_02827	GAOIMAPG_03476	MGNNAIAM_03477	EFLHHJEE_02410	EOABKEHD_02540	GIAADNBE_02593	PHHOHLEH_02584	IIJOLOOH_02418	IKFDFECD_02534	BBIFKPLI_03292	AAAAKHIE_04665	LFPPIJIA_03731	HDLDMBOH_03999	IIGOFCOB_03809	DCPNLENC_03916	KCHDAJGP_04044	BMBOMDJL_04699	BHCAFGCF_03861	NHHIFCEB_03653	LMDLBPLF_04378	KKLJLCHD_03587	AFAMADFP_04204	OECNMEFE_04563	NLAPFCPH_04552	NHOFIBKH_02476	OLLNJKAH_02086	AGGLBBCP_04189	CJBKGBEM_04197	EBJBEGIE_03796	NAOGMBOD_03955	ACOBFHKF_04469
group_26314		[gene=infC] [locus_tag=BW25113_1718] [protein=translation initiation factor IF-3] [protein_id=AIN32156.1][location=complement(1794353..1794895)][gbkey=CDS]	113	113	1	948	16586				434	434	434	MEANNDOC_00869	KDGLJHKJ_01525	EFKHFGCB_02324	JNMOPAKK_00816	IOOBBEJO_01442	KMENBGJB_00272	GAOIMAPG_00847	MGNNAIAM_00847	EFLHHJEE_00912	EOABKEHD_01405	GIAADNBE_01712	PHHOHLEH_00584	IIJOLOOH_00241	IKFDFECD_01148	BBIFKPLI_02197	AAAAKHIE_01154	LFPPIJIA_00717	HDLDMBOH_02916	IIGOFCOB_02699	DCPNLENC_03883	KCHDAJGP_02865	BMBOMDJL_00804	BHCAFGCF_01755	NHHIFCEB_01971	LMDLBPLF_00105	KKLJLCHD_00247	AFAMADFP_00105	OECNMEFE_00201	NLAPFCPH_00292	NHOFIBKH_00192	OLLNJKAH_02381	AGGLBBCP_01235	CJBKGBEM_01497	EBJBEGIE_02088	NAOGMBOD_00599	ACOBFHKF_00889
group_26315		[gene=lpp] [locus_tag=BW25113_1677] [protein=murein lipoprotein] [protein_id=AIN32115.1][location=1751678..1751914] [gbkey=CDS]	113	113	1	948	16525				236	236	236	MEANNDOC_00780	KDGLJHKJ_01484	EFKHFGCB_02283	JNMOPAKK_00857	IOOBBEJO_01401	KMENBGJB_00313	GAOIMAPG_00887	MGNNAIAM_00888	EFLHHJEE_00953	EOABKEHD_01360	GIAADNBE_01667	PHHOHLEH_00625	IIJOLOOH_00282	IKFDFECD_01108	BBIFKPLI_02238	AAAAKHIE_01113	LFPPIJIA_00758	HDLDMBOH_02956	IIGOFCOB_01554	DCPNLENC_01177	KCHDAJGP_02444	BMBOMDJL_00764	BHCAFGCF_01715	NHHIFCEB_02012	LMDLBPLF_00060	KKLJLCHD_00292	AFAMADFP_00060	OECNMEFE_00246	NLAPFCPH_00337	NHOFIBKH_00233	OLLNJKAH_01533	AGGLBBCP_01194	CJBKGBEM_01539	EBJBEGIE_02129	NAOGMBOD_00559	ACOBFHKF_01771
group_26316		[gene=hupB] [locus_tag=BW25113_0440] [protein=HU, DNA-binding transcriptional regulator,beta subunit] [protein_id=AIN30939.1] [location=456907..457179][gbkey=CDS]	113	113	1	948	15876				272	272	272	MEANNDOC_00548	KDGLJHKJ_00072	EFKHFGCB_02371	JNMOPAKK_03220	IOOBBEJO_00072	KMENBGJB_02642	GAOIMAPG_02608	MGNNAIAM_02609	EFLHHJEE_01840	EOABKEHD_01143	GIAADNBE_01450	PHHOHLEH_02514	IIJOLOOH_02245	IKFDFECD_01916	BBIFKPLI_02756	AAAAKHIE_03174	LFPPIJIA_01271	HDLDMBOH_00839	IIGOFCOB_02818	DCPNLENC_02094	KCHDAJGP_01483	BMBOMDJL_00177	BHCAFGCF_03534	NHHIFCEB_00548	LMDLBPLF_02672	KKLJLCHD_02678	AFAMADFP_00774	OECNMEFE_02989	NLAPFCPH_02816	NHOFIBKH_03523	OLLNJKAH_04057	AGGLBBCP_00517	CJBKGBEM_00080	EBJBEGIE_00072	NAOGMBOD_02496	ACOBFHKF_02168
group_26317		[gene=rplN] [locus_tag=BW25113_3310] [protein=50S ribosomal subunit protein L14] [protein_id=AIN33642.1][location=complement(3441137..3441508)][gbkey=CDS]	113	113	1	948	12277				371	371	371	MEANNDOC_04368	KDGLJHKJ_04341	EFKHFGCB_04256	JNMOPAKK_04209	IOOBBEJO_04248	KMENBGJB_03765	GAOIMAPG_04083	MGNNAIAM_04122	EFLHHJEE_04318	EOABKEHD_03878	GIAADNBE_03987	PHHOHLEH_03817	IIJOLOOH_03879	IKFDFECD_03943	BBIFKPLI_04208	AAAAKHIE_04100	LFPPIJIA_04092	HDLDMBOH_03521	IIGOFCOB_03564	DCPNLENC_03476	KCHDAJGP_03448	BMBOMDJL_04171	BHCAFGCF_04468	NHHIFCEB_04365	LMDLBPLF_04226	KKLJLCHD_04338	AFAMADFP_03989	OECNMEFE_04447	NLAPFCPH_04407	NHOFIBKH_04288	OLLNJKAH_04000	AGGLBBCP_04245	CJBKGBEM_04541	EBJBEGIE_04393	NAOGMBOD_03361	ACOBFHKF_04150
group_26318		[gene=csrA] [locus_tag=BW25113_2696] [protein=pleiotropic regulatory protein for carbon source metabolism] [protein_id=AIN33071.1] [location=complement(2812320..2812505)][gbkey=CDS]	113	113	1	948	15429				185	185	185	MEANNDOC_02473	KDGLJHKJ_03803	EFKHFGCB_00609	JNMOPAKK_03513	IOOBBEJO_03954	KMENBGJB_01371	GAOIMAPG_03267	MGNNAIAM_03269	EFLHHJEE_02348	EOABKEHD_01670	GIAADNBE_01980	PHHOHLEH_03177	IIJOLOOH_03032	IKFDFECD_01601	BBIFKPLI_03096	AAAAKHIE_01603	LFPPIJIA_03069	HDLDMBOH_01751	IIGOFCOB_02420	DCPNLENC_01783	KCHDAJGP_02280	BMBOMDJL_00854	BHCAFGCF_00038	NHHIFCEB_02445	LMDLBPLF_03411	KKLJLCHD_03243	AFAMADFP_04022	OECNMEFE_04279	NLAPFCPH_04255	NHOFIBKH_02269	OLLNJKAH_01631	AGGLBBCP_01582	CJBKGBEM_03776	EBJBEGIE_02586	NAOGMBOD_00039	ACOBFHKF_03304
group_26319		[gene=atpE] [locus_tag=BW25113_3737] [protein=F0 sector of membrane-bound ATP synthase,subunit c] [protein_id=AIN34062.1] [location=complement(3914310..3914549)][gbkey=CDS]	113	113	1	948	11628				239	239	239	MEANNDOC_03200	KDGLJHKJ_02686	EFKHFGCB_02898	JNMOPAKK_02313	IOOBBEJO_02551	KMENBGJB_02258	GAOIMAPG_02988	MGNNAIAM_02990	EFLHHJEE_00631	EOABKEHD_01444	GIAADNBE_01751	PHHOHLEH_02026	IIJOLOOH_01713	IKFDFECD_03148	BBIFKPLI_02543	AAAAKHIE_03426	LFPPIJIA_02181	HDLDMBOH_01331	IIGOFCOB_01161	DCPNLENC_02526	KCHDAJGP_03536	BMBOMDJL_03789	BHCAFGCF_02619	NHHIFCEB_02858	LMDLBPLF_03472	KKLJLCHD_03303	AFAMADFP_02152	OECNMEFE_03526	NLAPFCPH_03530	NHOFIBKH_02925	OLLNJKAH_00811	AGGLBBCP_03640	CJBKGBEM_02626	EBJBEGIE_03000	NAOGMBOD_01754	ACOBFHKF_03580
group_26320		[gene=rplD] [locus_tag=BW25113_3319] [protein=50S ribosomal subunit protein L4] [protein_id=AIN33651.1][location=complement(3445040..3445645)] [gbkey=CDS]	113	113	1	948	12286				605	605	605	MEANNDOC_04377	KDGLJHKJ_04350	EFKHFGCB_04265	JNMOPAKK_04218	IOOBBEJO_04257	KMENBGJB_03774	GAOIMAPG_04092	MGNNAIAM_04131	EFLHHJEE_04327	EOABKEHD_03869	GIAADNBE_03978	PHHOHLEH_03826	IIJOLOOH_03888	IKFDFECD_03952	BBIFKPLI_04217	AAAAKHIE_04109	LFPPIJIA_04083	HDLDMBOH_03530	IIGOFCOB_03555	DCPNLENC_03485	KCHDAJGP_03457	BMBOMDJL_04180	BHCAFGCF_04459	NHHIFCEB_04374	LMDLBPLF_04235	KKLJLCHD_04347	AFAMADFP_03998	OECNMEFE_04456	NLAPFCPH_04416	NHOFIBKH_04279	OLLNJKAH_03991	AGGLBBCP_04254	CJBKGBEM_04532	EBJBEGIE_04402	NAOGMBOD_03352	ACOBFHKF_04141
group_26321		[gene=frmR] [locus_tag=BW25113_0357] [protein=regulator protein that represses frmRAB operon] [protein_id=AIN30863.1] [location=complement(375062..375337)][gbkey=CDS]	113	113	1	948	15778				275	275	275	MEANNDOC_04591	KDGLJHKJ_04799	EFKHFGCB_04212	JNMOPAKK_03706	IOOBBEJO_04627	KMENBGJB_04251	GAOIMAPG_02533	MGNNAIAM_02534	EFLHHJEE_01765	EOABKEHD_04104	GIAADNBE_03661	PHHOHLEH_03561	IIJOLOOH_03532	IKFDFECD_01841	BBIFKPLI_02831	AAAAKHIE_03249	LFPPIJIA_01198	HDLDMBOH_03358	IIGOFCOB_03346	DCPNLENC_03218	KCHDAJGP_02639	BMBOMDJL_03372	BHCAFGCF_03359	NHHIFCEB_04675	LMDLBPLF_01963	KKLJLCHD_01981	AFAMADFP_00691	OECNMEFE_01589	NLAPFCPH_01070	NHOFIBKH_01947	OLLNJKAH_01308	AGGLBBCP_02187	CJBKGBEM_00005	EBJBEGIE_04559	NAOGMBOD_02420	ACOBFHKF_02244
group_26322		[gene=rpmJ] [locus_tag=BW25113_3299] [protein=50S ribosomal subunit protein L36] [protein_id=AIN33631.1][location=complement(3435977..3436093)][gbkey=CDS]	113	113	1	948	12266				116	116	116	MEANNDOC_04357	KDGLJHKJ_04330	EFKHFGCB_04245	JNMOPAKK_04198	IOOBBEJO_04237	KMENBGJB_03754	GAOIMAPG_04072	MGNNAIAM_04111	EFLHHJEE_04307	EOABKEHD_03889	GIAADNBE_03998	PHHOHLEH_03806	IIJOLOOH_03868	IKFDFECD_03932	BBIFKPLI_04197	AAAAKHIE_04089	LFPPIJIA_04103	HDLDMBOH_03510	IIGOFCOB_03575	DCPNLENC_03465	KCHDAJGP_03437	BMBOMDJL_04160	BHCAFGCF_04479	NHHIFCEB_04354	LMDLBPLF_04215	KKLJLCHD_04327	AFAMADFP_03978	OECNMEFE_04436	NLAPFCPH_04396	NHOFIBKH_04299	OLLNJKAH_04011	AGGLBBCP_04234	CJBKGBEM_04552	EBJBEGIE_04382	NAOGMBOD_03372	ACOBFHKF_04161
group_26323		[gene=uspB] [locus_tag=BW25113_3494] [protein=universal stress (ethanol tolerance) protein B] [protein_id=AIN33820.1] [location=complement(3632745..3633080)][gbkey=CDS]	113	113	1	948	12560				335	335	335	MEANNDOC_03664	KDGLJHKJ_03351	EFKHFGCB_02933	JNMOPAKK_02974	IOOBBEJO_03420	KMENBGJB_04157	GAOIMAPG_04121	MGNNAIAM_04066	EFLHHJEE_04356	EOABKEHD_03934	GIAADNBE_04043	PHHOHLEH_03855	IIJOLOOH_03917	IKFDFECD_04089	BBIFKPLI_04152	AAAAKHIE_04248	LFPPIJIA_02787	HDLDMBOH_03792	IIGOFCOB_03642	DCPNLENC_03059	KCHDAJGP_03818	BMBOMDJL_04044	BHCAFGCF_02313	NHHIFCEB_03371	LMDLBPLF_02993	KKLJLCHD_03912	AFAMADFP_03708	OECNMEFE_03733	NLAPFCPH_03939	NHOFIBKH_00819	OLLNJKAH_03307	AGGLBBCP_02726	CJBKGBEM_03087	EBJBEGIE_03513	NAOGMBOD_04254	ACOBFHKF_01539
group_26324		[gene=rpsR] [locus_tag=BW25113_4202] [protein=30S ribosomal subunit protein S18] [protein_id=AIN34489.1][location=4415656..4415883] [gbkey=CDS]	113	113	1	948	3953				227	227	227	MEANNDOC_02959	KDGLJHKJ_03461	EFKHFGCB_01589	JNMOPAKK_02070	IOOBBEJO_03134	KMENBGJB_01207	GAOIMAPG_02207	MGNNAIAM_02208	EFLHHJEE_00412	EOABKEHD_00464	GIAADNBE_00771	PHHOHLEH_02881	IIJOLOOH_02693	IKFDFECD_02196	BBIFKPLI_01816	AAAAKHIE_01956	LFPPIJIA_01908	HDLDMBOH_00581	IIGOFCOB_00097	DCPNLENC_00718	KCHDAJGP_04160	BMBOMDJL_02335	BHCAFGCF_01849	NHHIFCEB_01442	LMDLBPLF_01130	KKLJLCHD_01367	AFAMADFP_01545	OECNMEFE_01046	NLAPFCPH_00931	NHOFIBKH_03117	OLLNJKAH_02516	AGGLBBCP_03000	CJBKGBEM_03468	EBJBEGIE_01559	NAOGMBOD_03571	ACOBFHKF_02923
group_26325		[gene=iscA] [locus_tag=BW25113_2528] [protein=FeS cluster assembly protein] [protein_id=AIN32929.1][location=complement(2652922..2653245)] [gbkey=CDS]	113	113	1	948	18571				323	323	323	MEANNDOC_01229	KDGLJHKJ_01323	EFKHFGCB_03734	JNMOPAKK_00055	IOOBBEJO_01240	KMENBGJB_01802	GAOIMAPG_00061	MGNNAIAM_00061	EFLHHJEE_03896	EOABKEHD_01015	GIAADNBE_01323	PHHOHLEH_01063	IIJOLOOH_00748	IKFDFECD_00060	BBIFKPLI_00781	AAAAKHIE_00061	LFPPIJIA_00361	HDLDMBOH_03880	IIGOFCOB_00358	DCPNLENC_00893	KCHDAJGP_00061	BMBOMDJL_01462	BHCAFGCF_00821	NHHIFCEB_00675	LMDLBPLF_02753	KKLJLCHD_03122	AFAMADFP_02826	OECNMEFE_02914	NLAPFCPH_02970	NHOFIBKH_01177	OLLNJKAH_00622	AGGLBBCP_00644	CJBKGBEM_01085	EBJBEGIE_00783	NAOGMBOD_00867	ACOBFHKF_04015
group_26326		[gene=rplK] [locus_tag=BW25113_3983] [protein=50S ribosomal subunit protein L11] [protein_id=AIN34272.1][location=4168375..4168803] [gbkey=CDS]	113	113	1	948	12331				428	428	428	MEANNDOC_04474	KDGLJHKJ_04554	EFKHFGCB_04433	JNMOPAKK_04465	IOOBBEJO_04429	KMENBGJB_04122	GAOIMAPG_04245	MGNNAIAM_04255	EFLHHJEE_04699	EOABKEHD_03942	GIAADNBE_04051	PHHOHLEH_04080	IIJOLOOH_04072	IKFDFECD_01452	BBIFKPLI_04301	AAAAKHIE_04409	LFPPIJIA_04223	HDLDMBOH_03714	IIGOFCOB_00995	DCPNLENC_03725	KCHDAJGP_03775	BMBOMDJL_04075	BHCAFGCF_04449	NHHIFCEB_04514	LMDLBPLF_04022	KKLJLCHD_03945	AFAMADFP_03788	OECNMEFE_03881	NLAPFCPH_04133	NHOFIBKH_01539	OLLNJKAH_03905	AGGLBBCP_02890	CJBKGBEM_04623	EBJBEGIE_04447	NAOGMBOD_04228	ACOBFHKF_04335
group_26327		[gene=lptA] [locus_tag=BW25113_3200] [protein=periplasmic LPS-binding protein] [protein_id=AIN33543.1][location=3336739..3337296] [gbkey=CDS]	113	113	1	948	13999				557	557	557	MEANNDOC_02615	KDGLJHKJ_01930	EFKHFGCB_00067	JNMOPAKK_01096	IOOBBEJO_01993	KMENBGJB_02426	GAOIMAPG_01929	MGNNAIAM_01440	EFLHHJEE_00073	EOABKEHD_00344	GIAADNBE_00344	PHHOHLEH_01380	IIJOLOOH_01065	IKFDFECD_02461	BBIFKPLI_01542	AAAAKHIE_02552	LFPPIJIA_01109	HDLDMBOH_01378	IIGOFCOB_01430	DCPNLENC_02559	KCHDAJGP_02706	BMBOMDJL_01213	BHCAFGCF_03629	NHHIFCEB_02587	LMDLBPLF_01018	KKLJLCHD_01156	AFAMADFP_01430	OECNMEFE_00708	NLAPFCPH_01372	NHOFIBKH_02496	OLLNJKAH_01798	AGGLBBCP_02115	CJBKGBEM_02091	EBJBEGIE_02728	NAOGMBOD_01115	ACOBFHKF_00692
group_26328		[gene=rpsS] [locus_tag=BW25113_3316] [protein=30S ribosomal subunit protein S19] [protein_id=AIN33648.1][location=complement(3443607..3443885)][gbkey=CDS]	113	113	1	948	12283				278	278	278	MEANNDOC_04374	KDGLJHKJ_04347	EFKHFGCB_04262	JNMOPAKK_04215	IOOBBEJO_04254	KMENBGJB_03771	GAOIMAPG_04089	MGNNAIAM_04128	EFLHHJEE_04324	EOABKEHD_03872	GIAADNBE_03981	PHHOHLEH_03823	IIJOLOOH_03885	IKFDFECD_03949	BBIFKPLI_04214	AAAAKHIE_04106	LFPPIJIA_04086	HDLDMBOH_03527	IIGOFCOB_03558	DCPNLENC_03482	KCHDAJGP_03454	BMBOMDJL_04177	BHCAFGCF_04462	NHHIFCEB_04371	LMDLBPLF_04232	KKLJLCHD_04344	AFAMADFP_03995	OECNMEFE_04453	NLAPFCPH_04413	NHOFIBKH_04282	OLLNJKAH_03994	AGGLBBCP_04251	CJBKGBEM_04535	EBJBEGIE_04399	NAOGMBOD_03355	ACOBFHKF_04144
group_26329		[gene=uspA] [locus_tag=BW25113_3495] [protein=universal stress global response regulator][protein_id=AIN33821.1] [location=3633471..3633905] [gbkey=CDS]	113	113	1	948	12561				434	434	434	MEANNDOC_03663	KDGLJHKJ_03352	EFKHFGCB_02934	JNMOPAKK_02973	IOOBBEJO_03421	KMENBGJB_04158	GAOIMAPG_04122	MGNNAIAM_04067	EFLHHJEE_04357	EOABKEHD_03933	GIAADNBE_04042	PHHOHLEH_03856	IIJOLOOH_03918	IKFDFECD_04088	BBIFKPLI_04153	AAAAKHIE_04249	LFPPIJIA_02786	HDLDMBOH_03793	IIGOFCOB_03643	DCPNLENC_03058	KCHDAJGP_03819	BMBOMDJL_04043	BHCAFGCF_02312	NHHIFCEB_03370	LMDLBPLF_02992	KKLJLCHD_03911	AFAMADFP_03709	OECNMEFE_03734	NLAPFCPH_03938	NHOFIBKH_00820	OLLNJKAH_03306	AGGLBBCP_02725	CJBKGBEM_03086	EBJBEGIE_03512	NAOGMBOD_04255	ACOBFHKF_01540
group_26330		hypothetical protein	113	113	1	948	13960				203	203	203	MEANNDOC_02581	KDGLJHKJ_01895	EFKHFGCB_00031	JNMOPAKK_01062	IOOBBEJO_02028	KMENBGJB_03565	GAOIMAPG_01970	MGNNAIAM_01481	EFLHHJEE_00032	EOABKEHD_00381	GIAADNBE_00381	PHHOHLEH_01421	IIJOLOOH_01106	IKFDFECD_02502	BBIFKPLI_01583	AAAAKHIE_02511	LFPPIJIA_01150	HDLDMBOH_01419	IIGOFCOB_01393	DCPNLENC_03144	KCHDAJGP_03213	BMBOMDJL_03721	BHCAFGCF_03665	NHHIFCEB_02553	LMDLBPLF_03615	KKLJLCHD_03626	AFAMADFP_03360	OECNMEFE_03596	NLAPFCPH_03648	NHOFIBKH_02532	OLLNJKAH_02789	AGGLBBCP_02149	CJBKGBEM_02056	EBJBEGIE_02694	NAOGMBOD_01151	ACOBFHKF_00658
group_26331		[gene=lptB] [locus_tag=BW25113_3201] [protein=lipopolysaccharide export ABC transporter ATP-binding protein of the LptBFGC export complex] [protein_id=AIN33544.1][location=3337303..3338028] [gbkey=CDS]	113	113	1	948	13998				725	725	725	MEANNDOC_02614	KDGLJHKJ_01929	EFKHFGCB_00066	JNMOPAKK_01095	IOOBBEJO_01994	KMENBGJB_02427	GAOIMAPG_01930	MGNNAIAM_01441	EFLHHJEE_00072	EOABKEHD_00345	GIAADNBE_00345	PHHOHLEH_01381	IIJOLOOH_01066	IKFDFECD_02462	BBIFKPLI_01543	AAAAKHIE_02551	LFPPIJIA_01110	HDLDMBOH_01379	IIGOFCOB_01429	DCPNLENC_02558	KCHDAJGP_02707	BMBOMDJL_01214	BHCAFGCF_03630	NHHIFCEB_02586	LMDLBPLF_01019	KKLJLCHD_01155	AFAMADFP_01431	OECNMEFE_00707	NLAPFCPH_01371	NHOFIBKH_02497	OLLNJKAH_01797	AGGLBBCP_02116	CJBKGBEM_02090	EBJBEGIE_02727	NAOGMBOD_01116	ACOBFHKF_00691
group_26332		[gene=rpmD] [locus_tag=BW25113_3302] [protein=50S ribosomal subunit protein L30] [protein_id=AIN33634.1][location=complement(3437902..3438081)][gbkey=CDS]	113	113	1	948	12269				179	179	179	MEANNDOC_04360	KDGLJHKJ_04333	EFKHFGCB_04248	JNMOPAKK_04201	IOOBBEJO_04240	KMENBGJB_03757	GAOIMAPG_04075	MGNNAIAM_04114	EFLHHJEE_04310	EOABKEHD_03886	GIAADNBE_03995	PHHOHLEH_03809	IIJOLOOH_03871	IKFDFECD_03935	BBIFKPLI_04200	AAAAKHIE_04092	LFPPIJIA_04100	HDLDMBOH_03513	IIGOFCOB_03572	DCPNLENC_03468	KCHDAJGP_03440	BMBOMDJL_04163	BHCAFGCF_04476	NHHIFCEB_04357	LMDLBPLF_04218	KKLJLCHD_04330	AFAMADFP_03981	OECNMEFE_04439	NLAPFCPH_04399	NHOFIBKH_04296	OLLNJKAH_04008	AGGLBBCP_04237	CJBKGBEM_04549	EBJBEGIE_04385	NAOGMBOD_03369	ACOBFHKF_04158
group_26333		[gene=rpsL] [locus_tag=BW25113_3342] [protein=30S ribosomal subunit protein S12] [protein_id=AIN33674.1][location=complement(3467537..3467911)][gbkey=CDS]	113	113	1	948	12340				374	374	374	MEANNDOC_03822	KDGLJHKJ_03198	EFKHFGCB_03167	JNMOPAKK_03132	IOOBBEJO_03268	KMENBGJB_03042	GAOIMAPG_03336	MGNNAIAM_03338	EFLHHJEE_02027	EOABKEHD_01757	GIAADNBE_02201	PHHOHLEH_02932	IIJOLOOH_02766	IKFDFECD_01458	BBIFKPLI_02865	AAAAKHIE_02341	LFPPIJIA_02418	HDLDMBOH_01817	IIGOFCOB_00989	DCPNLENC_00437	KCHDAJGP_03863	BMBOMDJL_00396	BHCAFGCF_02467	NHHIFCEB_03528	LMDLBPLF_00743	KKLJLCHD_00973	AFAMADFP_01299	OECNMEFE_00525	NLAPFCPH_01339	NHOFIBKH_01545	OLLNJKAH_01790	AGGLBBCP_02884	CJBKGBEM_03247	EBJBEGIE_03672	NAOGMBOD_03343	ACOBFHKF_01377
group_26334		[gene=rplU] [locus_tag=BW25113_3186] [protein=50S ribosomal subunit protein L21] [protein_id=AIN33529.1][location=complement(3326499..3326810)][gbkey=CDS]	113	113	1	948	14013				311	311	311	MEANNDOC_02629	KDGLJHKJ_01944	EFKHFGCB_00081	JNMOPAKK_01110	IOOBBEJO_01979	KMENBGJB_02412	GAOIMAPG_01915	MGNNAIAM_01426	EFLHHJEE_00087	EOABKEHD_00330	GIAADNBE_00330	PHHOHLEH_01366	IIJOLOOH_01051	IKFDFECD_02447	BBIFKPLI_01528	AAAAKHIE_02566	LFPPIJIA_01095	HDLDMBOH_01364	IIGOFCOB_01444	DCPNLENC_02573	KCHDAJGP_02692	BMBOMDJL_01199	BHCAFGCF_03615	NHHIFCEB_02601	LMDLBPLF_01004	KKLJLCHD_01170	AFAMADFP_01416	OECNMEFE_00722	NLAPFCPH_01386	NHOFIBKH_02482	OLLNJKAH_01812	AGGLBBCP_02101	CJBKGBEM_02105	EBJBEGIE_02742	NAOGMBOD_01101	ACOBFHKF_00706
group_26335		[gene=ilvM] [locus_tag=BW25113_3769] [protein=acetolactate synthase 2 small subunit][protein_id=AIN34086.1] [location=3945561..3945824] [gbkey=CDS]	113	113	1	948	4161				263	263	263	MEANNDOC_04144	KDGLJHKJ_03657	EFKHFGCB_03843	JNMOPAKK_03879	IOOBBEJO_03808	KMENBGJB_03229	GAOIMAPG_03940	MGNNAIAM_03941	EFLHHJEE_03432	EOABKEHD_02914	GIAADNBE_02986	PHHOHLEH_03316	IIJOLOOH_03229	IKFDFECD_03244	BBIFKPLI_03880	AAAAKHIE_03700	LFPPIJIA_03788	HDLDMBOH_01910	IIGOFCOB_03195	DCPNLENC_01991	KCHDAJGP_02417	BMBOMDJL_01709	BHCAFGCF_04660	NHHIFCEB_04022	LMDLBPLF_03065	KKLJLCHD_04168	AFAMADFP_03103	OECNMEFE_04049	NLAPFCPH_03231	NHOFIBKH_03864	OLLNJKAH_02167	AGGLBBCP_04282	CJBKGBEM_03985	EBJBEGIE_04017	NAOGMBOD_04524	ACOBFHKF_03396
group_26336		[gene=rpoA] [locus_tag=BW25113_3295] [protein=RNA polymerase, alpha subunit] [protein_id=AIN33627.1][location=complement(3433399..3434388)] [gbkey=CDS]	113	113	1	948	12262				989	989	989	MEANNDOC_04353	KDGLJHKJ_04326	EFKHFGCB_04241	JNMOPAKK_04194	IOOBBEJO_04233	KMENBGJB_03750	GAOIMAPG_04068	MGNNAIAM_04107	EFLHHJEE_04303	EOABKEHD_03893	GIAADNBE_04002	PHHOHLEH_03802	IIJOLOOH_03864	IKFDFECD_03928	BBIFKPLI_04193	AAAAKHIE_04085	LFPPIJIA_04107	HDLDMBOH_03506	IIGOFCOB_03579	DCPNLENC_03461	KCHDAJGP_03433	BMBOMDJL_04156	BHCAFGCF_04483	NHHIFCEB_04350	LMDLBPLF_04211	KKLJLCHD_04323	AFAMADFP_03974	OECNMEFE_04432	NLAPFCPH_04392	NHOFIBKH_04303	OLLNJKAH_04015	AGGLBBCP_04230	CJBKGBEM_04556	EBJBEGIE_04378	NAOGMBOD_03376	ACOBFHKF_04165
group_26337		[gene=metJ] [locus_tag=BW25113_3938] [protein=transcriptional repressor, S-adenosylmethionine-binding][protein_id=AIN34237.1] [location=complement(4118006..4118323)][gbkey=CDS]	113	113	1	948	17783				317	317	317	MEANNDOC_03909	KDGLJHKJ_03611	EFKHFGCB_04291	JNMOPAKK_03667	IOOBBEJO_03627	KMENBGJB_02908	GAOIMAPG_03558	MGNNAIAM_03559	EFLHHJEE_02492	EOABKEHD_03713	GIAADNBE_03852	PHHOHLEH_02669	IIJOLOOH_02503	IKFDFECD_02618	BBIFKPLI_03375	AAAAKHIE_02975	LFPPIJIA_03456	HDLDMBOH_01684	IIGOFCOB_02388	DCPNLENC_02048	KCHDAJGP_02180	BMBOMDJL_03742	BHCAFGCF_04276	NHHIFCEB_03735	LMDLBPLF_02112	KKLJLCHD_02167	AFAMADFP_02434	OECNMEFE_02609	NLAPFCPH_02308	NHOFIBKH_03613	OLLNJKAH_03590	AGGLBBCP_03963	CJBKGBEM_04405	EBJBEGIE_03878	NAOGMBOD_04159	ACOBFHKF_03783
group_26338		[gene=erpA] [locus_tag=BW25113_0156] [protein=iron-sulfur cluster insertion protein] [protein_id=AIN30686.1][location=173097..173441] [gbkey=CDS]	113	113	1	948	398				344	344	344	MEANNDOC_04211	KDGLJHKJ_03006	EFKHFGCB_01418	JNMOPAKK_04018	IOOBBEJO_02872	KMENBGJB_02066	GAOIMAPG_02798	MGNNAIAM_02800	EFLHHJEE_01098	EOABKEHD_03206	GIAADNBE_03354	PHHOHLEH_01774	IIJOLOOH_01461	IKFDFECD_00960	BBIFKPLI_02389	AAAAKHIE_00508	LFPPIJIA_01496	HDLDMBOH_02509	IIGOFCOB_00633	DCPNLENC_03798	KCHDAJGP_00462	BMBOMDJL_02806	BHCAFGCF_04045	NHHIFCEB_04177	LMDLBPLF_03094	KKLJLCHD_03412	AFAMADFP_03191	OECNMEFE_03410	NLAPFCPH_03260	NHOFIBKH_00758	OLLNJKAH_01205	AGGLBBCP_03331	CJBKGBEM_01972	EBJBEGIE_04172	NAOGMBOD_02943	ACOBFHKF_01614
group_26339		[gene=rplF] [locus_tag=BW25113_3305] [protein=50S ribosomal subunit protein L6] [protein_id=AIN33637.1][location=complement(3438966..3439499)] [gbkey=CDS]	113	113	1	948	12272				533	533	533	MEANNDOC_04363	KDGLJHKJ_04336	EFKHFGCB_04251	JNMOPAKK_04204	IOOBBEJO_04243	KMENBGJB_03760	GAOIMAPG_04078	MGNNAIAM_04117	EFLHHJEE_04313	EOABKEHD_03883	GIAADNBE_03992	PHHOHLEH_03812	IIJOLOOH_03874	IKFDFECD_03938	BBIFKPLI_04203	AAAAKHIE_04095	LFPPIJIA_04097	HDLDMBOH_03516	IIGOFCOB_03569	DCPNLENC_03471	KCHDAJGP_03443	BMBOMDJL_04166	BHCAFGCF_04473	NHHIFCEB_04360	LMDLBPLF_04221	KKLJLCHD_04333	AFAMADFP_03984	OECNMEFE_04442	NLAPFCPH_04402	NHOFIBKH_04293	OLLNJKAH_04005	AGGLBBCP_04240	CJBKGBEM_04546	EBJBEGIE_04388	NAOGMBOD_03366	ACOBFHKF_04155
group_26340		[gene=rpmH] [locus_tag=BW25113_3703] [protein=50S ribosomal subunit protein L34] [protein_id=AIN34027.1][location=3877696..3877836] [gbkey=CDS]	113	113	1	948	11703				140	140	140	MEANNDOC_03232	KDGLJHKJ_02653	EFKHFGCB_02865	JNMOPAKK_02345	IOOBBEJO_02518	KMENBGJB_02225	GAOIMAPG_02955	MGNNAIAM_02957	EFLHHJEE_00664	EOABKEHD_01476	GIAADNBE_01783	PHHOHLEH_02059	IIJOLOOH_01746	IKFDFECD_03115	BBIFKPLI_02576	AAAAKHIE_03393	LFPPIJIA_02147	HDLDMBOH_01298	IIGOFCOB_01128	DCPNLENC_02493	KCHDAJGP_03800	BMBOMDJL_03188	BHCAFGCF_02582	NHHIFCEB_02890	LMDLBPLF_03505	KKLJLCHD_03270	AFAMADFP_02185	OECNMEFE_03493	NLAPFCPH_03563	NHOFIBKH_02894	OLLNJKAH_00842	AGGLBBCP_03608	CJBKGBEM_02658	EBJBEGIE_03032	NAOGMBOD_01718	ACOBFHKF_03547
group_26341		[gene=rpmC] [locus_tag=BW25113_3312] [protein=50S ribosomal subunit protein L29] [protein_id=AIN33644.1][location=complement(3441927..3442118)][gbkey=CDS]	113	113	1	948	12279				191	191	191	MEANNDOC_04370	KDGLJHKJ_04343	EFKHFGCB_04258	JNMOPAKK_04211	IOOBBEJO_04250	KMENBGJB_03767	GAOIMAPG_04085	MGNNAIAM_04124	EFLHHJEE_04320	EOABKEHD_03876	GIAADNBE_03985	PHHOHLEH_03819	IIJOLOOH_03881	IKFDFECD_03945	BBIFKPLI_04210	AAAAKHIE_04102	LFPPIJIA_04090	HDLDMBOH_03523	IIGOFCOB_03562	DCPNLENC_03478	KCHDAJGP_03450	BMBOMDJL_04173	BHCAFGCF_04466	NHHIFCEB_04367	LMDLBPLF_04228	KKLJLCHD_04340	AFAMADFP_03991	OECNMEFE_04449	NLAPFCPH_04409	NHOFIBKH_04286	OLLNJKAH_03998	AGGLBBCP_04247	CJBKGBEM_04539	EBJBEGIE_04395	NAOGMBOD_03359	ACOBFHKF_04148
group_26342		[gene=efp] [locus_tag=BW25113_4147] [protein=polyproline-specific translation elongation factor EF-P] [protein_id=AIN34434.1] [location=4365516..4366082][gbkey=CDS]	113	113	1	948	3597				566	566	566	MEANNDOC_03014	KDGLJHKJ_03516	EFKHFGCB_01644	JNMOPAKK_02125	IOOBBEJO_03189	KMENBGJB_01150	GAOIMAPG_02264	MGNNAIAM_02265	EFLHHJEE_00469	EOABKEHD_00526	GIAADNBE_00833	PHHOHLEH_02824	IIJOLOOH_02750	IKFDFECD_02252	BBIFKPLI_01759	AAAAKHIE_01899	LFPPIJIA_01964	HDLDMBOH_00638	IIGOFCOB_00155	DCPNLENC_00775	KCHDAJGP_02030	BMBOMDJL_03641	BHCAFGCF_01904	NHHIFCEB_01497	LMDLBPLF_01184	KKLJLCHD_01420	AFAMADFP_01600	OECNMEFE_00991	NLAPFCPH_00986	NHOFIBKH_03172	OLLNJKAH_02571	AGGLBBCP_03054	CJBKGBEM_03523	EBJBEGIE_01614	NAOGMBOD_03516	ACOBFHKF_02862
group_26343		[gene=rpsU] [locus_tag=BW25113_3065] [protein=30S ribosomal subunit protein S21] [protein_id=AIN33416.1][location=3204140..3204355] [gbkey=CDS]	113	113	1	948	14163				215	215	215	MEANNDOC_02738	KDGLJHKJ_02061	EFKHFGCB_00193	JNMOPAKK_01219	IOOBBEJO_01863	KMENBGJB_02296	GAOIMAPG_01797	MGNNAIAM_01308	EFLHHJEE_00205	EOABKEHD_00208	GIAADNBE_00208	PHHOHLEH_01248	IIJOLOOH_00933	IKFDFECD_01348	BBIFKPLI_01410	AAAAKHIE_01359	LFPPIJIA_00977	HDLDMBOH_02875	IIGOFCOB_02976	DCPNLENC_02301	KCHDAJGP_01361	BMBOMDJL_03836	BHCAFGCF_03163	NHHIFCEB_02710	LMDLBPLF_01612	KKLJLCHD_01870	AFAMADFP_02034	OECNMEFE_01708	NLAPFCPH_01873	NHOFIBKH_01396	OLLNJKAH_01924	AGGLBBCP_01992	CJBKGBEM_02213	EBJBEGIE_02851	NAOGMBOD_00980	ACOBFHKF_00813
group_26344		[gene=secE] [locus_tag=BW25113_3981] [protein=preprotein translocase membrane subunit][protein_id=AIN34270.1] [location=4167286..4167669] [gbkey=CDS]	113	113	1	948	12333				383	383	383	MEANNDOC_04476	KDGLJHKJ_04556	EFKHFGCB_04435	JNMOPAKK_04467	IOOBBEJO_04431	KMENBGJB_04124	GAOIMAPG_04247	MGNNAIAM_04257	EFLHHJEE_04701	EOABKEHD_03940	GIAADNBE_04049	PHHOHLEH_04082	IIJOLOOH_04074	IKFDFECD_01454	BBIFKPLI_04303	AAAAKHIE_04411	LFPPIJIA_04225	HDLDMBOH_03716	IIGOFCOB_00993	DCPNLENC_03727	KCHDAJGP_03777	BMBOMDJL_04077	BHCAFGCF_04451	NHHIFCEB_04516	LMDLBPLF_04024	KKLJLCHD_03947	AFAMADFP_03786	OECNMEFE_03883	NLAPFCPH_04135	NHOFIBKH_01541	OLLNJKAH_03907	AGGLBBCP_02888	CJBKGBEM_04621	EBJBEGIE_04449	NAOGMBOD_04226	ACOBFHKF_04333
group_26345		[gene=yccJ] [locus_tag=BW25113_1003] [protein=uncharacterized protein] [protein_id=AIN31473.1][location=complement(1062320..1062547)] [gbkey=CDS]	113	113	1	948	5847				227	227	227	MEANNDOC_00057	KDGLJHKJ_00579	EFKHFGCB_03664	JNMOPAKK_03351	IOOBBEJO_00578	KMENBGJB_03720	GAOIMAPG_01203	MGNNAIAM_01700	EFLHHJEE_02002	EOABKEHD_02130	GIAADNBE_02437	PHHOHLEH_01617	IIJOLOOH_01304	IKFDFECD_00649	BBIFKPLI_00404	AAAAKHIE_00747	LFPPIJIA_00693	HDLDMBOH_03788	IIGOFCOB_02313	DCPNLENC_01890	KCHDAJGP_01096	BMBOMDJL_01677	BHCAFGCF_01115	NHHIFCEB_00058	LMDLBPLF_01875	KKLJLCHD_01598	AFAMADFP_01901	OECNMEFE_01216	NLAPFCPH_00547	NHOFIBKH_03573	OLLNJKAH_02357	AGGLBBCP_00033	CJBKGBEM_00575	EBJBEGIE_00563	NAOGMBOD_01428	ACOBFHKF_00432
group_26346		[gene=rpmF] [locus_tag=BW25113_1089] [protein=50S ribosomal subunit protein L32] [protein_id=AIN31552.1][location=1142823..1142996] [gbkey=CDS]	113	113	1	948	5691				173	173	173	MEANNDOC_01733	KDGLJHKJ_00658	EFKHFGCB_01846	JNMOPAKK_04139	IOOBBEJO_00657	KMENBGJB_00760	GAOIMAPG_01122	MGNNAIAM_01619	EFLHHJEE_02820	EOABKEHD_02696	GIAADNBE_02768	PHHOHLEH_03080	IIJOLOOH_02914	IKFDFECD_00566	BBIFKPLI_00323	AAAAKHIE_01815	LFPPIJIA_02689	HDLDMBOH_01205	IIGOFCOB_02097	DCPNLENC_01433	KCHDAJGP_01917	BMBOMDJL_01391	BHCAFGCF_00489	NHHIFCEB_03835	LMDLBPLF_02360	KKLJLCHD_01519	AFAMADFP_01822	OECNMEFE_02012	NLAPFCPH_00470	NHOFIBKH_02117	OLLNJKAH_02275	AGGLBBCP_02382	CJBKGBEM_03644	EBJBEGIE_00643	NAOGMBOD_01849	ACOBFHKF_00352
group_26347		[gene=rplP] [locus_tag=BW25113_3313] [protein=50S ribosomal subunit protein L16] [protein_id=AIN33645.1][location=complement(3442118..3442528)][gbkey=CDS]	113	113	1	948	12280				410	410	410	MEANNDOC_04371	KDGLJHKJ_04344	EFKHFGCB_04259	JNMOPAKK_04212	IOOBBEJO_04251	KMENBGJB_03768	GAOIMAPG_04086	MGNNAIAM_04125	EFLHHJEE_04321	EOABKEHD_03875	GIAADNBE_03984	PHHOHLEH_03820	IIJOLOOH_03882	IKFDFECD_03946	BBIFKPLI_04211	AAAAKHIE_04103	LFPPIJIA_04089	HDLDMBOH_03524	IIGOFCOB_03561	DCPNLENC_03479	KCHDAJGP_03451	BMBOMDJL_04174	BHCAFGCF_04465	NHHIFCEB_04368	LMDLBPLF_04229	KKLJLCHD_04341	AFAMADFP_03992	OECNMEFE_04450	NLAPFCPH_04410	NHOFIBKH_04285	OLLNJKAH_03997	AGGLBBCP_04248	CJBKGBEM_04538	EBJBEGIE_04396	NAOGMBOD_03358	ACOBFHKF_04147
group_26348		[gene=infA] [locus_tag=BW25113_0884] [protein=translation initiation factor IF-1] [protein_id=AIN31352.1][location=complement(921681..921899)] [gbkey=CDS]	113	113	1	948	6003				218	218	218	MEANNDOC_00157	KDGLJHKJ_00480	EFKHFGCB_03852	JNMOPAKK_01386	IOOBBEJO_00479	KMENBGJB_00598	GAOIMAPG_01322	MGNNAIAM_01819	EFLHHJEE_02958	EOABKEHD_02011	GIAADNBE_02318	PHHOHLEH_01498	IIJOLOOH_01185	IKFDFECD_00767	BBIFKPLI_00523	AAAAKHIE_00865	LFPPIJIA_00574	HDLDMBOH_00166	IIGOFCOB_02771	DCPNLENC_00645	KCHDAJGP_00402	BMBOMDJL_00619	BHCAFGCF_01291	NHHIFCEB_00159	LMDLBPLF_00770	KKLJLCHD_00835	AFAMADFP_00950	OECNMEFE_01240	NLAPFCPH_03847	NHOFIBKH_02941	OLLNJKAH_00518	AGGLBBCP_00133	CJBKGBEM_00475	EBJBEGIE_00462	NAOGMBOD_01546	ACOBFHKF_00532
group_26349		[gene=rpmG] [locus_tag=BW25113_3636] [protein=50S ribosomal subunit protein L33] [protein_id=AIN33963.1][location=complement(3804610..3804777)][gbkey=CDS]	113	113	1	948	12823				167	167	167	MEANNDOC_03322	KDGLJHKJ_02569	EFKHFGCB_02780	JNMOPAKK_02435	IOOBBEJO_02434	KMENBGJB_02156	GAOIMAPG_02887	MGNNAIAM_02889	EFLHHJEE_00787	EOABKEHD_01545	GIAADNBE_01852	PHHOHLEH_02127	IIJOLOOH_01814	IKFDFECD_03568	BBIFKPLI_02658	AAAAKHIE_03838	LFPPIJIA_02249	HDLDMBOH_03158	IIGOFCOB_01062	DCPNLENC_02203	KCHDAJGP_02937	BMBOMDJL_02748	BHCAFGCF_02514	NHHIFCEB_03000	LMDLBPLF_03688	KKLJLCHD_01710	AFAMADFP_01719	OECNMEFE_02321	NLAPFCPH_03698	NHOFIBKH_00977	OLLNJKAH_00928	AGGLBBCP_04111	CJBKGBEM_02732	EBJBEGIE_03142	NAOGMBOD_01650	ACOBFHKF_02586
group_26350		hypothetical protein	113	113	1	948	6864				263	263	263	MEANNDOC_00397	KDGLJHKJ_00228	EFKHFGCB_03224	JNMOPAKK_01624	IOOBBEJO_00228	KMENBGJB_03358	GAOIMAPG_03637	MGNNAIAM_03638	EFLHHJEE_02587	EOABKEHD_02948	GIAADNBE_03020	PHHOHLEH_02761	IIJOLOOH_02595	IKFDFECD_02697	BBIFKPLI_03469	AAAAKHIE_02766	LFPPIJIA_02866	HDLDMBOH_01072	IIGOFCOB_03496	DCPNLENC_03077	KCHDAJGP_04092	BMBOMDJL_00019	BHCAFGCF_02865	NHHIFCEB_00396	LMDLBPLF_00469	KKLJLCHD_00751	AFAMADFP_01079	OECNMEFE_00380	NLAPFCPH_00709	NHOFIBKH_01737	OLLNJKAH_03064	AGGLBBCP_00366	CJBKGBEM_00235	EBJBEGIE_00224	NAOGMBOD_02616	ACOBFHKF_01214
group_26351		[gene=zapA] [locus_tag=BW25113_2910] [protein=FtsZ stabilizer] [protein_id=AIN33273.1][location=3048971..3049300] [gbkey=CDS]	113	113	1	948	14469				329	329	329	MEANNDOC_02256	KDGLJHKJ_02399	EFKHFGCB_00377	JNMOPAKK_02610	IOOBBEJO_02262	KMENBGJB_02776	GAOIMAPG_01642	MGNNAIAM_01153	EFLHHJEE_02227	EOABKEHD_00047	GIAADNBE_00047	PHHOHLEH_01956	IIJOLOOH_01643	IKFDFECD_03528	BBIFKPLI_02051	AAAAKHIE_02657	LFPPIJIA_03379	HDLDMBOH_02017	IIGOFCOB_02632	DCPNLENC_01103	KCHDAJGP_01697	BMBOMDJL_01883	BHCAFGCF_00262	NHHIFCEB_02228	LMDLBPLF_02237	KKLJLCHD_02474	AFAMADFP_02517	OECNMEFE_02693	NLAPFCPH_02502	NHOFIBKH_01294	OLLNJKAH_01061	AGGLBBCP_01799	CJBKGBEM_02513	EBJBEGIE_02368	NAOGMBOD_00273	ACOBFHKF_02324
group_26352		[gene=rplJ] [locus_tag=BW25113_3985] [protein=50S ribosomal subunit protein L10] [protein_id=AIN34274.1][location=4169924..4170421] [gbkey=CDS]	113	113	1	948	12329				497	497	497	MEANNDOC_04472	KDGLJHKJ_04552	EFKHFGCB_04431	JNMOPAKK_04463	IOOBBEJO_04427	KMENBGJB_04120	GAOIMAPG_04243	MGNNAIAM_04253	EFLHHJEE_04697	EOABKEHD_03944	GIAADNBE_04053	PHHOHLEH_04078	IIJOLOOH_04070	IKFDFECD_01450	BBIFKPLI_04299	AAAAKHIE_04407	LFPPIJIA_04221	HDLDMBOH_03712	IIGOFCOB_00997	DCPNLENC_03723	KCHDAJGP_03773	BMBOMDJL_04073	BHCAFGCF_04447	NHHIFCEB_04512	LMDLBPLF_04020	KKLJLCHD_03943	AFAMADFP_03790	OECNMEFE_03879	NLAPFCPH_04131	NHOFIBKH_01537	OLLNJKAH_03903	AGGLBBCP_02892	CJBKGBEM_04625	EBJBEGIE_04445	NAOGMBOD_04230	ACOBFHKF_04337
group_26353		[gene=ecnB] [locus_tag=BW25113_4411] [protein=entericidin B membrane lipoprotein] [protein_id=AIN34436.1][location=4366370..4366516] [gbkey=CDS]	113	113	1	948	3599				146	146	146	MEANNDOC_03012	KDGLJHKJ_03514	EFKHFGCB_01642	JNMOPAKK_02123	IOOBBEJO_03187	KMENBGJB_01152	GAOIMAPG_02262	MGNNAIAM_02263	EFLHHJEE_00467	EOABKEHD_00524	GIAADNBE_00831	PHHOHLEH_02826	IIJOLOOH_02748	IKFDFECD_02250	BBIFKPLI_01761	AAAAKHIE_01901	LFPPIJIA_01962	HDLDMBOH_00636	IIGOFCOB_00153	DCPNLENC_00773	KCHDAJGP_02032	BMBOMDJL_03639	BHCAFGCF_01902	NHHIFCEB_01495	LMDLBPLF_01182	KKLJLCHD_01418	AFAMADFP_01598	OECNMEFE_00993	NLAPFCPH_00984	NHOFIBKH_03170	OLLNJKAH_02569	AGGLBBCP_03052	CJBKGBEM_03521	EBJBEGIE_01612	NAOGMBOD_03518	ACOBFHKF_02864
group_26354		[gene=ptsH] [locus_tag=BW25113_2415] [protein=phosphohistidinoprotein-hexose phosphotransferase component of PTS system (Hpr)] [protein_id=AIN32814.1][location=2527123..2527380] [gbkey=CDS]	113	113	1	948	18841				257	257	257	MEANNDOC_01324	KDGLJHKJ_01228	EFKHFGCB_03346	JNMOPAKK_00151	IOOBBEJO_01144	KMENBGJB_01918	GAOIMAPG_00168	MGNNAIAM_00168	EFLHHJEE_03773	EOABKEHD_00907	GIAADNBE_01215	PHHOHLEH_01171	IIJOLOOH_00856	IKFDFECD_00167	BBIFKPLI_00888	AAAAKHIE_00168	LFPPIJIA_00252	HDLDMBOH_02840	IIGOFCOB_00472	DCPNLENC_01003	KCHDAJGP_01282	BMBOMDJL_03892	BHCAFGCF_00930	NHHIFCEB_00771	LMDLBPLF_04515	KKLJLCHD_02724	AFAMADFP_02759	OECNMEFE_04629	NLAPFCPH_04627	NHOFIBKH_00581	OLLNJKAH_00731	AGGLBBCP_00739	CJBKGBEM_00984	EBJBEGIE_00879	NAOGMBOD_00745	ACOBFHKF_03028
group_26355		[gene=ihfA] [locus_tag=BW25113_1712] [protein=integration host factor (IHF), DNA-binding protein, alpha subunit] [protein_id=AIN32150.1] [location=complement(1789510..1789809)][gbkey=CDS]	113	113	1	948	16581				299	299	299	MEANNDOC_00864	KDGLJHKJ_01520	EFKHFGCB_02319	JNMOPAKK_00821	IOOBBEJO_01437	KMENBGJB_00277	GAOIMAPG_00852	MGNNAIAM_00852	EFLHHJEE_00917	EOABKEHD_01400	GIAADNBE_01707	PHHOHLEH_00589	IIJOLOOH_00246	IKFDFECD_01143	BBIFKPLI_02202	AAAAKHIE_01149	LFPPIJIA_00722	HDLDMBOH_02921	IIGOFCOB_02704	DCPNLENC_03888	KCHDAJGP_02860	BMBOMDJL_00799	BHCAFGCF_01750	NHHIFCEB_01976	LMDLBPLF_00100	KKLJLCHD_00252	AFAMADFP_00100	OECNMEFE_00206	NLAPFCPH_00297	NHOFIBKH_00197	OLLNJKAH_02376	AGGLBBCP_01230	CJBKGBEM_01502	EBJBEGIE_02093	NAOGMBOD_00594	ACOBFHKF_00884
group_26356		[gene=rnpA] [locus_tag=BW25113_3704] [protein=protein C5 component of RNase P] [protein_id=AIN34028.1][location=3877853..3878212] [gbkey=CDS]	113	113	1	948	11702				326	326	326	MEANNDOC_03231	KDGLJHKJ_02654	EFKHFGCB_02866	JNMOPAKK_02344	IOOBBEJO_02519	KMENBGJB_02226	GAOIMAPG_02956	MGNNAIAM_02958	EFLHHJEE_00663	EOABKEHD_01475	GIAADNBE_01782	PHHOHLEH_02058	IIJOLOOH_01745	IKFDFECD_03116	BBIFKPLI_02575	AAAAKHIE_03394	LFPPIJIA_02148	HDLDMBOH_01299	IIGOFCOB_01129	DCPNLENC_02494	KCHDAJGP_03801	BMBOMDJL_03187	BHCAFGCF_02583	NHHIFCEB_02889	LMDLBPLF_03504	KKLJLCHD_03271	AFAMADFP_02184	OECNMEFE_03494	NLAPFCPH_03562	NHOFIBKH_02895	OLLNJKAH_00841	AGGLBBCP_03609	CJBKGBEM_02657	EBJBEGIE_03031	NAOGMBOD_01719	ACOBFHKF_03548
group_26357		[gene=rpsQ] [locus_tag=BW25113_3311] [protein=30S ribosomal subunit protein S17] [protein_id=AIN33643.1][location=complement(3441673..3441927)][gbkey=CDS]	113	113	1	948	12278				254	254	254	MEANNDOC_04369	KDGLJHKJ_04342	EFKHFGCB_04257	JNMOPAKK_04210	IOOBBEJO_04249	KMENBGJB_03766	GAOIMAPG_04084	MGNNAIAM_04123	EFLHHJEE_04319	EOABKEHD_03877	GIAADNBE_03986	PHHOHLEH_03818	IIJOLOOH_03880	IKFDFECD_03944	BBIFKPLI_04209	AAAAKHIE_04101	LFPPIJIA_04091	HDLDMBOH_03522	IIGOFCOB_03563	DCPNLENC_03477	KCHDAJGP_03449	BMBOMDJL_04172	BHCAFGCF_04467	NHHIFCEB_04366	LMDLBPLF_04227	KKLJLCHD_04339	AFAMADFP_03990	OECNMEFE_04448	NLAPFCPH_04408	NHOFIBKH_04287	OLLNJKAH_03999	AGGLBBCP_04246	CJBKGBEM_04540	EBJBEGIE_04394	NAOGMBOD_03360	ACOBFHKF_04149
group_26358		[gene=rpsJ] [locus_tag=BW25113_3321] [protein=30S ribosomal subunit protein S10] [protein_id=AIN33653.1][location=complement(3446318..3446629)][gbkey=CDS]	113	113	1	948	12291				311	311	311	MEANNDOC_04379	KDGLJHKJ_04352	EFKHFGCB_04267	JNMOPAKK_04220	IOOBBEJO_04259	KMENBGJB_03776	GAOIMAPG_04094	MGNNAIAM_04133	EFLHHJEE_04329	EOABKEHD_03867	GIAADNBE_03976	PHHOHLEH_03828	IIJOLOOH_03890	IKFDFECD_03954	BBIFKPLI_04219	AAAAKHIE_04111	LFPPIJIA_04081	HDLDMBOH_03532	IIGOFCOB_03553	DCPNLENC_03487	KCHDAJGP_03459	BMBOMDJL_04182	BHCAFGCF_04457	NHHIFCEB_04376	LMDLBPLF_04237	KKLJLCHD_04349	AFAMADFP_04000	OECNMEFE_04458	NLAPFCPH_04418	NHOFIBKH_04277	OLLNJKAH_03989	AGGLBBCP_04256	CJBKGBEM_04530	EBJBEGIE_04404	NAOGMBOD_03350	ACOBFHKF_04139
group_26359		[gene=rplQ] [locus_tag=BW25113_3294] [protein=50S ribosomal subunit protein L17] [protein_id=AIN33626.1][location=complement(3432975..3433358)][gbkey=CDS]	113	113	1	948	12261				383	383	383	MEANNDOC_04352	KDGLJHKJ_04325	EFKHFGCB_04240	JNMOPAKK_04193	IOOBBEJO_04232	KMENBGJB_03749	GAOIMAPG_04067	MGNNAIAM_04106	EFLHHJEE_04302	EOABKEHD_03894	GIAADNBE_04003	PHHOHLEH_03801	IIJOLOOH_03863	IKFDFECD_03927	BBIFKPLI_04192	AAAAKHIE_04084	LFPPIJIA_04108	HDLDMBOH_03505	IIGOFCOB_03580	DCPNLENC_03460	KCHDAJGP_03432	BMBOMDJL_04155	BHCAFGCF_04484	NHHIFCEB_04349	LMDLBPLF_04210	KKLJLCHD_04322	AFAMADFP_03973	OECNMEFE_04431	NLAPFCPH_04391	NHOFIBKH_04304	OLLNJKAH_04016	AGGLBBCP_04229	CJBKGBEM_04557	EBJBEGIE_04377	NAOGMBOD_03377	ACOBFHKF_04166
group_26360		[gene=fis] [locus_tag=BW25113_3261] [protein=global DNA-binding transcriptional dual regulator] [protein_id=AIN33601.1] [location=3404630..3404926][gbkey=CDS]	113	113	1	948	13941				296	296	296	MEANNDOC_02556	KDGLJHKJ_01870	EFKHFGCB_00014	JNMOPAKK_01037	IOOBBEJO_02053	KMENBGJB_03582	GAOIMAPG_01987	MGNNAIAM_01498	EFLHHJEE_00015	EOABKEHD_00398	GIAADNBE_00398	PHHOHLEH_01438	IIJOLOOH_01123	IKFDFECD_02519	BBIFKPLI_01600	AAAAKHIE_02494	LFPPIJIA_01167	HDLDMBOH_01436	IIGOFCOB_01375	DCPNLENC_03161	KCHDAJGP_03196	BMBOMDJL_03704	BHCAFGCF_03683	NHHIFCEB_02528	LMDLBPLF_03640	KKLJLCHD_03651	AFAMADFP_03334	OECNMEFE_03621	NLAPFCPH_03673	NHOFIBKH_02549	OLLNJKAH_02772	AGGLBBCP_02174	CJBKGBEM_02031	EBJBEGIE_02669	NAOGMBOD_01168	ACOBFHKF_00633
group_26361		[gene=ytjA] [locus_tag=BW25113_4568] [protein=uncharacterized protein] [protein_id=AIN34642.1][location=4601945..4602106] [gbkey=CDS]	113	113	1	948	715				161	161	161	MEANNDOC_03565	KDGLJHKJ_03189	EFKHFGCB_01233	JNMOPAKK_02875	IOOBBEJO_03055	KMENBGJB_02484	GAOIMAPG_02042	MGNNAIAM_02043	EFLHHJEE_04166	EOABKEHD_03256	GIAADNBE_03404	PHHOHLEH_03366	IIJOLOOH_03279	IKFDFECD_00783	BBIFKPLI_03249	AAAAKHIE_00685	LFPPIJIA_03156	HDLDMBOH_02566	IIGOFCOB_03118	DCPNLENC_02996	KCHDAJGP_03000	BMBOMDJL_02710	BHCAFGCF_02668	NHHIFCEB_01292	LMDLBPLF_01505	KKLJLCHD_00515	AFAMADFP_00530	OECNMEFE_02449	NLAPFCPH_02148	NHOFIBKH_04017	OLLNJKAH_04161	AGGLBBCP_03135	CJBKGBEM_01790	EBJBEGIE_01409	NAOGMBOD_03070	ACOBFHKF_02464
group_26362		[gene=atpA] [locus_tag=BW25113_3734] [protein=F1 sector of membrane-bound ATP synthase,alpha subunit] [protein_id=AIN34059.1] [location=complement(3911676..3913217)][gbkey=CDS]	113	113	1	948	11631				1541	1541	1541	MEANNDOC_03203	KDGLJHKJ_02683	EFKHFGCB_02895	JNMOPAKK_02316	IOOBBEJO_02548	KMENBGJB_02255	GAOIMAPG_02985	MGNNAIAM_02987	EFLHHJEE_00634	EOABKEHD_01447	GIAADNBE_01754	PHHOHLEH_02029	IIJOLOOH_01716	IKFDFECD_03145	BBIFKPLI_02546	AAAAKHIE_03423	LFPPIJIA_02178	HDLDMBOH_01328	IIGOFCOB_01158	DCPNLENC_02523	KCHDAJGP_03533	BMBOMDJL_03792	BHCAFGCF_02616	NHHIFCEB_02861	LMDLBPLF_03475	KKLJLCHD_03300	AFAMADFP_02155	OECNMEFE_03523	NLAPFCPH_03533	NHOFIBKH_02922	OLLNJKAH_00814	AGGLBBCP_03637	CJBKGBEM_02629	EBJBEGIE_03003	NAOGMBOD_01751	ACOBFHKF_03577
group_26363		[gene=rpsK] [locus_tag=BW25113_3297] [protein=30S ribosomal subunit protein S11] [protein_id=AIN33629.1][location=complement(3435068..3435457)][gbkey=CDS]	113	113	1	948	12264				389	389	389	MEANNDOC_04355	KDGLJHKJ_04328	EFKHFGCB_04243	JNMOPAKK_04196	IOOBBEJO_04235	KMENBGJB_03752	GAOIMAPG_04070	MGNNAIAM_04109	EFLHHJEE_04305	EOABKEHD_03891	GIAADNBE_04000	PHHOHLEH_03804	IIJOLOOH_03866	IKFDFECD_03930	BBIFKPLI_04195	AAAAKHIE_04087	LFPPIJIA_04105	HDLDMBOH_03508	IIGOFCOB_03577	DCPNLENC_03463	KCHDAJGP_03435	BMBOMDJL_04158	BHCAFGCF_04481	NHHIFCEB_04352	LMDLBPLF_04213	KKLJLCHD_04325	AFAMADFP_03976	OECNMEFE_04434	NLAPFCPH_04394	NHOFIBKH_04301	OLLNJKAH_04013	AGGLBBCP_04232	CJBKGBEM_04554	EBJBEGIE_04380	NAOGMBOD_03374	ACOBFHKF_04163
group_26364		[gene=nuoK] [locus_tag=BW25113_2279] [protein=NADH:ubiquinone oxidoreductase, membrane subunit K] [protein_id=AIN32689.1] [location=complement(2388522..2388824)][gbkey=CDS]	113	113	1	948	19218				302	302	302	MEANNDOC_01447	KDGLJHKJ_01106	EFKHFGCB_00753	JNMOPAKK_00275	IOOBBEJO_01021	KMENBGJB_01652	GAOIMAPG_00288	MGNNAIAM_00288	EFLHHJEE_01681	EOABKEHD_00731	GIAADNBE_00564	PHHOHLEH_00061	IIJOLOOH_00452	IKFDFECD_00287	BBIFKPLI_01016	AAAAKHIE_00288	LFPPIJIA_00072	HDLDMBOH_02163	IIGOFCOB_00749	DCPNLENC_00068	KCHDAJGP_01162	BMBOMDJL_03484	BHCAFGCF_01053	NHHIFCEB_00894	LMDLBPLF_02591	KKLJLCHD_02231	AFAMADFP_02643	OECNMEFE_02777	NLAPFCPH_02735	NHOFIBKH_00457	OLLNJKAH_00055	AGGLBBCP_00862	CJBKGBEM_00866	EBJBEGIE_01003	NAOGMBOD_01258	ACOBFHKF_00022
group_26365		hypothetical protein	113	113	1	948	4158				338	338	338	MEANNDOC_04147	KDGLJHKJ_03654	EFKHFGCB_03846	JNMOPAKK_03876	IOOBBEJO_03805	KMENBGJB_03225	GAOIMAPG_03943	MGNNAIAM_03945	EFLHHJEE_03435	EOABKEHD_02917	GIAADNBE_02989	PHHOHLEH_03320	IIJOLOOH_03233	IKFDFECD_03240	BBIFKPLI_03885	AAAAKHIE_03704	LFPPIJIA_03784	HDLDMBOH_01906	IIGOFCOB_03192	DCPNLENC_01995	KCHDAJGP_02421	BMBOMDJL_01706	BHCAFGCF_04663	NHHIFCEB_04025	LMDLBPLF_03069	KKLJLCHD_04164	AFAMADFP_03099	OECNMEFE_04053	NLAPFCPH_03235	NHOFIBKH_03867	OLLNJKAH_02170	AGGLBBCP_04279	CJBKGBEM_03982	EBJBEGIE_04020	NAOGMBOD_04527	ACOBFHKF_03393
group_26366		[gene=skp] [locus_tag=BW25113_0178] [protein=periplasmic chaperone] [protein_id=AIN30707.1][location=196969..197454] [gbkey=CDS]	113	113	1	948	376				485	485	485	MEANNDOC_04232	KDGLJHKJ_02985	EFKHFGCB_01439	JNMOPAKK_03996	IOOBBEJO_02851	KMENBGJB_02088	GAOIMAPG_02820	MGNNAIAM_02822	EFLHHJEE_01076	EOABKEHD_03184	GIAADNBE_03332	PHHOHLEH_01796	IIJOLOOH_01483	IKFDFECD_00982	BBIFKPLI_02367	AAAAKHIE_00486	LFPPIJIA_01518	HDLDMBOH_02487	IIGOFCOB_00655	DCPNLENC_03661	KCHDAJGP_00440	BMBOMDJL_02828	BHCAFGCF_04024	NHHIFCEB_04198	LMDLBPLF_03115	KKLJLCHD_03433	AFAMADFP_03212	OECNMEFE_03389	NLAPFCPH_03281	NHOFIBKH_00779	OLLNJKAH_01184	AGGLBBCP_03352	CJBKGBEM_01993	EBJBEGIE_04193	NAOGMBOD_02964	ACOBFHKF_01593
group_26367		[gene=acrZ] [locus_tag=BW25113_0762] [protein=AcrAB-TolC efflux pump accessory protein,membrane-associated] [protein_id=AIN31231.1] [location=790229..790378][gbkey=CDS]	113	113	1	948	6341				149	149	149	MEANNDOC_00281	KDGLJHKJ_00344	EFKHFGCB_02665	JNMOPAKK_01508	IOOBBEJO_00344	KMENBGJB_00476	GAOIMAPG_01444	MGNNAIAM_01941	EFLHHJEE_03292	EOABKEHD_03359	GIAADNBE_03507	PHHOHLEH_02218	IIJOLOOH_01980	IKFDFECD_03454	BBIFKPLI_00659	AAAAKHIE_03558	LFPPIJIA_00452	HDLDMBOH_00044	IIGOFCOB_01785	DCPNLENC_02817	KCHDAJGP_00280	BMBOMDJL_02254	BHCAFGCF_03424	NHHIFCEB_00281	LMDLBPLF_04405	KKLJLCHD_00621	AFAMADFP_04272	OECNMEFE_00516	NLAPFCPH_00844	NHOFIBKH_02575	OLLNJKAH_00388	AGGLBBCP_00255	CJBKGBEM_00352	EBJBEGIE_00341	NAOGMBOD_03448	ACOBFHKF_01331
group_26368		[gene=rpsM] [locus_tag=BW25113_3298] [protein=30S ribosomal subunit protein S13] [protein_id=AIN33630.1][location=complement(3435474..3435830)][gbkey=CDS]	113	113	1	948	12265				356	356	356	MEANNDOC_04356	KDGLJHKJ_04329	EFKHFGCB_04244	JNMOPAKK_04197	IOOBBEJO_04236	KMENBGJB_03753	GAOIMAPG_04071	MGNNAIAM_04110	EFLHHJEE_04306	EOABKEHD_03890	GIAADNBE_03999	PHHOHLEH_03805	IIJOLOOH_03867	IKFDFECD_03931	BBIFKPLI_04196	AAAAKHIE_04088	LFPPIJIA_04104	HDLDMBOH_03509	IIGOFCOB_03576	DCPNLENC_03464	KCHDAJGP_03436	BMBOMDJL_04159	BHCAFGCF_04480	NHHIFCEB_04353	LMDLBPLF_04214	KKLJLCHD_04326	AFAMADFP_03977	OECNMEFE_04435	NLAPFCPH_04395	NHOFIBKH_04300	OLLNJKAH_04012	AGGLBBCP_04233	CJBKGBEM_04553	EBJBEGIE_04381	NAOGMBOD_03373	ACOBFHKF_04162
group_26369		[gene=cspE] [locus_tag=BW25113_0623] [protein=constitutive cold shock family transcription antitermination protein; negative regulator of cspA transcription;RNA melting protein; ssDNA-binding protein] [protein_id=AIN31114.1][location=652748..652957] [gbkey=CDS]	113	113	1	948	6874				209	209	209	MEANNDOC_00404	KDGLJHKJ_00221	EFKHFGCB_03231	JNMOPAKK_01631	IOOBBEJO_00221	KMENBGJB_03350	GAOIMAPG_03629	MGNNAIAM_03630	EFLHHJEE_02594	EOABKEHD_02941	GIAADNBE_03013	PHHOHLEH_02768	IIJOLOOH_02602	IKFDFECD_02689	BBIFKPLI_03477	AAAAKHIE_02758	LFPPIJIA_02873	HDLDMBOH_01064	IIGOFCOB_03014	DCPNLENC_03084	KCHDAJGP_04099	BMBOMDJL_00026	BHCAFGCF_02872	NHHIFCEB_00403	LMDLBPLF_00462	KKLJLCHD_00758	AFAMADFP_01086	OECNMEFE_00373	NLAPFCPH_00702	NHOFIBKH_01744	OLLNJKAH_03057	AGGLBBCP_00373	CJBKGBEM_00228	EBJBEGIE_00217	NAOGMBOD_02623	ACOBFHKF_01208
group_26370		[gene=rbfA] [locus_tag=BW25113_3167] [protein=30s ribosome binding factor] [protein_id=AIN33512.1][location=complement(3306136..3306537)] [gbkey=CDS]	113	113	1	948	14031				401	401	401	MEANNDOC_02648	KDGLJHKJ_01964	EFKHFGCB_00100	JNMOPAKK_01129	IOOBBEJO_01959	KMENBGJB_02393	GAOIMAPG_01896	MGNNAIAM_01407	EFLHHJEE_00106	EOABKEHD_00311	GIAADNBE_00311	PHHOHLEH_01347	IIJOLOOH_01032	IKFDFECD_02428	BBIFKPLI_01509	AAAAKHIE_02585	LFPPIJIA_01076	HDLDMBOH_02331	IIGOFCOB_01463	DCPNLENC_02592	KCHDAJGP_02673	BMBOMDJL_01180	BHCAFGCF_03596	NHHIFCEB_02620	LMDLBPLF_00985	KKLJLCHD_01189	AFAMADFP_01397	OECNMEFE_00741	NLAPFCPH_01405	NHOFIBKH_04428	OLLNJKAH_01831	AGGLBBCP_02082	CJBKGBEM_02124	EBJBEGIE_02761	NAOGMBOD_01082	ACOBFHKF_00725
group_26371		[gene=rng] [locus_tag=BW25113_3247] [protein=ribonuclease G] [protein_id=AIN33588.1][location=complement(3389685..3391154)] [gbkey=CDS]	113	113	1	948	13955				1469	1469	1469	MEANNDOC_02577	KDGLJHKJ_01891	EFKHFGCB_00027	JNMOPAKK_01058	IOOBBEJO_02032	KMENBGJB_03569	GAOIMAPG_01974	MGNNAIAM_01485	EFLHHJEE_00028	EOABKEHD_00385	GIAADNBE_00385	PHHOHLEH_01425	IIJOLOOH_01110	IKFDFECD_02506	BBIFKPLI_01587	AAAAKHIE_02507	LFPPIJIA_01154	HDLDMBOH_01423	IIGOFCOB_01389	DCPNLENC_03148	KCHDAJGP_03209	BMBOMDJL_03717	BHCAFGCF_03669	NHHIFCEB_02549	LMDLBPLF_03619	KKLJLCHD_03630	AFAMADFP_03356	OECNMEFE_03600	NLAPFCPH_03652	NHOFIBKH_02536	OLLNJKAH_02785	AGGLBBCP_02153	CJBKGBEM_02052	EBJBEGIE_02690	NAOGMBOD_01155	ACOBFHKF_00654
group_26372		[gene=topA] [locus_tag=BW25113_1274] [protein=DNA topoisomerase I, omega subunit] [protein_id=AIN31731.1][location=1325305..1327902] [gbkey=CDS]	113	113	1	948	5162				2597	2597	2597	MEANNDOC_01967	KDGLJHKJ_02833	EFKHFGCB_02015	JNMOPAKK_01838	IOOBBEJO_02698	KMENBGJB_00945	GAOIMAPG_03114	MGNNAIAM_03116	EFLHHJEE_04431	EOABKEHD_02400	GIAADNBE_02575	PHHOHLEH_00851	IIJOLOOH_02141	IKFDFECD_02789	BBIFKPLI_00157	AAAAKHIE_02925	LFPPIJIA_01602	HDLDMBOH_00414	IIGOFCOB_03236	DCPNLENC_02749	KCHDAJGP_00696	BMBOMDJL_02476	BHCAFGCF_00650	NHHIFCEB_03215	LMDLBPLF_02434	KKLJLCHD_02606	AFAMADFP_03074	OECNMEFE_01490	NLAPFCPH_02639	NHOFIBKH_01942	OLLNJKAH_03172	AGGLBBCP_02564	CJBKGBEM_02971	EBJBEGIE_03384	NAOGMBOD_02208	ACOBFHKF_02722
group_26373		[gene=ackA] [locus_tag=BW25113_2296] [protein=acetate kinase A and propionate kinase 2] [protein_id=AIN32706.1] [location=2406949..2408151] [gbkey=CDS]	113	113	1	948	19198				1202	1202	1202	MEANNDOC_01429	KDGLJHKJ_01124	EFKHFGCB_00735	JNMOPAKK_00257	IOOBBEJO_01039	KMENBGJB_01634	GAOIMAPG_00270	MGNNAIAM_00270	EFLHHJEE_01663	EOABKEHD_00749	GIAADNBE_00546	PHHOHLEH_00043	IIJOLOOH_00434	IKFDFECD_00269	BBIFKPLI_00998	AAAAKHIE_00270	LFPPIJIA_00090	HDLDMBOH_02181	IIGOFCOB_00767	DCPNLENC_00050	KCHDAJGP_01180	BMBOMDJL_03502	BHCAFGCF_01035	NHHIFCEB_00876	LMDLBPLF_02573	KKLJLCHD_02249	AFAMADFP_02625	OECNMEFE_02795	NLAPFCPH_02717	NHOFIBKH_00475	OLLNJKAH_00037	AGGLBBCP_00844	CJBKGBEM_00884	EBJBEGIE_00985	NAOGMBOD_01240	ACOBFHKF_00004
group_26374		[gene=artP] [locus_tag=BW25113_0864] [protein=arginine transporter subunit] [protein_id=AIN31333.1][location=complement(898462..899190)] [gbkey=CDS]	113	113	1	948	6066				728	728	728	MEANNDOC_00178	KDGLJHKJ_00446	EFKHFGCB_02559	JNMOPAKK_01406	IOOBBEJO_00445	KMENBGJB_00578	GAOIMAPG_01342	MGNNAIAM_01839	EFLHHJEE_02938	EOABKEHD_01991	GIAADNBE_02298	PHHOHLEH_01478	IIJOLOOH_01165	IKFDFECD_02892	BBIFKPLI_00543	AAAAKHIE_00885	LFPPIJIA_00554	HDLDMBOH_00146	IIGOFCOB_01681	DCPNLENC_00625	KCHDAJGP_00382	BMBOMDJL_00599	BHCAFGCF_01311	NHHIFCEB_00179	LMDLBPLF_00793	KKLJLCHD_02409	AFAMADFP_02350	OECNMEFE_01328	NLAPFCPH_02438	NHOFIBKH_02832	OLLNJKAH_00497	AGGLBBCP_00153	CJBKGBEM_00455	EBJBEGIE_00442	NAOGMBOD_01566	ACOBFHKF_00559
group_26375		[gene=asnS] [locus_tag=BW25113_0930] [protein=asparaginyl tRNA synthetase] [protein_id=AIN31398.1][location=complement(983041..984441)] [gbkey=CDS]	113	113	1	948	5939				1400	1400	1400	MEANNDOC_00114	KDGLJHKJ_00523	EFKHFGCB_03606	JNMOPAKK_03408	IOOBBEJO_00522	KMENBGJB_00644	GAOIMAPG_01275	MGNNAIAM_01772	EFLHHJEE_01929	EOABKEHD_02057	GIAADNBE_02364	PHHOHLEH_01544	IIJOLOOH_01231	IKFDFECD_00721	BBIFKPLI_00477	AAAAKHIE_00819	LFPPIJIA_00620	HDLDMBOH_00213	IIGOFCOB_02725	DCPNLENC_00691	KCHDAJGP_01024	BMBOMDJL_00665	BHCAFGCF_01245	NHHIFCEB_00115	LMDLBPLF_01940	KKLJLCHD_03369	AFAMADFP_02995	OECNMEFE_01151	NLAPFCPH_00612	NHOFIBKH_04629	OLLNJKAH_02939	AGGLBBCP_00090	CJBKGBEM_00518	EBJBEGIE_00506	NAOGMBOD_01501	ACOBFHKF_00489
group_26376		[gene=hydN] [locus_tag=BW25113_2713] [protein=formate dehydrogenase-H, [4Fe-4S] ferredoxin subunit] [protein_id=AIN33088.1] [location=complement(2830937..2831464)][gbkey=CDS]	113	113	1	948	15344				527	527	527	MEANNDOC_02456	KDGLJHKJ_03786	EFKHFGCB_00592	JNMOPAKK_03495	IOOBBEJO_03937	KMENBGJB_01388	GAOIMAPG_03284	MGNNAIAM_03286	EFLHHJEE_02365	EOABKEHD_01653	GIAADNBE_01997	PHHOHLEH_03194	IIJOLOOH_03015	IKFDFECD_01618	BBIFKPLI_03113	AAAAKHIE_01586	LFPPIJIA_03052	HDLDMBOH_01768	IIGOFCOB_02437	DCPNLENC_01766	KCHDAJGP_02297	BMBOMDJL_00871	BHCAFGCF_00055	NHHIFCEB_02428	LMDLBPLF_03394	KKLJLCHD_03260	AFAMADFP_04039	OECNMEFE_04262	NLAPFCPH_04272	NHOFIBKH_02252	OLLNJKAH_01614	AGGLBBCP_01599	CJBKGBEM_03793	EBJBEGIE_02569	NAOGMBOD_00056	ACOBFHKF_03321
group_26377		[gene=speB] [locus_tag=BW25113_2937] [protein=agmatinase] [protein_id=AIN33298.1] [location=complement(3076236..3077156)][gbkey=CDS]	113	113	1	948	14414				920	920	920	MEANNDOC_02228	KDGLJHKJ_02427	EFKHFGCB_00352	JNMOPAKK_02582	IOOBBEJO_02290	KMENBGJB_02751	GAOIMAPG_01667	MGNNAIAM_01178	EFLHHJEE_02202	EOABKEHD_00072	GIAADNBE_00072	PHHOHLEH_01981	IIJOLOOH_01668	IKFDFECD_03880	BBIFKPLI_02076	AAAAKHIE_02682	LFPPIJIA_04053	HDLDMBOH_02043	IIGOFCOB_03677	DCPNLENC_01128	KCHDAJGP_01722	BMBOMDJL_03845	BHCAFGCF_00293	NHHIFCEB_02200	LMDLBPLF_02267	KKLJLCHD_02504	AFAMADFP_02487	OECNMEFE_02663	NLAPFCPH_02472	NHOFIBKH_01269	OLLNJKAH_01036	AGGLBBCP_01827	CJBKGBEM_02541	EBJBEGIE_02340	NAOGMBOD_00303	ACOBFHKF_02296
group_26378		[gene=flhA] [locus_tag=BW25113_1879] [protein=putative flagellar export pore protein][protein_id=AIN32320.1] [location=complement(1957229..1959307)][gbkey=CDS]	113	113	1	948	16864				2078	2078	2078	MEANNDOC_01024	KDGLJHKJ_01681	EFKHFGCB_04081	JNMOPAKK_00659	IOOBBEJO_01597	KMENBGJB_00109	GAOIMAPG_00682	MGNNAIAM_00682	EFLHHJEE_01317	EOABKEHD_02167	GIAADNBE_01071	PHHOHLEH_00419	IIJOLOOH_00077	IKFDFECD_02032	BBIFKPLI_03606	AAAAKHIE_02114	LFPPIJIA_01990	HDLDMBOH_02431	IIGOFCOB_01256	DCPNLENC_00327	KCHDAJGP_00985	BMBOMDJL_02967	BHCAFGCF_02200	NHHIFCEB_01816	LMDLBPLF_00264	KKLJLCHD_00088	AFAMADFP_00264	OECNMEFE_00042	NLAPFCPH_00133	NHOFIBKH_00027	OLLNJKAH_02708	AGGLBBCP_01391	CJBKGBEM_01329	EBJBEGIE_01933	NAOGMBOD_02314	ACOBFHKF_01041
group_26379		[gene=nuoL] [locus_tag=BW25113_2278] [protein=NADH:ubiquinone oxidoreductase, membrane subunit L] [protein_id=AIN32688.1] [location=complement(2386684..2388525)][gbkey=CDS]	113	113	1	948	19219				1841	1841	1841	MEANNDOC_01448	KDGLJHKJ_01105	EFKHFGCB_00754	JNMOPAKK_00276	IOOBBEJO_01020	KMENBGJB_01653	GAOIMAPG_00289	MGNNAIAM_00289	EFLHHJEE_01682	EOABKEHD_00730	GIAADNBE_00565	PHHOHLEH_00062	IIJOLOOH_00453	IKFDFECD_00288	BBIFKPLI_01017	AAAAKHIE_00289	LFPPIJIA_00071	HDLDMBOH_02162	IIGOFCOB_00748	DCPNLENC_00069	KCHDAJGP_01161	BMBOMDJL_03483	BHCAFGCF_01054	NHHIFCEB_00895	LMDLBPLF_02592	KKLJLCHD_02230	AFAMADFP_02644	OECNMEFE_02776	NLAPFCPH_02736	NHOFIBKH_00456	OLLNJKAH_00056	AGGLBBCP_00863	CJBKGBEM_00865	EBJBEGIE_01004	NAOGMBOD_01259	ACOBFHKF_00023
group_26380		[gene=rplO] [locus_tag=BW25113_3301] [protein=50S ribosomal subunit protein L15] [protein_id=AIN33633.1][location=complement(3437464..3437898)][gbkey=CDS]	113	113	1	948	12268				434	434	434	MEANNDOC_04359	KDGLJHKJ_04332	EFKHFGCB_04247	JNMOPAKK_04200	IOOBBEJO_04239	KMENBGJB_03756	GAOIMAPG_04074	MGNNAIAM_04113	EFLHHJEE_04309	EOABKEHD_03887	GIAADNBE_03996	PHHOHLEH_03808	IIJOLOOH_03870	IKFDFECD_03934	BBIFKPLI_04199	AAAAKHIE_04091	LFPPIJIA_04101	HDLDMBOH_03512	IIGOFCOB_03573	DCPNLENC_03467	KCHDAJGP_03439	BMBOMDJL_04162	BHCAFGCF_04477	NHHIFCEB_04356	LMDLBPLF_04217	KKLJLCHD_04329	AFAMADFP_03980	OECNMEFE_04438	NLAPFCPH_04398	NHOFIBKH_04297	OLLNJKAH_04009	AGGLBBCP_04236	CJBKGBEM_04550	EBJBEGIE_04384	NAOGMBOD_03370	ACOBFHKF_04159
group_26381		[gene=edd] [locus_tag=BW25113_1851] [protein=6-phosphogluconate dehydratase] [protein_id=AIN32291.1][location=complement(1927050..1928861)] [gbkey=CDS]	113	113	1	948	16797				1811	1811	1811	MEANNDOC_00996	KDGLJHKJ_01653	EFKHFGCB_04053	JNMOPAKK_00687	IOOBBEJO_01569	KMENBGJB_00138	GAOIMAPG_00713	MGNNAIAM_00713	EFLHHJEE_01288	EOABKEHD_02196	GIAADNBE_01100	PHHOHLEH_00448	IIJOLOOH_00106	IKFDFECD_02061	BBIFKPLI_03576	AAAAKHIE_02143	LFPPIJIA_02019	HDLDMBOH_02402	IIGOFCOB_01285	DCPNLENC_00298	KCHDAJGP_01142	BMBOMDJL_04492	BHCAFGCF_02229	NHHIFCEB_01844	LMDLBPLF_00236	KKLJLCHD_00116	AFAMADFP_00236	OECNMEFE_00070	NLAPFCPH_00161	NHOFIBKH_00057	OLLNJKAH_02244	AGGLBBCP_01363	CJBKGBEM_01371	EBJBEGIE_01961	NAOGMBOD_02360	ACOBFHKF_01013
group_26382		[gene=mglC] [locus_tag=BW25113_2148] [protein=methyl-galactoside transporter subunit][protein_id=AIN32561.1] [location=complement(2230222..2231232)][gbkey=CDS]	113	113	1	948	19428				1010	1010	1010	MEANNDOC_01574	KDGLJHKJ_00977	EFKHFGCB_00882	JNMOPAKK_00402	IOOBBEJO_00892	KMENBGJB_02980	GAOIMAPG_00419	MGNNAIAM_00419	EFLHHJEE_03041	EOABKEHD_02614	GIAADNBE_00695	PHHOHLEH_00188	IIJOLOOH_00579	IKFDFECD_00421	BBIFKPLI_01148	AAAAKHIE_00422	LFPPIJIA_03530	HDLDMBOH_00930	IIGOFCOB_01856	DCPNLENC_00200	KCHDAJGP_02138	BMBOMDJL_00350	BHCAFGCF_01432	NHHIFCEB_01021	LMDLBPLF_01745	KKLJLCHD_00854	AFAMADFP_00931	OECNMEFE_01841	NLAPFCPH_01981	NHOFIBKH_03338	OLLNJKAH_00186	AGGLBBCP_00989	CJBKGBEM_00738	EBJBEGIE_01130	NAOGMBOD_01375	ACOBFHKF_00149
group_26383		[gene=crr] [locus_tag=BW25113_2417] [protein=glucose-specific enzyme IIA component of PTS] [protein_id=AIN32816.1] [location=2529193..2529702] [gbkey=CDS]	113	113	1	948	18839				509	509	509	MEANNDOC_01322	KDGLJHKJ_01230	EFKHFGCB_03348	JNMOPAKK_00149	IOOBBEJO_01146	KMENBGJB_01916	GAOIMAPG_00166	MGNNAIAM_00166	EFLHHJEE_03771	EOABKEHD_00909	GIAADNBE_01217	PHHOHLEH_01169	IIJOLOOH_00854	IKFDFECD_00165	BBIFKPLI_00886	AAAAKHIE_00166	LFPPIJIA_00254	HDLDMBOH_02838	IIGOFCOB_00470	DCPNLENC_01001	KCHDAJGP_01284	BMBOMDJL_03894	BHCAFGCF_00928	NHHIFCEB_00769	LMDLBPLF_04513	KKLJLCHD_02726	AFAMADFP_02757	OECNMEFE_04627	NLAPFCPH_04629	NHOFIBKH_00583	OLLNJKAH_00729	AGGLBBCP_00737	CJBKGBEM_00986	EBJBEGIE_00877	NAOGMBOD_00747	ACOBFHKF_03030
group_26384		[gene=lptG] [locus_tag=BW25113_4262] [protein=lipopolysaccharide export ABC permease of the LptBFGC export complex] [protein_id=AIN34544.1] [location=4477135..4478217][gbkey=CDS]	113	113	1	948	3859				1082	1082	1082	MEANNDOC_02897	KDGLJHKJ_03400	EFKHFGCB_01532	JNMOPAKK_02008	IOOBBEJO_03073	KMENBGJB_01262	GAOIMAPG_02148	MGNNAIAM_02149	EFLHHJEE_00352	EOABKEHD_04174	GIAADNBE_04261	PHHOHLEH_03994	IIJOLOOH_03406	IKFDFECD_02137	BBIFKPLI_01876	AAAAKHIE_02015	LFPPIJIA_01849	HDLDMBOH_00519	IIGOFCOB_00035	DCPNLENC_03870	KCHDAJGP_03635	BMBOMDJL_04416	BHCAFGCF_02760	NHHIFCEB_01380	LMDLBPLF_01066	KKLJLCHD_01303	AFAMADFP_01480	OECNMEFE_01110	NLAPFCPH_00867	NHOFIBKH_04153	OLLNJKAH_04036	AGGLBBCP_02938	CJBKGBEM_03406	EBJBEGIE_01497	NAOGMBOD_03792	ACOBFHKF_02978
group_26385		[gene=epd] [locus_tag=BW25113_2927] [protein=D-erythrose 4-phosphate dehydrogenase] [protein_id=AIN33289.1][location=complement(3066031..3067050)][gbkey=CDS]	113	113	1	948	14444				1019	1019	1019	MEANNDOC_02243	KDGLJHKJ_02412	EFKHFGCB_00362	JNMOPAKK_02597	IOOBBEJO_02275	KMENBGJB_02760	GAOIMAPG_01658	MGNNAIAM_01169	EFLHHJEE_02211	EOABKEHD_00063	GIAADNBE_00063	PHHOHLEH_01972	IIJOLOOH_01659	IKFDFECD_03871	BBIFKPLI_02067	AAAAKHIE_02673	LFPPIJIA_04062	HDLDMBOH_02034	IIGOFCOB_03668	DCPNLENC_01119	KCHDAJGP_01713	BMBOMDJL_01866	BHCAFGCF_00279	NHHIFCEB_02215	LMDLBPLF_02252	KKLJLCHD_02489	AFAMADFP_02502	OECNMEFE_02678	NLAPFCPH_02487	NHOFIBKH_01279	OLLNJKAH_01046	AGGLBBCP_01812	CJBKGBEM_02526	EBJBEGIE_02355	NAOGMBOD_00289	ACOBFHKF_02311
group_26386		[gene=yoaB] [locus_tag=BW25113_1809] [protein=putative reactive intermediate deaminase][protein_id=AIN32248.1] [location=1887624..1887968] [gbkey=CDS]	113	113	1	948	16724				344	347	346	MEANNDOC_00955	KDGLJHKJ_01611	EFKHFGCB_03429	JNMOPAKK_00730	IOOBBEJO_01528	KMENBGJB_00181	GAOIMAPG_00756	MGNNAIAM_00756	EFLHHJEE_01246	EOABKEHD_02239	GIAADNBE_01142	PHHOHLEH_00492	IIJOLOOH_00149	IKFDFECD_02104	BBIFKPLI_03532	AAAAKHIE_02186	LFPPIJIA_02063	HDLDMBOH_03433	IIGOFCOB_01328	DCPNLENC_03836	KCHDAJGP_02825	BMBOMDJL_01603	BHCAFGCF_02273	NHHIFCEB_01885	LMDLBPLF_00194	KKLJLCHD_00158	AFAMADFP_00194	OECNMEFE_00112	NLAPFCPH_00203	NHOFIBKH_00101	OLLNJKAH_02201	AGGLBBCP_01322	CJBKGBEM_01413	EBJBEGIE_02002	NAOGMBOD_02404	ACOBFHKF_00972
group_26387		[gene=maeA] [locus_tag=BW25113_1479] [protein=malate dehydrogenase, (decarboxylating,NAD-requiring) (malic enzyme)] [protein_id=AIN31925.1] [location=complement(1548229..1549926)][gbkey=CDS]	113	113	1	948	6587				1697	1697	1697	MEANNDOC_02182	KDGLJHKJ_04524	EFKHFGCB_02102	JNMOPAKK_01990	IOOBBEJO_04399	KMENBGJB_03948	GAOIMAPG_04166	MGNNAIAM_04176	EFLHHJEE_04467	EOABKEHD_03812	GIAADNBE_03951	PHHOHLEH_03928	IIJOLOOH_03990	IKFDFECD_04045	BBIFKPLI_04261	AAAAKHIE_04153	LFPPIJIA_04178	HDLDMBOH_02718	IIGOFCOB_02915	DCPNLENC_03567	KCHDAJGP_03113	BMBOMDJL_03940	BHCAFGCF_04224	NHHIFCEB_04111	LMDLBPLF_03892	KKLJLCHD_01941	AFAMADFP_02105	OECNMEFE_02249	NLAPFCPH_04008	NHOFIBKH_04604	OLLNJKAH_04322	AGGLBBCP_03921	CJBKGBEM_04361	EBJBEGIE_04106	NAOGMBOD_02789	ACOBFHKF_04280
group_26388		[gene=opgG] [locus_tag=BW25113_1048] [protein=osmoregulated periplasmic glucan (OPG)biosynthesis periplasmic protein] [protein_id=AIN31512.1] [location=1104791..1106326][gbkey=CDS]	113	113	1	948	5740				1499	1502	1501	MEANNDOC_01694	KDGLJHKJ_00619	EFKHFGCB_01806	JNMOPAKK_04100	IOOBBEJO_00618	KMENBGJB_00721	GAOIMAPG_01161	MGNNAIAM_01658	EFLHHJEE_02767	EOABKEHD_02735	GIAADNBE_02807	PHHOHLEH_03119	IIJOLOOH_02953	IKFDFECD_00605	BBIFKPLI_00362	AAAAKHIE_01854	LFPPIJIA_02650	HDLDMBOH_01244	IIGOFCOB_02058	DCPNLENC_01394	KCHDAJGP_01878	BMBOMDJL_01430	BHCAFGCF_00450	NHHIFCEB_03796	LMDLBPLF_02397	KKLJLCHD_01560	AFAMADFP_01863	OECNMEFE_01971	NLAPFCPH_00507	NHOFIBKH_02076	OLLNJKAH_02316	AGGLBBCP_02421	CJBKGBEM_03684	EBJBEGIE_00604	NAOGMBOD_01810	ACOBFHKF_00391
group_26389		[gene=def] [locus_tag=BW25113_3287] [protein=peptide deformylase] [protein_id=AIN33618.1][location=3427049..3427558] [gbkey=CDS]	113	113	1	948	12251				509	509	509	MEANNDOC_04344	KDGLJHKJ_04317	EFKHFGCB_04232	JNMOPAKK_04184	IOOBBEJO_04224	KMENBGJB_03741	GAOIMAPG_04059	MGNNAIAM_04098	EFLHHJEE_04294	EOABKEHD_03902	GIAADNBE_04011	PHHOHLEH_03793	IIJOLOOH_03855	IKFDFECD_03919	BBIFKPLI_04184	AAAAKHIE_04076	LFPPIJIA_04116	HDLDMBOH_03497	IIGOFCOB_03588	DCPNLENC_03452	KCHDAJGP_03424	BMBOMDJL_04147	BHCAFGCF_04492	NHHIFCEB_04341	LMDLBPLF_04202	KKLJLCHD_04314	AFAMADFP_03965	OECNMEFE_04423	NLAPFCPH_04383	NHOFIBKH_04312	OLLNJKAH_04024	AGGLBBCP_04221	CJBKGBEM_04565	EBJBEGIE_04369	NAOGMBOD_03385	ACOBFHKF_04174
group_26390		[gene=tsaD] [locus_tag=BW25113_3064] [protein=tRNA(ANN) t(6)A37 threonylcarbamoyladenosine modification protein; glycation binding protein] [protein_id=AIN33415.1][location=complement(3202889..3203902)] [gbkey=CDS]	113	113	1	948	14165				1013	1013	1013	MEANNDOC_02739	KDGLJHKJ_02062	EFKHFGCB_00194	JNMOPAKK_01220	IOOBBEJO_01862	KMENBGJB_02295	GAOIMAPG_01796	MGNNAIAM_01307	EFLHHJEE_00206	EOABKEHD_00207	GIAADNBE_00207	PHHOHLEH_01247	IIJOLOOH_00932	IKFDFECD_01347	BBIFKPLI_01409	AAAAKHIE_01358	LFPPIJIA_00976	HDLDMBOH_02874	IIGOFCOB_02975	DCPNLENC_02302	KCHDAJGP_01360	BMBOMDJL_03837	BHCAFGCF_03164	NHHIFCEB_02711	LMDLBPLF_01613	KKLJLCHD_01869	AFAMADFP_02033	OECNMEFE_01709	NLAPFCPH_01872	NHOFIBKH_01397	OLLNJKAH_01925	AGGLBBCP_01991	CJBKGBEM_02214	EBJBEGIE_02852	NAOGMBOD_00979	ACOBFHKF_00814
group_26391		[gene=alaA] [locus_tag=BW25113_2290] [protein=valine-pyruvate aminotransferase 2] [protein_id=AIN32700.1][location=2401040..2402257] [gbkey=CDS]	113	113	1	948	19204				1217	1217	1217	MEANNDOC_01435	KDGLJHKJ_01118	EFKHFGCB_00741	JNMOPAKK_00263	IOOBBEJO_01033	KMENBGJB_01640	GAOIMAPG_00276	MGNNAIAM_00276	EFLHHJEE_01669	EOABKEHD_00743	GIAADNBE_00552	PHHOHLEH_00049	IIJOLOOH_00440	IKFDFECD_00275	BBIFKPLI_01004	AAAAKHIE_00276	LFPPIJIA_00084	HDLDMBOH_02175	IIGOFCOB_00761	DCPNLENC_00056	KCHDAJGP_01174	BMBOMDJL_03496	BHCAFGCF_01041	NHHIFCEB_00882	LMDLBPLF_02579	KKLJLCHD_02243	AFAMADFP_02631	OECNMEFE_02789	NLAPFCPH_02723	NHOFIBKH_00469	OLLNJKAH_00043	AGGLBBCP_00850	CJBKGBEM_00878	EBJBEGIE_00991	NAOGMBOD_01246	ACOBFHKF_00010
group_26392		hypothetical protein	113	113	1	948	14470				578	578	578	MEANNDOC_02257	KDGLJHKJ_02398	EFKHFGCB_00378	JNMOPAKK_02611	IOOBBEJO_02261	KMENBGJB_02777	GAOIMAPG_01641	MGNNAIAM_01152	EFLHHJEE_02228	EOABKEHD_00046	GIAADNBE_00046	PHHOHLEH_01955	IIJOLOOH_01642	IKFDFECD_03527	BBIFKPLI_02050	AAAAKHIE_02656	LFPPIJIA_03380	HDLDMBOH_02016	IIGOFCOB_02631	DCPNLENC_01102	KCHDAJGP_01696	BMBOMDJL_01884	BHCAFGCF_00261	NHHIFCEB_02229	LMDLBPLF_02236	KKLJLCHD_02473	AFAMADFP_02518	OECNMEFE_02694	NLAPFCPH_02503	NHOFIBKH_01295	OLLNJKAH_01062	AGGLBBCP_01798	CJBKGBEM_02512	EBJBEGIE_02369	NAOGMBOD_00272	ACOBFHKF_02325
group_26393		[gene=yadG] [locus_tag=BW25113_0127] [protein=putative ABC superfamily transporter ATP-binding subunit] [protein_id=AIN30657.1] [location=139266..140192][gbkey=CDS]	113	113	1	948	513				926	926	926	MEANNDOC_04181	KDGLJHKJ_03036	EFKHFGCB_01389	JNMOPAKK_04048	IOOBBEJO_02902	KMENBGJB_02037	GAOIMAPG_02769	MGNNAIAM_02771	EFLHHJEE_01127	EOABKEHD_02760	GIAADNBE_02832	PHHOHLEH_01745	IIJOLOOH_01432	IKFDFECD_00931	BBIFKPLI_02418	AAAAKHIE_00537	LFPPIJIA_01467	HDLDMBOH_00668	IIGOFCOB_00604	DCPNLENC_01632	KCHDAJGP_00492	BMBOMDJL_01246	BHCAFGCF_04074	NHHIFCEB_04147	LMDLBPLF_01349	KKLJLCHD_00360	AFAMADFP_00375	OECNMEFE_00966	NLAPFCPH_01620	NHOFIBKH_00728	OLLNJKAH_01235	AGGLBBCP_03301	CJBKGBEM_01942	EBJBEGIE_04142	NAOGMBOD_02914	ACOBFHKF_01643
group_26394		[gene=brnQ] [locus_tag=BW25113_0401] [protein=branched-chain amino acid transport system 2 carrier protein; LIV-II transport system for Ile, Leu,and Val] [protein_id=AIN30900.1] [location=415047..416366] [gbkey=CDS]	113	113	1	948	15827				1319	1319	1319	MEANNDOC_00587	KDGLJHKJ_00033	EFKHFGCB_04176	JNMOPAKK_03259	IOOBBEJO_00033	KMENBGJB_02681	GAOIMAPG_02569	MGNNAIAM_02570	EFLHHJEE_01801	EOABKEHD_01104	GIAADNBE_01411	PHHOHLEH_02553	IIJOLOOH_02206	IKFDFECD_01876	BBIFKPLI_02795	AAAAKHIE_03214	LFPPIJIA_01232	HDLDMBOH_00878	IIGOFCOB_02779	DCPNLENC_02133	KCHDAJGP_01444	BMBOMDJL_00216	BHCAFGCF_03491	NHHIFCEB_00587	LMDLBPLF_03594	KKLJLCHD_02940	AFAMADFP_00726	OECNMEFE_03568	NLAPFCPH_01034	NHOFIBKH_04811	OLLNJKAH_04190	AGGLBBCP_00556	CJBKGBEM_00041	EBJBEGIE_00033	NAOGMBOD_02454	ACOBFHKF_02207
group_26395		[gene=nanA] [locus_tag=BW25113_3225] [protein=N-acetylneuraminate lyase] [protein_id=AIN33567.1][location=complement(3366042..3366935)] [gbkey=CDS]	113	113	1	948	13977				893	893	893	MEANNDOC_02597	KDGLJHKJ_01911	EFKHFGCB_00048	JNMOPAKK_01078	IOOBBEJO_02012	KMENBGJB_03548	GAOIMAPG_01953	MGNNAIAM_01464	EFLHHJEE_00049	EOABKEHD_00364	GIAADNBE_00364	PHHOHLEH_01404	IIJOLOOH_01089	IKFDFECD_02485	BBIFKPLI_01566	AAAAKHIE_02528	LFPPIJIA_01133	HDLDMBOH_01402	IIGOFCOB_01410	DCPNLENC_03127	KCHDAJGP_03230	BMBOMDJL_01233	BHCAFGCF_03648	NHHIFCEB_02569	LMDLBPLF_01037	KKLJLCHD_01137	AFAMADFP_01449	OECNMEFE_00689	NLAPFCPH_01353	NHOFIBKH_02515	OLLNJKAH_02806	AGGLBBCP_02133	CJBKGBEM_02072	EBJBEGIE_02710	NAOGMBOD_01134	ACOBFHKF_00674
group_26396		[gene=clpP] [locus_tag=BW25113_0437] [protein=proteolytic subunit of ClpA-ClpP and ClpX-ClpP ATP-dependent serine proteases] [protein_id=AIN30936.1][location=452133..452756] [gbkey=CDS]	113	113	1	948	15873				623	623	623	MEANNDOC_00551	KDGLJHKJ_00069	EFKHFGCB_02368	JNMOPAKK_03223	IOOBBEJO_00069	KMENBGJB_02645	GAOIMAPG_02605	MGNNAIAM_02606	EFLHHJEE_01837	EOABKEHD_01140	GIAADNBE_01447	PHHOHLEH_02517	IIJOLOOH_02242	IKFDFECD_01913	BBIFKPLI_02759	AAAAKHIE_03177	LFPPIJIA_01268	HDLDMBOH_00842	IIGOFCOB_02815	DCPNLENC_02097	KCHDAJGP_01480	BMBOMDJL_00180	BHCAFGCF_03530	NHHIFCEB_00551	LMDLBPLF_02675	KKLJLCHD_02681	AFAMADFP_00771	OECNMEFE_02992	NLAPFCPH_02819	NHOFIBKH_03526	OLLNJKAH_04054	AGGLBBCP_00520	CJBKGBEM_00077	EBJBEGIE_00069	NAOGMBOD_02493	ACOBFHKF_02171
group_26397		[gene=ygiC] [locus_tag=BW25113_3038] [protein=ATP-Grasp family ATPase] [protein_id=AIN33388.1][location=3173780..3174940] [gbkey=CDS]	113	113	1	948	14194				1160	1160	1160	MEANNDOC_02769	KDGLJHKJ_02086	EFKHFGCB_00222	JNMOPAKK_01250	IOOBBEJO_01838	KMENBGJB_03604	GAOIMAPG_01771	MGNNAIAM_01282	EFLHHJEE_00231	EOABKEHD_00182	GIAADNBE_00182	PHHOHLEH_03411	IIJOLOOH_03324	IKFDFECD_01326	BBIFKPLI_01383	AAAAKHIE_01337	LFPPIJIA_03558	HDLDMBOH_03174	IIGOFCOB_03103	DCPNLENC_03275	KCHDAJGP_01334	BMBOMDJL_02039	BHCAFGCF_03189	NHHIFCEB_02741	LMDLBPLF_01638	KKLJLCHD_01844	AFAMADFP_02008	OECNMEFE_01734	NLAPFCPH_01847	NHOFIBKH_01422	OLLNJKAH_01950	AGGLBBCP_01961	CJBKGBEM_02244	EBJBEGIE_02882	NAOGMBOD_00954	ACOBFHKF_00842
group_26398		[gene=pgsA] [locus_tag=BW25113_1912] [protein=phosphatidylglycerophosphate synthetase][protein_id=AIN32348.1] [location=complement(1985750..1986298)][gbkey=CDS]	113	113	1	948	17054				548	548	548	MEANNDOC_01054	KDGLJHKJ_01712	EFKHFGCB_01131	JNMOPAKK_00628	IOOBBEJO_01628	KMENBGJB_00079	GAOIMAPG_00652	MGNNAIAM_00652	EFLHHJEE_01347	EOABKEHD_04182	GIAADNBE_01041	PHHOHLEH_00389	IIJOLOOH_00047	IKFDFECD_02002	BBIFKPLI_03939	AAAAKHIE_02084	LFPPIJIA_03623	HDLDMBOH_02461	IIGOFCOB_01226	DCPNLENC_00357	KCHDAJGP_00955	BMBOMDJL_02997	BHCAFGCF_02170	NHHIFCEB_01786	LMDLBPLF_00341	KKLJLCHD_00058	AFAMADFP_00294	OECNMEFE_00012	NLAPFCPH_00056	NHOFIBKH_04037	OLLNJKAH_02738	AGGLBBCP_01421	CJBKGBEM_01299	EBJBEGIE_01903	NAOGMBOD_02284	ACOBFHKF_01071
group_26399		[gene=iscS] [locus_tag=BW25113_2530] [protein=cysteine desulfurase (tRNA sulfurtransferase),PLP-dependent] [protein_id=AIN32931.1] [location=complement(2653676..2654890)][gbkey=CDS]	113	113	1	948	18569				1214	1214	1214	MEANNDOC_01227	KDGLJHKJ_01325	EFKHFGCB_03736	JNMOPAKK_00053	IOOBBEJO_01242	KMENBGJB_01800	GAOIMAPG_00059	MGNNAIAM_00059	EFLHHJEE_03894	EOABKEHD_01017	GIAADNBE_01325	PHHOHLEH_01061	IIJOLOOH_00746	IKFDFECD_00058	BBIFKPLI_00779	AAAAKHIE_00059	LFPPIJIA_00363	HDLDMBOH_03882	IIGOFCOB_00356	DCPNLENC_00891	KCHDAJGP_00059	BMBOMDJL_01464	BHCAFGCF_00819	NHHIFCEB_00673	LMDLBPLF_02751	KKLJLCHD_03120	AFAMADFP_02824	OECNMEFE_02912	NLAPFCPH_02972	NHOFIBKH_01179	OLLNJKAH_00620	AGGLBBCP_00642	CJBKGBEM_01087	EBJBEGIE_00781	NAOGMBOD_00869	ACOBFHKF_04017
group_26400		[gene=pstC] [locus_tag=BW25113_3727] [protein=phosphate transporter subunit] [protein_id=AIN34052.1][location=complement(3902799..3903758)] [gbkey=CDS]	113	113	1	948	11650				959	959	959	MEANNDOC_03210	KDGLJHKJ_02676	EFKHFGCB_02884	JNMOPAKK_02323	IOOBBEJO_02541	KMENBGJB_02248	GAOIMAPG_02978	MGNNAIAM_02980	EFLHHJEE_00641	EOABKEHD_01454	GIAADNBE_01761	PHHOHLEH_02036	IIJOLOOH_01723	IKFDFECD_03138	BBIFKPLI_02553	AAAAKHIE_03416	LFPPIJIA_02171	HDLDMBOH_01321	IIGOFCOB_01151	DCPNLENC_02516	KCHDAJGP_03526	BMBOMDJL_03803	BHCAFGCF_02605	NHHIFCEB_02868	LMDLBPLF_03486	KKLJLCHD_03289	AFAMADFP_02166	OECNMEFE_03512	NLAPFCPH_03544	NHOFIBKH_02915	OLLNJKAH_00821	AGGLBBCP_03630	CJBKGBEM_02636	EBJBEGIE_03010	NAOGMBOD_01740	ACOBFHKF_03570
group_26401		[gene=aaeB] [locus_tag=BW25113_3240] [protein=p-hydroxybenzoic acid efflux system component][protein_id=AIN33582.1] [location=complement(3379580..3381547)][gbkey=CDS]	113	113	1	948	13962				1967	1967	1967	MEANNDOC_02583	KDGLJHKJ_01897	EFKHFGCB_00033	JNMOPAKK_01064	IOOBBEJO_02026	KMENBGJB_03563	GAOIMAPG_01968	MGNNAIAM_01479	EFLHHJEE_00034	EOABKEHD_00379	GIAADNBE_00379	PHHOHLEH_01419	IIJOLOOH_01104	IKFDFECD_02500	BBIFKPLI_01581	AAAAKHIE_02513	LFPPIJIA_01148	HDLDMBOH_01417	IIGOFCOB_01395	DCPNLENC_03142	KCHDAJGP_03215	BMBOMDJL_03723	BHCAFGCF_03663	NHHIFCEB_02555	LMDLBPLF_03613	KKLJLCHD_03624	AFAMADFP_03362	OECNMEFE_03594	NLAPFCPH_03646	NHOFIBKH_02530	OLLNJKAH_02791	AGGLBBCP_02147	CJBKGBEM_02058	EBJBEGIE_02696	NAOGMBOD_01149	ACOBFHKF_00660
group_26402		[gene=kup] [locus_tag=BW25113_3747] [protein=potassium transporter] [protein_id=AIN34072.1][location=3924676..3926544] [gbkey=CDS]	113	113	1	948	11618				1868	1868	1868	MEANNDOC_03190	KDGLJHKJ_02696	EFKHFGCB_02908	JNMOPAKK_02303	IOOBBEJO_02561	KMENBGJB_02268	GAOIMAPG_02998	MGNNAIAM_03000	EFLHHJEE_00621	EOABKEHD_01434	GIAADNBE_01741	PHHOHLEH_02016	IIJOLOOH_01703	IKFDFECD_04606	BBIFKPLI_02533	AAAAKHIE_04680	LFPPIJIA_02191	HDLDMBOH_01341	IIGOFCOB_01171	DCPNLENC_02536	KCHDAJGP_03546	BMBOMDJL_03779	BHCAFGCF_02629	NHHIFCEB_02848	LMDLBPLF_04688	KKLJLCHD_04742	AFAMADFP_04476	OECNMEFE_04749	NLAPFCPH_04766	NHOFIBKH_05069	OLLNJKAH_00801	AGGLBBCP_03650	CJBKGBEM_02616	EBJBEGIE_02990	NAOGMBOD_01764	ACOBFHKF_03590
group_26403		[gene=groL] [locus_tag=BW25113_4143] [protein=Cpn60 chaperonin GroEL, large subunit of GroESL] [protein_id=AIN34430.1] [location=4360842..4362488][gbkey=CDS]	113	113	1	948	3593				1646	1646	1646	MEANNDOC_03018	KDGLJHKJ_03520	EFKHFGCB_01648	JNMOPAKK_02129	IOOBBEJO_03193	KMENBGJB_01146	GAOIMAPG_02268	MGNNAIAM_02269	EFLHHJEE_00473	EOABKEHD_00530	GIAADNBE_00837	PHHOHLEH_02820	IIJOLOOH_02754	IKFDFECD_02256	BBIFKPLI_01755	AAAAKHIE_01895	LFPPIJIA_01968	HDLDMBOH_00642	IIGOFCOB_00159	DCPNLENC_00779	KCHDAJGP_02026	BMBOMDJL_03645	BHCAFGCF_01908	NHHIFCEB_01501	LMDLBPLF_01188	KKLJLCHD_01424	AFAMADFP_01604	OECNMEFE_00987	NLAPFCPH_00990	NHOFIBKH_03176	OLLNJKAH_02575	AGGLBBCP_03058	CJBKGBEM_03527	EBJBEGIE_01618	NAOGMBOD_03512	ACOBFHKF_02858
group_26404		[gene=lldP] [locus_tag=BW25113_3603] [protein=L-lactate permease] [protein_id=AIN33930.1][location=3770759..3772414] [gbkey=CDS]	113	113	1	948	12754				1655	1655	1655	MEANNDOC_03352	KDGLJHKJ_02539	EFKHFGCB_02750	JNMOPAKK_02465	IOOBBEJO_02404	KMENBGJB_02123	GAOIMAPG_02855	MGNNAIAM_02857	EFLHHJEE_00820	EOABKEHD_01575	GIAADNBE_01882	PHHOHLEH_02160	IIJOLOOH_01847	IKFDFECD_03600	BBIFKPLI_02690	AAAAKHIE_03806	LFPPIJIA_02283	HDLDMBOH_03125	IIGOFCOB_01032	DCPNLENC_02234	KCHDAJGP_03926	BMBOMDJL_02778	BHCAFGCF_02484	NHHIFCEB_03030	LMDLBPLF_04282	KKLJLCHD_01680	AFAMADFP_01689	OECNMEFE_02351	NLAPFCPH_02869	NHOFIBKH_00947	OLLNJKAH_00958	AGGLBBCP_04141	CJBKGBEM_02762	EBJBEGIE_03172	NAOGMBOD_01620	ACOBFHKF_02616
group_26405		[gene=uhpA] [locus_tag=BW25113_3669] [protein=response regulator in two-component regulatory system wtih UhpB] [protein_id=AIN33995.1] [location=complement(3843496..3844086)][gbkey=CDS]	113	113	1	948	11748				590	590	590	MEANNDOC_03261	KDGLJHKJ_02624	EFKHFGCB_02831	JNMOPAKK_02374	IOOBBEJO_02489	KMENBGJB_02190	GAOIMAPG_02921	MGNNAIAM_02923	EFLHHJEE_00699	EOABKEHD_01510	GIAADNBE_01817	PHHOHLEH_02093	IIJOLOOH_01780	IKFDFECD_03081	BBIFKPLI_02612	AAAAKHIE_03359	LFPPIJIA_02113	HDLDMBOH_01264	IIGOFCOB_01097	DCPNLENC_02168	KCHDAJGP_02971	BMBOMDJL_03221	BHCAFGCF_02549	NHHIFCEB_02919	LMDLBPLF_03163	KKLJLCHD_04093	AFAMADFP_02222	OECNMEFE_03343	NLAPFCPH_03329	NHOFIBKH_03766	OLLNJKAH_00877	AGGLBBCP_03579	CJBKGBEM_02687	EBJBEGIE_03061	NAOGMBOD_01685	ACOBFHKF_03518
group_26406		[gene=uraA] [locus_tag=BW25113_2497] [protein=uracil permease] [protein_id=AIN32898.1][location=complement(2612230..2613519)] [gbkey=CDS]	113	113	1	948	18732				1289	1289	1289	MEANNDOC_01264	KDGLJHKJ_01288	EFKHFGCB_03699	JNMOPAKK_00090	IOOBBEJO_01205	KMENBGJB_01834	GAOIMAPG_00093	MGNNAIAM_00093	EFLHHJEE_03928	EOABKEHD_00983	GIAADNBE_01291	PHHOHLEH_01095	IIJOLOOH_00780	IKFDFECD_00092	BBIFKPLI_00813	AAAAKHIE_00093	LFPPIJIA_00329	HDLDMBOH_02769	IIGOFCOB_00390	DCPNLENC_00925	KCHDAJGP_00142	BMBOMDJL_03009	BHCAFGCF_00853	NHHIFCEB_00710	LMDLBPLF_02852	KKLJLCHD_02800	AFAMADFP_02683	OECNMEFE_03127	NLAPFCPH_03030	NHOFIBKH_01089	OLLNJKAH_00657	AGGLBBCP_00679	CJBKGBEM_01045	EBJBEGIE_00818	NAOGMBOD_00824	ACOBFHKF_03088
group_26407		[gene=oppB] [locus_tag=BW25113_1244] [protein=oligopeptide transporter subunit] [protein_id=AIN31700.1][location=1297156..1298076] [gbkey=CDS]	113	113	1	948	5387				920	920	920	MEANNDOC_01939	KDGLJHKJ_02864	EFKHFGCB_01984	JNMOPAKK_01810	IOOBBEJO_02729	KMENBGJB_00916	GAOIMAPG_03144	MGNNAIAM_03146	EFLHHJEE_02650	EOABKEHD_02371	GIAADNBE_02546	PHHOHLEH_00822	IIJOLOOH_02112	IKFDFECD_04217	BBIFKPLI_00186	AAAAKHIE_01661	LFPPIJIA_01573	HDLDMBOH_00443	IIGOFCOB_03265	DCPNLENC_01298	KCHDAJGP_00725	BMBOMDJL_02505	BHCAFGCF_00622	NHHIFCEB_03243	LMDLBPLF_04362	KKLJLCHD_04155	AFAMADFP_04187	OECNMEFE_04535	NLAPFCPH_04535	NHOFIBKH_04114	OLLNJKAH_03623	AGGLBBCP_02592	CJBKGBEM_02943	EBJBEGIE_03356	NAOGMBOD_02236	ACOBFHKF_03192
group_26408		[gene=grxD] [locus_tag=BW25113_1654] [protein=glutaredoxin-4] [protein_id=AIN32093.1][location=complement(1728011..1728358)] [gbkey=CDS]	113	113	1	948	16496				347	347	347	MEANNDOC_00756	KDGLJHKJ_01460	EFKHFGCB_02259	JNMOPAKK_00881	IOOBBEJO_01377	KMENBGJB_00337	GAOIMAPG_00911	MGNNAIAM_00912	EFLHHJEE_00977	EOABKEHD_01336	GIAADNBE_01643	PHHOHLEH_00649	IIJOLOOH_00306	IKFDFECD_01084	BBIFKPLI_02262	AAAAKHIE_01089	LFPPIJIA_00782	HDLDMBOH_03474	IIGOFCOB_01578	DCPNLENC_01201	KCHDAJGP_02468	BMBOMDJL_00740	BHCAFGCF_01691	NHHIFCEB_02036	LMDLBPLF_00036	KKLJLCHD_00315	AFAMADFP_00036	OECNMEFE_00270	NLAPFCPH_00361	NHOFIBKH_00257	OLLNJKAH_01509	AGGLBBCP_01170	CJBKGBEM_01563	EBJBEGIE_02153	NAOGMBOD_00535	ACOBFHKF_01795
group_26409		[gene=trkH] [locus_tag=BW25113_3849] [protein=potassium transporter] [protein_id=AIN34157.1][location=4026505..4027956] [gbkey=CDS]	113	113	1	948	4071				1451	1451	1451	MEANNDOC_04044	KDGLJHKJ_03756	EFKHFGCB_03764	JNMOPAKK_03979	IOOBBEJO_03907	KMENBGJB_03306	GAOIMAPG_03863	MGNNAIAM_03864	EFLHHJEE_03355	EOABKEHD_02837	GIAADNBE_02909	PHHOHLEH_03239	IIJOLOOH_03152	IKFDFECD_03322	BBIFKPLI_03803	AAAAKHIE_03622	LFPPIJIA_04332	HDLDMBOH_01987	IIGOFCOB_03357	DCPNLENC_01914	KCHDAJGP_02340	BMBOMDJL_01788	BHCAFGCF_03943	NHHIFCEB_03922	LMDLBPLF_04164	KKLJLCHD_03595	AFAMADFP_04096	OECNMEFE_04362	NLAPFCPH_04345	NHOFIBKH_03753	OLLNJKAH_02090	AGGLBBCP_04002	CJBKGBEM_04084	EBJBEGIE_03917	NAOGMBOD_04059	ACOBFHKF_03498
group_26410		[gene=hspQ] [locus_tag=BW25113_0966] [protein=heat shock protein involved in degradation of mutant DnaA; hemimethylated oriC DNA-binding protein][protein_id=AIN31434.1] [location=complement(1023860..1024177)][gbkey=CDS]	113	113	1	948	5898				317	317	317	MEANNDOC_00085	KDGLJHKJ_00552	EFKHFGCB_03635	JNMOPAKK_03379	IOOBBEJO_00551	KMENBGJB_00680	GAOIMAPG_01239	MGNNAIAM_01736	EFLHHJEE_01966	EOABKEHD_02093	GIAADNBE_02400	PHHOHLEH_01580	IIJOLOOH_01267	IKFDFECD_00685	BBIFKPLI_00440	AAAAKHIE_00783	LFPPIJIA_00656	HDLDMBOH_00249	IIGOFCOB_02277	DCPNLENC_01854	KCHDAJGP_01060	BMBOMDJL_01640	BHCAFGCF_01209	NHHIFCEB_00086	LMDLBPLF_01904	KKLJLCHD_03333	AFAMADFP_02959	OECNMEFE_01187	NLAPFCPH_00576	NHOFIBKH_02706	OLLNJKAH_02903	AGGLBBCP_00061	CJBKGBEM_00547	EBJBEGIE_00535	NAOGMBOD_01465	ACOBFHKF_00460
group_26411		[gene=rpsE] [locus_tag=BW25113_3303] [protein=30S ribosomal subunit protein S5] [protein_id=AIN33635.1][location=complement(3438085..3438588)] [gbkey=CDS]	113	113	1	948	12270				503	503	503	MEANNDOC_04361	KDGLJHKJ_04334	EFKHFGCB_04249	JNMOPAKK_04202	IOOBBEJO_04241	KMENBGJB_03758	GAOIMAPG_04076	MGNNAIAM_04115	EFLHHJEE_04311	EOABKEHD_03885	GIAADNBE_03994	PHHOHLEH_03810	IIJOLOOH_03872	IKFDFECD_03936	BBIFKPLI_04201	AAAAKHIE_04093	LFPPIJIA_04099	HDLDMBOH_03514	IIGOFCOB_03571	DCPNLENC_03469	KCHDAJGP_03441	BMBOMDJL_04164	BHCAFGCF_04475	NHHIFCEB_04358	LMDLBPLF_04219	KKLJLCHD_04331	AFAMADFP_03982	OECNMEFE_04440	NLAPFCPH_04400	NHOFIBKH_04295	OLLNJKAH_04007	AGGLBBCP_04238	CJBKGBEM_04548	EBJBEGIE_04386	NAOGMBOD_03368	ACOBFHKF_04157
group_26412		[gene=rlmB] [locus_tag=BW25113_4180] [protein=23S rRNA 2'-O-ribose methyltransferase,SAM-dependent] [protein_id=AIN34467.1] [location=4399092..4399823][gbkey=CDS]	113	113	1	948	3986				731	731	731	MEANNDOC_02981	KDGLJHKJ_03483	EFKHFGCB_01611	JNMOPAKK_02092	IOOBBEJO_03156	KMENBGJB_01185	GAOIMAPG_02229	MGNNAIAM_02230	EFLHHJEE_00434	EOABKEHD_00491	GIAADNBE_00798	PHHOHLEH_02859	IIJOLOOH_02715	IKFDFECD_02218	BBIFKPLI_01794	AAAAKHIE_01934	LFPPIJIA_01930	HDLDMBOH_00603	IIGOFCOB_00120	DCPNLENC_00740	KCHDAJGP_02065	BMBOMDJL_03608	BHCAFGCF_01871	NHHIFCEB_01464	LMDLBPLF_01152	KKLJLCHD_01389	AFAMADFP_01567	OECNMEFE_01024	NLAPFCPH_00953	NHOFIBKH_03139	OLLNJKAH_02538	AGGLBBCP_03022	CJBKGBEM_03490	EBJBEGIE_01581	NAOGMBOD_03548	ACOBFHKF_02897
group_26413		[gene=fabF] [locus_tag=BW25113_1095] [protein=3-oxoacyl-[acyl-carrier-protein] synthase II] [protein_id=AIN31558.1] [location=1147395..1148636] [gbkey=CDS]	113	113	1	948	5685				1241	1241	1241	MEANNDOC_01739	KDGLJHKJ_00664	EFKHFGCB_01852	JNMOPAKK_04145	IOOBBEJO_00663	KMENBGJB_00766	GAOIMAPG_01116	MGNNAIAM_01613	EFLHHJEE_02826	EOABKEHD_02690	GIAADNBE_02762	PHHOHLEH_03074	IIJOLOOH_02908	IKFDFECD_00560	BBIFKPLI_00317	AAAAKHIE_01809	LFPPIJIA_02695	HDLDMBOH_01199	IIGOFCOB_02103	DCPNLENC_01439	KCHDAJGP_01923	BMBOMDJL_01385	BHCAFGCF_00495	NHHIFCEB_03841	LMDLBPLF_02354	KKLJLCHD_01513	AFAMADFP_01816	OECNMEFE_02018	NLAPFCPH_00464	NHOFIBKH_02123	OLLNJKAH_02269	AGGLBBCP_02376	CJBKGBEM_03638	EBJBEGIE_00649	NAOGMBOD_01855	ACOBFHKF_00346
group_26414		[gene=cydA] [locus_tag=BW25113_0733] [protein=cytochrome d terminal oxidase, subunit I][protein_id=AIN31208.1] [location=766914..768482] [gbkey=CDS]	113	113	1	948	6369				1568	1568	1568	MEANNDOC_00311	KDGLJHKJ_00314	EFKHFGCB_02695	JNMOPAKK_01538	IOOBBEJO_00314	KMENBGJB_00446	GAOIMAPG_01474	MGNNAIAM_01971	EFLHHJEE_03322	EOABKEHD_03329	GIAADNBE_03477	PHHOHLEH_02188	IIJOLOOH_02010	IKFDFECD_03424	BBIFKPLI_00689	AAAAKHIE_03588	LFPPIJIA_00422	HDLDMBOH_00014	IIGOFCOB_00498	DCPNLENC_02787	KCHDAJGP_00250	BMBOMDJL_02224	BHCAFGCF_03394	NHHIFCEB_00310	LMDLBPLF_00574	KKLJLCHD_00646	AFAMADFP_04429	OECNMEFE_00486	NLAPFCPH_00814	NHOFIBKH_03195	OLLNJKAH_00358	AGGLBBCP_00284	CJBKGBEM_00322	EBJBEGIE_00310	NAOGMBOD_03420	ACOBFHKF_01301
group_26415		[gene=dut] [locus_tag=BW25113_3640] [protein=deoxyuridinetriphosphatase] [protein_id=AIN33967.1][location=3807292..3807747] [gbkey=CDS]	113	113	1	948	12828				458	458	458	MEANNDOC_03318	KDGLJHKJ_02573	EFKHFGCB_02784	JNMOPAKK_02431	IOOBBEJO_02438	KMENBGJB_02160	GAOIMAPG_02891	MGNNAIAM_02893	EFLHHJEE_00783	EOABKEHD_01541	GIAADNBE_01848	PHHOHLEH_02123	IIJOLOOH_01810	IKFDFECD_03564	BBIFKPLI_02654	AAAAKHIE_03842	LFPPIJIA_02245	HDLDMBOH_03162	IIGOFCOB_01066	DCPNLENC_02199	KCHDAJGP_02941	BMBOMDJL_02744	BHCAFGCF_02518	NHHIFCEB_02996	LMDLBPLF_03684	KKLJLCHD_01714	AFAMADFP_01723	OECNMEFE_02317	NLAPFCPH_03702	NHOFIBKH_00982	OLLNJKAH_00924	AGGLBBCP_04107	CJBKGBEM_02728	EBJBEGIE_03138	NAOGMBOD_01654	ACOBFHKF_02582
group_26416		[gene=alaS] [locus_tag=BW25113_2697] [protein=alanyl-tRNA synthetase] [protein_id=AIN33072.1][location=complement(2812740..2815370)] [gbkey=CDS]	113	113	1	948	15427				2630	2630	2630	MEANNDOC_02472	KDGLJHKJ_03802	EFKHFGCB_00608	JNMOPAKK_03512	IOOBBEJO_03953	KMENBGJB_01372	GAOIMAPG_03268	MGNNAIAM_03270	EFLHHJEE_02349	EOABKEHD_01669	GIAADNBE_01981	PHHOHLEH_03178	IIJOLOOH_03031	IKFDFECD_01602	BBIFKPLI_03097	AAAAKHIE_01602	LFPPIJIA_03068	HDLDMBOH_01752	IIGOFCOB_02421	DCPNLENC_01782	KCHDAJGP_02281	BMBOMDJL_00855	BHCAFGCF_00039	NHHIFCEB_02444	LMDLBPLF_03410	KKLJLCHD_03244	AFAMADFP_04023	OECNMEFE_04278	NLAPFCPH_04256	NHOFIBKH_02268	OLLNJKAH_01630	AGGLBBCP_01583	CJBKGBEM_03777	EBJBEGIE_02585	NAOGMBOD_00040	ACOBFHKF_03305
group_26417		[gene=gntU] [locus_tag=BW25113_4476] [protein=gluconate transporter, low affinity GNT 1 system] [protein_id=AIN33765.1] [location=complement(3569081..3570421)][gbkey=CDS]	113	113	1	948	12474				1340	1340	1340	MEANNDOC_03722	KDGLJHKJ_03300	EFKHFGCB_03071	JNMOPAKK_03032	IOOBBEJO_03370	KMENBGJB_03134	GAOIMAPG_03428	MGNNAIAM_03430	EFLHHJEE_02120	EOABKEHD_01852	GIAADNBE_02106	PHHOHLEH_03024	IIJOLOOH_02858	IKFDFECD_01551	BBIFKPLI_02957	AAAAKHIE_02434	LFPPIJIA_02510	HDLDMBOH_03026	IIGOFCOB_00894	DCPNLENC_00531	KCHDAJGP_01815	BMBOMDJL_00493	BHCAFGCF_02370	NHHIFCEB_03429	LMDLBPLF_00649	KKLJLCHD_01068	AFAMADFP_01205	OECNMEFE_00619	NLAPFCPH_01245	NHOFIBKH_01638	OLLNJKAH_01697	AGGLBBCP_02784	CJBKGBEM_03150	EBJBEGIE_03571	NAOGMBOD_03248	ACOBFHKF_01475
group_26418		[gene=trmJ] [locus_tag=BW25113_2532] [protein=tRNA mC32,mU32 2'-O-methyltransferase,SAM-dependent] [protein_id=AIN32933.1] [location=complement(2655942..2656682)][gbkey=CDS]	113	113	1	948	18567				737	740	739	MEANNDOC_01225	KDGLJHKJ_01327	EFKHFGCB_03738	JNMOPAKK_00051	IOOBBEJO_01244	KMENBGJB_01798	GAOIMAPG_00057	MGNNAIAM_00057	EFLHHJEE_03892	EOABKEHD_01019	GIAADNBE_01327	PHHOHLEH_01059	IIJOLOOH_00744	IKFDFECD_00056	BBIFKPLI_00777	AAAAKHIE_00057	LFPPIJIA_00365	HDLDMBOH_03884	IIGOFCOB_00354	DCPNLENC_00889	KCHDAJGP_00057	BMBOMDJL_01466	BHCAFGCF_00817	NHHIFCEB_00671	LMDLBPLF_02749	KKLJLCHD_03118	AFAMADFP_02822	OECNMEFE_02910	NLAPFCPH_02974	NHOFIBKH_01181	OLLNJKAH_00618	AGGLBBCP_00640	CJBKGBEM_01089	EBJBEGIE_00779	NAOGMBOD_00871	ACOBFHKF_04019
group_26419		[gene=fabB] [locus_tag=BW25113_2323] [protein=3-oxoacyl-[acyl-carrier-protein] synthase I] [protein_id=AIN32733.1] [location=complement(2433864..2435084)][gbkey=CDS]	113	113	1	948	19164				1220	1220	1220	MEANNDOC_01403	KDGLJHKJ_01151	EFKHFGCB_00708	JNMOPAKK_00230	IOOBBEJO_01067	KMENBGJB_01607	GAOIMAPG_00243	MGNNAIAM_00243	EFLHHJEE_01636	EOABKEHD_00776	GIAADNBE_00519	PHHOHLEH_00016	IIJOLOOH_00407	IKFDFECD_00242	BBIFKPLI_00971	AAAAKHIE_00243	LFPPIJIA_00117	HDLDMBOH_02208	IIGOFCOB_00794	DCPNLENC_00022	KCHDAJGP_01207	BMBOMDJL_00989	BHCAFGCF_01008	NHHIFCEB_00850	LMDLBPLF_02544	KKLJLCHD_02278	AFAMADFP_02596	OECNMEFE_02824	NLAPFCPH_02688	NHOFIBKH_00502	OLLNJKAH_00010	AGGLBBCP_00818	CJBKGBEM_00911	EBJBEGIE_00958	NAOGMBOD_01212	ACOBFHKF_04096
group_26420		[gene=der] [locus_tag=BW25113_2511] [protein=GTPase; multicopy suppressor of ftsJ] [protein_id=AIN32912.1][location=complement(2629243..2630715)][gbkey=CDS]	113	113	1	948	18599				1472	1472	1472	MEANNDOC_01246	KDGLJHKJ_01306	EFKHFGCB_03717	JNMOPAKK_00072	IOOBBEJO_01223	KMENBGJB_01819	GAOIMAPG_00078	MGNNAIAM_00078	EFLHHJEE_03913	EOABKEHD_00998	GIAADNBE_01306	PHHOHLEH_01080	IIJOLOOH_00765	IKFDFECD_00077	BBIFKPLI_00798	AAAAKHIE_00078	LFPPIJIA_00344	HDLDMBOH_02784	IIGOFCOB_00375	DCPNLENC_00910	KCHDAJGP_00078	BMBOMDJL_01445	BHCAFGCF_00838	NHHIFCEB_00692	LMDLBPLF_02770	KKLJLCHD_03139	AFAMADFP_02843	OECNMEFE_02931	NLAPFCPH_02953	NHOFIBKH_01160	OLLNJKAH_00639	AGGLBBCP_00661	CJBKGBEM_01068	EBJBEGIE_00800	NAOGMBOD_00850	ACOBFHKF_03998
group_26421		[gene=recF] [locus_tag=BW25113_3700] [protein=gap repair protein] [protein_id=AIN34024.1][location=complement(3873508..3874581)] [gbkey=CDS]	113	113	1	948	11706				1073	1073	1073	MEANNDOC_03235	KDGLJHKJ_02650	EFKHFGCB_02862	JNMOPAKK_02348	IOOBBEJO_02515	KMENBGJB_02222	GAOIMAPG_02952	MGNNAIAM_02954	EFLHHJEE_00667	EOABKEHD_01479	GIAADNBE_01786	PHHOHLEH_02062	IIJOLOOH_01749	IKFDFECD_03112	BBIFKPLI_02579	AAAAKHIE_03390	LFPPIJIA_02144	HDLDMBOH_01295	IIGOFCOB_01125	DCPNLENC_02490	KCHDAJGP_03797	BMBOMDJL_03191	BHCAFGCF_02579	NHHIFCEB_02893	LMDLBPLF_03508	KKLJLCHD_03267	AFAMADFP_02188	OECNMEFE_03490	NLAPFCPH_03566	NHOFIBKH_02891	OLLNJKAH_00845	AGGLBBCP_03605	CJBKGBEM_02661	EBJBEGIE_03035	NAOGMBOD_01715	ACOBFHKF_03544
group_26422		[gene=gor] [locus_tag=BW25113_3500] [protein=glutathione oxidoreductase] [protein_id=AIN33826.1][location=3639659..3641011] [gbkey=CDS]	113	113	1	948	12567				1352	1352	1352	MEANNDOC_03658	KDGLJHKJ_03357	EFKHFGCB_02939	JNMOPAKK_02968	IOOBBEJO_03426	KMENBGJB_04163	GAOIMAPG_04127	MGNNAIAM_04072	EFLHHJEE_04362	EOABKEHD_03928	GIAADNBE_04037	PHHOHLEH_03861	IIJOLOOH_03923	IKFDFECD_04083	BBIFKPLI_04158	AAAAKHIE_04254	LFPPIJIA_02781	HDLDMBOH_03798	IIGOFCOB_03648	DCPNLENC_03053	KCHDAJGP_03824	BMBOMDJL_04038	BHCAFGCF_02307	NHHIFCEB_03365	LMDLBPLF_02987	KKLJLCHD_03906	AFAMADFP_03714	OECNMEFE_03739	NLAPFCPH_03933	NHOFIBKH_00826	OLLNJKAH_03300	AGGLBBCP_02720	CJBKGBEM_03081	EBJBEGIE_03507	NAOGMBOD_04260	ACOBFHKF_01545
group_26423		[gene=ftsI] [locus_tag=BW25113_0084] [protein=transpeptidase involved in septal peptidoglycan synthesis (penicillin-binding protein 3)] [protein_id=AIN30616.1][location=87900..89666] [gbkey=CDS]	113	113	1	948	562				1766	1766	1766	MEANNDOC_03453	KDGLJHKJ_03081	EFKHFGCB_01348	JNMOPAKK_02763	IOOBBEJO_02947	KMENBGJB_01996	GAOIMAPG_02728	MGNNAIAM_02730	EFLHHJEE_01167	EOABKEHD_02801	GIAADNBE_02873	PHHOHLEH_01704	IIJOLOOH_01391	IKFDFECD_00890	BBIFKPLI_02459	AAAAKHIE_00578	LFPPIJIA_01426	HDLDMBOH_00709	IIGOFCOB_00563	DCPNLENC_01591	KCHDAJGP_00533	BMBOMDJL_01287	BHCAFGCF_03735	NHHIFCEB_01181	LMDLBPLF_01390	KKLJLCHD_00401	AFAMADFP_00416	OECNMEFE_00925	NLAPFCPH_01579	NHOFIBKH_00687	OLLNJKAH_01276	AGGLBBCP_03246	CJBKGBEM_01897	EBJBEGIE_01298	NAOGMBOD_03103	ACOBFHKF_01688
group_26424		[gene=fre] [locus_tag=BW25113_3844] [protein=NAD(P)H-flavin reductase] [protein_id=AIN34152.1][location=4019887..4020588] [gbkey=CDS]	113	113	1	948	4076				701	701	701	MEANNDOC_04049	KDGLJHKJ_03751	EFKHFGCB_03769	JNMOPAKK_03974	IOOBBEJO_03902	KMENBGJB_03301	GAOIMAPG_03868	MGNNAIAM_03869	EFLHHJEE_03360	EOABKEHD_02842	GIAADNBE_02914	PHHOHLEH_03244	IIJOLOOH_03157	IKFDFECD_03317	BBIFKPLI_03808	AAAAKHIE_03627	LFPPIJIA_04327	HDLDMBOH_01982	IIGOFCOB_03362	DCPNLENC_01919	KCHDAJGP_02345	BMBOMDJL_01783	BHCAFGCF_03938	NHHIFCEB_03927	LMDLBPLF_04159	KKLJLCHD_03600	AFAMADFP_04091	OECNMEFE_04367	NLAPFCPH_04340	NHOFIBKH_03748	OLLNJKAH_02095	AGGLBBCP_04007	CJBKGBEM_04079	EBJBEGIE_03922	NAOGMBOD_04054	ACOBFHKF_03493
group_26425		[gene=potC] [locus_tag=BW25113_1124] [protein=polyamine transporter subunit] [protein_id=AIN31587.1][location=complement(1178282..1179076)] [gbkey=CDS]	113	113	1	948	5644				794	794	794	MEANNDOC_01768	KDGLJHKJ_00695	EFKHFGCB_01881	JNMOPAKK_04174	IOOBBEJO_00694	KMENBGJB_00795	GAOIMAPG_01087	MGNNAIAM_01584	EFLHHJEE_02855	EOABKEHD_02661	GIAADNBE_02733	PHHOHLEH_03045	IIJOLOOH_02879	IKFDFECD_00530	BBIFKPLI_00288	AAAAKHIE_01779	LFPPIJIA_02724	HDLDMBOH_01170	IIGOFCOB_02130	DCPNLENC_01468	KCHDAJGP_01952	BMBOMDJL_01356	BHCAFGCF_00524	NHHIFCEB_03870	LMDLBPLF_02324	KKLJLCHD_01483	AFAMADFP_01786	OECNMEFE_02048	NLAPFCPH_00434	NHOFIBKH_02153	OLLNJKAH_03646	AGGLBBCP_02347	CJBKGBEM_03609	EBJBEGIE_00678	NAOGMBOD_01884	ACOBFHKF_00317
group_26426		[gene=pheT] [locus_tag=BW25113_1713] [protein=phenylalanine tRNA synthetase, beta subunit][protein_id=AIN32151.1] [location=complement(1789814..1792201)][gbkey=CDS]	113	113	1	948	16582				2387	2387	2387	MEANNDOC_00865	KDGLJHKJ_01521	EFKHFGCB_02320	JNMOPAKK_00820	IOOBBEJO_01438	KMENBGJB_00276	GAOIMAPG_00851	MGNNAIAM_00851	EFLHHJEE_00916	EOABKEHD_01401	GIAADNBE_01708	PHHOHLEH_00588	IIJOLOOH_00245	IKFDFECD_01144	BBIFKPLI_02201	AAAAKHIE_01150	LFPPIJIA_00721	HDLDMBOH_02920	IIGOFCOB_02703	DCPNLENC_03887	KCHDAJGP_02861	BMBOMDJL_00800	BHCAFGCF_01751	NHHIFCEB_01975	LMDLBPLF_00101	KKLJLCHD_00251	AFAMADFP_00101	OECNMEFE_00205	NLAPFCPH_00296	NHOFIBKH_00196	OLLNJKAH_02377	AGGLBBCP_01231	CJBKGBEM_01501	EBJBEGIE_02092	NAOGMBOD_00595	ACOBFHKF_00885
group_26427		[gene=udk] [locus_tag=BW25113_2066] [protein=uridine/cytidine kinase] [protein_id=AIN32484.1][location=complement(2135788..2136429)] [gbkey=CDS]	113	113	1	948	19923				641	641	641	MEANNDOC_01654	KDGLJHKJ_00897	EFKHFGCB_00975	JNMOPAKK_00482	IOOBBEJO_00812	KMENBGJB_03418	GAOIMAPG_00499	MGNNAIAM_00499	EFLHHJEE_01536	EOABKEHD_03664	GIAADNBE_03803	PHHOHLEH_00266	IIJOLOOH_00657	IKFDFECD_03360	BBIFKPLI_01256	AAAAKHIE_03088	LFPPIJIA_01757	HDLDMBOH_03628	IIGOFCOB_03300	DCPNLENC_02319	KCHDAJGP_00811	BMBOMDJL_00272	BHCAFGCF_01509	NHHIFCEB_01099	LMDLBPLF_04119	KKLJLCHD_03016	AFAMADFP_03314	OECNMEFE_03220	NLAPFCPH_01689	NHOFIBKH_02352	OLLNJKAH_00266	AGGLBBCP_01068	CJBKGBEM_00658	EBJBEGIE_01209	NAOGMBOD_02012	ACOBFHKF_00229
group_26428		[gene=hisG] [locus_tag=BW25113_2019] [protein=ATP phosphoribosyltransferase] [protein_id=AIN32438.1][location=2083673..2084572] [gbkey=CDS]	113	113	1	948	20351				899	899	899	MEANNDOC_04268	KDGLJHKJ_00853	EFKHFGCB_01017	JNMOPAKK_00527	IOOBBEJO_00768	KMENBGJB_04085	GAOIMAPG_00543	MGNNAIAM_00543	EFLHHJEE_01488	EOABKEHD_03731	GIAADNBE_03870	PHHOHLEH_00314	IIJOLOOH_03691	IKFDFECD_04303	BBIFKPLI_01301	AAAAKHIE_03137	LFPPIJIA_01709	HDLDMBOH_02610	IIGOFCOB_00016	DCPNLENC_02377	KCHDAJGP_00860	BMBOMDJL_03586	BHCAFGCF_01558	NHHIFCEB_01151	LMDLBPLF_01328	KKLJLCHD_04450	AFAMADFP_03283	OECNMEFE_03798	NLAPFCPH_01741	NHOFIBKH_04237	OLLNJKAH_02989	AGGLBBCP_01120	CJBKGBEM_04503	EBJBEGIE_01261	NAOGMBOD_01967	ACOBFHKF_00280
group_26429		[gene=tdh] [locus_tag=BW25113_3616] [protein=L-threonine 3-dehydrogenase, NAD(P)-binding][protein_id=AIN33943.1] [location=complement(3783680..3784705)][gbkey=CDS]	113	113	1	948	12770				1025	1025	1025	MEANNDOC_03339	KDGLJHKJ_02552	EFKHFGCB_02763	JNMOPAKK_02452	IOOBBEJO_02417	KMENBGJB_02136	GAOIMAPG_02868	MGNNAIAM_02870	EFLHHJEE_00807	EOABKEHD_01562	GIAADNBE_01869	PHHOHLEH_02147	IIJOLOOH_01834	IKFDFECD_03587	BBIFKPLI_02677	AAAAKHIE_03819	LFPPIJIA_02270	HDLDMBOH_03138	IIGOFCOB_01045	DCPNLENC_02221	KCHDAJGP_03913	BMBOMDJL_02765	BHCAFGCF_02497	NHHIFCEB_03017	LMDLBPLF_04269	KKLJLCHD_01693	AFAMADFP_01702	OECNMEFE_02338	NLAPFCPH_02856	NHOFIBKH_00960	OLLNJKAH_00945	AGGLBBCP_04128	CJBKGBEM_02749	EBJBEGIE_03159	NAOGMBOD_01633	ACOBFHKF_02603
group_26430		[gene=ychF] [locus_tag=BW25113_1203] [protein=catalase inhibitor protein; ATPase, K+-dependent,ribosome-associated] [protein_id=AIN31661.1] [location=complement(1252177..1253268)][gbkey=CDS]	113	113	1	948	5466				1091	1091	1091	MEANNDOC_01890	KDGLJHKJ_02907	EFKHFGCB_01943	JNMOPAKK_01761	IOOBBEJO_02772	KMENBGJB_00873	GAOIMAPG_01030	MGNNAIAM_01527	EFLHHJEE_02692	EOABKEHD_02326	GIAADNBE_02501	PHHOHLEH_00777	IIJOLOOH_02067	IKFDFECD_00456	BBIFKPLI_00231	AAAAKHIE_01705	LFPPIJIA_04566	HDLDMBOH_00488	IIGOFCOB_04192	DCPNLENC_01341	KCHDAJGP_00768	BMBOMDJL_02617	BHCAFGCF_00581	NHHIFCEB_03291	LMDLBPLF_03528	KKLJLCHD_03554	AFAMADFP_03876	OECNMEFE_04144	NLAPFCPH_03485	NHOFIBKH_03248	OLLNJKAH_03044	AGGLBBCP_02642	CJBKGBEM_02900	EBJBEGIE_03308	NAOGMBOD_01943	ACOBFHKF_03235
group_26431		[gene=htpX] [locus_tag=BW25113_1829] [protein=putative endopeptidase] [protein_id=AIN32269.1][location=complement(1905952..1906833)] [gbkey=CDS]	113	113	1	948	16747				881	881	881	MEANNDOC_00974	KDGLJHKJ_01630	EFKHFGCB_04028	JNMOPAKK_00710	IOOBBEJO_01547	KMENBGJB_00161	GAOIMAPG_00736	MGNNAIAM_00736	EFLHHJEE_01265	EOABKEHD_02220	GIAADNBE_01123	PHHOHLEH_00472	IIJOLOOH_00129	IKFDFECD_02084	BBIFKPLI_03552	AAAAKHIE_02166	LFPPIJIA_02043	HDLDMBOH_03414	IIGOFCOB_01309	DCPNLENC_00274	KCHDAJGP_02844	BMBOMDJL_04289	BHCAFGCF_02253	NHHIFCEB_01866	LMDLBPLF_00213	KKLJLCHD_00139	AFAMADFP_00213	OECNMEFE_00093	NLAPFCPH_00184	NHOFIBKH_00081	OLLNJKAH_02221	AGGLBBCP_01341	CJBKGBEM_01394	EBJBEGIE_01983	NAOGMBOD_02384	ACOBFHKF_00991
group_26432		[gene=yhfA] [locus_tag=BW25113_3356] [protein=OsmC family protein] [protein_id=AIN33689.1][location=complement(3478773..3479177)] [gbkey=CDS]	113	113	1	948	12357				404	404	404	MEANNDOC_03807	KDGLJHKJ_03214	EFKHFGCB_03152	JNMOPAKK_03117	IOOBBEJO_03284	KMENBGJB_03057	GAOIMAPG_03351	MGNNAIAM_03353	EFLHHJEE_02042	EOABKEHD_01772	GIAADNBE_02186	PHHOHLEH_02947	IIJOLOOH_02781	IKFDFECD_01473	BBIFKPLI_02880	AAAAKHIE_02356	LFPPIJIA_02433	HDLDMBOH_01832	IIGOFCOB_00974	DCPNLENC_00452	KCHDAJGP_03878	BMBOMDJL_00411	BHCAFGCF_02452	NHHIFCEB_03513	LMDLBPLF_00727	KKLJLCHD_00989	AFAMADFP_01283	OECNMEFE_00541	NLAPFCPH_01323	NHOFIBKH_01560	OLLNJKAH_01775	AGGLBBCP_02869	CJBKGBEM_03232	EBJBEGIE_03657	NAOGMBOD_03328	ACOBFHKF_01392
group_26433		[gene=rplT] [locus_tag=BW25113_1716] [protein=50S ribosomal subunit protein L20] [protein_id=AIN32154.1][location=complement(1793650..1794006)][gbkey=CDS]	113	113	1	948	16584				356	356	356	MEANNDOC_00867	KDGLJHKJ_01523	EFKHFGCB_02322	JNMOPAKK_00818	IOOBBEJO_01440	KMENBGJB_00274	GAOIMAPG_00849	MGNNAIAM_00849	EFLHHJEE_00914	EOABKEHD_01403	GIAADNBE_01710	PHHOHLEH_00586	IIJOLOOH_00243	IKFDFECD_01146	BBIFKPLI_02199	AAAAKHIE_01152	LFPPIJIA_00719	HDLDMBOH_02918	IIGOFCOB_02701	DCPNLENC_03885	KCHDAJGP_02863	BMBOMDJL_00802	BHCAFGCF_01753	NHHIFCEB_01973	LMDLBPLF_00103	KKLJLCHD_00249	AFAMADFP_00103	OECNMEFE_00203	NLAPFCPH_00294	NHOFIBKH_00194	OLLNJKAH_02379	AGGLBBCP_01233	CJBKGBEM_01499	EBJBEGIE_02090	NAOGMBOD_00597	ACOBFHKF_00887
group_26434		[gene=narG] [locus_tag=BW25113_1224] [protein=nitrate reductase 1, alpha subunit] [protein_id=AIN31685.1][location=1275320..1279063] [gbkey=CDS]	113	113	1	948	5416				3743	3743	3743	MEANNDOC_01913	KDGLJHKJ_02884	EFKHFGCB_01966	JNMOPAKK_01784	IOOBBEJO_02749	KMENBGJB_00896	GAOIMAPG_03164	MGNNAIAM_03166	EFLHHJEE_02670	EOABKEHD_02351	GIAADNBE_02526	PHHOHLEH_00802	IIJOLOOH_02092	IKFDFECD_00433	BBIFKPLI_00206	AAAAKHIE_01682	LFPPIJIA_01553	HDLDMBOH_00463	IIGOFCOB_04141	DCPNLENC_01316	KCHDAJGP_00743	BMBOMDJL_02641	BHCAFGCF_00605	NHHIFCEB_03268	LMDLBPLF_03550	KKLJLCHD_03531	AFAMADFP_04129	OECNMEFE_04502	NLAPFCPH_03508	NHOFIBKH_04633	OLLNJKAH_03606	AGGLBBCP_02619	CJBKGBEM_02923	EBJBEGIE_03331	NAOGMBOD_02253	ACOBFHKF_03212
group_26435		hypothetical protein	113	113	1	948	14392				719	719	719	MEANNDOC_02208	KDGLJHKJ_02447	EFKHFGCB_00330	JNMOPAKK_02562	IOOBBEJO_02310	KMENBGJB_02732	GAOIMAPG_01686	MGNNAIAM_01197	EFLHHJEE_02183	EOABKEHD_00091	GIAADNBE_00091	PHHOHLEH_02000	IIJOLOOH_01687	IKFDFECD_03902	BBIFKPLI_02095	AAAAKHIE_02704	LFPPIJIA_04034	HDLDMBOH_02062	IIGOFCOB_03696	DCPNLENC_01147	KCHDAJGP_01741	BMBOMDJL_03865	BHCAFGCF_00313	NHHIFCEB_02180	LMDLBPLF_04641	KKLJLCHD_04689	AFAMADFP_04400	OECNMEFE_04709	NLAPFCPH_04678	NHOFIBKH_01246	OLLNJKAH_01013	AGGLBBCP_01847	CJBKGBEM_02561	EBJBEGIE_02320	NAOGMBOD_00326	ACOBFHKF_02276
group_26436		[gene=yejG] [locus_tag=BW25113_2181] [protein=uncharacterized protein] [protein_id=AIN32595.1][location=complement(2271372..2271716)] [gbkey=CDS]	113	113	1	948	19384				344	344	344	MEANNDOC_01541	KDGLJHKJ_01011	EFKHFGCB_00848	JNMOPAKK_00369	IOOBBEJO_00926	KMENBGJB_02946	GAOIMAPG_00386	MGNNAIAM_00386	EFLHHJEE_03005	EOABKEHD_02580	GIAADNBE_00661	PHHOHLEH_00154	IIJOLOOH_00545	IKFDFECD_00385	BBIFKPLI_01114	AAAAKHIE_00386	LFPPIJIA_03993	HDLDMBOH_00965	IIGOFCOB_01890	DCPNLENC_00166	KCHDAJGP_01627	BMBOMDJL_00384	BHCAFGCF_01398	NHHIFCEB_00988	LMDLBPLF_01780	KKLJLCHD_00889	AFAMADFP_00896	OECNMEFE_01876	NLAPFCPH_01946	NHOFIBKH_00362	OLLNJKAH_00151	AGGLBBCP_00956	CJBKGBEM_00771	EBJBEGIE_01097	NAOGMBOD_01341	ACOBFHKF_00116
group_26437		[gene=rpsI] [locus_tag=BW25113_3230] [protein=30S ribosomal subunit protein S9] [protein_id=AIN33572.1][location=complement(3371174..3371566)] [gbkey=CDS]	113	113	1	948	13972				392	392	392	MEANNDOC_02593	KDGLJHKJ_01907	EFKHFGCB_00043	JNMOPAKK_01074	IOOBBEJO_02016	KMENBGJB_03553	GAOIMAPG_01958	MGNNAIAM_01469	EFLHHJEE_00044	EOABKEHD_00369	GIAADNBE_00369	PHHOHLEH_01409	IIJOLOOH_01094	IKFDFECD_02490	BBIFKPLI_01571	AAAAKHIE_02523	LFPPIJIA_01138	HDLDMBOH_01407	IIGOFCOB_01405	DCPNLENC_03132	KCHDAJGP_03225	BMBOMDJL_03733	BHCAFGCF_03653	NHHIFCEB_02565	LMDLBPLF_01043	KKLJLCHD_01131	AFAMADFP_01455	OECNMEFE_00683	NLAPFCPH_01347	NHOFIBKH_02520	OLLNJKAH_02801	AGGLBBCP_02137	CJBKGBEM_02068	EBJBEGIE_02706	NAOGMBOD_01139	ACOBFHKF_00670
group_26438		[gene=gudP] [locus_tag=BW25113_2789] [protein=putative D-glucarate transporter] [protein_id=AIN33164.1][location=complement(2914107..2915459)] [gbkey=CDS]	113	113	1	948	14766				1352	1352	1352	MEANNDOC_02383	KDGLJHKJ_02266	EFKHFGCB_00514	JNMOPAKK_02737	IOOBBEJO_02129	KMENBGJB_01465	GAOIMAPG_01510	MGNNAIAM_01020	EFLHHJEE_03527	EOABKEHD_03066	GIAADNBE_03305	PHHOHLEH_01823	IIJOLOOH_01510	IKFDFECD_01695	BBIFKPLI_01919	AAAAKHIE_01509	LFPPIJIA_02926	HDLDMBOH_01508	IIGOFCOB_02564	DCPNLENC_01538	KCHDAJGP_02523	BMBOMDJL_01803	BHCAFGCF_00129	NHHIFCEB_02355	LMDLBPLF_03256	KKLJLCHD_03223	AFAMADFP_02861	OECNMEFE_03442	NLAPFCPH_03370	NHOFIBKH_03891	OLLNJKAH_03369	AGGLBBCP_01672	CJBKGBEM_02359	EBJBEGIE_02495	NAOGMBOD_00140	ACOBFHKF_03828
group_26439		[gene=pcnB] [locus_tag=BW25113_0143] [protein=poly(A) polymerase] [protein_id=AIN30673.1][location=complement(154216..155613)] [gbkey=CDS]	113	113	1	948	447				1364	1373	1364	MEANNDOC_04198	KDGLJHKJ_03019	EFKHFGCB_01405	JNMOPAKK_04031	IOOBBEJO_02885	KMENBGJB_02053	GAOIMAPG_02785	MGNNAIAM_02787	EFLHHJEE_01111	EOABKEHD_03219	GIAADNBE_03367	PHHOHLEH_01761	IIJOLOOH_01448	IKFDFECD_00947	BBIFKPLI_02402	AAAAKHIE_00521	LFPPIJIA_01483	HDLDMBOH_02522	IIGOFCOB_00620	DCPNLENC_03811	KCHDAJGP_00475	BMBOMDJL_02793	BHCAFGCF_04058	NHHIFCEB_04164	LMDLBPLF_03081	KKLJLCHD_03399	AFAMADFP_03178	OECNMEFE_03423	NLAPFCPH_03247	NHOFIBKH_00745	OLLNJKAH_01218	AGGLBBCP_03318	CJBKGBEM_01959	EBJBEGIE_04159	NAOGMBOD_02930	ACOBFHKF_01627
group_26440		[gene=rpoC] [locus_tag=BW25113_3988] [protein=RNA polymerase, beta prime subunit] [protein_id=AIN34277.1][location=4175278..4179501] [gbkey=CDS]	113	113	1	948	12326				4223	4223	4223	MEANNDOC_04469	KDGLJHKJ_04549	EFKHFGCB_04428	JNMOPAKK_04460	IOOBBEJO_04424	KMENBGJB_04117	GAOIMAPG_04240	MGNNAIAM_04250	EFLHHJEE_04694	EOABKEHD_03947	GIAADNBE_04056	PHHOHLEH_04075	IIJOLOOH_04067	IKFDFECD_01447	BBIFKPLI_04296	AAAAKHIE_04404	LFPPIJIA_04218	HDLDMBOH_03709	IIGOFCOB_01000	DCPNLENC_03720	KCHDAJGP_03770	BMBOMDJL_04070	BHCAFGCF_04444	NHHIFCEB_04509	LMDLBPLF_04017	KKLJLCHD_03940	AFAMADFP_03793	OECNMEFE_03876	NLAPFCPH_04128	NHOFIBKH_04204	OLLNJKAH_03900	AGGLBBCP_02895	CJBKGBEM_04628	EBJBEGIE_04442	NAOGMBOD_04233	ACOBFHKF_04340
group_26441		[gene=metL] [locus_tag=BW25113_3940] [protein=Bifunctional aspartokinase/homoserine dehydrogenase 2] [protein_id=AIN34239.1] [location=4119763..4122195][gbkey=CDS]	113	113	1	948	17781				2432	2432	2432	MEANNDOC_03911	KDGLJHKJ_03613	EFKHFGCB_04293	JNMOPAKK_03669	IOOBBEJO_03629	KMENBGJB_02910	GAOIMAPG_03560	MGNNAIAM_03561	EFLHHJEE_02494	EOABKEHD_03711	GIAADNBE_03850	PHHOHLEH_02671	IIJOLOOH_02505	IKFDFECD_02620	BBIFKPLI_03377	AAAAKHIE_02973	LFPPIJIA_03454	HDLDMBOH_01686	IIGOFCOB_02390	DCPNLENC_02050	KCHDAJGP_02178	BMBOMDJL_03744	BHCAFGCF_04274	NHHIFCEB_03737	LMDLBPLF_02110	KKLJLCHD_02169	AFAMADFP_02436	OECNMEFE_02611	NLAPFCPH_02310	NHOFIBKH_03615	OLLNJKAH_03588	AGGLBBCP_03965	CJBKGBEM_04403	EBJBEGIE_03880	NAOGMBOD_04161	ACOBFHKF_03785
group_26442		[gene=glnK] [locus_tag=BW25113_0450] [protein=nitrogen assimilation regulatory protein for GlnL, GlnE, and AmtB] [protein_id=AIN30949.1] [location=468054..468392][gbkey=CDS]	113	113	1	948	15889				338	338	338	MEANNDOC_00538	KDGLJHKJ_00082	EFKHFGCB_02381	JNMOPAKK_03210	IOOBBEJO_00082	KMENBGJB_02632	GAOIMAPG_02618	MGNNAIAM_02619	EFLHHJEE_01850	EOABKEHD_01153	GIAADNBE_01460	PHHOHLEH_02504	IIJOLOOH_02255	IKFDFECD_01926	BBIFKPLI_02746	AAAAKHIE_03164	LFPPIJIA_01281	HDLDMBOH_00829	IIGOFCOB_02828	DCPNLENC_02084	KCHDAJGP_01493	BMBOMDJL_00167	BHCAFGCF_03544	NHHIFCEB_00537	LMDLBPLF_02662	KKLJLCHD_02668	AFAMADFP_00784	OECNMEFE_02979	NLAPFCPH_02806	NHOFIBKH_03513	OLLNJKAH_04067	AGGLBBCP_00507	CJBKGBEM_00090	EBJBEGIE_00083	NAOGMBOD_02506	ACOBFHKF_02158
group_26443		[gene=yehU] [locus_tag=BW25113_2126] [protein=inner membrane putative sensory kinase in two-component system with YehT] [protein_id=AIN32539.1] [location=complement(2206438..2208123)][gbkey=CDS]	113	113	1	948	19455				1685	1685	1685	MEANNDOC_01596	KDGLJHKJ_00955	EFKHFGCB_00910	JNMOPAKK_00425	IOOBBEJO_00870	KMENBGJB_03002	GAOIMAPG_00441	MGNNAIAM_00441	EFLHHJEE_01594	EOABKEHD_02636	GIAADNBE_00717	PHHOHLEH_00210	IIJOLOOH_00601	IKFDFECD_03985	BBIFKPLI_01170	AAAAKHIE_00444	LFPPIJIA_03508	HDLDMBOH_00908	IIGOFCOB_01834	DCPNLENC_00222	KCHDAJGP_02115	BMBOMDJL_00328	BHCAFGCF_01454	NHHIFCEB_01043	LMDLBPLF_03243	KKLJLCHD_03072	AFAMADFP_04179	OECNMEFE_03023	NLAPFCPH_01632	NHOFIBKH_03361	OLLNJKAH_00208	AGGLBBCP_01012	CJBKGBEM_00716	EBJBEGIE_01152	NAOGMBOD_01397	ACOBFHKF_00171
group_26444		[gene=yhbS] [locus_tag=BW25113_3156] [protein=putative acyl-CoA transferase] [protein_id=AIN33500.1][location=complement(3293614..3294117)] [gbkey=CDS]	113	113	1	948	14042				503	503	503	MEANNDOC_02659	KDGLJHKJ_01975	EFKHFGCB_00111	JNMOPAKK_01140	IOOBBEJO_01948	KMENBGJB_02382	GAOIMAPG_01885	MGNNAIAM_01396	EFLHHJEE_00117	EOABKEHD_00300	GIAADNBE_00300	PHHOHLEH_01336	IIJOLOOH_01021	IKFDFECD_02417	BBIFKPLI_01498	AAAAKHIE_02596	LFPPIJIA_01065	HDLDMBOH_02342	IIGOFCOB_01474	DCPNLENC_02603	KCHDAJGP_02662	BMBOMDJL_01169	BHCAFGCF_04281	NHHIFCEB_02631	LMDLBPLF_00974	KKLJLCHD_01200	AFAMADFP_01386	OECNMEFE_00752	NLAPFCPH_01416	NHOFIBKH_03938	OLLNJKAH_01842	AGGLBBCP_02071	CJBKGBEM_02135	EBJBEGIE_02772	NAOGMBOD_01071	ACOBFHKF_00736
group_26445		[gene=grcA] [locus_tag=BW25113_2579] [protein=autonomous glycyl radical cofactor] [protein_id=AIN32982.1][location=complement(2709425..2709808)][gbkey=CDS]	113	113	1	948	18497				383	383	383	MEANNDOC_01184	KDGLJHKJ_04074	EFKHFGCB_04376	JNMOPAKK_00010	IOOBBEJO_04181	KMENBGJB_01751	GAOIMAPG_00010	MGNNAIAM_00010	EFLHHJEE_04129	EOABKEHD_01067	GIAADNBE_01375	PHHOHLEH_01012	IIJOLOOH_00697	IKFDFECD_00009	BBIFKPLI_00730	AAAAKHIE_00010	LFPPIJIA_00412	HDLDMBOH_03369	IIGOFCOB_00307	DCPNLENC_00842	KCHDAJGP_00010	BMBOMDJL_01513	BHCAFGCF_04635	NHHIFCEB_00630	LMDLBPLF_04664	KKLJLCHD_04702	AFAMADFP_04439	OECNMEFE_02860	NLAPFCPH_04756	NHOFIBKH_01228	OLLNJKAH_00571	AGGLBBCP_00599	CJBKGBEM_01131	EBJBEGIE_00738	NAOGMBOD_00918	ACOBFHKF_03964
group_26446		[gene=yoaA] [locus_tag=BW25113_1808] [protein=putative ATP-dependent helicase, DinG family][protein_id=AIN32247.1] [location=complement(1885582..1887492)][gbkey=CDS]	113	113	1	948	16723				1910	1910	1910	MEANNDOC_00954	KDGLJHKJ_01610	EFKHFGCB_03430	JNMOPAKK_00731	IOOBBEJO_01527	KMENBGJB_00182	GAOIMAPG_00757	MGNNAIAM_00757	EFLHHJEE_01245	EOABKEHD_02240	GIAADNBE_01143	PHHOHLEH_00493	IIJOLOOH_00150	IKFDFECD_02105	BBIFKPLI_03531	AAAAKHIE_02187	LFPPIJIA_02064	HDLDMBOH_03434	IIGOFCOB_01329	DCPNLENC_03835	KCHDAJGP_02824	BMBOMDJL_01602	BHCAFGCF_02274	NHHIFCEB_01886	LMDLBPLF_00193	KKLJLCHD_00159	AFAMADFP_00193	OECNMEFE_00113	NLAPFCPH_00204	NHOFIBKH_00102	OLLNJKAH_02200	AGGLBBCP_01321	CJBKGBEM_01414	EBJBEGIE_02003	NAOGMBOD_02405	ACOBFHKF_00971
group_26447		[gene=ompR] [locus_tag=BW25113_3405] [protein=response regulator in two-component regulatory system with EnvZ] [protein_id=AIN33737.1] [location=complement(3529224..3529943)][gbkey=CDS]	113	113	1	948	12414				719	719	719	MEANNDOC_03762	KDGLJHKJ_03258	EFKHFGCB_03109	JNMOPAKK_03072	IOOBBEJO_03328	KMENBGJB_03105	GAOIMAPG_03399	MGNNAIAM_03401	EFLHHJEE_02091	EOABKEHD_01820	GIAADNBE_02138	PHHOHLEH_02995	IIJOLOOH_02829	IKFDFECD_01522	BBIFKPLI_02928	AAAAKHIE_02405	LFPPIJIA_02481	HDLDMBOH_01880	IIGOFCOB_00926	DCPNLENC_00501	KCHDAJGP_01786	BMBOMDJL_00461	BHCAFGCF_02402	NHHIFCEB_03469	LMDLBPLF_00682	KKLJLCHD_01034	AFAMADFP_01238	OECNMEFE_00586	NLAPFCPH_01278	NHOFIBKH_01605	OLLNJKAH_01730	AGGLBBCP_02824	CJBKGBEM_03189	EBJBEGIE_03611	NAOGMBOD_03280	ACOBFHKF_01435
group_26448		[gene=nuoH] [locus_tag=BW25113_2282] [protein=NADH:ubiquinone oxidoreductase, membrane subunit H] [protein_id=AIN32692.1] [location=complement(2389944..2390921)][gbkey=CDS]	113	113	1	948	19215				977	977	977	MEANNDOC_01444	KDGLJHKJ_01109	EFKHFGCB_00750	JNMOPAKK_00272	IOOBBEJO_01024	KMENBGJB_01649	GAOIMAPG_00285	MGNNAIAM_00285	EFLHHJEE_01678	EOABKEHD_00734	GIAADNBE_00561	PHHOHLEH_00058	IIJOLOOH_00449	IKFDFECD_00284	BBIFKPLI_01013	AAAAKHIE_00285	LFPPIJIA_00075	HDLDMBOH_02166	IIGOFCOB_00752	DCPNLENC_00065	KCHDAJGP_01165	BMBOMDJL_03487	BHCAFGCF_01050	NHHIFCEB_00891	LMDLBPLF_02588	KKLJLCHD_02234	AFAMADFP_02640	OECNMEFE_02780	NLAPFCPH_02732	NHOFIBKH_00460	OLLNJKAH_00052	AGGLBBCP_00859	CJBKGBEM_00869	EBJBEGIE_01000	NAOGMBOD_01255	ACOBFHKF_00019
group_26449		[gene=arcA] [locus_tag=BW25113_4401] [protein=response regulator in two-component regulatory system with ArcB or CpxA] [protein_id=AIN34667.1] [location=complement(4629407..4630123)][gbkey=CDS]	113	113	1	948	679				716	716	716	MEANNDOC_03537	KDGLJHKJ_03162	EFKHFGCB_01263	JNMOPAKK_02848	IOOBBEJO_03028	KMENBGJB_02458	GAOIMAPG_02016	MGNNAIAM_02017	EFLHHJEE_04191	EOABKEHD_03281	GIAADNBE_03429	PHHOHLEH_03391	IIJOLOOH_03304	IKFDFECD_00808	BBIFKPLI_03274	AAAAKHIE_00660	LFPPIJIA_03182	HDLDMBOH_02541	IIGOFCOB_03144	DCPNLENC_02971	KCHDAJGP_03025	BMBOMDJL_02684	BHCAFGCF_02643	NHHIFCEB_01265	LMDLBPLF_01478	KKLJLCHD_00488	AFAMADFP_00503	OECNMEFE_00837	NLAPFCPH_02121	NHOFIBKH_00605	OLLNJKAH_03857	AGGLBBCP_03162	CJBKGBEM_01817	EBJBEGIE_01382	NAOGMBOD_03187	ACOBFHKF_02437
group_26450		[gene=pdhR] [locus_tag=BW25113_0113] [protein=pyruvate dehydrogenase complex repressor;autorepressor] [protein_id=AIN30643.1] [location=118579..119343][gbkey=CDS]	113	113	1	948	532				764	764	764	MEANNDOC_04167	KDGLJHKJ_03050	EFKHFGCB_01375	JNMOPAKK_04062	IOOBBEJO_02916	KMENBGJB_02023	GAOIMAPG_02755	MGNNAIAM_02757	EFLHHJEE_01141	EOABKEHD_02774	GIAADNBE_02846	PHHOHLEH_01731	IIJOLOOH_01418	IKFDFECD_00917	BBIFKPLI_02432	AAAAKHIE_00551	LFPPIJIA_01453	HDLDMBOH_00682	IIGOFCOB_00590	DCPNLENC_01618	KCHDAJGP_00506	BMBOMDJL_01260	BHCAFGCF_03708	NHHIFCEB_04133	LMDLBPLF_01363	KKLJLCHD_00374	AFAMADFP_00389	OECNMEFE_00952	NLAPFCPH_01606	NHOFIBKH_00714	OLLNJKAH_01249	AGGLBBCP_03287	CJBKGBEM_01928	EBJBEGIE_04128	NAOGMBOD_02900	ACOBFHKF_01657
group_26451		[gene=pgi] [locus_tag=BW25113_4025] [protein=glucosephosphate isomerase] [protein_id=AIN34311.1][location=4223686..4225335] [gbkey=CDS]	113	113	1	948	3372				1649	1649	1649	MEANNDOC_03158	KDGLJHKJ_03893	EFKHFGCB_01768	JNMOPAKK_02271	IOOBBEJO_04083	KMENBGJB_01021	GAOIMAPG_02393	MGNNAIAM_02394	EFLHHJEE_00596	EOABKEHD_00655	GIAADNBE_00962	PHHOHLEH_02442	IIJOLOOH_03134	IKFDFECD_02286	BBIFKPLI_01630	AAAAKHIE_02221	LFPPIJIA_02328	HDLDMBOH_01552	IIGOFCOB_00284	DCPNLENC_01709	KCHDAJGP_03083	BMBOMDJL_03076	BHCAFGCF_02028	NHHIFCEB_01644	LMDLBPLF_01316	KKLJLCHD_03452	AFAMADFP_03662	OECNMEFE_02099	NLAPFCPH_01992	NHOFIBKH_04333	OLLNJKAH_04228	AGGLBBCP_03537	CJBKGBEM_04220	EBJBEGIE_01761	NAOGMBOD_03591	ACOBFHKF_01935
group_26452		[gene=pepQ] [locus_tag=BW25113_3847] [protein=proline dipeptidase] [protein_id=AIN34155.1][location=4024521..4025852] [gbkey=CDS]	113	113	1	948	4073				1331	1331	1331	MEANNDOC_04046	KDGLJHKJ_03754	EFKHFGCB_03766	JNMOPAKK_03977	IOOBBEJO_03905	KMENBGJB_03304	GAOIMAPG_03865	MGNNAIAM_03866	EFLHHJEE_03357	EOABKEHD_02839	GIAADNBE_02911	PHHOHLEH_03241	IIJOLOOH_03154	IKFDFECD_03320	BBIFKPLI_03805	AAAAKHIE_03624	LFPPIJIA_04330	HDLDMBOH_01985	IIGOFCOB_03359	DCPNLENC_01916	KCHDAJGP_02342	BMBOMDJL_01786	BHCAFGCF_03941	NHHIFCEB_03924	LMDLBPLF_04162	KKLJLCHD_03597	AFAMADFP_04094	OECNMEFE_04364	NLAPFCPH_04343	NHOFIBKH_03751	OLLNJKAH_02092	AGGLBBCP_04004	CJBKGBEM_04082	EBJBEGIE_03919	NAOGMBOD_04057	ACOBFHKF_03496
group_26453		[gene=ftsQ] [locus_tag=BW25113_0093] [protein=divisome assembly protein, membrane anchored protein involved in growth of wall at septum] [protein_id=AIN30625.1][location=99642..100472] [gbkey=CDS]	113	113	1	948	553				830	830	830	MEANNDOC_03444	KDGLJHKJ_03072	EFKHFGCB_01357	JNMOPAKK_02754	IOOBBEJO_02938	KMENBGJB_02005	GAOIMAPG_02737	MGNNAIAM_02739	EFLHHJEE_01158	EOABKEHD_02792	GIAADNBE_02864	PHHOHLEH_01713	IIJOLOOH_01400	IKFDFECD_00899	BBIFKPLI_02450	AAAAKHIE_00569	LFPPIJIA_01435	HDLDMBOH_00700	IIGOFCOB_00572	DCPNLENC_01600	KCHDAJGP_00524	BMBOMDJL_01278	BHCAFGCF_03726	NHHIFCEB_01172	LMDLBPLF_01381	KKLJLCHD_00392	AFAMADFP_00407	OECNMEFE_00934	NLAPFCPH_01588	NHOFIBKH_00696	OLLNJKAH_01267	AGGLBBCP_03255	CJBKGBEM_01906	EBJBEGIE_01289	NAOGMBOD_03094	ACOBFHKF_01679
group_26454		[gene=rplA] [locus_tag=BW25113_3984] [protein=50S ribosomal subunit protein L1] [protein_id=AIN34273.1][location=4168807..4169511] [gbkey=CDS]	113	113	1	948	12330				704	704	704	MEANNDOC_04473	KDGLJHKJ_04553	EFKHFGCB_04432	JNMOPAKK_04464	IOOBBEJO_04428	KMENBGJB_04121	GAOIMAPG_04244	MGNNAIAM_04254	EFLHHJEE_04698	EOABKEHD_03943	GIAADNBE_04052	PHHOHLEH_04079	IIJOLOOH_04071	IKFDFECD_01451	BBIFKPLI_04300	AAAAKHIE_04408	LFPPIJIA_04222	HDLDMBOH_03713	IIGOFCOB_00996	DCPNLENC_03724	KCHDAJGP_03774	BMBOMDJL_04074	BHCAFGCF_04448	NHHIFCEB_04513	LMDLBPLF_04021	KKLJLCHD_03944	AFAMADFP_03789	OECNMEFE_03880	NLAPFCPH_04132	NHOFIBKH_01538	OLLNJKAH_03904	AGGLBBCP_02891	CJBKGBEM_04624	EBJBEGIE_04446	NAOGMBOD_04229	ACOBFHKF_04336
group_26455		[gene=kdsA] [locus_tag=BW25113_1215] [protein=3-deoxy-D-manno-octulosonate 8-phosphate synthase] [protein_id=AIN31673.1] [location=1263621..1264475][gbkey=CDS]	113	113	1	948	5436				854	854	854	MEANNDOC_01902	KDGLJHKJ_02895	EFKHFGCB_01955	JNMOPAKK_01773	IOOBBEJO_02760	KMENBGJB_00885	GAOIMAPG_01018	MGNNAIAM_01515	EFLHHJEE_02680	EOABKEHD_02338	GIAADNBE_02513	PHHOHLEH_00789	IIJOLOOH_02079	IKFDFECD_00444	BBIFKPLI_00219	AAAAKHIE_01693	LFPPIJIA_04554	HDLDMBOH_00476	IIGOFCOB_04180	DCPNLENC_01329	KCHDAJGP_00756	BMBOMDJL_02629	BHCAFGCF_00593	NHHIFCEB_03279	LMDLBPLF_03540	KKLJLCHD_03542	AFAMADFP_03888	OECNMEFE_04132	NLAPFCPH_03497	NHOFIBKH_03236	OLLNJKAH_03056	AGGLBBCP_02630	CJBKGBEM_02912	EBJBEGIE_03320	NAOGMBOD_01955	ACOBFHKF_03223
group_26456		[gene=leuS] [locus_tag=BW25113_0642] [protein=leucyl-tRNA synthetase] [protein_id=AIN31131.1][location=complement(667657..670239)] [gbkey=CDS]	113	113	1	948	6852				2582	2582	2582	MEANNDOC_00386	KDGLJHKJ_00239	EFKHFGCB_03213	JNMOPAKK_01613	IOOBBEJO_00239	KMENBGJB_03369	GAOIMAPG_03648	MGNNAIAM_03649	EFLHHJEE_02576	EOABKEHD_02959	GIAADNBE_03031	PHHOHLEH_02750	IIJOLOOH_02584	IKFDFECD_02708	BBIFKPLI_03458	AAAAKHIE_02777	LFPPIJIA_02855	HDLDMBOH_01083	IIGOFCOB_03507	DCPNLENC_03066	KCHDAJGP_04081	BMBOMDJL_00008	BHCAFGCF_02854	NHHIFCEB_00385	LMDLBPLF_00480	KKLJLCHD_00740	AFAMADFP_01068	OECNMEFE_00391	NLAPFCPH_00720	NHOFIBKH_01726	OLLNJKAH_03075	AGGLBBCP_00355	CJBKGBEM_00246	EBJBEGIE_00235	NAOGMBOD_02605	ACOBFHKF_01225
group_26457		[gene=uvrA] [locus_tag=BW25113_4058] [protein=ATPase and DNA damage recognition protein of nucleotide excision repair excinuclease UvrABC] [protein_id=AIN34345.1][location=complement(4260977..4263799)] [gbkey=CDS]	113	113	1	948	3461				2822	2822	2822	MEANNDOC_03112	KDGLJHKJ_03936	EFKHFGCB_01735	JNMOPAKK_02224	IOOBBEJO_04040	KMENBGJB_01058	GAOIMAPG_02356	MGNNAIAM_02357	EFLHHJEE_00562	EOABKEHD_00619	GIAADNBE_00926	PHHOHLEH_02407	IIJOLOOH_03099	IKFDFECD_02323	BBIFKPLI_01667	AAAAKHIE_02258	LFPPIJIA_02365	HDLDMBOH_01589	IIGOFCOB_00247	DCPNLENC_01675	KCHDAJGP_03049	BMBOMDJL_03112	BHCAFGCF_01990	NHHIFCEB_01595	LMDLBPLF_01284	KKLJLCHD_02891	AFAMADFP_03630	OECNMEFE_02131	NLAPFCPH_02024	NHOFIBKH_03548	OLLNJKAH_03830	AGGLBBCP_03489	CJBKGBEM_03952	EBJBEGIE_01712	NAOGMBOD_03628	ACOBFHKF_01982
group_26458		[gene=sdhD] [locus_tag=BW25113_0722] [protein=succinate dehydrogenase, membrane subunit,binds cytochrome b556] [protein_id=AIN31198.1] [location=751016..751363][gbkey=CDS]	113	113	1	948	6381				347	347	347	MEANNDOC_00320	KDGLJHKJ_00305	EFKHFGCB_02718	JNMOPAKK_01547	IOOBBEJO_00305	KMENBGJB_00436	GAOIMAPG_01484	MGNNAIAM_01981	EFLHHJEE_03332	EOABKEHD_03319	GIAADNBE_03467	PHHOHLEH_02178	IIJOLOOH_02020	IKFDFECD_03414	BBIFKPLI_00699	AAAAKHIE_03598	LFPPIJIA_04343	HDLDMBOH_00004	IIGOFCOB_03900	DCPNLENC_02777	KCHDAJGP_00240	BMBOMDJL_02214	BHCAFGCF_03384	NHHIFCEB_00319	LMDLBPLF_00547	KKLJLCHD_00673	AFAMADFP_01002	OECNMEFE_00459	NLAPFCPH_00787	NHOFIBKH_03218	OLLNJKAH_00335	AGGLBBCP_00293	CJBKGBEM_00313	EBJBEGIE_00301	NAOGMBOD_03410	ACOBFHKF_01292
group_26459		[gene=fdoI] [locus_tag=BW25113_3892] [protein=formate dehydrogenase-O, cytochrome b556 subunit] [protein_id=AIN34195.1] [location=complement(4074585..4075220)][gbkey=CDS]	113	113	1	948	17928				635	635	635	MEANNDOC_03865	KDGLJHKJ_03567	EFKHFGCB_04142	JNMOPAKK_03623	IOOBBEJO_03583	KMENBGJB_02863	GAOIMAPG_03511	MGNNAIAM_03512	EFLHHJEE_02448	EOABKEHD_02501	GIAADNBE_02631	PHHOHLEH_02622	IIJOLOOH_02456	IKFDFECD_02571	BBIFKPLI_03328	AAAAKHIE_03021	LFPPIJIA_03769	HDLDMBOH_01637	IIGOFCOB_02340	DCPNLENC_02001	KCHDAJGP_02226	BMBOMDJL_02404	BHCAFGCF_03822	NHHIFCEB_03690	LMDLBPLF_02161	KKLJLCHD_02117	AFAMADFP_02384	OECNMEFE_02559	NLAPFCPH_02258	NHOFIBKH_02434	OLLNJKAH_02043	AGGLBBCP_04152	CJBKGBEM_04162	EBJBEGIE_03833	NAOGMBOD_03917	ACOBFHKF_03745
group_26460		[gene=ilvA] [locus_tag=BW25113_3772] [protein=L-threonine dehydratase, biosynthetic;also known as threonine deaminase] [protein_id=AIN34089.1] [location=3948691..3950235][gbkey=CDS]	113	113	1	948	4164				1544	1547	1545	MEANNDOC_04141	KDGLJHKJ_03660	EFKHFGCB_03840	JNMOPAKK_03882	IOOBBEJO_03811	KMENBGJB_03232	GAOIMAPG_03937	MGNNAIAM_03938	EFLHHJEE_03429	EOABKEHD_02911	GIAADNBE_02983	PHHOHLEH_03313	IIJOLOOH_03226	IKFDFECD_03247	BBIFKPLI_03877	AAAAKHIE_03697	LFPPIJIA_03791	HDLDMBOH_01913	IIGOFCOB_03198	DCPNLENC_01988	KCHDAJGP_02414	BMBOMDJL_01712	BHCAFGCF_04657	NHHIFCEB_04019	LMDLBPLF_03062	KKLJLCHD_04171	AFAMADFP_03106	OECNMEFE_04046	NLAPFCPH_03228	NHOFIBKH_03861	OLLNJKAH_02164	AGGLBBCP_04285	CJBKGBEM_03988	EBJBEGIE_04014	NAOGMBOD_04521	ACOBFHKF_03399
group_26461		[gene=rpoN] [locus_tag=BW25113_3202] [protein=RNA polymerase, sigma 54 (sigma N) factor][protein_id=AIN33545.1] [location=3338076..3339509] [gbkey=CDS]	113	113	1	948	13997				1433	1433	1433	MEANNDOC_02613	KDGLJHKJ_01928	EFKHFGCB_00065	JNMOPAKK_01094	IOOBBEJO_01995	KMENBGJB_02428	GAOIMAPG_01931	MGNNAIAM_01442	EFLHHJEE_00071	EOABKEHD_00346	GIAADNBE_00346	PHHOHLEH_01382	IIJOLOOH_01067	IKFDFECD_02463	BBIFKPLI_01544	AAAAKHIE_02550	LFPPIJIA_01111	HDLDMBOH_01380	IIGOFCOB_01428	DCPNLENC_02557	KCHDAJGP_02708	BMBOMDJL_01215	BHCAFGCF_03631	NHHIFCEB_02585	LMDLBPLF_01020	KKLJLCHD_01154	AFAMADFP_01432	OECNMEFE_00706	NLAPFCPH_01370	NHOFIBKH_02498	OLLNJKAH_01796	AGGLBBCP_02117	CJBKGBEM_02089	EBJBEGIE_02726	NAOGMBOD_01117	ACOBFHKF_00690
group_26462		[gene=aaeA] [locus_tag=BW25113_3241] [protein=p-hydroxybenzoic acid efflux system component][protein_id=AIN33583.1] [location=complement(3381553..3382485)][gbkey=CDS]	113	113	1	948	13961				932	932	932	MEANNDOC_02582	KDGLJHKJ_01896	EFKHFGCB_00032	JNMOPAKK_01063	IOOBBEJO_02027	KMENBGJB_03564	GAOIMAPG_01969	MGNNAIAM_01480	EFLHHJEE_00033	EOABKEHD_00380	GIAADNBE_00380	PHHOHLEH_01420	IIJOLOOH_01105	IKFDFECD_02501	BBIFKPLI_01582	AAAAKHIE_02512	LFPPIJIA_01149	HDLDMBOH_01418	IIGOFCOB_01394	DCPNLENC_03143	KCHDAJGP_03214	BMBOMDJL_03722	BHCAFGCF_03664	NHHIFCEB_02554	LMDLBPLF_03614	KKLJLCHD_03625	AFAMADFP_03361	OECNMEFE_03595	NLAPFCPH_03647	NHOFIBKH_02531	OLLNJKAH_02790	AGGLBBCP_02148	CJBKGBEM_02057	EBJBEGIE_02695	NAOGMBOD_01150	ACOBFHKF_00659
group_26463		[gene=gcvA] [locus_tag=BW25113_2808] [protein=glycine cleavage system transcriptional activator; autorepressor] [protein_id=AIN33183.1] [location=complement(2935009..2935926)][gbkey=CDS]	113	113	1	948	14746				917	917	917	MEANNDOC_02364	KDGLJHKJ_02285	EFKHFGCB_00495	JNMOPAKK_02718	IOOBBEJO_02148	KMENBGJB_01484	GAOIMAPG_01529	MGNNAIAM_01039	EFLHHJEE_03508	EOABKEHD_03047	GIAADNBE_03286	PHHOHLEH_01843	IIJOLOOH_01530	IKFDFECD_01714	BBIFKPLI_01938	AAAAKHIE_01490	LFPPIJIA_02945	HDLDMBOH_01489	IIGOFCOB_02545	DCPNLENC_01519	KCHDAJGP_02542	BMBOMDJL_01822	BHCAFGCF_00148	NHHIFCEB_02336	LMDLBPLF_03275	KKLJLCHD_03204	AFAMADFP_02880	OECNMEFE_03461	NLAPFCPH_03389	NHOFIBKH_04416	OLLNJKAH_03346	AGGLBBCP_01691	CJBKGBEM_02378	EBJBEGIE_02476	NAOGMBOD_00159	ACOBFHKF_03847
group_26464		hypothetical protein	113	113	1	948	14625				713	713	713	MEANNDOC_02315	KDGLJHKJ_02340	EFKHFGCB_00470	JNMOPAKK_02669	IOOBBEJO_02203	KMENBGJB_01509	GAOIMAPG_01554	MGNNAIAM_01064	EFLHHJEE_03483	EOABKEHD_03022	GIAADNBE_03261	PHHOHLEH_01868	IIJOLOOH_01555	IKFDFECD_01738	BBIFKPLI_01963	AAAAKHIE_01465	LFPPIJIA_02969	HDLDMBOH_01464	IIGOFCOB_02521	DCPNLENC_01494	KCHDAJGP_02567	BMBOMDJL_01847	BHCAFGCF_00173	NHHIFCEB_02287	LMDLBPLF_03299	KKLJLCHD_03181	AFAMADFP_02904	OECNMEFE_03487	NLAPFCPH_03414	NHOFIBKH_01387	OLLNJKAH_01154	AGGLBBCP_01740	CJBKGBEM_02435	EBJBEGIE_02427	NAOGMBOD_00183	ACOBFHKF_02383
group_26465		[gene=gmhA] [locus_tag=BW25113_0222] [protein=D-sedoheptulose 7-phosphate isomerase] [protein_id=AIN30745.1][location=240030..240608] [gbkey=CDS]	113	113	1	948	11155				578	578	578	MEANNDOC_03962	KDGLJHKJ_04382	EFKHFGCB_04485	JNMOPAKK_03792	IOOBBEJO_04306	KMENBGJB_03852	GAOIMAPG_02435	MGNNAIAM_02436	EFLHHJEE_03537	EOABKEHD_03497	GIAADNBE_03645	PHHOHLEH_03762	IIJOLOOH_03824	IKFDFECD_04365	BBIFKPLI_03777	AAAAKHIE_04182	LFPPIJIA_04364	HDLDMBOH_02254	IIGOFCOB_03443	DCPNLENC_02620	KCHDAJGP_02750	BMBOMDJL_03359	BHCAFGCF_04349	NHHIFCEB_03545	LMDLBPLF_02064	KKLJLCHD_02081	AFAMADFP_03488	OECNMEFE_01690	NLAPFCPH_01172	NHOFIBKH_03682	OLLNJKAH_03731	AGGLBBCP_04365	CJBKGBEM_03356	EBJBEGIE_03778	NAOGMBOD_02781	ACOBFHKF_04035
group_26466		[gene=tpiA] [locus_tag=BW25113_3919] [protein=triosephosphate isomerase] [protein_id=AIN34218.1][location=complement(4100668..4101435)] [gbkey=CDS]	113	113	1	948	17809				767	767	767	MEANNDOC_03890	KDGLJHKJ_03592	EFKHFGCB_04114	JNMOPAKK_03648	IOOBBEJO_03608	KMENBGJB_02889	GAOIMAPG_03539	MGNNAIAM_03540	EFLHHJEE_02473	EOABKEHD_02433	GIAADNBE_02700	PHHOHLEH_02650	IIJOLOOH_02484	IKFDFECD_02599	BBIFKPLI_03356	AAAAKHIE_02994	LFPPIJIA_03475	HDLDMBOH_01665	IIGOFCOB_02368	DCPNLENC_02029	KCHDAJGP_02199	BMBOMDJL_02377	BHCAFGCF_03795	NHHIFCEB_03716	LMDLBPLF_02133	KKLJLCHD_02146	AFAMADFP_02413	OECNMEFE_02588	NLAPFCPH_02287	NHOFIBKH_02406	OLLNJKAH_02014	AGGLBBCP_03944	CJBKGBEM_04095	EBJBEGIE_03859	NAOGMBOD_04350	ACOBFHKF_03682
group_26467		[gene=pgm] [locus_tag=BW25113_0688] [protein=phosphoglucomutase] [protein_id=AIN31167.1][location=709014..710654] [gbkey=CDS]	113	113	1	948	6810				1640	1640	1640	MEANNDOC_00342	KDGLJHKJ_00283	EFKHFGCB_03179	JNMOPAKK_01569	IOOBBEJO_00283	KMENBGJB_03806	GAOIMAPG_03690	MGNNAIAM_03691	EFLHHJEE_02534	EOABKEHD_02995	GIAADNBE_03067	PHHOHLEH_02709	IIJOLOOH_02543	IKFDFECD_02751	BBIFKPLI_03416	AAAAKHIE_02820	LFPPIJIA_04476	HDLDMBOH_01125	IIGOFCOB_04083	DCPNLENC_03353	KCHDAJGP_03624	BMBOMDJL_03544	BHCAFGCF_02811	NHHIFCEB_00341	LMDLBPLF_00514	KKLJLCHD_00706	AFAMADFP_01035	OECNMEFE_00426	NLAPFCPH_00754	NHOFIBKH_01692	OLLNJKAH_03109	AGGLBBCP_00315	CJBKGBEM_00290	EBJBEGIE_00279	NAOGMBOD_02561	ACOBFHKF_01270
group_26468		[gene=deoC] [locus_tag=BW25113_4381] [protein=2-deoxyribose-5-phosphate aldolase, NAD(P)-linked][protein_id=AIN34647.1] [location=4607140..4607919][gbkey=CDS]	113	113	1	948	710				779	779	779	MEANNDOC_03560	KDGLJHKJ_03184	EFKHFGCB_01238	JNMOPAKK_02870	IOOBBEJO_03050	KMENBGJB_02479	GAOIMAPG_02037	MGNNAIAM_02038	EFLHHJEE_04171	EOABKEHD_03261	GIAADNBE_03409	PHHOHLEH_03371	IIJOLOOH_03284	IKFDFECD_00788	BBIFKPLI_03254	AAAAKHIE_00680	LFPPIJIA_03161	HDLDMBOH_02561	IIGOFCOB_03123	DCPNLENC_02991	KCHDAJGP_03005	BMBOMDJL_02705	BHCAFGCF_02663	NHHIFCEB_01287	LMDLBPLF_01499	KKLJLCHD_00509	AFAMADFP_00524	OECNMEFE_02443	NLAPFCPH_02142	NHOFIBKH_04022	OLLNJKAH_03877	AGGLBBCP_03140	CJBKGBEM_01795	EBJBEGIE_01404	NAOGMBOD_03075	ACOBFHKF_02459
group_26469		[gene=relA] [locus_tag=BW25113_2784] [protein=(p)ppGpp synthetase I/GTP pyrophosphokinase][protein_id=AIN33159.1] [location=complement(2904776..2907010)][gbkey=CDS]	113	113	1	948	14775				2234	2234	2234	MEANNDOC_02388	KDGLJHKJ_02261	EFKHFGCB_00519	JNMOPAKK_02742	IOOBBEJO_02124	KMENBGJB_01460	GAOIMAPG_04304	MGNNAIAM_04314	EFLHHJEE_04626	EOABKEHD_03071	GIAADNBE_04326	PHHOHLEH_04139	IIJOLOOH_04131	IKFDFECD_01690	BBIFKPLI_01914	AAAAKHIE_01514	LFPPIJIA_02921	HDLDMBOH_01513	IIGOFCOB_02569	DCPNLENC_01543	KCHDAJGP_02518	BMBOMDJL_01798	BHCAFGCF_00124	NHHIFCEB_02360	LMDLBPLF_03251	KKLJLCHD_03228	AFAMADFP_02856	OECNMEFE_03437	NLAPFCPH_03365	NHOFIBKH_03886	OLLNJKAH_04102	AGGLBBCP_01667	CJBKGBEM_02354	EBJBEGIE_02501	NAOGMBOD_00135	ACOBFHKF_03823
group_26470		[gene=xerD] [locus_tag=BW25113_2894] [protein=site-specific tyrosine recombinase] [protein_id=AIN33257.1][location=complement(3032206..3033102)][gbkey=CDS]	113	113	1	948	14485				896	896	896	MEANNDOC_02271	KDGLJHKJ_02384	EFKHFGCB_00392	JNMOPAKK_02625	IOOBBEJO_02247	KMENBGJB_02792	GAOIMAPG_01626	MGNNAIAM_01137	EFLHHJEE_02243	EOABKEHD_00031	GIAADNBE_00031	PHHOHLEH_01941	IIJOLOOH_01628	IKFDFECD_03512	BBIFKPLI_02035	AAAAKHIE_02641	LFPPIJIA_03394	HDLDMBOH_02001	IIGOFCOB_02616	DCPNLENC_01087	KCHDAJGP_01681	BMBOMDJL_01899	BHCAFGCF_00246	NHHIFCEB_02243	LMDLBPLF_02222	KKLJLCHD_02459	AFAMADFP_02532	OECNMEFE_02708	NLAPFCPH_02517	NHOFIBKH_01309	OLLNJKAH_01076	AGGLBBCP_01784	CJBKGBEM_02498	EBJBEGIE_02383	NAOGMBOD_00257	ACOBFHKF_02339
group_26471		[gene=ribB] [locus_tag=BW25113_3041] [protein=3,4-dihydroxy-2-butanone-4-phosphate synthase][protein_id=AIN33391.1] [location=complement(3177172..3177825)][gbkey=CDS]	113	113	1	948	14190				653	653	653	MEANNDOC_02758	KDGLJHKJ_02079	EFKHFGCB_00211	JNMOPAKK_01239	IOOBBEJO_01845	KMENBGJB_03600	GAOIMAPG_01775	MGNNAIAM_01286	EFLHHJEE_00227	EOABKEHD_00186	GIAADNBE_00186	PHHOHLEH_03407	IIJOLOOH_03320	IKFDFECD_01330	BBIFKPLI_01387	AAAAKHIE_01341	LFPPIJIA_03554	HDLDMBOH_03170	IIGOFCOB_03107	DCPNLENC_03279	KCHDAJGP_01338	BMBOMDJL_02035	BHCAFGCF_03185	NHHIFCEB_02730	LMDLBPLF_01634	KKLJLCHD_01848	AFAMADFP_02012	OECNMEFE_01730	NLAPFCPH_01851	NHOFIBKH_01415	OLLNJKAH_01943	AGGLBBCP_01972	CJBKGBEM_02233	EBJBEGIE_02871	NAOGMBOD_00958	ACOBFHKF_00831
group_26472		[gene=rplS] [locus_tag=BW25113_2606] [protein=50S ribosomal subunit protein L19] [protein_id=AIN33004.1][location=complement(2737542..2737889)][gbkey=CDS]	113	113	1	948	15535				347	347	347	MEANNDOC_02529	KDGLJHKJ_03857	EFKHFGCB_00666	JNMOPAKK_03570	IOOBBEJO_04006	KMENBGJB_01286	GAOIMAPG_03186	MGNNAIAM_03188	EFLHHJEE_02288	EOABKEHD_01742	GIAADNBE_01908	PHHOHLEH_04103	IIJOLOOH_04088	IKFDFECD_04390	BBIFKPLI_03014	AAAAKHIE_04500	LFPPIJIA_04434	HDLDMBOH_03861	IIGOFCOB_02889	DCPNLENC_02901	KCHDAJGP_03490	BMBOMDJL_02864	BHCAFGCF_04535	NHHIFCEB_02501	LMDLBPLF_03827	KKLJLCHD_04269	AFAMADFP_03929	OECNMEFE_03720	NLAPFCPH_03865	NHOFIBKH_04357	OLLNJKAH_04302	AGGLBBCP_01528	CJBKGBEM_03720	EBJBEGIE_02642	NAOGMBOD_03652	ACOBFHKF_04424
group_26473		[gene=fdoH] [locus_tag=BW25113_3893] [protein=formate dehydrogenase-O, Fe-S subunit][protein_id=AIN34196.1] [location=complement(4075217..4076119)][gbkey=CDS]	113	113	1	948	17929				902	902	902	MEANNDOC_03866	KDGLJHKJ_03568	EFKHFGCB_04141	JNMOPAKK_03624	IOOBBEJO_03584	KMENBGJB_02864	GAOIMAPG_03512	MGNNAIAM_03513	EFLHHJEE_02449	EOABKEHD_02500	GIAADNBE_02632	PHHOHLEH_02623	IIJOLOOH_02457	IKFDFECD_02572	BBIFKPLI_03329	AAAAKHIE_03020	LFPPIJIA_03770	HDLDMBOH_01638	IIGOFCOB_02341	DCPNLENC_02002	KCHDAJGP_02225	BMBOMDJL_02403	BHCAFGCF_03821	NHHIFCEB_03691	LMDLBPLF_02160	KKLJLCHD_02118	AFAMADFP_02385	OECNMEFE_02560	NLAPFCPH_02259	NHOFIBKH_02433	OLLNJKAH_02042	AGGLBBCP_04151	CJBKGBEM_04161	EBJBEGIE_03834	NAOGMBOD_03916	ACOBFHKF_03744
group_26474		[gene=fumA] [locus_tag=BW25113_1612] [protein=fumarate hydratase (fumarase A), aerobic Class I] [protein_id=AIN32050.1] [location=complement(1680988..1682634)][gbkey=CDS]	113	113	1	948	16445				1646	1646	1646	MEANNDOC_00715	KDGLJHKJ_01419	EFKHFGCB_02216	JNMOPAKK_00922	IOOBBEJO_01336	KMENBGJB_00381	GAOIMAPG_00955	MGNNAIAM_00956	EFLHHJEE_01023	EOABKEHD_01291	GIAADNBE_01598	PHHOHLEH_00693	IIJOLOOH_00350	IKFDFECD_01040	BBIFKPLI_02306	AAAAKHIE_01045	LFPPIJIA_00827	HDLDMBOH_03302	IIGOFCOB_01621	DCPNLENC_01245	KCHDAJGP_04114	BMBOMDJL_00697	BHCAFGCF_01647	NHHIFCEB_02077	LMDLBPLF_03705	KKLJLCHD_03698	AFAMADFP_04227	OECNMEFE_04521	NLAPFCPH_03741	NHOFIBKH_00299	OLLNJKAH_01466	AGGLBBCP_03386	CJBKGBEM_01604	EBJBEGIE_02194	NAOGMBOD_00492	ACOBFHKF_01836
group_26475		[gene=deoD] [locus_tag=BW25113_4384] [protein=purine-nucleoside phosphorylase] [protein_id=AIN34650.1][location=4610700..4611419] [gbkey=CDS]	113	113	1	948	707				719	719	719	MEANNDOC_03557	KDGLJHKJ_03181	EFKHFGCB_01241	JNMOPAKK_02867	IOOBBEJO_03047	KMENBGJB_02476	GAOIMAPG_02034	MGNNAIAM_02035	EFLHHJEE_04174	EOABKEHD_03264	GIAADNBE_03412	PHHOHLEH_03374	IIJOLOOH_03287	IKFDFECD_00791	BBIFKPLI_03257	AAAAKHIE_00677	LFPPIJIA_03164	HDLDMBOH_02558	IIGOFCOB_03126	DCPNLENC_02988	KCHDAJGP_03008	BMBOMDJL_02702	BHCAFGCF_02660	NHHIFCEB_01284	LMDLBPLF_01496	KKLJLCHD_00506	AFAMADFP_00521	OECNMEFE_02440	NLAPFCPH_02139	NHOFIBKH_00587	OLLNJKAH_03874	AGGLBBCP_03143	CJBKGBEM_01798	EBJBEGIE_01401	NAOGMBOD_03078	ACOBFHKF_02456
group_26476		[gene=livJ] [locus_tag=BW25113_3460] [protein=leucine/isoleucine/valine transporter subunit][protein_id=AIN33788.1] [location=complement(3591915..3593018)][gbkey=CDS]	113	113	1	948	12501				1094	1103	1102	MEANNDOC_03699	KDGLJHKJ_03322	EFKHFGCB_04553	JNMOPAKK_03009	IOOBBEJO_03392	KMENBGJB_03978	GAOIMAPG_03451	MGNNAIAM_03453	EFLHHJEE_02142	EOABKEHD_01875	GIAADNBE_02083	PHHOHLEH_03968	IIJOLOOH_04030	IKFDFECD_01574	BBIFKPLI_02980	AAAAKHIE_02457	LFPPIJIA_04255	HDLDMBOH_03049	IIGOFCOB_00871	DCPNLENC_00554	KCHDAJGP_01838	BMBOMDJL_00516	BHCAFGCF_02345	NHHIFCEB_03406	LMDLBPLF_00626	KKLJLCHD_01091	AFAMADFP_01182	OECNMEFE_00642	NLAPFCPH_01222	NHOFIBKH_01660	OLLNJKAH_03937	AGGLBBCP_02761	CJBKGBEM_03128	EBJBEGIE_03548	NAOGMBOD_03224	ACOBFHKF_01497
group_26477		[gene=lepB] [locus_tag=BW25113_2568] [protein=leader peptidase (signal peptidase I)][protein_id=AIN32971.1] [location=complement(2697694..2698668)][gbkey=CDS]	113	113	1	948	18511				974	974	974	MEANNDOC_01195	KDGLJHKJ_04085	EFKHFGCB_04365	JNMOPAKK_00021	IOOBBEJO_04192	KMENBGJB_01762	GAOIMAPG_00021	MGNNAIAM_00021	EFLHHJEE_04140	EOABKEHD_01056	GIAADNBE_01364	PHHOHLEH_01023	IIJOLOOH_00708	IKFDFECD_00020	BBIFKPLI_00741	AAAAKHIE_00021	LFPPIJIA_00401	HDLDMBOH_03380	IIGOFCOB_00318	DCPNLENC_00853	KCHDAJGP_00021	BMBOMDJL_01502	BHCAFGCF_00781	NHHIFCEB_00641	LMDLBPLF_02712	KKLJLCHD_03082	AFAMADFP_02786	OECNMEFE_02874	NLAPFCPH_03010	NHOFIBKH_01217	OLLNJKAH_00582	AGGLBBCP_00610	CJBKGBEM_01120	EBJBEGIE_00749	NAOGMBOD_00907	ACOBFHKF_03953
group_26478		[gene=dnaK] [locus_tag=BW25113_0014] [protein=chaperone Hsp70, with co-chaperone DnaJ][protein_id=AIN30551.1] [location=12163..14079] [gbkey=CDS]	113	113	1	948	663				1916	1931	1916	MEANNDOC_03524	KDGLJHKJ_03149	EFKHFGCB_01276	JNMOPAKK_02835	IOOBBEJO_03015	KMENBGJB_02445	GAOIMAPG_02003	MGNNAIAM_02004	EFLHHJEE_04204	EOABKEHD_03294	GIAADNBE_03442	PHHOHLEH_03404	IIJOLOOH_03317	IKFDFECD_00821	BBIFKPLI_03287	AAAAKHIE_00647	LFPPIJIA_03195	HDLDMBOH_02528	IIGOFCOB_03157	DCPNLENC_02958	KCHDAJGP_03038	BMBOMDJL_02671	BHCAFGCF_04366	NHHIFCEB_01252	LMDLBPLF_01465	KKLJLCHD_00475	AFAMADFP_00490	OECNMEFE_00850	NLAPFCPH_01504	NHOFIBKH_00618	OLLNJKAH_02871	AGGLBBCP_03175	CJBKGBEM_01830	EBJBEGIE_01369	NAOGMBOD_03172	ACOBFHKF_02424
group_26479		[gene=ytfP] [locus_tag=BW25113_4222] [protein=GGCT-like protein] [protein_id=AIN34508.1][location=4437711..4438052] [gbkey=CDS]	113	113	1	948	3910				341	344	341	MEANNDOC_02932	KDGLJHKJ_03434	EFKHFGCB_01569	JNMOPAKK_02043	IOOBBEJO_03107	KMENBGJB_01227	GAOIMAPG_02181	MGNNAIAM_02182	EFLHHJEE_00386	EOABKEHD_00443	GIAADNBE_00750	PHHOHLEH_02905	IIJOLOOH_02669	IKFDFECD_02170	BBIFKPLI_01842	AAAAKHIE_01982	LFPPIJIA_01884	HDLDMBOH_00553	IIGOFCOB_00071	DCPNLENC_03601	KCHDAJGP_04128	BMBOMDJL_02308	BHCAFGCF_02798	NHHIFCEB_01415	LMDLBPLF_01103	KKLJLCHD_01340	AFAMADFP_01517	OECNMEFE_01073	NLAPFCPH_00904	NHOFIBKH_03469	OLLNJKAH_03454	AGGLBBCP_02973	CJBKGBEM_03442	EBJBEGIE_01532	NAOGMBOD_03828	ACOBFHKF_02944
group_26480		[gene=metN] [locus_tag=BW25113_0199] [protein=DL-methionine transporter subunit] [protein_id=AIN30729.1][location=complement(218101..219132)] [gbkey=CDS]	113	113	1	948	354				1031	1031	1031	MEANNDOC_04579	KDGLJHKJ_02963	EFKHFGCB_01461	JNMOPAKK_04639	IOOBBEJO_02829	KMENBGJB_02110	GAOIMAPG_02842	MGNNAIAM_02844	EFLHHJEE_01054	EOABKEHD_03162	GIAADNBE_03310	PHHOHLEH_01818	IIJOLOOH_01505	IKFDFECD_01004	BBIFKPLI_02345	AAAAKHIE_00464	LFPPIJIA_01540	HDLDMBOH_02465	IIGOFCOB_00678	DCPNLENC_03683	KCHDAJGP_00418	BMBOMDJL_02850	BHCAFGCF_04668	NHHIFCEB_04646	LMDLBPLF_04805	KKLJLCHD_04840	AFAMADFP_04606	OECNMEFE_04844	NLAPFCPH_04854	NHOFIBKH_00801	OLLNJKAH_01162	AGGLBBCP_03263	CJBKGBEM_02015	EBJBEGIE_04553	NAOGMBOD_02988	ACOBFHKF_01571
group_26481		[gene=mraY] [locus_tag=BW25113_0087] [protein=phospho-N-acetylmuramoyl-pentapeptide transferase][protein_id=AIN30619.1] [location=92489..93571] [gbkey=CDS]	113	113	1	948	559				1082	1082	1082	MEANNDOC_03450	KDGLJHKJ_03078	EFKHFGCB_01351	JNMOPAKK_02760	IOOBBEJO_02944	KMENBGJB_01999	GAOIMAPG_02731	MGNNAIAM_02733	EFLHHJEE_01164	EOABKEHD_02798	GIAADNBE_02870	PHHOHLEH_01707	IIJOLOOH_01394	IKFDFECD_00893	BBIFKPLI_02456	AAAAKHIE_00575	LFPPIJIA_01429	HDLDMBOH_00706	IIGOFCOB_00566	DCPNLENC_01594	KCHDAJGP_00530	BMBOMDJL_01284	BHCAFGCF_03732	NHHIFCEB_01178	LMDLBPLF_01387	KKLJLCHD_00398	AFAMADFP_00413	OECNMEFE_00928	NLAPFCPH_01582	NHOFIBKH_00690	OLLNJKAH_01273	AGGLBBCP_03249	CJBKGBEM_01900	EBJBEGIE_01295	NAOGMBOD_03100	ACOBFHKF_01685
group_26482		[gene=aaeR] [locus_tag=BW25113_3243] [protein=transcriptional regulator for aaeXAB operon][protein_id=AIN33585.1] [location=3382879..3383808] [gbkey=CDS]	113	113	1	948	13959				929	929	929	MEANNDOC_02580	KDGLJHKJ_01894	EFKHFGCB_00030	JNMOPAKK_01061	IOOBBEJO_02029	KMENBGJB_03566	GAOIMAPG_01971	MGNNAIAM_01482	EFLHHJEE_00031	EOABKEHD_00382	GIAADNBE_00382	PHHOHLEH_01422	IIJOLOOH_01107	IKFDFECD_02503	BBIFKPLI_01584	AAAAKHIE_02510	LFPPIJIA_01151	HDLDMBOH_01420	IIGOFCOB_01392	DCPNLENC_03145	KCHDAJGP_03212	BMBOMDJL_03720	BHCAFGCF_03666	NHHIFCEB_02552	LMDLBPLF_03616	KKLJLCHD_03627	AFAMADFP_03359	OECNMEFE_03597	NLAPFCPH_03649	NHOFIBKH_02533	OLLNJKAH_02788	AGGLBBCP_02150	CJBKGBEM_02055	EBJBEGIE_02693	NAOGMBOD_01152	ACOBFHKF_00657
group_26483		[gene=rpoD] [locus_tag=BW25113_3067] [protein=RNA polymerase, sigma 70 (sigma D) factor][protein_id=AIN33418.1] [location=3206406..3208247] [gbkey=CDS]	113	113	1	948	14161				1841	1847	1841	MEANNDOC_02736	KDGLJHKJ_02059	EFKHFGCB_00191	JNMOPAKK_01217	IOOBBEJO_01865	KMENBGJB_02298	GAOIMAPG_01799	MGNNAIAM_01310	EFLHHJEE_00203	EOABKEHD_00210	GIAADNBE_00210	PHHOHLEH_01250	IIJOLOOH_00935	IKFDFECD_01350	BBIFKPLI_01412	AAAAKHIE_01361	LFPPIJIA_00979	HDLDMBOH_02877	IIGOFCOB_02978	DCPNLENC_02299	KCHDAJGP_01363	BMBOMDJL_03834	BHCAFGCF_03161	NHHIFCEB_02708	LMDLBPLF_01610	KKLJLCHD_01872	AFAMADFP_02036	OECNMEFE_01706	NLAPFCPH_01875	NHOFIBKH_01394	OLLNJKAH_01922	AGGLBBCP_01994	CJBKGBEM_02211	EBJBEGIE_02849	NAOGMBOD_00982	ACOBFHKF_00811
group_26484		[gene=yfiF] [locus_tag=BW25113_2581] [protein=putative methyltransferase] [protein_id=AIN32984.1][location=complement(2710850..2711887)] [gbkey=CDS]	113	113	1	948	18495				1034	1037	1036	MEANNDOC_01182	KDGLJHKJ_04072	EFKHFGCB_04378	JNMOPAKK_00008	IOOBBEJO_04179	KMENBGJB_01749	GAOIMAPG_00008	MGNNAIAM_00008	EFLHHJEE_04127	EOABKEHD_01069	GIAADNBE_01377	PHHOHLEH_01010	IIJOLOOH_00695	IKFDFECD_00007	BBIFKPLI_00728	AAAAKHIE_00008	LFPPIJIA_00414	HDLDMBOH_03367	IIGOFCOB_00305	DCPNLENC_00840	KCHDAJGP_00008	BMBOMDJL_01515	BHCAFGCF_04637	NHHIFCEB_00628	LMDLBPLF_04666	KKLJLCHD_04704	AFAMADFP_04437	OECNMEFE_02858	NLAPFCPH_04758	NHOFIBKH_01230	OLLNJKAH_00569	AGGLBBCP_00597	CJBKGBEM_01133	EBJBEGIE_00736	NAOGMBOD_00920	ACOBFHKF_03966
group_26485		[gene=thrA] [locus_tag=BW25113_0002] [protein=Bifunctional aspartokinase/homoserine dehydrogenase 1] [protein_id=AIN30540.1] [location=337..2799] [gbkey=CDS]	113	113	1	948	677				2462	2462	2462	MEANNDOC_03535	KDGLJHKJ_03160	EFKHFGCB_01265	JNMOPAKK_02846	IOOBBEJO_03026	KMENBGJB_02456	GAOIMAPG_02014	MGNNAIAM_02015	EFLHHJEE_04193	EOABKEHD_03283	GIAADNBE_03431	PHHOHLEH_03393	IIJOLOOH_03306	IKFDFECD_00810	BBIFKPLI_03276	AAAAKHIE_00658	LFPPIJIA_03184	HDLDMBOH_02539	IIGOFCOB_03146	DCPNLENC_02969	KCHDAJGP_03027	BMBOMDJL_02682	BHCAFGCF_02641	NHHIFCEB_01263	LMDLBPLF_01476	KKLJLCHD_00486	AFAMADFP_00501	OECNMEFE_00839	NLAPFCPH_02119	NHOFIBKH_00607	OLLNJKAH_03855	AGGLBBCP_03164	CJBKGBEM_01819	EBJBEGIE_01380	NAOGMBOD_03189	ACOBFHKF_02435
group_26486		[gene=citE] [locus_tag=BW25113_0616] [protein=citrate lyase, citryl-ACP lyase (beta) subunit][protein_id=AIN31107.1] [location=complement(645038..645946)][gbkey=CDS]	113	113	1	948	6881				908	908	908	MEANNDOC_00411	KDGLJHKJ_00214	EFKHFGCB_03238	JNMOPAKK_01638	IOOBBEJO_00214	KMENBGJB_03343	GAOIMAPG_03622	MGNNAIAM_03623	EFLHHJEE_02601	EOABKEHD_02934	GIAADNBE_03006	PHHOHLEH_02775	IIJOLOOH_02609	IKFDFECD_02682	BBIFKPLI_03484	AAAAKHIE_02751	LFPPIJIA_02880	HDLDMBOH_01057	IIGOFCOB_03021	DCPNLENC_03091	KCHDAJGP_03241	BMBOMDJL_00033	BHCAFGCF_02879	NHHIFCEB_00410	LMDLBPLF_00455	KKLJLCHD_00765	AFAMADFP_01093	OECNMEFE_00366	NLAPFCPH_00695	NHOFIBKH_01751	OLLNJKAH_04396	AGGLBBCP_00380	CJBKGBEM_00221	EBJBEGIE_00210	NAOGMBOD_02630	ACOBFHKF_01201
group_26487		[gene=recA] [locus_tag=BW25113_2699] [protein=DNA recombination and repair protein; ssDNA-dependent ATPase; synaptase; ssDNA and dsDNA binding protein forming filaments; ATP-dependent homologous DNA strand exchanger; recombinase A; LexA autocleavage cofactor] [protein_id=AIN33074.1][location=complement(2816067..2817128)] [gbkey=CDS]	113	113	1	948	15425				1061	1061	1061	MEANNDOC_02470	KDGLJHKJ_03800	EFKHFGCB_00606	JNMOPAKK_03510	IOOBBEJO_03951	KMENBGJB_01374	GAOIMAPG_03270	MGNNAIAM_03272	EFLHHJEE_02351	EOABKEHD_01667	GIAADNBE_01983	PHHOHLEH_03180	IIJOLOOH_03029	IKFDFECD_01604	BBIFKPLI_03099	AAAAKHIE_01600	LFPPIJIA_03066	HDLDMBOH_01754	IIGOFCOB_02423	DCPNLENC_01780	KCHDAJGP_02283	BMBOMDJL_00857	BHCAFGCF_00041	NHHIFCEB_02442	LMDLBPLF_03408	KKLJLCHD_03246	AFAMADFP_04025	OECNMEFE_04276	NLAPFCPH_04258	NHOFIBKH_02266	OLLNJKAH_01628	AGGLBBCP_01585	CJBKGBEM_03779	EBJBEGIE_02583	NAOGMBOD_00042	ACOBFHKF_03307
group_26488		hypothetical protein	113	113	1	948	19159				809	809	809	MEANNDOC_01399	KDGLJHKJ_01155	EFKHFGCB_00704	JNMOPAKK_00226	IOOBBEJO_01071	KMENBGJB_01603	GAOIMAPG_00239	MGNNAIAM_00239	EFLHHJEE_01632	EOABKEHD_00780	GIAADNBE_00515	PHHOHLEH_00012	IIJOLOOH_00403	IKFDFECD_00238	BBIFKPLI_00967	AAAAKHIE_00239	LFPPIJIA_00121	HDLDMBOH_02212	IIGOFCOB_00798	DCPNLENC_00018	KCHDAJGP_01211	BMBOMDJL_00993	BHCAFGCF_01004	NHHIFCEB_00846	LMDLBPLF_02540	KKLJLCHD_02282	AFAMADFP_02592	OECNMEFE_02828	NLAPFCPH_02684	NHOFIBKH_00506	OLLNJKAH_00006	AGGLBBCP_00814	CJBKGBEM_00915	EBJBEGIE_00954	NAOGMBOD_01208	ACOBFHKF_04100
group_26489		[gene=deoA] [locus_tag=BW25113_4382] [protein=thymidine phosphorylase] [protein_id=AIN34648.1][location=4608046..4609368] [gbkey=CDS]	113	113	1	948	709				1322	1322	1322	MEANNDOC_03559	KDGLJHKJ_03183	EFKHFGCB_01239	JNMOPAKK_02869	IOOBBEJO_03049	KMENBGJB_02478	GAOIMAPG_02036	MGNNAIAM_02037	EFLHHJEE_04172	EOABKEHD_03262	GIAADNBE_03410	PHHOHLEH_03372	IIJOLOOH_03285	IKFDFECD_00789	BBIFKPLI_03255	AAAAKHIE_00679	LFPPIJIA_03162	HDLDMBOH_02560	IIGOFCOB_03124	DCPNLENC_02990	KCHDAJGP_03006	BMBOMDJL_02704	BHCAFGCF_02662	NHHIFCEB_01286	LMDLBPLF_01498	KKLJLCHD_00508	AFAMADFP_00523	OECNMEFE_02442	NLAPFCPH_02141	NHOFIBKH_00585	OLLNJKAH_03876	AGGLBBCP_03141	CJBKGBEM_01796	EBJBEGIE_01403	NAOGMBOD_03076	ACOBFHKF_02458
group_26490		[gene=katG] [locus_tag=BW25113_3942] [protein=catalase-peroxidase HPI, heme b-containing][protein_id=AIN34241.1] [location=4123763..4125943] [gbkey=CDS]	113	113	1	948	17779				2180	2180	2180	MEANNDOC_03918	KDGLJHKJ_03621	EFKHFGCB_04295	JNMOPAKK_03676	IOOBBEJO_03637	KMENBGJB_02912	GAOIMAPG_03562	MGNNAIAM_03563	EFLHHJEE_02496	EOABKEHD_03709	GIAADNBE_03848	PHHOHLEH_02673	IIJOLOOH_02507	IKFDFECD_02622	BBIFKPLI_03379	AAAAKHIE_02971	LFPPIJIA_03452	HDLDMBOH_01688	IIGOFCOB_02392	DCPNLENC_02052	KCHDAJGP_02176	BMBOMDJL_03746	BHCAFGCF_04272	NHHIFCEB_03744	LMDLBPLF_02103	KKLJLCHD_02176	AFAMADFP_02443	OECNMEFE_02618	NLAPFCPH_02317	NHOFIBKH_03619	OLLNJKAH_03584	AGGLBBCP_03972	CJBKGBEM_04396	EBJBEGIE_03887	NAOGMBOD_04163	ACOBFHKF_03792
group_26491		[gene=rdgC] [locus_tag=BW25113_0393] [protein=nucleoid-associated ssDNA and dsDNA binding protein; competitive inhibitor of RecA function] [protein_id=AIN30893.1][location=complement(404564..405475)] [gbkey=CDS]	113	113	1	948	15820				977	983	977	MEANNDOC_00594	KDGLJHKJ_00026	EFKHFGCB_04183	JNMOPAKK_03266	IOOBBEJO_00026	KMENBGJB_02688	GAOIMAPG_02562	MGNNAIAM_02563	EFLHHJEE_01794	EOABKEHD_01097	GIAADNBE_01404	PHHOHLEH_02560	IIJOLOOH_02199	IKFDFECD_01869	BBIFKPLI_02802	AAAAKHIE_03221	LFPPIJIA_01225	HDLDMBOH_00885	IIGOFCOB_02772	DCPNLENC_02140	KCHDAJGP_01437	BMBOMDJL_00223	BHCAFGCF_04553	NHHIFCEB_00594	LMDLBPLF_03587	KKLJLCHD_02933	AFAMADFP_00719	OECNMEFE_03561	NLAPFCPH_01041	NHOFIBKH_04398	OLLNJKAH_04567	AGGLBBCP_00563	CJBKGBEM_00034	EBJBEGIE_00026	NAOGMBOD_02447	ACOBFHKF_02214
group_26492		[gene=frdC] [locus_tag=BW25113_4152] [protein=fumarate reductase (anaerobic), membrane anchor subunit] [protein_id=AIN34441.1] [location=complement(4369194..4369589)][gbkey=CDS]	113	113	1	948	3604				395	395	395	MEANNDOC_03007	KDGLJHKJ_03509	EFKHFGCB_01637	JNMOPAKK_02118	IOOBBEJO_03182	KMENBGJB_01157	GAOIMAPG_02257	MGNNAIAM_02258	EFLHHJEE_00462	EOABKEHD_00519	GIAADNBE_00826	PHHOHLEH_02831	IIJOLOOH_02743	IKFDFECD_02245	BBIFKPLI_01766	AAAAKHIE_01906	LFPPIJIA_01957	HDLDMBOH_00631	IIGOFCOB_00148	DCPNLENC_00768	KCHDAJGP_02037	BMBOMDJL_03634	BHCAFGCF_01897	NHHIFCEB_01490	LMDLBPLF_01177	KKLJLCHD_01413	AFAMADFP_01593	OECNMEFE_00998	NLAPFCPH_00979	NHOFIBKH_03165	OLLNJKAH_02564	AGGLBBCP_03047	CJBKGBEM_03516	EBJBEGIE_01607	NAOGMBOD_03523	ACOBFHKF_02869
group_26493		[gene=yfeX] [locus_tag=BW25113_2431] [protein=porphyrinogen oxidase, cytoplasmic] [protein_id=AIN32830.1][location=complement(2543005..2543904)][gbkey=CDS]	113	113	1	948	18824				899	899	899	MEANNDOC_01311	KDGLJHKJ_01241	EFKHFGCB_03361	JNMOPAKK_00138	IOOBBEJO_01157	KMENBGJB_01902	GAOIMAPG_00152	MGNNAIAM_00152	EFLHHJEE_03757	EOABKEHD_00923	GIAADNBE_01231	PHHOHLEH_01155	IIJOLOOH_00840	IKFDFECD_00151	BBIFKPLI_00872	AAAAKHIE_00152	LFPPIJIA_00269	HDLDMBOH_02825	IIGOFCOB_00456	DCPNLENC_00987	KCHDAJGP_00206	BMBOMDJL_03908	BHCAFGCF_00915	NHHIFCEB_00758	LMDLBPLF_02791	KKLJLCHD_02739	AFAMADFP_02744	OECNMEFE_03188	NLAPFCPH_03091	NHOFIBKH_01030	OLLNJKAH_00716	AGGLBBCP_00726	CJBKGBEM_00997	EBJBEGIE_00866	NAOGMBOD_00760	ACOBFHKF_03041
group_26494		[gene=gltX] [locus_tag=BW25113_2400] [protein=glutamyl-tRNA synthetase] [protein_id=AIN32802.1][location=complement(2512736..2514151)] [gbkey=CDS]	113	113	1	948	18861				1415	1415	1415	MEANNDOC_01340	KDGLJHKJ_01212	EFKHFGCB_03330	JNMOPAKK_00167	IOOBBEJO_01128	KMENBGJB_01933	GAOIMAPG_00184	MGNNAIAM_00184	EFLHHJEE_03787	EOABKEHD_00894	GIAADNBE_01202	PHHOHLEH_01187	IIJOLOOH_00872	IKFDFECD_00183	BBIFKPLI_00904	AAAAKHIE_00184	LFPPIJIA_00237	HDLDMBOH_02853	IIGOFCOB_04317	DCPNLENC_01019	KCHDAJGP_01266	BMBOMDJL_03879	BHCAFGCF_00946	NHHIFCEB_00787	LMDLBPLF_04910	KKLJLCHD_04913	AFAMADFP_02777	OECNMEFE_04934	NLAPFCPH_04609	NHOFIBKH_00563	OLLNJKAH_00747	AGGLBBCP_00755	CJBKGBEM_00969	EBJBEGIE_00895	NAOGMBOD_00732	ACOBFHKF_03012
group_26495		[gene=hflC] [locus_tag=BW25113_4175] [protein=modulator for HflB protease specific for phage lambda cII repressor] [protein_id=AIN34462.1] [location=4393117..4394121][gbkey=CDS]	113	113	1	948	3991				1004	1007	1004	MEANNDOC_02986	KDGLJHKJ_03488	EFKHFGCB_01616	JNMOPAKK_02097	IOOBBEJO_03161	KMENBGJB_01180	GAOIMAPG_02234	MGNNAIAM_02235	EFLHHJEE_00439	EOABKEHD_00496	GIAADNBE_00803	PHHOHLEH_02854	IIJOLOOH_02720	IKFDFECD_02223	BBIFKPLI_01789	AAAAKHIE_01929	LFPPIJIA_01935	HDLDMBOH_00608	IIGOFCOB_00125	DCPNLENC_00745	KCHDAJGP_02060	BMBOMDJL_03613	BHCAFGCF_01876	NHHIFCEB_01469	LMDLBPLF_01157	KKLJLCHD_01394	AFAMADFP_01572	OECNMEFE_01019	NLAPFCPH_00958	NHOFIBKH_03144	OLLNJKAH_02543	AGGLBBCP_03027	CJBKGBEM_03495	EBJBEGIE_01586	NAOGMBOD_03543	ACOBFHKF_02892
group_26496		[gene=wecA] [locus_tag=BW25113_3784] [protein=UDP-GlcNAc:undecaprenylphosphate GlcNAc-1-phosphate transferase] [protein_id=AIN34098.1] [location=3961276..3962379][gbkey=CDS]	113	113	1	948	4180				1103	1106	1103	MEANNDOC_04132	KDGLJHKJ_03670	EFKHFGCB_03830	JNMOPAKK_03891	IOOBBEJO_03821	KMENBGJB_03243	GAOIMAPG_03926	MGNNAIAM_03927	EFLHHJEE_03418	EOABKEHD_02900	GIAADNBE_02972	PHHOHLEH_03302	IIJOLOOH_03215	IKFDFECD_03258	BBIFKPLI_03866	AAAAKHIE_03686	LFPPIJIA_03802	HDLDMBOH_01924	IIGOFCOB_03209	DCPNLENC_01977	KCHDAJGP_02403	BMBOMDJL_01723	BHCAFGCF_03875	NHHIFCEB_04010	LMDLBPLF_03051	KKLJLCHD_04182	AFAMADFP_03117	OECNMEFE_04035	NLAPFCPH_03217	NHOFIBKH_03851	OLLNJKAH_02154	AGGLBBCP_04294	CJBKGBEM_03997	EBJBEGIE_04005	NAOGMBOD_04318	ACOBFHKF_03408
group_26497		[gene=frdB] [locus_tag=BW25113_4153] [protein=fumarate reductase (anaerobic), Fe-S subunit][protein_id=AIN34442.1] [location=complement(4369600..4370334)][gbkey=CDS]	113	113	1	948	3605				734	734	734	MEANNDOC_03006	KDGLJHKJ_03508	EFKHFGCB_01636	JNMOPAKK_02117	IOOBBEJO_03181	KMENBGJB_01158	GAOIMAPG_02256	MGNNAIAM_02257	EFLHHJEE_00461	EOABKEHD_00518	GIAADNBE_00825	PHHOHLEH_02832	IIJOLOOH_02742	IKFDFECD_02244	BBIFKPLI_01767	AAAAKHIE_01907	LFPPIJIA_01956	HDLDMBOH_00630	IIGOFCOB_00147	DCPNLENC_00767	KCHDAJGP_02038	BMBOMDJL_03633	BHCAFGCF_01896	NHHIFCEB_01489	LMDLBPLF_01176	KKLJLCHD_01412	AFAMADFP_01592	OECNMEFE_00999	NLAPFCPH_00978	NHOFIBKH_03164	OLLNJKAH_02563	AGGLBBCP_03046	CJBKGBEM_03515	EBJBEGIE_01606	NAOGMBOD_03524	ACOBFHKF_02870
group_26498		[gene=rcsB] [locus_tag=BW25113_2217] [protein=response regulator in two-component regulatory system with RcsC and YojN] [protein_id=AIN32628.1] [location=2309656..2310306][gbkey=CDS]	113	113	1	948	19322				650	650	650	MEANNDOC_01504	KDGLJHKJ_01048	EFKHFGCB_00813	JNMOPAKK_00332	IOOBBEJO_00963	KMENBGJB_01716	GAOIMAPG_00351	MGNNAIAM_00351	EFLHHJEE_01746	EOABKEHD_02545	GIAADNBE_00626	PHHOHLEH_00119	IIJOLOOH_00510	IKFDFECD_00350	BBIFKPLI_01079	AAAAKHIE_00351	LFPPIJIA_00008	HDLDMBOH_01000	IIGOFCOB_00687	DCPNLENC_00131	KCHDAJGP_01592	BMBOMDJL_03245	BHCAFGCF_01363	NHHIFCEB_00951	LMDLBPLF_01815	KKLJLCHD_00934	AFAMADFP_00861	OECNMEFE_01911	NLAPFCPH_01911	NHOFIBKH_00397	OLLNJKAH_00116	AGGLBBCP_00919	CJBKGBEM_00808	EBJBEGIE_01060	NAOGMBOD_01306	ACOBFHKF_00080
group_26499		hypothetical protein	113	113	1	948	14747				395	395	395	MEANNDOC_02365	KDGLJHKJ_02284	EFKHFGCB_00496	JNMOPAKK_02719	IOOBBEJO_02147	KMENBGJB_01483	GAOIMAPG_01528	MGNNAIAM_01038	EFLHHJEE_03509	EOABKEHD_03048	GIAADNBE_03287	PHHOHLEH_01842	IIJOLOOH_01529	IKFDFECD_01713	BBIFKPLI_01937	AAAAKHIE_01491	LFPPIJIA_02944	HDLDMBOH_01490	IIGOFCOB_02546	DCPNLENC_01520	KCHDAJGP_02541	BMBOMDJL_01821	BHCAFGCF_00147	NHHIFCEB_02337	LMDLBPLF_03274	KKLJLCHD_03205	AFAMADFP_02879	OECNMEFE_03460	NLAPFCPH_03388	NHOFIBKH_04415	OLLNJKAH_03347	AGGLBBCP_01690	CJBKGBEM_02377	EBJBEGIE_02477	NAOGMBOD_00158	ACOBFHKF_03846
group_26500		[gene=prfA] [locus_tag=BW25113_1211] [protein=peptide chain release factor RF-1] [protein_id=AIN31669.1][location=1260468..1261550] [gbkey=CDS]	113	113	1	948	5441				1082	1082	1082	MEANNDOC_01898	KDGLJHKJ_02899	EFKHFGCB_01951	JNMOPAKK_01769	IOOBBEJO_02764	KMENBGJB_00881	GAOIMAPG_01022	MGNNAIAM_01519	EFLHHJEE_02684	EOABKEHD_02334	GIAADNBE_02509	PHHOHLEH_00785	IIJOLOOH_02075	IKFDFECD_00448	BBIFKPLI_00223	AAAAKHIE_01697	LFPPIJIA_04558	HDLDMBOH_00480	IIGOFCOB_04184	DCPNLENC_01333	KCHDAJGP_00760	BMBOMDJL_02625	BHCAFGCF_00589	NHHIFCEB_03283	LMDLBPLF_03536	KKLJLCHD_03546	AFAMADFP_03884	OECNMEFE_04136	NLAPFCPH_03493	NHOFIBKH_03240	OLLNJKAH_03052	AGGLBBCP_02634	CJBKGBEM_02908	EBJBEGIE_03316	NAOGMBOD_01951	ACOBFHKF_03227
group_26501		[gene=tsf] [locus_tag=BW25113_0170] [protein=translation elongation factor EF-Ts] [protein_id=AIN30699.1][location=187344..188195] [gbkey=CDS]	113	113	1	948	385				851	851	851	MEANNDOC_04223	KDGLJHKJ_02994	EFKHFGCB_01430	JNMOPAKK_04005	IOOBBEJO_02860	KMENBGJB_02079	GAOIMAPG_02811	MGNNAIAM_02813	EFLHHJEE_01085	EOABKEHD_03193	GIAADNBE_03341	PHHOHLEH_01787	IIJOLOOH_01474	IKFDFECD_00973	BBIFKPLI_02376	AAAAKHIE_00495	LFPPIJIA_01509	HDLDMBOH_02496	IIGOFCOB_00646	DCPNLENC_03652	KCHDAJGP_00449	BMBOMDJL_02819	BHCAFGCF_04033	NHHIFCEB_04189	LMDLBPLF_03106	KKLJLCHD_03424	AFAMADFP_03203	OECNMEFE_03398	NLAPFCPH_03272	NHOFIBKH_00770	OLLNJKAH_01193	AGGLBBCP_03343	CJBKGBEM_01984	EBJBEGIE_04184	NAOGMBOD_02955	ACOBFHKF_01602
group_26502		[gene=rplI] [locus_tag=BW25113_4203] [protein=50S ribosomal subunit protein L9] [protein_id=AIN34490.1][location=4415925..4416374] [gbkey=CDS]	113	113	1	948	3952				449	449	449	MEANNDOC_02958	KDGLJHKJ_03460	EFKHFGCB_01588	JNMOPAKK_02069	IOOBBEJO_03133	KMENBGJB_01208	GAOIMAPG_02206	MGNNAIAM_02207	EFLHHJEE_00411	EOABKEHD_00463	GIAADNBE_00770	PHHOHLEH_02882	IIJOLOOH_02692	IKFDFECD_02195	BBIFKPLI_01817	AAAAKHIE_01957	LFPPIJIA_01907	HDLDMBOH_00580	IIGOFCOB_00096	DCPNLENC_00717	KCHDAJGP_04159	BMBOMDJL_02334	BHCAFGCF_01848	NHHIFCEB_01441	LMDLBPLF_01129	KKLJLCHD_01366	AFAMADFP_01544	OECNMEFE_01047	NLAPFCPH_00930	NHOFIBKH_03116	OLLNJKAH_02515	AGGLBBCP_02999	CJBKGBEM_03467	EBJBEGIE_01558	NAOGMBOD_03572	ACOBFHKF_02924
group_26503		[gene=pta] [locus_tag=BW25113_2297] [protein=phosphate acetyltransferase] [protein_id=AIN32707.1][location=2408226..2410370] [gbkey=CDS]	113	113	1	948	19197				2144	2147	2144	MEANNDOC_01428	KDGLJHKJ_01125	EFKHFGCB_00734	JNMOPAKK_00256	IOOBBEJO_01040	KMENBGJB_01633	GAOIMAPG_00269	MGNNAIAM_00269	EFLHHJEE_01662	EOABKEHD_00750	GIAADNBE_00545	PHHOHLEH_00042	IIJOLOOH_00433	IKFDFECD_00268	BBIFKPLI_00997	AAAAKHIE_00269	LFPPIJIA_00091	HDLDMBOH_02182	IIGOFCOB_00768	DCPNLENC_00049	KCHDAJGP_01181	BMBOMDJL_03503	BHCAFGCF_01034	NHHIFCEB_00875	LMDLBPLF_02572	KKLJLCHD_02250	AFAMADFP_02624	OECNMEFE_02796	NLAPFCPH_02716	NHOFIBKH_00476	OLLNJKAH_00036	AGGLBBCP_00843	CJBKGBEM_00885	EBJBEGIE_00984	NAOGMBOD_01239	ACOBFHKF_00003
group_26504		[gene=mnmG] [locus_tag=BW25113_3741] [protein=5-methylaminomethyl-2-thiouridine modification at tRNA U34] [protein_id=AIN34066.1] [location=complement(3917104..3918993)][gbkey=CDS]	113	113	1	948	11624				1889	1889	1889	MEANNDOC_03196	KDGLJHKJ_02690	EFKHFGCB_02902	JNMOPAKK_02309	IOOBBEJO_02555	KMENBGJB_02262	GAOIMAPG_02992	MGNNAIAM_02994	EFLHHJEE_00627	EOABKEHD_01440	GIAADNBE_01747	PHHOHLEH_02022	IIJOLOOH_01709	IKFDFECD_03152	BBIFKPLI_02539	AAAAKHIE_03430	LFPPIJIA_02185	HDLDMBOH_01335	IIGOFCOB_01165	DCPNLENC_02530	KCHDAJGP_03540	BMBOMDJL_03785	BHCAFGCF_02623	NHHIFCEB_02854	LMDLBPLF_03468	KKLJLCHD_03307	AFAMADFP_02148	OECNMEFE_03530	NLAPFCPH_03526	NHOFIBKH_02929	OLLNJKAH_00807	AGGLBBCP_03644	CJBKGBEM_02622	EBJBEGIE_02996	NAOGMBOD_01758	ACOBFHKF_03584
group_26505		[gene=menB] [locus_tag=BW25113_2262] [protein=dihydroxynaphthoic acid synthetase] [protein_id=AIN32672.1][location=complement(2369441..2370298)][gbkey=CDS]	113	113	1	948	19248				857	857	857	MEANNDOC_01460	KDGLJHKJ_01093	EFKHFGCB_00766	JNMOPAKK_00288	IOOBBEJO_01008	KMENBGJB_01669	GAOIMAPG_00305	MGNNAIAM_00305	EFLHHJEE_01699	EOABKEHD_00714	GIAADNBE_00581	PHHOHLEH_00073	IIJOLOOH_00464	IKFDFECD_00304	BBIFKPLI_01033	AAAAKHIE_00305	LFPPIJIA_00055	HDLDMBOH_03611	IIGOFCOB_00732	DCPNLENC_00085	KCHDAJGP_01546	BMBOMDJL_03472	BHCAFGCF_01065	NHHIFCEB_00907	LMDLBPLF_02605	KKLJLCHD_02217	AFAMADFP_02657	OECNMEFE_02763	NLAPFCPH_02749	NHOFIBKH_00444	OLLNJKAH_00069	AGGLBBCP_00875	CJBKGBEM_00853	EBJBEGIE_01016	NAOGMBOD_01270	ACOBFHKF_00035
group_26506		[gene=tolB] [locus_tag=BW25113_0740] [protein=periplasmic protein] [protein_id=AIN31216.1][location=773196..774488] [gbkey=CDS]	113	113	1	948	6357				1292	1292	1292	MEANNDOC_00303	KDGLJHKJ_00322	EFKHFGCB_02687	JNMOPAKK_01530	IOOBBEJO_00322	KMENBGJB_00454	GAOIMAPG_01466	MGNNAIAM_01963	EFLHHJEE_03314	EOABKEHD_03337	GIAADNBE_03485	PHHOHLEH_02196	IIJOLOOH_02002	IKFDFECD_03432	BBIFKPLI_00681	AAAAKHIE_03580	LFPPIJIA_00430	HDLDMBOH_00022	IIGOFCOB_00490	DCPNLENC_02795	KCHDAJGP_00258	BMBOMDJL_02232	BHCAFGCF_03402	NHHIFCEB_00302	LMDLBPLF_00582	KKLJLCHD_00638	AFAMADFP_04421	OECNMEFE_00494	NLAPFCPH_00822	NHOFIBKH_03187	OLLNJKAH_00366	AGGLBBCP_00276	CJBKGBEM_00330	EBJBEGIE_00318	NAOGMBOD_03428	ACOBFHKF_01309
group_26507		[gene=pheS] [locus_tag=BW25113_1714] [protein=phenylalanine tRNA synthetase, alpha subunit][protein_id=AIN32152.1] [location=complement(1792216..1793199)][gbkey=CDS]	113	113	1	948	16583				983	983	983	MEANNDOC_00866	KDGLJHKJ_01522	EFKHFGCB_02321	JNMOPAKK_00819	IOOBBEJO_01439	KMENBGJB_00275	GAOIMAPG_00850	MGNNAIAM_00850	EFLHHJEE_00915	EOABKEHD_01402	GIAADNBE_01709	PHHOHLEH_00587	IIJOLOOH_00244	IKFDFECD_01145	BBIFKPLI_02200	AAAAKHIE_01151	LFPPIJIA_00720	HDLDMBOH_02919	IIGOFCOB_02702	DCPNLENC_03886	KCHDAJGP_02862	BMBOMDJL_00801	BHCAFGCF_01752	NHHIFCEB_01974	LMDLBPLF_00102	KKLJLCHD_00250	AFAMADFP_00102	OECNMEFE_00204	NLAPFCPH_00295	NHOFIBKH_00195	OLLNJKAH_02378	AGGLBBCP_01232	CJBKGBEM_01500	EBJBEGIE_02091	NAOGMBOD_00596	ACOBFHKF_00886
group_26508		[gene=argP] [locus_tag=BW25113_2916] [protein=transcriptional regulator for arginine transport and DNA replication genes; replication initiation inhibitor] [protein_id=AIN33278.1] [location=3053112..3054005][gbkey=CDS]	113	113	1	948	14463				893	893	893	MEANNDOC_02251	KDGLJHKJ_02404	EFKHFGCB_00373	JNMOPAKK_02605	IOOBBEJO_02267	KMENBGJB_02771	GAOIMAPG_01647	MGNNAIAM_01158	EFLHHJEE_02222	EOABKEHD_00052	GIAADNBE_00052	PHHOHLEH_01961	IIJOLOOH_01648	IKFDFECD_03533	BBIFKPLI_02056	AAAAKHIE_02662	LFPPIJIA_03374	HDLDMBOH_02022	IIGOFCOB_02637	DCPNLENC_01108	KCHDAJGP_01702	BMBOMDJL_01879	BHCAFGCF_00267	NHHIFCEB_02223	LMDLBPLF_02241	KKLJLCHD_02478	AFAMADFP_02513	OECNMEFE_02689	NLAPFCPH_02498	NHOFIBKH_01290	OLLNJKAH_01057	AGGLBBCP_01804	CJBKGBEM_02518	EBJBEGIE_02363	NAOGMBOD_00278	ACOBFHKF_02319
group_26509		[gene=glnS] [locus_tag=BW25113_0680] [protein=glutamyl-tRNA synthetase] [protein_id=AIN31158.1][location=701549..703213] [gbkey=CDS]	113	113	1	948	6819				1664	1664	1664	MEANNDOC_00350	KDGLJHKJ_00275	EFKHFGCB_03187	JNMOPAKK_01577	IOOBBEJO_00275	KMENBGJB_03814	GAOIMAPG_03682	MGNNAIAM_03683	EFLHHJEE_02542	EOABKEHD_02987	GIAADNBE_03059	PHHOHLEH_02717	IIJOLOOH_02551	IKFDFECD_02742	BBIFKPLI_03424	AAAAKHIE_02811	LFPPIJIA_02822	HDLDMBOH_01117	IIGOFCOB_03535	DCPNLENC_03345	KCHDAJGP_03616	BMBOMDJL_03536	BHCAFGCF_02819	NHHIFCEB_00349	LMDLBPLF_00506	KKLJLCHD_00714	AFAMADFP_01043	OECNMEFE_00418	NLAPFCPH_00746	NHOFIBKH_01700	OLLNJKAH_03101	AGGLBBCP_00323	CJBKGBEM_00282	EBJBEGIE_00271	NAOGMBOD_02569	ACOBFHKF_01262
group_26510		[gene=atpC] [locus_tag=BW25113_3731] [protein=F1 sector of membrane-bound ATP synthase,epsilon subunit] [protein_id=AIN34056.1] [location=complement(3908913..3909332)][gbkey=CDS]	113	113	1	948	11634				419	419	419	MEANNDOC_03206	KDGLJHKJ_02680	EFKHFGCB_02892	JNMOPAKK_02319	IOOBBEJO_02545	KMENBGJB_02252	GAOIMAPG_02982	MGNNAIAM_02984	EFLHHJEE_00637	EOABKEHD_01450	GIAADNBE_01757	PHHOHLEH_02032	IIJOLOOH_01719	IKFDFECD_03142	BBIFKPLI_02549	AAAAKHIE_03420	LFPPIJIA_02175	HDLDMBOH_01325	IIGOFCOB_01155	DCPNLENC_02520	KCHDAJGP_03530	BMBOMDJL_03795	BHCAFGCF_02613	NHHIFCEB_02864	LMDLBPLF_03478	KKLJLCHD_03297	AFAMADFP_02158	OECNMEFE_03520	NLAPFCPH_03536	NHOFIBKH_02919	OLLNJKAH_00817	AGGLBBCP_03634	CJBKGBEM_02632	EBJBEGIE_03006	NAOGMBOD_01748	ACOBFHKF_03574
group_26511		[gene=bacA] [locus_tag=BW25113_3057] [protein=undecaprenyl pyrophosphate phosphatase][protein_id=AIN33408.1] [location=complement(3196669..3197490)][gbkey=CDS]	113	113	1	948	14174				821	821	821	MEANNDOC_02746	KDGLJHKJ_02069	EFKHFGCB_00201	JNMOPAKK_01227	IOOBBEJO_01855	KMENBGJB_02288	GAOIMAPG_01789	MGNNAIAM_01300	EFLHHJEE_00213	EOABKEHD_00200	GIAADNBE_00200	PHHOHLEH_01240	IIJOLOOH_00925	IKFDFECD_01340	BBIFKPLI_01402	AAAAKHIE_01351	LFPPIJIA_00969	HDLDMBOH_02867	IIGOFCOB_02968	DCPNLENC_02309	KCHDAJGP_01353	BMBOMDJL_04433	BHCAFGCF_03171	NHHIFCEB_02718	LMDLBPLF_01620	KKLJLCHD_01862	AFAMADFP_02026	OECNMEFE_01716	NLAPFCPH_01865	NHOFIBKH_01404	OLLNJKAH_01933	AGGLBBCP_01984	CJBKGBEM_02221	EBJBEGIE_02859	NAOGMBOD_00972	ACOBFHKF_00821
group_26512		[gene=citF] [locus_tag=BW25113_0615] [protein=citrate lyase, citrate-ACP transferase (alpha)subunit] [protein_id=AIN31106.1] [location=complement(643495..645027)][gbkey=CDS]	113	113	1	948	6882				1532	1532	1532	MEANNDOC_00412	KDGLJHKJ_00213	EFKHFGCB_03239	JNMOPAKK_01639	IOOBBEJO_00213	KMENBGJB_03342	GAOIMAPG_03621	MGNNAIAM_03622	EFLHHJEE_02602	EOABKEHD_02933	GIAADNBE_03005	PHHOHLEH_02776	IIJOLOOH_02610	IKFDFECD_02681	BBIFKPLI_03485	AAAAKHIE_02750	LFPPIJIA_02881	HDLDMBOH_01056	IIGOFCOB_03022	DCPNLENC_03092	KCHDAJGP_03242	BMBOMDJL_00034	BHCAFGCF_02880	NHHIFCEB_00411	LMDLBPLF_00454	KKLJLCHD_00766	AFAMADFP_01094	OECNMEFE_00365	NLAPFCPH_00694	NHOFIBKH_01752	OLLNJKAH_04395	AGGLBBCP_00381	CJBKGBEM_00220	EBJBEGIE_00209	NAOGMBOD_02631	ACOBFHKF_01200
group_26513		[gene=potI] [locus_tag=BW25113_0857] [protein=putrescine transporter subunit: membrane component of ABC superfamily] [protein_id=AIN31326.1] [location=892540..893385][gbkey=CDS]	113	113	1	948	6075				845	845	845	MEANNDOC_00185	KDGLJHKJ_00439	EFKHFGCB_02566	JNMOPAKK_01413	IOOBBEJO_00438	KMENBGJB_00571	GAOIMAPG_01349	MGNNAIAM_01846	EFLHHJEE_02931	EOABKEHD_01984	GIAADNBE_02291	PHHOHLEH_01471	IIJOLOOH_01158	IKFDFECD_02899	BBIFKPLI_00550	AAAAKHIE_00892	LFPPIJIA_00547	HDLDMBOH_00139	IIGOFCOB_01688	DCPNLENC_00618	KCHDAJGP_00375	BMBOMDJL_00592	BHCAFGCF_01318	NHHIFCEB_00186	LMDLBPLF_00800	KKLJLCHD_02402	AFAMADFP_02343	OECNMEFE_01335	NLAPFCPH_02431	NHOFIBKH_02839	OLLNJKAH_00490	AGGLBBCP_00160	CJBKGBEM_00448	EBJBEGIE_00435	NAOGMBOD_01573	ACOBFHKF_00566
group_26514		[gene=tolQ] [locus_tag=BW25113_0737] [protein=membrane spanning protein in TolA-TolQ-TolR complex] [protein_id=AIN31213.1] [location=770609..771301][gbkey=CDS]	113	113	1	948	6360				692	692	692	MEANNDOC_00306	KDGLJHKJ_00319	EFKHFGCB_02690	JNMOPAKK_01533	IOOBBEJO_00319	KMENBGJB_00451	GAOIMAPG_01469	MGNNAIAM_01966	EFLHHJEE_03317	EOABKEHD_03334	GIAADNBE_03482	PHHOHLEH_02193	IIJOLOOH_02005	IKFDFECD_03429	BBIFKPLI_00684	AAAAKHIE_03583	LFPPIJIA_00427	HDLDMBOH_00019	IIGOFCOB_00493	DCPNLENC_02792	KCHDAJGP_00255	BMBOMDJL_02229	BHCAFGCF_03399	NHHIFCEB_00305	LMDLBPLF_00579	KKLJLCHD_00641	AFAMADFP_04424	OECNMEFE_00491	NLAPFCPH_00819	NHOFIBKH_03190	OLLNJKAH_00363	AGGLBBCP_00279	CJBKGBEM_00327	EBJBEGIE_00315	NAOGMBOD_03425	ACOBFHKF_01306
group_26515		[gene=lrp] [locus_tag=BW25113_0889] [protein=leucine-responsive global transcriptional regulator] [protein_id=AIN31357.1] [location=928051..928545][gbkey=CDS]	113	113	1	948	5997				494	494	494	MEANNDOC_00152	KDGLJHKJ_00485	EFKHFGCB_03857	JNMOPAKK_01381	IOOBBEJO_00484	KMENBGJB_00603	GAOIMAPG_01317	MGNNAIAM_01814	EFLHHJEE_02963	EOABKEHD_02016	GIAADNBE_02323	PHHOHLEH_01503	IIJOLOOH_01190	IKFDFECD_00762	BBIFKPLI_00518	AAAAKHIE_00860	LFPPIJIA_00579	HDLDMBOH_00171	IIGOFCOB_02766	DCPNLENC_00650	KCHDAJGP_00407	BMBOMDJL_00624	BHCAFGCF_01286	NHHIFCEB_00154	LMDLBPLF_00765	KKLJLCHD_00830	AFAMADFP_00955	OECNMEFE_01245	NLAPFCPH_03842	NHOFIBKH_02946	OLLNJKAH_00523	AGGLBBCP_00128	CJBKGBEM_00480	EBJBEGIE_00467	NAOGMBOD_01541	ACOBFHKF_00527
group_26516		[gene=glmM] [locus_tag=BW25113_3176] [protein=phosphoglucosamine mutase] [protein_id=AIN33519.1][location=complement(3316092..3317429)] [gbkey=CDS]	113	113	1	948	14023				1337	1337	1337	MEANNDOC_02639	KDGLJHKJ_01954	EFKHFGCB_00091	JNMOPAKK_01120	IOOBBEJO_01969	KMENBGJB_02402	GAOIMAPG_01905	MGNNAIAM_01416	EFLHHJEE_00097	EOABKEHD_00320	GIAADNBE_00320	PHHOHLEH_01356	IIJOLOOH_01041	IKFDFECD_02437	BBIFKPLI_01518	AAAAKHIE_02576	LFPPIJIA_01085	HDLDMBOH_01354	IIGOFCOB_01454	DCPNLENC_02583	KCHDAJGP_02682	BMBOMDJL_01189	BHCAFGCF_03605	NHHIFCEB_02611	LMDLBPLF_00994	KKLJLCHD_01180	AFAMADFP_01406	OECNMEFE_00732	NLAPFCPH_01396	NHOFIBKH_04437	OLLNJKAH_01822	AGGLBBCP_02091	CJBKGBEM_02115	EBJBEGIE_02752	NAOGMBOD_01091	ACOBFHKF_00716
group_26517		[gene=ccmF] [locus_tag=BW25113_2196] [protein=heme lyase, CcmF subunit] [protein_id=AIN32607.1][location=complement(2286440..2288383)] [gbkey=CDS]	113	113	1	948	19348				1943	1943	1943	MEANNDOC_01526	KDGLJHKJ_01026	EFKHFGCB_00835	JNMOPAKK_00354	IOOBBEJO_00941	KMENBGJB_01738	GAOIMAPG_00373	MGNNAIAM_00373	EFLHHJEE_02992	EOABKEHD_02567	GIAADNBE_00648	PHHOHLEH_00141	IIJOLOOH_00532	IKFDFECD_00372	BBIFKPLI_01101	AAAAKHIE_00373	LFPPIJIA_04006	HDLDMBOH_00978	IIGOFCOB_01903	DCPNLENC_00153	KCHDAJGP_01614	BMBOMDJL_04537	BHCAFGCF_01385	NHHIFCEB_00973	LMDLBPLF_01793	KKLJLCHD_00912	AFAMADFP_00883	OECNMEFE_01889	NLAPFCPH_01933	NHOFIBKH_00375	OLLNJKAH_00138	AGGLBBCP_00941	CJBKGBEM_00786	EBJBEGIE_01082	NAOGMBOD_01328	ACOBFHKF_00102
group_26518		hypothetical protein	113	113	1	948	14759				1364	1364	1364	MEANNDOC_02377	KDGLJHKJ_02272	EFKHFGCB_00508	JNMOPAKK_02731	IOOBBEJO_02135	KMENBGJB_01471	GAOIMAPG_01516	MGNNAIAM_01026	EFLHHJEE_03521	EOABKEHD_03060	GIAADNBE_03299	PHHOHLEH_01829	IIJOLOOH_01516	IKFDFECD_01701	BBIFKPLI_01925	AAAAKHIE_01503	LFPPIJIA_02932	HDLDMBOH_01502	IIGOFCOB_02558	DCPNLENC_01532	KCHDAJGP_02529	BMBOMDJL_01809	BHCAFGCF_00135	NHHIFCEB_02349	LMDLBPLF_03262	KKLJLCHD_03217	AFAMADFP_02867	OECNMEFE_03448	NLAPFCPH_03376	NHOFIBKH_03897	OLLNJKAH_03363	AGGLBBCP_01678	CJBKGBEM_02365	EBJBEGIE_02489	NAOGMBOD_00146	ACOBFHKF_03834
group_26519		[gene=mdh] [locus_tag=BW25113_3236] [protein=malate dehydrogenase, NAD(P)-binding] [protein_id=AIN33578.1][location=complement(3376689..3377627)][gbkey=CDS]	113	113	1	948	13966				938	938	938	MEANNDOC_02587	KDGLJHKJ_01901	EFKHFGCB_00037	JNMOPAKK_01068	IOOBBEJO_02022	KMENBGJB_03559	GAOIMAPG_01964	MGNNAIAM_01475	EFLHHJEE_00038	EOABKEHD_00375	GIAADNBE_00375	PHHOHLEH_01415	IIJOLOOH_01100	IKFDFECD_02496	BBIFKPLI_01577	AAAAKHIE_02517	LFPPIJIA_01144	HDLDMBOH_01413	IIGOFCOB_01399	DCPNLENC_03138	KCHDAJGP_03219	BMBOMDJL_03727	BHCAFGCF_03659	NHHIFCEB_02559	LMDLBPLF_03609	KKLJLCHD_03620	AFAMADFP_03366	OECNMEFE_03590	NLAPFCPH_03642	NHOFIBKH_02526	OLLNJKAH_02795	AGGLBBCP_02143	CJBKGBEM_02062	EBJBEGIE_02700	NAOGMBOD_01145	ACOBFHKF_00664
group_26520		[gene=ftsA] [locus_tag=BW25113_0094] [protein=ATP-binding cell division protein involved in recruitment of FtsK to Z ring] [protein_id=AIN30626.1][location=100469..101731] [gbkey=CDS]	113	113	1	948	552				1262	1262	1262	MEANNDOC_03443	KDGLJHKJ_03071	EFKHFGCB_01358	JNMOPAKK_02753	IOOBBEJO_02937	KMENBGJB_02006	GAOIMAPG_02738	MGNNAIAM_02740	EFLHHJEE_01157	EOABKEHD_02791	GIAADNBE_02863	PHHOHLEH_01714	IIJOLOOH_01401	IKFDFECD_00900	BBIFKPLI_02449	AAAAKHIE_00568	LFPPIJIA_01436	HDLDMBOH_00699	IIGOFCOB_00573	DCPNLENC_01601	KCHDAJGP_00523	BMBOMDJL_01277	BHCAFGCF_03725	NHHIFCEB_01171	LMDLBPLF_01380	KKLJLCHD_00391	AFAMADFP_00406	OECNMEFE_00935	NLAPFCPH_01589	NHOFIBKH_00697	OLLNJKAH_01266	AGGLBBCP_03256	CJBKGBEM_01907	EBJBEGIE_01288	NAOGMBOD_03093	ACOBFHKF_01678
group_26521		[gene=hslO] [locus_tag=BW25113_3401] [protein=heat shock protein Hsp33] [protein_id=AIN33733.1][location=3523133..3524011] [gbkey=CDS]	113	113	1	948	12409				878	878	878	MEANNDOC_03768	KDGLJHKJ_03253	EFKHFGCB_03113	JNMOPAKK_03078	IOOBBEJO_03323	KMENBGJB_03101	GAOIMAPG_03395	MGNNAIAM_03397	EFLHHJEE_02087	EOABKEHD_01816	GIAADNBE_02142	PHHOHLEH_02991	IIJOLOOH_02825	IKFDFECD_01518	BBIFKPLI_02924	AAAAKHIE_02401	LFPPIJIA_02477	HDLDMBOH_01876	IIGOFCOB_00930	DCPNLENC_00497	KCHDAJGP_01782	BMBOMDJL_00455	BHCAFGCF_02408	NHHIFCEB_03474	LMDLBPLF_00688	KKLJLCHD_01028	AFAMADFP_01244	OECNMEFE_00580	NLAPFCPH_01284	NHOFIBKH_01599	OLLNJKAH_01736	AGGLBBCP_02830	CJBKGBEM_03193	EBJBEGIE_03617	NAOGMBOD_03284	ACOBFHKF_01431
group_26522		[gene=galU] [locus_tag=BW25113_1236] [protein=glucose-1-phosphate uridylyltransferase][protein_id=AIN31694.1] [location=1286913..1287821] [gbkey=CDS]	113	113	1	948	5398				908	908	908	MEANNDOC_01930	KDGLJHKJ_02873	EFKHFGCB_01976	JNMOPAKK_01801	IOOBBEJO_02738	KMENBGJB_00906	GAOIMAPG_03154	MGNNAIAM_03156	EFLHHJEE_02660	EOABKEHD_02361	GIAADNBE_02536	PHHOHLEH_00812	IIJOLOOH_02102	IKFDFECD_04206	BBIFKPLI_00196	AAAAKHIE_01672	LFPPIJIA_01563	HDLDMBOH_00453	IIGOFCOB_03275	DCPNLENC_01306	KCHDAJGP_00733	BMBOMDJL_02652	BHCAFGCF_00615	NHHIFCEB_03252	LMDLBPLF_03559	KKLJLCHD_03522	AFAMADFP_04139	OECNMEFE_04511	NLAPFCPH_03518	NHOFIBKH_04886	OLLNJKAH_03615	AGGLBBCP_02602	CJBKGBEM_02934	EBJBEGIE_03347	NAOGMBOD_02244	ACOBFHKF_03201
group_26523		[gene=guaB] [locus_tag=BW25113_2508] [protein=IMP dehydrogenase] [protein_id=AIN32909.1][location=complement(2625963..2627429)] [gbkey=CDS]	113	113	1	948	18618				1466	1469	1466	MEANNDOC_01252	KDGLJHKJ_01300	EFKHFGCB_03711	JNMOPAKK_00078	IOOBBEJO_01217	KMENBGJB_01822	GAOIMAPG_00081	MGNNAIAM_00081	EFLHHJEE_03916	EOABKEHD_00995	GIAADNBE_01303	PHHOHLEH_01083	IIJOLOOH_00768	IKFDFECD_00080	BBIFKPLI_00801	AAAAKHIE_00081	LFPPIJIA_00341	HDLDMBOH_02781	IIGOFCOB_00378	DCPNLENC_00913	KCHDAJGP_00081	BMBOMDJL_01442	BHCAFGCF_00841	NHHIFCEB_00698	LMDLBPLF_02777	KKLJLCHD_03145	AFAMADFP_02849	OECNMEFE_02937	NLAPFCPH_02946	NHOFIBKH_01154	OLLNJKAH_00645	AGGLBBCP_00667	CJBKGBEM_01062	EBJBEGIE_00806	NAOGMBOD_00847	ACOBFHKF_03992
group_26524		[gene=rpoH] [locus_tag=BW25113_3461] [protein=RNA polymerase, sigma 32 (sigma H) factor][protein_id=AIN33789.1] [location=complement(3593289..3594143)][gbkey=CDS]	113	113	1	948	12508				854	854	854	MEANNDOC_03698	KDGLJHKJ_03323	EFKHFGCB_04552	JNMOPAKK_03008	IOOBBEJO_03393	KMENBGJB_03979	GAOIMAPG_03452	MGNNAIAM_03454	EFLHHJEE_02143	EOABKEHD_01876	GIAADNBE_02082	PHHOHLEH_03967	IIJOLOOH_04029	IKFDFECD_01575	BBIFKPLI_02981	AAAAKHIE_02458	LFPPIJIA_04254	HDLDMBOH_03050	IIGOFCOB_00870	DCPNLENC_00555	KCHDAJGP_01839	BMBOMDJL_00517	BHCAFGCF_02344	NHHIFCEB_03405	LMDLBPLF_00625	KKLJLCHD_01092	AFAMADFP_01181	OECNMEFE_00643	NLAPFCPH_01221	NHOFIBKH_01661	OLLNJKAH_03938	AGGLBBCP_02760	CJBKGBEM_03121	EBJBEGIE_03547	NAOGMBOD_03223	ACOBFHKF_01504
group_26525		[gene=garR] [locus_tag=BW25113_3125] [protein=tartronate semialdehyde reductase] [protein_id=AIN33471.1][location=complement(3265226..3266110)][gbkey=CDS]	113	113	1	948	14082				887	890	889	MEANNDOC_02687	KDGLJHKJ_02004	EFKHFGCB_00140	JNMOPAKK_01168	IOOBBEJO_01919	KMENBGJB_02351	GAOIMAPG_01852	MGNNAIAM_01363	EFLHHJEE_00150	EOABKEHD_00267	GIAADNBE_00267	PHHOHLEH_01303	IIJOLOOH_00988	IKFDFECD_01404	BBIFKPLI_01465	AAAAKHIE_01415	LFPPIJIA_01032	HDLDMBOH_02375	IIGOFCOB_01508	DCPNLENC_02245	KCHDAJGP_01416	BMBOMDJL_01136	BHCAFGCF_04314	NHHIFCEB_02659	LMDLBPLF_00945	KKLJLCHD_01229	AFAMADFP_01357	OECNMEFE_00781	NLAPFCPH_01445	NHOFIBKH_03107	OLLNJKAH_01871	AGGLBBCP_02043	CJBKGBEM_02162	EBJBEGIE_02800	NAOGMBOD_01038	ACOBFHKF_00763
group_26526		[gene=pyrB] [locus_tag=BW25113_4245] [protein=aspartate carbamoyltransferase, catalytic subunit] [protein_id=AIN34529.1] [location=complement(4461277..4462212)][gbkey=CDS]	113	113	1	948	3877				935	935	935	MEANNDOC_02912	KDGLJHKJ_03415	EFKHFGCB_01546	JNMOPAKK_02023	IOOBBEJO_03088	KMENBGJB_01248	GAOIMAPG_02162	MGNNAIAM_02163	EFLHHJEE_00367	EOABKEHD_00424	GIAADNBE_00731	PHHOHLEH_02924	IIJOLOOH_02650	IKFDFECD_02151	BBIFKPLI_01861	AAAAKHIE_02001	LFPPIJIA_01863	HDLDMBOH_00534	IIGOFCOB_00050	DCPNLENC_03580	KCHDAJGP_03649	BMBOMDJL_02285	BHCAFGCF_02776	NHHIFCEB_01395	LMDLBPLF_01081	KKLJLCHD_01318	AFAMADFP_01495	OECNMEFE_01095	NLAPFCPH_00882	NHOFIBKH_03446	OLLNJKAH_03477	AGGLBBCP_02953	CJBKGBEM_03416	EBJBEGIE_01512	NAOGMBOD_03807	ACOBFHKF_02964
group_26527		[gene=creA] [locus_tag=BW25113_4397] [protein=putative periplasmic protein] [protein_id=AIN34663.1][location=4625338..4625811] [gbkey=CDS]	113	113	1	948	684				473	473	473	MEANNDOC_03542	KDGLJHKJ_03166	EFKHFGCB_01259	JNMOPAKK_02852	IOOBBEJO_03032	KMENBGJB_02462	GAOIMAPG_02020	MGNNAIAM_02021	EFLHHJEE_04187	EOABKEHD_03277	GIAADNBE_03425	PHHOHLEH_03387	IIJOLOOH_03300	IKFDFECD_00804	BBIFKPLI_03270	AAAAKHIE_00664	LFPPIJIA_03178	HDLDMBOH_02545	IIGOFCOB_03140	DCPNLENC_02975	KCHDAJGP_03021	BMBOMDJL_02688	BHCAFGCF_02647	NHHIFCEB_01269	LMDLBPLF_01482	KKLJLCHD_00492	AFAMADFP_00507	OECNMEFE_02426	NLAPFCPH_02125	NHOFIBKH_00601	OLLNJKAH_03861	AGGLBBCP_03158	CJBKGBEM_01813	EBJBEGIE_01386	NAOGMBOD_03183	ACOBFHKF_02441
group_26528		[gene=iscU] [locus_tag=BW25113_2529] [protein=iron-sulfur cluster assembly scaffold protein][protein_id=AIN32930.1] [location=complement(2653262..2653648)][gbkey=CDS]	113	113	1	948	18570				386	386	386	MEANNDOC_01228	KDGLJHKJ_01324	EFKHFGCB_03735	JNMOPAKK_00054	IOOBBEJO_01241	KMENBGJB_01801	GAOIMAPG_00060	MGNNAIAM_00060	EFLHHJEE_03895	EOABKEHD_01016	GIAADNBE_01324	PHHOHLEH_01062	IIJOLOOH_00747	IKFDFECD_00059	BBIFKPLI_00780	AAAAKHIE_00060	LFPPIJIA_00362	HDLDMBOH_03881	IIGOFCOB_00357	DCPNLENC_00892	KCHDAJGP_00060	BMBOMDJL_01463	BHCAFGCF_00820	NHHIFCEB_00674	LMDLBPLF_02752	KKLJLCHD_03121	AFAMADFP_02825	OECNMEFE_02913	NLAPFCPH_02971	NHOFIBKH_01178	OLLNJKAH_00621	AGGLBBCP_00643	CJBKGBEM_01086	EBJBEGIE_00782	NAOGMBOD_00868	ACOBFHKF_04016
group_26529		[gene=psd] [locus_tag=BW25113_4160] [protein=phosphatidylserine decarboxylase] [protein_id=AIN34449.1][location=complement(4379209..4380177)] [gbkey=CDS]	113	113	1	948	4003				968	968	968	MEANNDOC_03001	KDGLJHKJ_03503	EFKHFGCB_01631	JNMOPAKK_02112	IOOBBEJO_03176	KMENBGJB_01165	GAOIMAPG_02249	MGNNAIAM_02250	EFLHHJEE_00454	EOABKEHD_00511	GIAADNBE_00818	PHHOHLEH_02839	IIJOLOOH_02735	IKFDFECD_02237	BBIFKPLI_01774	AAAAKHIE_01914	LFPPIJIA_01949	HDLDMBOH_00623	IIGOFCOB_00140	DCPNLENC_00760	KCHDAJGP_02045	BMBOMDJL_03628	BHCAFGCF_01891	NHHIFCEB_01484	LMDLBPLF_01171	KKLJLCHD_01407	AFAMADFP_01587	OECNMEFE_01004	NLAPFCPH_00973	NHOFIBKH_03159	OLLNJKAH_02558	AGGLBBCP_03041	CJBKGBEM_03510	EBJBEGIE_01601	NAOGMBOD_03529	ACOBFHKF_02877
group_26530		[gene=rluD] [locus_tag=BW25113_2594] [protein=23S rRNA pseudouridine(1911,1915,1917)synthase] [protein_id=AIN32993.1] [location=complement(2728390..2729370)][gbkey=CDS]	113	113	1	948	15505				980	980	980	MEANNDOC_02539	KDGLJHKJ_03867	EFKHFGCB_00676	JNMOPAKK_03580	IOOBBEJO_04016	KMENBGJB_01276	GAOIMAPG_03176	MGNNAIAM_03178	EFLHHJEE_02278	EOABKEHD_01752	GIAADNBE_01898	PHHOHLEH_04113	IIJOLOOH_04078	IKFDFECD_04808	BBIFKPLI_03004	AAAAKHIE_04806	LFPPIJIA_04444	HDLDMBOH_03871	IIGOFCOB_02899	DCPNLENC_02891	KCHDAJGP_03480	BMBOMDJL_02854	BHCAFGCF_04525	NHHIFCEB_02511	LMDLBPLF_04827	KKLJLCHD_04855	AFAMADFP_04618	OECNMEFE_04874	NLAPFCPH_04871	NHOFIBKH_04347	OLLNJKAH_04292	AGGLBBCP_01518	CJBKGBEM_04791	EBJBEGIE_02652	NAOGMBOD_03642	ACOBFHKF_04434
group_26531		[gene=dnaN] [locus_tag=BW25113_3701] [protein=DNA polymerase III, beta subunit] [protein_id=AIN34025.1][location=complement(3874581..3875681)] [gbkey=CDS]	113	113	1	948	11705				1100	1100	1100	MEANNDOC_03234	KDGLJHKJ_02651	EFKHFGCB_02863	JNMOPAKK_02347	IOOBBEJO_02516	KMENBGJB_02223	GAOIMAPG_02953	MGNNAIAM_02955	EFLHHJEE_00666	EOABKEHD_01478	GIAADNBE_01785	PHHOHLEH_02061	IIJOLOOH_01748	IKFDFECD_03113	BBIFKPLI_02578	AAAAKHIE_03391	LFPPIJIA_02145	HDLDMBOH_01296	IIGOFCOB_01126	DCPNLENC_02491	KCHDAJGP_03798	BMBOMDJL_03190	BHCAFGCF_02580	NHHIFCEB_02892	LMDLBPLF_03507	KKLJLCHD_03268	AFAMADFP_02187	OECNMEFE_03491	NLAPFCPH_03565	NHOFIBKH_02892	OLLNJKAH_00844	AGGLBBCP_03606	CJBKGBEM_02660	EBJBEGIE_03034	NAOGMBOD_01716	ACOBFHKF_03545
group_26532		[gene=yohK] [locus_tag=BW25113_2142] [protein=LrgB family inner membrane protein] [protein_id=AIN32555.1][location=2224498..2225193] [gbkey=CDS]	113	113	1	948	19434				695	695	695	MEANNDOC_01580	KDGLJHKJ_00971	EFKHFGCB_00888	JNMOPAKK_00408	IOOBBEJO_00886	KMENBGJB_02986	GAOIMAPG_00425	MGNNAIAM_00425	EFLHHJEE_03047	EOABKEHD_02620	GIAADNBE_00701	PHHOHLEH_00194	IIJOLOOH_00585	IKFDFECD_00427	BBIFKPLI_01154	AAAAKHIE_00428	LFPPIJIA_03524	HDLDMBOH_00924	IIGOFCOB_01850	DCPNLENC_00206	KCHDAJGP_02132	BMBOMDJL_00344	BHCAFGCF_01438	NHHIFCEB_01027	LMDLBPLF_01739	KKLJLCHD_00848	AFAMADFP_00937	OECNMEFE_01835	NLAPFCPH_01987	NHOFIBKH_03344	OLLNJKAH_00192	AGGLBBCP_00995	CJBKGBEM_00732	EBJBEGIE_01136	NAOGMBOD_01381	ACOBFHKF_00155
group_26533		[gene=argA] [locus_tag=BW25113_2818] [protein=fused acetylglutamate kinase (inactive)/amino acid N-acetyltransferase] [protein_id=AIN33190.1][location=2942601..2943932] [gbkey=CDS]	113	113	1	948	14642				1331	1331	1331	MEANNDOC_02330	KDGLJHKJ_02325	EFKHFGCB_00485	JNMOPAKK_02684	IOOBBEJO_02188	KMENBGJB_01494	GAOIMAPG_01539	MGNNAIAM_01049	EFLHHJEE_03498	EOABKEHD_03037	GIAADNBE_03276	PHHOHLEH_01853	IIJOLOOH_01540	IKFDFECD_01723	BBIFKPLI_01948	AAAAKHIE_01480	LFPPIJIA_02954	HDLDMBOH_01479	IIGOFCOB_02536	DCPNLENC_01509	KCHDAJGP_02552	BMBOMDJL_01832	BHCAFGCF_00158	NHHIFCEB_02302	LMDLBPLF_03284	KKLJLCHD_03196	AFAMADFP_02889	OECNMEFE_03472	NLAPFCPH_03399	NHOFIBKH_04528	OLLNJKAH_03331	AGGLBBCP_01725	CJBKGBEM_02420	EBJBEGIE_02442	NAOGMBOD_00168	ACOBFHKF_02398
group_26534		[gene=srmB] [locus_tag=BW25113_2576] [protein=ATP-dependent RNA helicase] [protein_id=AIN32979.1][location=2706255..2707589] [gbkey=CDS]	113	113	1	948	18503				1334	1334	1334	MEANNDOC_01187	KDGLJHKJ_04077	EFKHFGCB_04373	JNMOPAKK_00013	IOOBBEJO_04184	KMENBGJB_01754	GAOIMAPG_00013	MGNNAIAM_00013	EFLHHJEE_04132	EOABKEHD_01064	GIAADNBE_01372	PHHOHLEH_01015	IIJOLOOH_00700	IKFDFECD_00012	BBIFKPLI_00733	AAAAKHIE_00013	LFPPIJIA_00409	HDLDMBOH_03372	IIGOFCOB_00310	DCPNLENC_00845	KCHDAJGP_00013	BMBOMDJL_01510	BHCAFGCF_04632	NHHIFCEB_00633	LMDLBPLF_02704	KKLJLCHD_03074	AFAMADFP_02778	OECNMEFE_02866	NLAPFCPH_03018	NHOFIBKH_01225	OLLNJKAH_00574	AGGLBBCP_00602	CJBKGBEM_01128	EBJBEGIE_00741	NAOGMBOD_00915	ACOBFHKF_03961
group_26535		[gene=cydB] [locus_tag=BW25113_0734] [protein=cytochrome d terminal oxidase, subunit II][protein_id=AIN31209.1] [location=768498..769637] [gbkey=CDS]	113	113	1	948	6364				1139	1139	1139	MEANNDOC_00310	KDGLJHKJ_00315	EFKHFGCB_02694	JNMOPAKK_01537	IOOBBEJO_00315	KMENBGJB_00447	GAOIMAPG_01473	MGNNAIAM_01970	EFLHHJEE_03321	EOABKEHD_03330	GIAADNBE_03478	PHHOHLEH_02189	IIJOLOOH_02009	IKFDFECD_03425	BBIFKPLI_00688	AAAAKHIE_03587	LFPPIJIA_00423	HDLDMBOH_00015	IIGOFCOB_00497	DCPNLENC_02788	KCHDAJGP_00251	BMBOMDJL_02225	BHCAFGCF_03395	NHHIFCEB_00309	LMDLBPLF_00575	KKLJLCHD_00645	AFAMADFP_04428	OECNMEFE_00487	NLAPFCPH_00815	NHOFIBKH_03194	OLLNJKAH_00359	AGGLBBCP_00283	CJBKGBEM_00323	EBJBEGIE_00311	NAOGMBOD_03421	ACOBFHKF_01302
group_26536		[gene=rpsB] [locus_tag=BW25113_0169] [protein=30S ribosomal subunit protein S2] [protein_id=AIN30698.1][location=186361..187086] [gbkey=CDS]	113	113	1	948	386				725	725	725	MEANNDOC_04222	KDGLJHKJ_02995	EFKHFGCB_01429	JNMOPAKK_04006	IOOBBEJO_02861	KMENBGJB_02078	GAOIMAPG_02810	MGNNAIAM_02812	EFLHHJEE_01086	EOABKEHD_03194	GIAADNBE_03342	PHHOHLEH_01786	IIJOLOOH_01473	IKFDFECD_00972	BBIFKPLI_02377	AAAAKHIE_00496	LFPPIJIA_01508	HDLDMBOH_02497	IIGOFCOB_00645	DCPNLENC_03651	KCHDAJGP_00450	BMBOMDJL_02818	BHCAFGCF_04034	NHHIFCEB_04188	LMDLBPLF_03105	KKLJLCHD_03423	AFAMADFP_03202	OECNMEFE_03399	NLAPFCPH_03271	NHOFIBKH_00769	OLLNJKAH_01194	AGGLBBCP_03342	CJBKGBEM_01983	EBJBEGIE_04183	NAOGMBOD_02954	ACOBFHKF_01603
group_26537		[gene=ccmB] [locus_tag=BW25113_2200] [protein=heme exporter subunit] [protein_id=AIN32611.1][location=complement(2289841..2290503)] [gbkey=CDS]	113	113	1	948	19344				662	662	662	MEANNDOC_01522	KDGLJHKJ_01030	EFKHFGCB_00831	JNMOPAKK_00350	IOOBBEJO_00945	KMENBGJB_01734	GAOIMAPG_00369	MGNNAIAM_00369	EFLHHJEE_02988	EOABKEHD_02563	GIAADNBE_00644	PHHOHLEH_00137	IIJOLOOH_00528	IKFDFECD_00368	BBIFKPLI_01097	AAAAKHIE_00369	LFPPIJIA_04010	HDLDMBOH_00982	IIGOFCOB_01907	DCPNLENC_00149	KCHDAJGP_01610	BMBOMDJL_04541	BHCAFGCF_01381	NHHIFCEB_00969	LMDLBPLF_01797	KKLJLCHD_00916	AFAMADFP_00879	OECNMEFE_01893	NLAPFCPH_01929	NHOFIBKH_00379	OLLNJKAH_00134	AGGLBBCP_00937	CJBKGBEM_00790	EBJBEGIE_01078	NAOGMBOD_01324	ACOBFHKF_00098
group_26538		[gene=yiiD] [locus_tag=BW25113_3888] [protein=putative acetyltransferase] [protein_id=AIN34191.1][location=4070809..4071798] [gbkey=CDS]	113	113	1	948	17915				941	941	941	MEANNDOC_03857	KDGLJHKJ_03562	EFKHFGCB_04146	JNMOPAKK_03615	IOOBBEJO_03578	KMENBGJB_02857	GAOIMAPG_03506	MGNNAIAM_03507	EFLHHJEE_02442	EOABKEHD_02507	GIAADNBE_02625	PHHOHLEH_02616	IIJOLOOH_02450	IKFDFECD_02565	BBIFKPLI_03322	AAAAKHIE_03027	LFPPIJIA_03763	HDLDMBOH_01631	IIGOFCOB_03839	DCPNLENC_04088	KCHDAJGP_02232	BMBOMDJL_02410	BHCAFGCF_03831	NHHIFCEB_03682	LMDLBPLF_02166	KKLJLCHD_02112	AFAMADFP_02379	OECNMEFE_02554	NLAPFCPH_02253	NHOFIBKH_02445	OLLNJKAH_02054	AGGLBBCP_04160	CJBKGBEM_04168	EBJBEGIE_03825	NAOGMBOD_03926	ACOBFHKF_03753
group_26539		[gene=rlmE] [locus_tag=BW25113_3179] [protein=23S rRNA 2'-O-ribose methyltransferase,SAM-dependent] [protein_id=AIN33522.1] [location=complement(3320394..3321023)][gbkey=CDS]	113	113	1	948	14020				629	629	629	MEANNDOC_02636	KDGLJHKJ_01951	EFKHFGCB_00088	JNMOPAKK_01117	IOOBBEJO_01972	KMENBGJB_02405	GAOIMAPG_01908	MGNNAIAM_01419	EFLHHJEE_00094	EOABKEHD_00323	GIAADNBE_00323	PHHOHLEH_01359	IIJOLOOH_01044	IKFDFECD_02440	BBIFKPLI_01521	AAAAKHIE_02573	LFPPIJIA_01088	HDLDMBOH_01357	IIGOFCOB_01451	DCPNLENC_02580	KCHDAJGP_02685	BMBOMDJL_01192	BHCAFGCF_03608	NHHIFCEB_02608	LMDLBPLF_00997	KKLJLCHD_01177	AFAMADFP_01409	OECNMEFE_00729	NLAPFCPH_01393	NHOFIBKH_04440	OLLNJKAH_01819	AGGLBBCP_02094	CJBKGBEM_02112	EBJBEGIE_02749	NAOGMBOD_01094	ACOBFHKF_00713
group_26540		[gene=rplV] [locus_tag=BW25113_3315] [protein=50S ribosomal subunit protein L22] [protein_id=AIN33647.1][location=complement(3443260..3443592)][gbkey=CDS]	113	113	1	948	12282				332	332	332	MEANNDOC_04373	KDGLJHKJ_04346	EFKHFGCB_04261	JNMOPAKK_04214	IOOBBEJO_04253	KMENBGJB_03770	GAOIMAPG_04088	MGNNAIAM_04127	EFLHHJEE_04323	EOABKEHD_03873	GIAADNBE_03982	PHHOHLEH_03822	IIJOLOOH_03884	IKFDFECD_03948	BBIFKPLI_04213	AAAAKHIE_04105	LFPPIJIA_04087	HDLDMBOH_03526	IIGOFCOB_03559	DCPNLENC_03481	KCHDAJGP_03453	BMBOMDJL_04176	BHCAFGCF_04463	NHHIFCEB_04370	LMDLBPLF_04231	KKLJLCHD_04343	AFAMADFP_03994	OECNMEFE_04452	NLAPFCPH_04412	NHOFIBKH_04283	OLLNJKAH_03995	AGGLBBCP_04250	CJBKGBEM_04536	EBJBEGIE_04398	NAOGMBOD_03356	ACOBFHKF_04145
group_26541		[gene=folE] [locus_tag=BW25113_2153] [protein=GTP cyclohydrolase I] [protein_id=AIN32566.1][location=complement(2236463..2237131)] [gbkey=CDS]	113	113	1	948	19422				668	668	668	MEANNDOC_01569	KDGLJHKJ_00982	EFKHFGCB_00877	JNMOPAKK_00397	IOOBBEJO_00897	KMENBGJB_02975	GAOIMAPG_00414	MGNNAIAM_00414	EFLHHJEE_03036	EOABKEHD_02609	GIAADNBE_00690	PHHOHLEH_00183	IIJOLOOH_00574	IKFDFECD_00416	BBIFKPLI_01143	AAAAKHIE_00417	LFPPIJIA_03535	HDLDMBOH_00935	IIGOFCOB_01861	DCPNLENC_00195	KCHDAJGP_02143	BMBOMDJL_00355	BHCAFGCF_01427	NHHIFCEB_01016	LMDLBPLF_01750	KKLJLCHD_00859	AFAMADFP_00926	OECNMEFE_01846	NLAPFCPH_01976	NHOFIBKH_03333	OLLNJKAH_00181	AGGLBBCP_00984	CJBKGBEM_00743	EBJBEGIE_01125	NAOGMBOD_01370	ACOBFHKF_00144
group_26542		[gene=accD] [locus_tag=BW25113_2316] [protein=acetyl-CoA carboxylase, beta (carboxyltransferase)subunit] [protein_id=AIN32726.1] [location=complement(2426491..2427405)][gbkey=CDS]	113	113	1	948	19172				914	914	914	MEANNDOC_01410	KDGLJHKJ_01144	EFKHFGCB_00715	JNMOPAKK_00237	IOOBBEJO_01060	KMENBGJB_01614	GAOIMAPG_00250	MGNNAIAM_00250	EFLHHJEE_01643	EOABKEHD_00769	GIAADNBE_00526	PHHOHLEH_00023	IIJOLOOH_00414	IKFDFECD_00249	BBIFKPLI_00978	AAAAKHIE_00250	LFPPIJIA_00110	HDLDMBOH_02201	IIGOFCOB_00787	DCPNLENC_00029	KCHDAJGP_01200	BMBOMDJL_00982	BHCAFGCF_01015	NHHIFCEB_00857	LMDLBPLF_02551	KKLJLCHD_02271	AFAMADFP_02603	OECNMEFE_02817	NLAPFCPH_02695	NHOFIBKH_00495	OLLNJKAH_00017	AGGLBBCP_00825	CJBKGBEM_00904	EBJBEGIE_00965	NAOGMBOD_01220	ACOBFHKF_04089
group_26543		[gene=murA] [locus_tag=BW25113_3189] [protein=UDP-N-acetylglucosamine 1-carboxyvinyltransferase][protein_id=AIN33532.1] [location=complement(3328594..3329853)][gbkey=CDS]	113	113	1	948	14010				1259	1259	1259	MEANNDOC_02626	KDGLJHKJ_01941	EFKHFGCB_00078	JNMOPAKK_01107	IOOBBEJO_01982	KMENBGJB_02415	GAOIMAPG_01918	MGNNAIAM_01429	EFLHHJEE_00084	EOABKEHD_00333	GIAADNBE_00333	PHHOHLEH_01369	IIJOLOOH_01054	IKFDFECD_02450	BBIFKPLI_01531	AAAAKHIE_02563	LFPPIJIA_01098	HDLDMBOH_01367	IIGOFCOB_01441	DCPNLENC_02570	KCHDAJGP_02695	BMBOMDJL_01202	BHCAFGCF_03618	NHHIFCEB_02598	LMDLBPLF_01007	KKLJLCHD_01167	AFAMADFP_01419	OECNMEFE_00719	NLAPFCPH_01383	NHOFIBKH_02485	OLLNJKAH_01809	AGGLBBCP_02104	CJBKGBEM_02102	EBJBEGIE_02739	NAOGMBOD_01104	ACOBFHKF_00703
group_26544		[gene=tsgA] [locus_tag=BW25113_3364] [protein=putative transporter] [protein_id=AIN33697.1][location=3485927..3487108] [gbkey=CDS]	113	113	1	948	12365				1181	1181	1181	MEANNDOC_03799	KDGLJHKJ_03222	EFKHFGCB_03144	JNMOPAKK_03109	IOOBBEJO_03292	KMENBGJB_03065	GAOIMAPG_03359	MGNNAIAM_03361	EFLHHJEE_02050	EOABKEHD_01780	GIAADNBE_02178	PHHOHLEH_02955	IIJOLOOH_02789	IKFDFECD_01481	BBIFKPLI_02888	AAAAKHIE_02364	LFPPIJIA_02441	HDLDMBOH_01840	IIGOFCOB_00966	DCPNLENC_00460	KCHDAJGP_03886	BMBOMDJL_00419	BHCAFGCF_02444	NHHIFCEB_03505	LMDLBPLF_00719	KKLJLCHD_00997	AFAMADFP_01275	OECNMEFE_00549	NLAPFCPH_01315	NHOFIBKH_01568	OLLNJKAH_01767	AGGLBBCP_02861	CJBKGBEM_03224	EBJBEGIE_03649	NAOGMBOD_03320	ACOBFHKF_01400
group_26545		[gene=yheS] [locus_tag=BW25113_3352] [protein=putative transporter subunit of ABC superfamily:ATP-binding component] [protein_id=AIN33685.1] [location=3474648..3476561][gbkey=CDS]	113	113	1	948	12353				1913	1919	1913	MEANNDOC_03811	KDGLJHKJ_03210	EFKHFGCB_03156	JNMOPAKK_03121	IOOBBEJO_03280	KMENBGJB_03053	GAOIMAPG_03347	MGNNAIAM_03349	EFLHHJEE_02038	EOABKEHD_01768	GIAADNBE_02190	PHHOHLEH_02943	IIJOLOOH_02777	IKFDFECD_01469	BBIFKPLI_02876	AAAAKHIE_02352	LFPPIJIA_02429	HDLDMBOH_01828	IIGOFCOB_00978	DCPNLENC_00448	KCHDAJGP_03874	BMBOMDJL_00407	BHCAFGCF_02456	NHHIFCEB_03517	LMDLBPLF_00731	KKLJLCHD_00985	AFAMADFP_01287	OECNMEFE_00537	NLAPFCPH_01327	NHOFIBKH_01556	OLLNJKAH_01779	AGGLBBCP_02873	CJBKGBEM_03236	EBJBEGIE_03661	NAOGMBOD_03332	ACOBFHKF_01388
group_26546		[gene=rbsB] [locus_tag=BW25113_3751] [protein=D-ribose transporter subunit] [protein_id=AIN34076.1][location=3929638..3930528] [gbkey=CDS]	113	113	1	948	11614				884	890	889	MEANNDOC_03186	KDGLJHKJ_02700	EFKHFGCB_02912	JNMOPAKK_02299	IOOBBEJO_02565	KMENBGJB_02272	GAOIMAPG_03002	MGNNAIAM_03004	EFLHHJEE_00617	EOABKEHD_01430	GIAADNBE_01737	PHHOHLEH_02012	IIJOLOOH_01699	IKFDFECD_04610	BBIFKPLI_02529	AAAAKHIE_04676	LFPPIJIA_02195	HDLDMBOH_01345	IIGOFCOB_01175	DCPNLENC_02540	KCHDAJGP_03550	BMBOMDJL_03775	BHCAFGCF_02633	NHHIFCEB_02844	LMDLBPLF_04692	KKLJLCHD_04738	AFAMADFP_04480	OECNMEFE_04753	NLAPFCPH_04770	NHOFIBKH_04867	OLLNJKAH_04477	AGGLBBCP_03654	CJBKGBEM_02612	EBJBEGIE_02986	NAOGMBOD_01768	ACOBFHKF_03594
group_26547		[gene=nfi] [locus_tag=BW25113_3998] [protein=endonuclease V; deoxyinosine 3' endonuclease][protein_id=AIN34288.1] [location=4188718..4189389] [gbkey=CDS]	113	113	1	948	12308				671	671	671	MEANNDOC_04459	KDGLJHKJ_04539	EFKHFGCB_04418	JNMOPAKK_04450	IOOBBEJO_04414	KMENBGJB_04106	GAOIMAPG_04229	MGNNAIAM_04239	EFLHHJEE_04683	EOABKEHD_03957	GIAADNBE_04066	PHHOHLEH_04064	IIJOLOOH_04056	IKFDFECD_01436	BBIFKPLI_04285	AAAAKHIE_04393	LFPPIJIA_04207	HDLDMBOH_03698	IIGOFCOB_01010	DCPNLENC_03709	KCHDAJGP_03759	BMBOMDJL_04059	BHCAFGCF_04433	NHHIFCEB_04499	LMDLBPLF_04002	KKLJLCHD_03925	AFAMADFP_03808	OECNMEFE_03861	NLAPFCPH_04113	NHOFIBKH_04215	OLLNJKAH_03889	AGGLBBCP_02905	CJBKGBEM_04638	EBJBEGIE_04432	NAOGMBOD_04244	ACOBFHKF_04350
group_26548		[gene=mrp] [locus_tag=BW25113_2113] [protein=antiporter inner membrane protein] [protein_id=AIN32529.1][location=complement(2186538..2187647)] [gbkey=CDS]	113	113	1	948	19477				1109	1109	1109	MEANNDOC_01609	KDGLJHKJ_00942	EFKHFGCB_00923	JNMOPAKK_00437	IOOBBEJO_00857	KMENBGJB_03016	GAOIMAPG_00455	MGNNAIAM_00455	EFLHHJEE_01581	EOABKEHD_04275	GIAADNBE_04353	PHHOHLEH_00223	IIJOLOOH_00614	IKFDFECD_03998	BBIFKPLI_01182	AAAAKHIE_00457	LFPPIJIA_03495	HDLDMBOH_04298	IIGOFCOB_01822	DCPNLENC_00235	KCHDAJGP_02103	BMBOMDJL_00314	BHCAFGCF_01467	NHHIFCEB_01056	LMDLBPLF_03229	KKLJLCHD_03058	AFAMADFP_03701	OECNMEFE_03262	NLAPFCPH_01646	NHOFIBKH_02309	OLLNJKAH_00224	AGGLBBCP_01025	CJBKGBEM_00703	EBJBEGIE_01165	NAOGMBOD_02100	ACOBFHKF_00184
group_26549		[gene=trpD] [locus_tag=BW25113_1263] [protein=fused glutamine amidotransferase (component II) of anthranilate synthase/anthranilate phosphoribosyl transferase] [protein_id=AIN31720.1] [location=complement(1314046..1315641)][gbkey=CDS]	113	113	1	948	5174				1595	1595	1595	MEANNDOC_01957	KDGLJHKJ_02845	EFKHFGCB_02003	JNMOPAKK_01828	IOOBBEJO_02710	KMENBGJB_00935	GAOIMAPG_03125	MGNNAIAM_03127	EFLHHJEE_04441	EOABKEHD_02390	GIAADNBE_02565	PHHOHLEH_00841	IIJOLOOH_02131	IKFDFECD_02779	BBIFKPLI_00167	AAAAKHIE_02935	LFPPIJIA_01592	HDLDMBOH_00424	IIGOFCOB_03246	DCPNLENC_01279	KCHDAJGP_00706	BMBOMDJL_02486	BHCAFGCF_00641	NHHIFCEB_03225	LMDLBPLF_02422	KKLJLCHD_02618	AFAMADFP_03086	OECNMEFE_01478	NLAPFCPH_02651	NHOFIBKH_04571	OLLNJKAH_04247	AGGLBBCP_02574	CJBKGBEM_02961	EBJBEGIE_03374	NAOGMBOD_02217	ACOBFHKF_02712
group_26550		[gene=sspA] [locus_tag=BW25113_3229] [protein=stringent starvation protein A, phage P1 late gene activator, RNAP-associated acid-resistance protein,inactive glutathione S-transferase ] [protein_id=AIN33571.1][location=complement(3370141..3370779)] [gbkey=CDS]	113	113	1	948	13973				638	638	638	MEANNDOC_02594	KDGLJHKJ_01908	EFKHFGCB_00044	JNMOPAKK_01075	IOOBBEJO_02015	KMENBGJB_03552	GAOIMAPG_01957	MGNNAIAM_01468	EFLHHJEE_00045	EOABKEHD_00368	GIAADNBE_00368	PHHOHLEH_01408	IIJOLOOH_01093	IKFDFECD_02489	BBIFKPLI_01570	AAAAKHIE_02524	LFPPIJIA_01137	HDLDMBOH_01406	IIGOFCOB_01406	DCPNLENC_03131	KCHDAJGP_03226	BMBOMDJL_03734	BHCAFGCF_03652	NHHIFCEB_02566	LMDLBPLF_01041	KKLJLCHD_01133	AFAMADFP_01453	OECNMEFE_00685	NLAPFCPH_01349	NHOFIBKH_02519	OLLNJKAH_02802	AGGLBBCP_02136	CJBKGBEM_02069	EBJBEGIE_02707	NAOGMBOD_01138	ACOBFHKF_00671
group_26551		[gene=ftsX] [locus_tag=BW25113_3462] [protein=inner membrane putative ABC superfamily transporter permease] [protein_id=AIN33790.1] [location=complement(3594388..3595446)][gbkey=CDS]	113	113	1	948	12509				1058	1058	1058	MEANNDOC_03697	KDGLJHKJ_03324	EFKHFGCB_04551	JNMOPAKK_03007	IOOBBEJO_03394	KMENBGJB_03980	GAOIMAPG_03453	MGNNAIAM_03455	EFLHHJEE_02144	EOABKEHD_01877	GIAADNBE_02081	PHHOHLEH_03966	IIJOLOOH_04028	IKFDFECD_01576	BBIFKPLI_02982	AAAAKHIE_02459	LFPPIJIA_04253	HDLDMBOH_03051	IIGOFCOB_00869	DCPNLENC_00556	KCHDAJGP_01840	BMBOMDJL_00518	BHCAFGCF_02343	NHHIFCEB_03404	LMDLBPLF_00624	KKLJLCHD_01093	AFAMADFP_01180	OECNMEFE_00644	NLAPFCPH_01220	NHOFIBKH_01662	OLLNJKAH_03939	AGGLBBCP_02759	CJBKGBEM_03120	EBJBEGIE_03546	NAOGMBOD_03222	ACOBFHKF_01505
group_26552		[gene=ccmE] [locus_tag=BW25113_2197] [protein=periplasmic heme chaperone] [protein_id=AIN32608.1][location=complement(2288380..2288859)] [gbkey=CDS]	113	113	1	948	19347				479	479	479	MEANNDOC_01525	KDGLJHKJ_01027	EFKHFGCB_00834	JNMOPAKK_00353	IOOBBEJO_00942	KMENBGJB_01737	GAOIMAPG_00372	MGNNAIAM_00372	EFLHHJEE_02991	EOABKEHD_02566	GIAADNBE_00647	PHHOHLEH_00140	IIJOLOOH_00531	IKFDFECD_00371	BBIFKPLI_01100	AAAAKHIE_00372	LFPPIJIA_04007	HDLDMBOH_00979	IIGOFCOB_01904	DCPNLENC_00152	KCHDAJGP_01613	BMBOMDJL_04538	BHCAFGCF_01384	NHHIFCEB_00972	LMDLBPLF_01794	KKLJLCHD_00913	AFAMADFP_00882	OECNMEFE_01890	NLAPFCPH_01932	NHOFIBKH_00376	OLLNJKAH_00137	AGGLBBCP_00940	CJBKGBEM_00787	EBJBEGIE_01081	NAOGMBOD_01327	ACOBFHKF_00101
group_26553		[gene=ftsZ] [locus_tag=BW25113_0095] [protein=GTP-binding tubulin-like cell division protein][protein_id=AIN30627.1] [location=101792..102943] [gbkey=CDS]	113	113	1	948	551				1151	1151	1151	MEANNDOC_03442	KDGLJHKJ_03070	EFKHFGCB_01359	JNMOPAKK_02752	IOOBBEJO_02936	KMENBGJB_02007	GAOIMAPG_02739	MGNNAIAM_02741	EFLHHJEE_01156	EOABKEHD_02790	GIAADNBE_02862	PHHOHLEH_01715	IIJOLOOH_01402	IKFDFECD_00901	BBIFKPLI_02448	AAAAKHIE_00567	LFPPIJIA_01437	HDLDMBOH_00698	IIGOFCOB_00574	DCPNLENC_01602	KCHDAJGP_00522	BMBOMDJL_01276	BHCAFGCF_03724	NHHIFCEB_01170	LMDLBPLF_01379	KKLJLCHD_00390	AFAMADFP_00405	OECNMEFE_00936	NLAPFCPH_01590	NHOFIBKH_00698	OLLNJKAH_01265	AGGLBBCP_03257	CJBKGBEM_01908	EBJBEGIE_01287	NAOGMBOD_03092	ACOBFHKF_01677
group_26554		[gene=nuoE] [locus_tag=BW25113_2285] [protein=NADH:ubiquinone oxidoreductase, chain E][protein_id=AIN32695.1] [location=complement(2395031..2395531)][gbkey=CDS]	113	113	1	948	19212				500	500	500	MEANNDOC_01441	KDGLJHKJ_01112	EFKHFGCB_00747	JNMOPAKK_00269	IOOBBEJO_01027	KMENBGJB_01646	GAOIMAPG_00282	MGNNAIAM_00282	EFLHHJEE_01675	EOABKEHD_00737	GIAADNBE_00558	PHHOHLEH_00055	IIJOLOOH_00446	IKFDFECD_00281	BBIFKPLI_01010	AAAAKHIE_00282	LFPPIJIA_00078	HDLDMBOH_02169	IIGOFCOB_00755	DCPNLENC_00062	KCHDAJGP_01168	BMBOMDJL_03490	BHCAFGCF_01047	NHHIFCEB_00888	LMDLBPLF_02585	KKLJLCHD_02237	AFAMADFP_02637	OECNMEFE_02783	NLAPFCPH_02729	NHOFIBKH_00463	OLLNJKAH_00049	AGGLBBCP_00856	CJBKGBEM_00872	EBJBEGIE_00997	NAOGMBOD_01252	ACOBFHKF_00016
group_26555		[gene=ybiT] [locus_tag=BW25113_0820] [protein=putative transporter subunit of ABC superfamily:ATP-binding component] [protein_id=AIN31289.1] [location=851419..853011][gbkey=CDS]	113	113	1	948	6242				1592	1595	1592	MEANNDOC_00221	KDGLJHKJ_00402	EFKHFGCB_02606	JNMOPAKK_01449	IOOBBEJO_00402	KMENBGJB_00534	GAOIMAPG_01386	MGNNAIAM_01883	EFLHHJEE_02893	EOABKEHD_01947	GIAADNBE_02254	PHHOHLEH_02276	IIJOLOOH_01922	IKFDFECD_02936	BBIFKPLI_00601	AAAAKHIE_00929	LFPPIJIA_00510	HDLDMBOH_00102	IIGOFCOB_01727	DCPNLENC_02424	KCHDAJGP_00338	BMBOMDJL_00555	BHCAFGCF_03485	NHHIFCEB_00222	LMDLBPLF_00839	KKLJLCHD_02362	AFAMADFP_02304	OECNMEFE_01374	NLAPFCPH_02392	NHOFIBKH_02635	OLLNJKAH_00448	AGGLBBCP_00196	CJBKGBEM_00412	EBJBEGIE_00399	NAOGMBOD_04483	ACOBFHKF_00602
group_26556		[gene=fusA] [locus_tag=BW25113_3340] [protein=protein chain elongation factor EF-G, GTP-binding][protein_id=AIN33672.1] [location=complement(3464759..3466873)][gbkey=CDS]	113	113	1	948	12338				2114	2114	2114	MEANNDOC_03824	KDGLJHKJ_03196	EFKHFGCB_03169	JNMOPAKK_03134	IOOBBEJO_03266	KMENBGJB_03040	GAOIMAPG_03334	MGNNAIAM_03336	EFLHHJEE_02025	EOABKEHD_01755	GIAADNBE_02203	PHHOHLEH_02930	IIJOLOOH_02764	IKFDFECD_01456	BBIFKPLI_02863	AAAAKHIE_02339	LFPPIJIA_02416	HDLDMBOH_01815	IIGOFCOB_00991	DCPNLENC_00435	KCHDAJGP_03861	BMBOMDJL_00394	BHCAFGCF_02469	NHHIFCEB_03530	LMDLBPLF_00745	KKLJLCHD_00971	AFAMADFP_01301	OECNMEFE_00523	NLAPFCPH_01341	NHOFIBKH_01543	OLLNJKAH_01792	AGGLBBCP_02886	CJBKGBEM_03249	EBJBEGIE_03674	NAOGMBOD_03345	ACOBFHKF_01375
group_26557		[gene=mnmE] [locus_tag=BW25113_3706] [protein=tRNA U34 5-methylaminomethyl-2-thiouridine modification GTPase] [protein_id=AIN34031.1] [location=3880188..3881552][gbkey=CDS]	113	113	1	948	11700				1364	1364	1364	MEANNDOC_03229	KDGLJHKJ_02656	EFKHFGCB_02868	JNMOPAKK_02342	IOOBBEJO_02521	KMENBGJB_02228	GAOIMAPG_02958	MGNNAIAM_02960	EFLHHJEE_00661	EOABKEHD_01473	GIAADNBE_01780	PHHOHLEH_02056	IIJOLOOH_01743	IKFDFECD_03118	BBIFKPLI_02573	AAAAKHIE_03396	LFPPIJIA_02150	HDLDMBOH_01301	IIGOFCOB_01131	DCPNLENC_02496	KCHDAJGP_03803	BMBOMDJL_03185	BHCAFGCF_02585	NHHIFCEB_02887	LMDLBPLF_03502	KKLJLCHD_03273	AFAMADFP_02182	OECNMEFE_03496	NLAPFCPH_03560	NHOFIBKH_02897	OLLNJKAH_00839	AGGLBBCP_03611	CJBKGBEM_02655	EBJBEGIE_03029	NAOGMBOD_01721	ACOBFHKF_03550
group_26558		[gene=tktA] [locus_tag=BW25113_2935] [protein=transketolase 1, thiamine triphosphate-binding][protein_id=AIN33296.1] [location=complement(3073003..3074994)][gbkey=CDS]	113	113	1	948	14427				1991	1991	1991	MEANNDOC_02230	KDGLJHKJ_02425	EFKHFGCB_00354	JNMOPAKK_02584	IOOBBEJO_02288	KMENBGJB_02753	GAOIMAPG_01665	MGNNAIAM_01176	EFLHHJEE_02204	EOABKEHD_00070	GIAADNBE_00070	PHHOHLEH_01979	IIJOLOOH_01666	IKFDFECD_03878	BBIFKPLI_02074	AAAAKHIE_02680	LFPPIJIA_04055	HDLDMBOH_02041	IIGOFCOB_03675	DCPNLENC_01126	KCHDAJGP_01720	BMBOMDJL_03843	BHCAFGCF_00291	NHHIFCEB_02202	LMDLBPLF_02265	KKLJLCHD_02502	AFAMADFP_02489	OECNMEFE_02665	NLAPFCPH_02474	NHOFIBKH_01271	OLLNJKAH_01038	AGGLBBCP_01825	CJBKGBEM_02539	EBJBEGIE_02342	NAOGMBOD_00301	ACOBFHKF_02298
group_26559		[gene=hslU] [locus_tag=BW25113_3931] [protein=molecular chaperone and ATPase component of HslUV protease] [protein_id=AIN34230.1] [location=complement(4110344..4111675)][gbkey=CDS]	113	113	1	948	17792				1331	1331	1331	MEANNDOC_03902	KDGLJHKJ_03604	EFKHFGCB_04561	JNMOPAKK_03660	IOOBBEJO_03620	KMENBGJB_02901	GAOIMAPG_03551	MGNNAIAM_03552	EFLHHJEE_02485	EOABKEHD_02421	GIAADNBE_02712	PHHOHLEH_02662	IIJOLOOH_02496	IKFDFECD_02611	BBIFKPLI_03368	AAAAKHIE_02982	LFPPIJIA_03463	HDLDMBOH_01677	IIGOFCOB_02380	DCPNLENC_02041	KCHDAJGP_02187	BMBOMDJL_02365	BHCAFGCF_03783	NHHIFCEB_03728	LMDLBPLF_02119	KKLJLCHD_02160	AFAMADFP_02427	OECNMEFE_02602	NLAPFCPH_02301	NHOFIBKH_02394	OLLNJKAH_02002	AGGLBBCP_03956	CJBKGBEM_04412	EBJBEGIE_03871	NAOGMBOD_04338	ACOBFHKF_03776
group_26560		[gene=yjiY] [locus_tag=BW25113_4354] [protein=putative transporter] [protein_id=AIN34622.1][location=complement(4578946..4581096)] [gbkey=CDS]	113	113	1	948	768				2150	2150	2150	MEANNDOC_03593	KDGLJHKJ_04031	EFKHFGCB_01198	JNMOPAKK_02903	IOOBBEJO_03727	KMENBGJB_02509	GAOIMAPG_02066	MGNNAIAM_02067	EFLHHJEE_04517	EOABKEHD_03232	GIAADNBE_03380	PHHOHLEH_03328	IIJOLOOH_03241	IKFDFECD_04016	BBIFKPLI_03214	AAAAKHIE_00709	LFPPIJIA_03123	HDLDMBOH_04215	IIGOFCOB_04112	DCPNLENC_03545	KCHDAJGP_04063	BMBOMDJL_04391	BHCAFGCF_02703	NHHIFCEB_01320	LMDLBPLF_01533	KKLJLCHD_00543	AFAMADFP_00560	OECNMEFE_02478	NLAPFCPH_02178	NHOFIBKH_03918	OLLNJKAH_04511	AGGLBBCP_03811	CJBKGBEM_01763	EBJBEGIE_01437	NAOGMBOD_03037	ACOBFHKF_02493
group_26561		[gene=sapD] [locus_tag=BW25113_1291] [protein=antimicrobial peptide transport ABC system ATP-binding protein] [protein_id=AIN31752.1] [location=complement(1346893..1347885)][gbkey=CDS]	113	113	1	948	5127				992	992	992	MEANNDOC_01991	KDGLJHKJ_02809	EFKHFGCB_02040	JNMOPAKK_01862	IOOBBEJO_02674	KMENBGJB_00965	GAOIMAPG_03093	MGNNAIAM_03095	EFLHHJEE_03710	EOABKEHD_03084	GIAADNBE_03169	PHHOHLEH_00871	IIJOLOOH_02161	IKFDFECD_02809	BBIFKPLI_00137	AAAAKHIE_02905	LFPPIJIA_01622	HDLDMBOH_00394	IIGOFCOB_02167	DCPNLENC_02729	KCHDAJGP_00676	BMBOMDJL_02455	BHCAFGCF_00671	NHHIFCEB_03191	LMDLBPLF_02458	KKLJLCHD_02582	AFAMADFP_03050	OECNMEFE_01514	NLAPFCPH_02615	NHOFIBKH_01918	OLLNJKAH_03147	AGGLBBCP_02540	CJBKGBEM_02995	EBJBEGIE_03408	NAOGMBOD_02187	ACOBFHKF_02746
group_26562		[gene=yajQ] [locus_tag=BW25113_0426] [protein=phage Phi6 host factor, ATP/GTP binding protein] [protein_id=AIN30925.1] [location=440139..440630] [gbkey=CDS]	113	113	1	948	15861				491	491	491	MEANNDOC_00562	KDGLJHKJ_00058	EFKHFGCB_02354	JNMOPAKK_03234	IOOBBEJO_00058	KMENBGJB_02656	GAOIMAPG_02594	MGNNAIAM_02595	EFLHHJEE_01826	EOABKEHD_01129	GIAADNBE_01436	PHHOHLEH_02528	IIJOLOOH_02231	IKFDFECD_01902	BBIFKPLI_02770	AAAAKHIE_03188	LFPPIJIA_01257	HDLDMBOH_00853	IIGOFCOB_02804	DCPNLENC_02108	KCHDAJGP_01469	BMBOMDJL_00191	BHCAFGCF_03516	NHHIFCEB_00562	LMDLBPLF_02689	KKLJLCHD_02695	AFAMADFP_00757	OECNMEFE_03006	NLAPFCPH_02833	NHOFIBKH_04453	OLLNJKAH_03969	AGGLBBCP_00531	CJBKGBEM_00066	EBJBEGIE_00058	NAOGMBOD_02479	ACOBFHKF_02182
group_26563		[gene=sucD] [locus_tag=BW25113_0729] [protein=succinyl-CoA synthetase, NAD(P)-binding,alpha subunit] [protein_id=AIN31204.1] [location=759636..760505][gbkey=CDS]	113	113	1	948	6375				869	869	869	MEANNDOC_00314	KDGLJHKJ_00311	EFKHFGCB_02712	JNMOPAKK_01541	IOOBBEJO_00311	KMENBGJB_00442	GAOIMAPG_01478	MGNNAIAM_01975	EFLHHJEE_03326	EOABKEHD_03325	GIAADNBE_03473	PHHOHLEH_02184	IIJOLOOH_02014	IKFDFECD_03420	BBIFKPLI_00693	AAAAKHIE_03592	LFPPIJIA_04337	HDLDMBOH_00010	IIGOFCOB_03894	DCPNLENC_02783	KCHDAJGP_00246	BMBOMDJL_02220	BHCAFGCF_03390	NHHIFCEB_00313	LMDLBPLF_00553	KKLJLCHD_00667	AFAMADFP_00996	OECNMEFE_00465	NLAPFCPH_00793	NHOFIBKH_03212	OLLNJKAH_00341	AGGLBBCP_00287	CJBKGBEM_00319	EBJBEGIE_00307	NAOGMBOD_03416	ACOBFHKF_01298
group_26564		hypothetical protein	113	113	1	948	391				386	386	386	MEANNDOC_04218	KDGLJHKJ_02999	EFKHFGCB_01425	JNMOPAKK_04010	IOOBBEJO_02865	KMENBGJB_02073	GAOIMAPG_02805	MGNNAIAM_02807	EFLHHJEE_01091	EOABKEHD_03199	GIAADNBE_03347	PHHOHLEH_01781	IIJOLOOH_01468	IKFDFECD_00967	BBIFKPLI_02382	AAAAKHIE_00501	LFPPIJIA_01503	HDLDMBOH_02502	IIGOFCOB_00640	DCPNLENC_03791	KCHDAJGP_00455	BMBOMDJL_02813	BHCAFGCF_04038	NHHIFCEB_04184	LMDLBPLF_03101	KKLJLCHD_03419	AFAMADFP_03198	OECNMEFE_03403	NLAPFCPH_03267	NHOFIBKH_00765	OLLNJKAH_01198	AGGLBBCP_03338	CJBKGBEM_01979	EBJBEGIE_04179	NAOGMBOD_02950	ACOBFHKF_01607
group_26565		[gene=fbaA] [locus_tag=BW25113_2925] [protein=fructose-bisphosphate aldolase, class II][protein_id=AIN33287.1] [location=complement(3063524..3064603)][gbkey=CDS]	113	113	1	948	14446				1079	1079	1079	MEANNDOC_02245	KDGLJHKJ_02410	EFKHFGCB_00364	JNMOPAKK_02599	IOOBBEJO_02273	KMENBGJB_02762	GAOIMAPG_01656	MGNNAIAM_01167	EFLHHJEE_02213	EOABKEHD_00061	GIAADNBE_00061	PHHOHLEH_01970	IIJOLOOH_01657	IKFDFECD_03542	BBIFKPLI_02065	AAAAKHIE_02671	LFPPIJIA_03365	HDLDMBOH_02032	IIGOFCOB_02646	DCPNLENC_01117	KCHDAJGP_01711	BMBOMDJL_01868	BHCAFGCF_00277	NHHIFCEB_02217	LMDLBPLF_02250	KKLJLCHD_02487	AFAMADFP_02504	OECNMEFE_02680	NLAPFCPH_02489	NHOFIBKH_01281	OLLNJKAH_01048	AGGLBBCP_01810	CJBKGBEM_02524	EBJBEGIE_02357	NAOGMBOD_00287	ACOBFHKF_02313
group_26566		[gene=phoP] [locus_tag=BW25113_1130] [protein=response regulator in two-component regulatory system with PhoQ] [protein_id=AIN31593.1] [location=complement(1185232..1185903)][gbkey=CDS]	113	113	1	948	5592				671	671	671	MEANNDOC_01774	KDGLJHKJ_00701	EFKHFGCB_01887	JNMOPAKK_04281	IOOBBEJO_00700	KMENBGJB_00801	GAOIMAPG_01081	MGNNAIAM_01578	EFLHHJEE_02743	EOABKEHD_02655	GIAADNBE_02727	PHHOHLEH_03039	IIJOLOOH_02873	IKFDFECD_00507	BBIFKPLI_00282	AAAAKHIE_01756	LFPPIJIA_02730	HDLDMBOH_01164	IIGOFCOB_02136	DCPNLENC_01474	KCHDAJGP_01958	BMBOMDJL_01350	BHCAFGCF_00530	NHHIFCEB_03876	LMDLBPLF_02298	KKLJLCHD_01458	AFAMADFP_01763	OECNMEFE_02074	NLAPFCPH_00408	NHOFIBKH_02177	OLLNJKAH_03640	AGGLBBCP_02341	CJBKGBEM_03603	EBJBEGIE_00684	NAOGMBOD_01890	ACOBFHKF_00311
group_26567		[gene=ilvC] [locus_tag=BW25113_3774] [protein=ketol-acid reductoisomerase, NAD(P)-binding][protein_id=AIN34091.1] [location=3951330..3952805] [gbkey=CDS]	113	113	1	948	4167				1475	1475	1475	MEANNDOC_04139	KDGLJHKJ_03662	EFKHFGCB_03838	JNMOPAKK_03884	IOOBBEJO_03813	KMENBGJB_03234	GAOIMAPG_03935	MGNNAIAM_03936	EFLHHJEE_03427	EOABKEHD_02909	GIAADNBE_02981	PHHOHLEH_03311	IIJOLOOH_03224	IKFDFECD_03249	BBIFKPLI_03875	AAAAKHIE_03695	LFPPIJIA_03793	HDLDMBOH_01915	IIGOFCOB_03200	DCPNLENC_01986	KCHDAJGP_02412	BMBOMDJL_01714	BHCAFGCF_03866	NHHIFCEB_04017	LMDLBPLF_03060	KKLJLCHD_04173	AFAMADFP_03108	OECNMEFE_04044	NLAPFCPH_03226	NHOFIBKH_03859	OLLNJKAH_02162	AGGLBBCP_04287	CJBKGBEM_03990	EBJBEGIE_04012	NAOGMBOD_04309	ACOBFHKF_03401
group_26568		[gene=sdhA] [locus_tag=BW25113_0723] [protein=succinate dehydrogenase, flavoprotein subunit][protein_id=AIN31199.1] [location=751363..753129] [gbkey=CDS]	113	113	1	948	6380				1766	1766	1766	MEANNDOC_00319	KDGLJHKJ_00306	EFKHFGCB_02717	JNMOPAKK_01546	IOOBBEJO_00306	KMENBGJB_00437	GAOIMAPG_01483	MGNNAIAM_01980	EFLHHJEE_03331	EOABKEHD_03320	GIAADNBE_03468	PHHOHLEH_02179	IIJOLOOH_02019	IKFDFECD_03415	BBIFKPLI_00698	AAAAKHIE_03597	LFPPIJIA_04342	HDLDMBOH_00005	IIGOFCOB_03899	DCPNLENC_02778	KCHDAJGP_00241	BMBOMDJL_02215	BHCAFGCF_03385	NHHIFCEB_00318	LMDLBPLF_00548	KKLJLCHD_00672	AFAMADFP_01001	OECNMEFE_00460	NLAPFCPH_00788	NHOFIBKH_03217	OLLNJKAH_00336	AGGLBBCP_00292	CJBKGBEM_00314	EBJBEGIE_00302	NAOGMBOD_03411	ACOBFHKF_01293
group_26569		[gene=rplE] [locus_tag=BW25113_3308] [protein=50S ribosomal subunit protein L5] [protein_id=AIN33640.1][location=complement(3440258..3440797)] [gbkey=CDS]	113	113	1	948	12275				539	539	539	MEANNDOC_04366	KDGLJHKJ_04339	EFKHFGCB_04254	JNMOPAKK_04207	IOOBBEJO_04246	KMENBGJB_03763	GAOIMAPG_04081	MGNNAIAM_04120	EFLHHJEE_04316	EOABKEHD_03880	GIAADNBE_03989	PHHOHLEH_03815	IIJOLOOH_03877	IKFDFECD_03941	BBIFKPLI_04206	AAAAKHIE_04098	LFPPIJIA_04094	HDLDMBOH_03519	IIGOFCOB_03566	DCPNLENC_03474	KCHDAJGP_03446	BMBOMDJL_04169	BHCAFGCF_04470	NHHIFCEB_04363	LMDLBPLF_04224	KKLJLCHD_04336	AFAMADFP_03987	OECNMEFE_04445	NLAPFCPH_04405	NHOFIBKH_04290	OLLNJKAH_04002	AGGLBBCP_04243	CJBKGBEM_04543	EBJBEGIE_04391	NAOGMBOD_03363	ACOBFHKF_04152
group_26570		[gene=fruK] [locus_tag=BW25113_2168] [protein=fructose-1-phosphate kinase] [protein_id=AIN32581.1][location=complement(2254906..2255844)] [gbkey=CDS]	113	113	1	948	19400				938	938	938	MEANNDOC_01555	KDGLJHKJ_00997	EFKHFGCB_00862	JNMOPAKK_00383	IOOBBEJO_00912	KMENBGJB_02960	GAOIMAPG_00400	MGNNAIAM_00400	EFLHHJEE_03020	EOABKEHD_02594	GIAADNBE_00675	PHHOHLEH_00168	IIJOLOOH_00559	IKFDFECD_00399	BBIFKPLI_01128	AAAAKHIE_00400	LFPPIJIA_03979	HDLDMBOH_00951	IIGOFCOB_01876	DCPNLENC_00180	KCHDAJGP_01641	BMBOMDJL_00370	BHCAFGCF_01412	NHHIFCEB_01002	LMDLBPLF_01766	KKLJLCHD_00875	AFAMADFP_00910	OECNMEFE_01862	NLAPFCPH_01960	NHOFIBKH_00347	OLLNJKAH_00165	AGGLBBCP_00970	CJBKGBEM_00757	EBJBEGIE_01111	NAOGMBOD_01355	ACOBFHKF_00130
group_26571		[gene=gpmM] [locus_tag=BW25113_3612] [protein=phosphoglycero mutase III, cofactor-independent][protein_id=AIN33939.1] [location=3778620..3780164][gbkey=CDS]	113	113	1	948	12766				1544	1544	1544	MEANNDOC_03343	KDGLJHKJ_02548	EFKHFGCB_02759	JNMOPAKK_02456	IOOBBEJO_02413	KMENBGJB_02132	GAOIMAPG_02864	MGNNAIAM_02866	EFLHHJEE_00811	EOABKEHD_01566	GIAADNBE_01873	PHHOHLEH_02151	IIJOLOOH_01838	IKFDFECD_03591	BBIFKPLI_02681	AAAAKHIE_03815	LFPPIJIA_02274	HDLDMBOH_03134	IIGOFCOB_01041	DCPNLENC_02225	KCHDAJGP_03917	BMBOMDJL_02769	BHCAFGCF_02493	NHHIFCEB_03021	LMDLBPLF_04273	KKLJLCHD_01689	AFAMADFP_01698	OECNMEFE_02342	NLAPFCPH_02860	NHOFIBKH_00956	OLLNJKAH_00949	AGGLBBCP_04132	CJBKGBEM_02753	EBJBEGIE_03163	NAOGMBOD_01629	ACOBFHKF_02607
group_26572		[gene=yghB] [locus_tag=BW25113_3009] [protein=general envelope maintenance protein; DedA family inner membrane protein] [protein_id=AIN33361.1] [location=3146922..3147581][gbkey=CDS]	113	113	1	948	14233				659	659	659	MEANNDOC_02810	KDGLJHKJ_02134	EFKHFGCB_00253	JNMOPAKK_01291	IOOBBEJO_01790	KMENBGJB_03630	GAOIMAPG_01745	MGNNAIAM_01256	EFLHHJEE_00257	EOABKEHD_00156	GIAADNBE_00156	PHHOHLEH_03437	IIJOLOOH_03350	IKFDFECD_01297	BBIFKPLI_01357	AAAAKHIE_01308	LFPPIJIA_03584	HDLDMBOH_03200	IIGOFCOB_03077	DCPNLENC_03249	KCHDAJGP_01308	BMBOMDJL_02068	BHCAFGCF_03221	NHHIFCEB_02782	LMDLBPLF_01667	KKLJLCHD_01815	AFAMADFP_01979	OECNMEFE_01763	NLAPFCPH_01818	NHOFIBKH_01459	OLLNJKAH_01987	AGGLBBCP_01920	CJBKGBEM_02285	EBJBEGIE_02923	NAOGMBOD_00930	ACOBFHKF_03677
group_26573		[gene=ftsW] [locus_tag=BW25113_0089] [protein=lipid II flippase; integral membrane protein involved in stabilizing FstZ ring during cell division][protein_id=AIN30621.1] [location=94890..96134] [gbkey=CDS]	113	113	1	948	557				1244	1244	1244	MEANNDOC_03448	KDGLJHKJ_03076	EFKHFGCB_01353	JNMOPAKK_02758	IOOBBEJO_02942	KMENBGJB_02001	GAOIMAPG_02733	MGNNAIAM_02735	EFLHHJEE_01162	EOABKEHD_02796	GIAADNBE_02868	PHHOHLEH_01709	IIJOLOOH_01396	IKFDFECD_00895	BBIFKPLI_02454	AAAAKHIE_00573	LFPPIJIA_01431	HDLDMBOH_00704	IIGOFCOB_00568	DCPNLENC_01596	KCHDAJGP_00528	BMBOMDJL_01282	BHCAFGCF_03730	NHHIFCEB_01176	LMDLBPLF_01385	KKLJLCHD_00396	AFAMADFP_00411	OECNMEFE_00930	NLAPFCPH_01584	NHOFIBKH_00692	OLLNJKAH_01271	AGGLBBCP_03251	CJBKGBEM_01902	EBJBEGIE_01293	NAOGMBOD_03098	ACOBFHKF_01683
group_26574		[gene=ftnA] [locus_tag=BW25113_1905] [protein=ferritin iron storage protein (cytoplasmic)][protein_id=AIN32344.1] [location=1982197..1982694] [gbkey=CDS]	113	113	1	948	16892				497	497	497	MEANNDOC_01047	KDGLJHKJ_01705	EFKHFGCB_04104	JNMOPAKK_00635	IOOBBEJO_01621	KMENBGJB_00086	GAOIMAPG_00659	MGNNAIAM_00659	EFLHHJEE_01340	EOABKEHD_04189	GIAADNBE_01048	PHHOHLEH_00396	IIJOLOOH_00054	IKFDFECD_02009	BBIFKPLI_03629	AAAAKHIE_02091	LFPPIJIA_03616	HDLDMBOH_02454	IIGOFCOB_01233	DCPNLENC_00350	KCHDAJGP_00962	BMBOMDJL_02990	BHCAFGCF_02177	NHHIFCEB_01793	LMDLBPLF_00287	KKLJLCHD_00065	AFAMADFP_00287	OECNMEFE_00019	NLAPFCPH_00110	NHOFIBKH_00004	OLLNJKAH_02731	AGGLBBCP_01414	CJBKGBEM_01306	EBJBEGIE_01910	NAOGMBOD_02291	ACOBFHKF_01064
group_26575		[gene=truA] [locus_tag=BW25113_2318] [protein=tRNA pseudouridine(38-40) synthase] [protein_id=AIN32728.1][location=complement(2428303..2429115)][gbkey=CDS]	113	113	1	948	19170				812	812	812	MEANNDOC_01408	KDGLJHKJ_01146	EFKHFGCB_00713	JNMOPAKK_00235	IOOBBEJO_01062	KMENBGJB_01612	GAOIMAPG_00248	MGNNAIAM_00248	EFLHHJEE_01641	EOABKEHD_00771	GIAADNBE_00524	PHHOHLEH_00021	IIJOLOOH_00412	IKFDFECD_00247	BBIFKPLI_00976	AAAAKHIE_00248	LFPPIJIA_00112	HDLDMBOH_02203	IIGOFCOB_00789	DCPNLENC_00027	KCHDAJGP_01202	BMBOMDJL_00984	BHCAFGCF_01013	NHHIFCEB_00855	LMDLBPLF_02549	KKLJLCHD_02273	AFAMADFP_02601	OECNMEFE_02819	NLAPFCPH_02693	NHOFIBKH_00497	OLLNJKAH_00015	AGGLBBCP_00823	CJBKGBEM_00906	EBJBEGIE_00963	NAOGMBOD_01218	ACOBFHKF_04091
group_26576		[gene=fabH] [locus_tag=BW25113_1091] [protein=3-oxoacyl-[acyl-carrier-protein] synthase III] [protein_id=AIN31554.1] [location=1144215..1145168][gbkey=CDS]	113	113	1	948	5689				953	953	953	MEANNDOC_01735	KDGLJHKJ_00660	EFKHFGCB_01848	JNMOPAKK_04141	IOOBBEJO_00659	KMENBGJB_00762	GAOIMAPG_01120	MGNNAIAM_01617	EFLHHJEE_02822	EOABKEHD_02694	GIAADNBE_02766	PHHOHLEH_03078	IIJOLOOH_02912	IKFDFECD_00564	BBIFKPLI_00321	AAAAKHIE_01813	LFPPIJIA_02691	HDLDMBOH_01203	IIGOFCOB_02099	DCPNLENC_01435	KCHDAJGP_01919	BMBOMDJL_01389	BHCAFGCF_00491	NHHIFCEB_03837	LMDLBPLF_02358	KKLJLCHD_01517	AFAMADFP_01820	OECNMEFE_02014	NLAPFCPH_00468	NHOFIBKH_02119	OLLNJKAH_02273	AGGLBBCP_02380	CJBKGBEM_03642	EBJBEGIE_00645	NAOGMBOD_01851	ACOBFHKF_00350
group_26577		[gene=cysW] [locus_tag=BW25113_2423] [protein=sulfate/thiosulfate ABC transporter subunit][protein_id=AIN32822.1] [location=complement(2534163..2535038)][gbkey=CDS]	113	113	1	948	18833				875	875	875	MEANNDOC_01317	KDGLJHKJ_01235	EFKHFGCB_03353	JNMOPAKK_00144	IOOBBEJO_01151	KMENBGJB_01910	GAOIMAPG_00160	MGNNAIAM_00160	EFLHHJEE_03765	EOABKEHD_00915	GIAADNBE_01223	PHHOHLEH_01163	IIJOLOOH_00848	IKFDFECD_00159	BBIFKPLI_00880	AAAAKHIE_00160	LFPPIJIA_00260	HDLDMBOH_02833	IIGOFCOB_00464	DCPNLENC_00995	KCHDAJGP_00214	BMBOMDJL_03900	BHCAFGCF_00923	NHHIFCEB_00764	LMDLBPLF_02783	KKLJLCHD_02731	AFAMADFP_02752	OECNMEFE_03196	NLAPFCPH_03099	NHOFIBKH_01022	OLLNJKAH_00724	AGGLBBCP_00732	CJBKGBEM_00991	EBJBEGIE_00872	NAOGMBOD_00752	ACOBFHKF_03035
group_26578		[gene=plsY] [locus_tag=BW25113_3059] [protein=putative glycerol-3-phosphate acyltransferase][protein_id=AIN33410.1] [location=3198053..3198670][gbkey=CDS]	113	113	1	948	14172				617	617	617	MEANNDOC_02744	KDGLJHKJ_02067	EFKHFGCB_00199	JNMOPAKK_01225	IOOBBEJO_01857	KMENBGJB_02290	GAOIMAPG_01791	MGNNAIAM_01302	EFLHHJEE_00211	EOABKEHD_00202	GIAADNBE_00202	PHHOHLEH_01242	IIJOLOOH_00927	IKFDFECD_01342	BBIFKPLI_01404	AAAAKHIE_01353	LFPPIJIA_00971	HDLDMBOH_02869	IIGOFCOB_02970	DCPNLENC_02307	KCHDAJGP_01355	BMBOMDJL_04435	BHCAFGCF_03169	NHHIFCEB_02716	LMDLBPLF_01618	KKLJLCHD_01864	AFAMADFP_02028	OECNMEFE_01714	NLAPFCPH_01867	NHOFIBKH_01402	OLLNJKAH_01931	AGGLBBCP_01986	CJBKGBEM_02219	EBJBEGIE_02857	NAOGMBOD_00974	ACOBFHKF_00819
group_26579		[gene=greB] [locus_tag=BW25113_3406] [protein=transcript cleavage factor] [protein_id=AIN33738.1][location=3530171..3530647] [gbkey=CDS]	113	113	1	948	12415				476	476	476	MEANNDOC_03761	KDGLJHKJ_03259	EFKHFGCB_03108	JNMOPAKK_03071	IOOBBEJO_03329	KMENBGJB_03106	GAOIMAPG_03400	MGNNAIAM_03402	EFLHHJEE_02092	EOABKEHD_01821	GIAADNBE_02137	PHHOHLEH_02996	IIJOLOOH_02830	IKFDFECD_01523	BBIFKPLI_02929	AAAAKHIE_02406	LFPPIJIA_02482	HDLDMBOH_01881	IIGOFCOB_00925	DCPNLENC_00502	KCHDAJGP_01787	BMBOMDJL_00462	BHCAFGCF_02401	NHHIFCEB_03468	LMDLBPLF_00681	KKLJLCHD_01035	AFAMADFP_01237	OECNMEFE_00587	NLAPFCPH_01277	NHOFIBKH_01606	OLLNJKAH_01729	AGGLBBCP_02823	CJBKGBEM_03188	EBJBEGIE_03610	NAOGMBOD_03279	ACOBFHKF_01436
group_26580		[gene=argG] [locus_tag=BW25113_3172] [protein=argininosuccinate synthetase] [protein_id=AIN33516.1][location=3311996..3313339] [gbkey=CDS]	113	113	1	948	14027				1343	1343	1343	MEANNDOC_02643	KDGLJHKJ_01959	EFKHFGCB_00095	JNMOPAKK_01124	IOOBBEJO_01964	KMENBGJB_02398	GAOIMAPG_01901	MGNNAIAM_01412	EFLHHJEE_00101	EOABKEHD_00316	GIAADNBE_00316	PHHOHLEH_01352	IIJOLOOH_01037	IKFDFECD_02433	BBIFKPLI_01514	AAAAKHIE_02580	LFPPIJIA_01081	HDLDMBOH_02326	IIGOFCOB_01458	DCPNLENC_02587	KCHDAJGP_02678	BMBOMDJL_01185	BHCAFGCF_03601	NHHIFCEB_02615	LMDLBPLF_00990	KKLJLCHD_01184	AFAMADFP_01402	OECNMEFE_00736	NLAPFCPH_01400	NHOFIBKH_04433	OLLNJKAH_01826	AGGLBBCP_02087	CJBKGBEM_02119	EBJBEGIE_02756	NAOGMBOD_01087	ACOBFHKF_00720
group_26581		[gene=ldtB] [locus_tag=BW25113_0819] [protein=L,D-transpeptidase linking Lpp to murein][protein_id=AIN31288.1] [location=complement(850280..851200)][gbkey=CDS]	113	113	1	948	6243				920	920	920	MEANNDOC_00222	KDGLJHKJ_00401	EFKHFGCB_02607	JNMOPAKK_01450	IOOBBEJO_00401	KMENBGJB_00533	GAOIMAPG_01387	MGNNAIAM_01884	EFLHHJEE_02892	EOABKEHD_01946	GIAADNBE_02253	PHHOHLEH_02275	IIJOLOOH_01923	IKFDFECD_02937	BBIFKPLI_00602	AAAAKHIE_00930	LFPPIJIA_00509	HDLDMBOH_00101	IIGOFCOB_01728	DCPNLENC_02425	KCHDAJGP_00337	BMBOMDJL_00554	BHCAFGCF_03484	NHHIFCEB_00223	LMDLBPLF_00840	KKLJLCHD_02361	AFAMADFP_02303	OECNMEFE_01375	NLAPFCPH_02391	NHOFIBKH_02634	OLLNJKAH_00447	AGGLBBCP_00197	CJBKGBEM_00411	EBJBEGIE_00398	NAOGMBOD_04482	ACOBFHKF_00603
group_26582		[gene=rpsF] [locus_tag=BW25113_4200] [protein=30S ribosomal subunit protein S6] [protein_id=AIN34487.1][location=4414935..4415330] [gbkey=CDS]	113	113	1	948	3955				395	395	395	MEANNDOC_02961	KDGLJHKJ_03463	EFKHFGCB_01591	JNMOPAKK_02072	IOOBBEJO_03136	KMENBGJB_01205	GAOIMAPG_02209	MGNNAIAM_02210	EFLHHJEE_00414	EOABKEHD_00466	GIAADNBE_00773	PHHOHLEH_02879	IIJOLOOH_02695	IKFDFECD_02198	BBIFKPLI_01814	AAAAKHIE_01954	LFPPIJIA_01910	HDLDMBOH_00583	IIGOFCOB_00099	DCPNLENC_00720	KCHDAJGP_04162	BMBOMDJL_02337	BHCAFGCF_01851	NHHIFCEB_01444	LMDLBPLF_01132	KKLJLCHD_01369	AFAMADFP_01547	OECNMEFE_01044	NLAPFCPH_00933	NHOFIBKH_03119	OLLNJKAH_02518	AGGLBBCP_03002	CJBKGBEM_03470	EBJBEGIE_01561	NAOGMBOD_03569	ACOBFHKF_02921
group_26586		hypothetical protein	113	113	1	948	12657				710	710	710	MEANNDOC_03398	KDGLJHKJ_02494	EFKHFGCB_03008	JNMOPAKK_02511	IOOBBEJO_02359	KMENBGJB_03179	GAOIMAPG_03740	MGNNAIAM_03741	EFLHHJEE_03205	EOABKEHD_03644	GIAADNBE_03783	PHHOHLEH_03688	IIJOLOOH_03659	IKFDFECD_03199	BBIFKPLI_03675	AAAAKHIE_03473	LFPPIJIA_03947	HDLDMBOH_03110	IIGOFCOB_03976	DCPNLENC_03841	KCHDAJGP_03301	BMBOMDJL_03419	BHCAFGCF_04087	NHHIFCEB_03076	LMDLBPLF_02884	KKLJLCHD_01626	AFAMADFP_01636	OECNMEFE_02405	NLAPFCPH_02923	NHOFIBKH_00894	OLLNJKAH_03263	AGGLBBCP_03699	CJBKGBEM_02808	EBJBEGIE_03218	NAOGMBOD_02846	ACOBFHKF_02663
group_26587		[gene=yajC] [locus_tag=BW25113_0407] [protein=SecYEG protein translocase auxillary subunit][protein_id=AIN30906.1] [location=422743..423075] [gbkey=CDS]	113	113	1	948	15836				332	332	332	MEANNDOC_00581	KDGLJHKJ_00039	EFKHFGCB_02334	JNMOPAKK_03253	IOOBBEJO_00039	KMENBGJB_02675	GAOIMAPG_02575	MGNNAIAM_02576	EFLHHJEE_01807	EOABKEHD_01110	GIAADNBE_01417	PHHOHLEH_02547	IIJOLOOH_02212	IKFDFECD_01883	BBIFKPLI_02789	AAAAKHIE_03207	LFPPIJIA_01238	HDLDMBOH_00872	IIGOFCOB_02785	DCPNLENC_02127	KCHDAJGP_01450	BMBOMDJL_00210	BHCAFGCF_03497	NHHIFCEB_00581	LMDLBPLF_03601	KKLJLCHD_02947	AFAMADFP_00733	OECNMEFE_03575	NLAPFCPH_01027	NHOFIBKH_04773	OLLNJKAH_04198	AGGLBBCP_00550	CJBKGBEM_00047	EBJBEGIE_00039	NAOGMBOD_02460	ACOBFHKF_02201
group_26588		[gene=lolD] [locus_tag=BW25113_1117] [protein=outer membrane-specific lipoprotein transporter subunit] [protein_id=AIN31580.1] [location=1172075..1172776][gbkey=CDS]	113	113	1	948	5651				701	701	701	MEANNDOC_01761	KDGLJHKJ_00688	EFKHFGCB_01874	JNMOPAKK_04167	IOOBBEJO_00687	KMENBGJB_00788	GAOIMAPG_01094	MGNNAIAM_01591	EFLHHJEE_02848	EOABKEHD_02668	GIAADNBE_02740	PHHOHLEH_03052	IIJOLOOH_02886	IKFDFECD_00537	BBIFKPLI_00295	AAAAKHIE_01786	LFPPIJIA_02717	HDLDMBOH_01177	IIGOFCOB_02125	DCPNLENC_01461	KCHDAJGP_01945	BMBOMDJL_01363	BHCAFGCF_00517	NHHIFCEB_03863	LMDLBPLF_02331	KKLJLCHD_01490	AFAMADFP_01793	OECNMEFE_02041	NLAPFCPH_00441	NHOFIBKH_02146	OLLNJKAH_03653	AGGLBBCP_02354	CJBKGBEM_03616	EBJBEGIE_00671	NAOGMBOD_01877	ACOBFHKF_00324
group_26589		[gene=nagB] [locus_tag=BW25113_0678] [protein=glucosamine-6-phosphate deaminase] [protein_id=AIN31156.1][location=complement(698267..699067)] [gbkey=CDS]	113	113	1	948	6822				800	800	800	MEANNDOC_00361	KDGLJHKJ_00264	EFKHFGCB_03189	JNMOPAKK_01588	IOOBBEJO_00264	KMENBGJB_03817	GAOIMAPG_03679	MGNNAIAM_03680	EFLHHJEE_02545	EOABKEHD_02984	GIAADNBE_03056	PHHOHLEH_02719	IIJOLOOH_02553	IKFDFECD_02739	BBIFKPLI_03427	AAAAKHIE_02808	LFPPIJIA_02824	HDLDMBOH_01114	IIGOFCOB_03533	DCPNLENC_03343	KCHDAJGP_03614	BMBOMDJL_03534	BHCAFGCF_02821	NHHIFCEB_00360	LMDLBPLF_00504	KKLJLCHD_00716	AFAMADFP_01045	OECNMEFE_00416	NLAPFCPH_00744	NHOFIBKH_01702	OLLNJKAH_03099	AGGLBBCP_00329	CJBKGBEM_00271	EBJBEGIE_00260	NAOGMBOD_02572	ACOBFHKF_01250
group_26590		[gene=lpxA] [locus_tag=BW25113_0181] [protein=UDP-N-acetylglucosamine acetyltransferase][protein_id=AIN30710.1] [location=199047..199835] [gbkey=CDS]	113	113	1	948	373				788	788	788	MEANNDOC_04235	KDGLJHKJ_02982	EFKHFGCB_01442	JNMOPAKK_03993	IOOBBEJO_02848	KMENBGJB_02091	GAOIMAPG_02823	MGNNAIAM_02825	EFLHHJEE_01073	EOABKEHD_03181	GIAADNBE_03329	PHHOHLEH_01799	IIJOLOOH_01486	IKFDFECD_00985	BBIFKPLI_02364	AAAAKHIE_00483	LFPPIJIA_01521	HDLDMBOH_02484	IIGOFCOB_00658	DCPNLENC_03664	KCHDAJGP_00437	BMBOMDJL_02831	BHCAFGCF_04021	NHHIFCEB_04201	LMDLBPLF_03118	KKLJLCHD_03436	AFAMADFP_03215	OECNMEFE_03386	NLAPFCPH_03284	NHOFIBKH_00782	OLLNJKAH_01181	AGGLBBCP_03355	CJBKGBEM_01996	EBJBEGIE_04196	NAOGMBOD_02967	ACOBFHKF_01590
group_26591		[gene=rplB] [locus_tag=BW25113_3317] [protein=50S ribosomal subunit protein L2] [protein_id=AIN33649.1][location=complement(3443902..3444723)] [gbkey=CDS]	113	113	1	948	12284				821	821	821	MEANNDOC_04375	KDGLJHKJ_04348	EFKHFGCB_04263	JNMOPAKK_04216	IOOBBEJO_04255	KMENBGJB_03772	GAOIMAPG_04090	MGNNAIAM_04129	EFLHHJEE_04325	EOABKEHD_03871	GIAADNBE_03980	PHHOHLEH_03824	IIJOLOOH_03886	IKFDFECD_03950	BBIFKPLI_04215	AAAAKHIE_04107	LFPPIJIA_04085	HDLDMBOH_03528	IIGOFCOB_03557	DCPNLENC_03483	KCHDAJGP_03455	BMBOMDJL_04178	BHCAFGCF_04461	NHHIFCEB_04372	LMDLBPLF_04233	KKLJLCHD_04345	AFAMADFP_03996	OECNMEFE_04454	NLAPFCPH_04414	NHOFIBKH_04281	OLLNJKAH_03993	AGGLBBCP_04252	CJBKGBEM_04534	EBJBEGIE_04400	NAOGMBOD_03354	ACOBFHKF_04143
group_26592		hypothetical protein	113	113	1	948	15805				308	308	308	MEANNDOC_00608	KDGLJHKJ_00012	EFKHFGCB_04197	JNMOPAKK_03280	IOOBBEJO_00012	KMENBGJB_02702	GAOIMAPG_02548	MGNNAIAM_02549	EFLHHJEE_01781	EOABKEHD_01082	GIAADNBE_01390	PHHOHLEH_02574	IIJOLOOH_02185	IKFDFECD_01856	BBIFKPLI_02816	AAAAKHIE_03234	LFPPIJIA_01212	HDLDMBOH_00898	IIGOFCOB_04131	DCPNLENC_02154	KCHDAJGP_01424	BMBOMDJL_00237	BHCAFGCF_04567	NHHIFCEB_00608	LMDLBPLF_03573	KKLJLCHD_02919	AFAMADFP_00705	OECNMEFE_03547	NLAPFCPH_01055	NHOFIBKH_04384	OLLNJKAH_04374	AGGLBBCP_00577	CJBKGBEM_00020	EBJBEGIE_00012	NAOGMBOD_02434	ACOBFHKF_02228
group_26593		[gene=smpB] [locus_tag=BW25113_2620] [protein=trans-translation protein] [protein_id=AIN33017.1][location=2748255..2748737] [gbkey=CDS]	113	113	1	948	15561				482	482	482	MEANNDOC_02516	KDGLJHKJ_03844	EFKHFGCB_00653	JNMOPAKK_03557	IOOBBEJO_03993	KMENBGJB_01299	GAOIMAPG_03199	MGNNAIAM_03201	EFLHHJEE_02301	EOABKEHD_01729	GIAADNBE_01921	PHHOHLEH_04090	IIJOLOOH_04101	IKFDFECD_04377	BBIFKPLI_03027	AAAAKHIE_04513	LFPPIJIA_04421	HDLDMBOH_03848	IIGOFCOB_02876	DCPNLENC_02914	KCHDAJGP_03503	BMBOMDJL_02877	BHCAFGCF_04548	NHHIFCEB_02488	LMDLBPLF_03814	KKLJLCHD_04256	AFAMADFP_03942	OECNMEFE_03707	NLAPFCPH_03878	NHOFIBKH_04370	OLLNJKAH_01675	AGGLBBCP_01541	CJBKGBEM_03733	EBJBEGIE_02629	NAOGMBOD_03665	ACOBFHKF_04411
group_26594		[gene=amiC] [locus_tag=BW25113_2817] [protein=N-acetylmuramoyl-L-alanine amidase] [protein_id=AIN33189.1][location=complement(2941116..2942369)][gbkey=CDS]	113	113	1	948	14647				1253	1253	1253	MEANNDOC_02331	KDGLJHKJ_02324	EFKHFGCB_00486	JNMOPAKK_02685	IOOBBEJO_02187	KMENBGJB_01493	GAOIMAPG_01538	MGNNAIAM_01048	EFLHHJEE_03499	EOABKEHD_03038	GIAADNBE_03277	PHHOHLEH_01852	IIJOLOOH_01539	IKFDFECD_01722	BBIFKPLI_01947	AAAAKHIE_01481	LFPPIJIA_02953	HDLDMBOH_01480	IIGOFCOB_02537	DCPNLENC_01510	KCHDAJGP_02551	BMBOMDJL_01831	BHCAFGCF_00157	NHHIFCEB_02303	LMDLBPLF_03283	KKLJLCHD_03197	AFAMADFP_02888	OECNMEFE_03471	NLAPFCPH_03398	NHOFIBKH_04527	OLLNJKAH_03332	AGGLBBCP_01724	CJBKGBEM_02419	EBJBEGIE_02443	NAOGMBOD_00167	ACOBFHKF_02399
group_26595		[gene=upp] [locus_tag=BW25113_2498] [protein=uracil phosphoribosyltransferase] [protein_id=AIN32899.1][location=complement(2613605..2614231)] [gbkey=CDS]	113	113	1	948	18731				626	626	626	MEANNDOC_01263	KDGLJHKJ_01289	EFKHFGCB_03700	JNMOPAKK_00089	IOOBBEJO_01206	KMENBGJB_01833	GAOIMAPG_00092	MGNNAIAM_00092	EFLHHJEE_03927	EOABKEHD_00984	GIAADNBE_01292	PHHOHLEH_01094	IIJOLOOH_00779	IKFDFECD_00091	BBIFKPLI_00812	AAAAKHIE_00092	LFPPIJIA_00330	HDLDMBOH_02770	IIGOFCOB_00389	DCPNLENC_00924	KCHDAJGP_00141	BMBOMDJL_03008	BHCAFGCF_00852	NHHIFCEB_00709	LMDLBPLF_02853	KKLJLCHD_02801	AFAMADFP_02682	OECNMEFE_03126	NLAPFCPH_03029	NHOFIBKH_01090	OLLNJKAH_00656	AGGLBBCP_00678	CJBKGBEM_01046	EBJBEGIE_00817	NAOGMBOD_00825	ACOBFHKF_03089
group_26596		[gene=psiE] [locus_tag=BW25113_4030] [protein=phosphate starvation inducible protein][protein_id=AIN34317.1] [location=4230253..4230663] [gbkey=CDS]	113	113	1	948	3379				410	410	410	MEANNDOC_03153	KDGLJHKJ_03899	EFKHFGCB_01763	JNMOPAKK_02265	IOOBBEJO_04077	KMENBGJB_01026	GAOIMAPG_02388	MGNNAIAM_02389	EFLHHJEE_00591	EOABKEHD_00650	GIAADNBE_00957	PHHOHLEH_02437	IIJOLOOH_03129	IKFDFECD_02291	BBIFKPLI_01635	AAAAKHIE_02226	LFPPIJIA_02333	HDLDMBOH_01557	IIGOFCOB_00279	DCPNLENC_01704	KCHDAJGP_03078	BMBOMDJL_03081	BHCAFGCF_02023	NHHIFCEB_01638	LMDLBPLF_01311	KKLJLCHD_03457	AFAMADFP_03657	OECNMEFE_02104	NLAPFCPH_01997	NHOFIBKH_04327	OLLNJKAH_04234	AGGLBBCP_03531	CJBKGBEM_04226	EBJBEGIE_01755	NAOGMBOD_03596	ACOBFHKF_01941
group_26597		[gene=acrB] [locus_tag=BW25113_0462] [protein=multidrug efflux system protein] [protein_id=AIN30960.1][location=complement(476710..479859)] [gbkey=CDS]	113	113	1	948	15913				3149	3149	3149	MEANNDOC_00527	KDGLJHKJ_00093	EFKHFGCB_02392	JNMOPAKK_03199	IOOBBEJO_00093	KMENBGJB_02621	GAOIMAPG_02629	MGNNAIAM_02630	EFLHHJEE_01861	EOABKEHD_01164	GIAADNBE_01471	PHHOHLEH_02493	IIJOLOOH_02266	IKFDFECD_03835	BBIFKPLI_02735	AAAAKHIE_04034	LFPPIJIA_01292	HDLDMBOH_00818	IIGOFCOB_02035	DCPNLENC_03315	KCHDAJGP_01504	BMBOMDJL_00156	BHCAFGCF_03555	NHHIFCEB_00526	LMDLBPLF_02651	KKLJLCHD_02657	AFAMADFP_00795	OECNMEFE_02968	NLAPFCPH_02795	NHOFIBKH_03502	OLLNJKAH_04216	AGGLBBCP_00496	CJBKGBEM_00101	EBJBEGIE_00094	NAOGMBOD_02517	ACOBFHKF_02147
group_26598		[gene=trpS] [locus_tag=BW25113_3384] [protein=tryptophanyl-tRNA synthetase] [protein_id=AIN33716.1][location=complement(3505993..3506997)] [gbkey=CDS]	113	113	1	948	12385				1004	1004	1004	MEANNDOC_03785	KDGLJHKJ_03236	EFKHFGCB_03130	JNMOPAKK_03095	IOOBBEJO_03306	KMENBGJB_03084	GAOIMAPG_03378	MGNNAIAM_03380	EFLHHJEE_02070	EOABKEHD_01799	GIAADNBE_02159	PHHOHLEH_02974	IIJOLOOH_02808	IKFDFECD_01501	BBIFKPLI_02907	AAAAKHIE_02384	LFPPIJIA_02460	HDLDMBOH_01859	IIGOFCOB_00947	DCPNLENC_00480	KCHDAJGP_01765	BMBOMDJL_00438	BHCAFGCF_02425	NHHIFCEB_03491	LMDLBPLF_00705	KKLJLCHD_01011	AFAMADFP_01261	OECNMEFE_00563	NLAPFCPH_01301	NHOFIBKH_01582	OLLNJKAH_01753	AGGLBBCP_02847	CJBKGBEM_03210	EBJBEGIE_03635	NAOGMBOD_03301	ACOBFHKF_01414
group_26599		[gene=greA] [locus_tag=BW25113_3181] [protein=transcript cleavage factor] [protein_id=AIN33524.1][location=complement(3321598..3322074)] [gbkey=CDS]	113	113	1	948	14018				476	476	476	MEANNDOC_02634	KDGLJHKJ_01949	EFKHFGCB_00086	JNMOPAKK_01115	IOOBBEJO_01974	KMENBGJB_02407	GAOIMAPG_01910	MGNNAIAM_01421	EFLHHJEE_00092	EOABKEHD_00325	GIAADNBE_00325	PHHOHLEH_01361	IIJOLOOH_01046	IKFDFECD_02442	BBIFKPLI_01523	AAAAKHIE_02571	LFPPIJIA_01090	HDLDMBOH_01359	IIGOFCOB_01449	DCPNLENC_02578	KCHDAJGP_02687	BMBOMDJL_01194	BHCAFGCF_03610	NHHIFCEB_02606	LMDLBPLF_00999	KKLJLCHD_01175	AFAMADFP_01411	OECNMEFE_00727	NLAPFCPH_01391	NHOFIBKH_04442	OLLNJKAH_01817	AGGLBBCP_02096	CJBKGBEM_02110	EBJBEGIE_02747	NAOGMBOD_01096	ACOBFHKF_00711
group_26600		[gene=aceE] [locus_tag=BW25113_0114] [protein=pyruvate dehydrogenase, decarboxylase component E1, thiamine triphosphate-binding] [protein_id=AIN30644.1][location=119504..122167] [gbkey=CDS]	113	113	1	948	531				2663	2663	2663	MEANNDOC_04168	KDGLJHKJ_03049	EFKHFGCB_01376	JNMOPAKK_04061	IOOBBEJO_02915	KMENBGJB_02024	GAOIMAPG_02756	MGNNAIAM_02758	EFLHHJEE_01140	EOABKEHD_02773	GIAADNBE_02845	PHHOHLEH_01732	IIJOLOOH_01419	IKFDFECD_00918	BBIFKPLI_02431	AAAAKHIE_00550	LFPPIJIA_01454	HDLDMBOH_00681	IIGOFCOB_00591	DCPNLENC_01619	KCHDAJGP_00505	BMBOMDJL_01259	BHCAFGCF_03707	NHHIFCEB_04134	LMDLBPLF_01362	KKLJLCHD_00373	AFAMADFP_00388	OECNMEFE_00953	NLAPFCPH_01607	NHOFIBKH_00715	OLLNJKAH_01248	AGGLBBCP_03288	CJBKGBEM_01929	EBJBEGIE_04129	NAOGMBOD_02901	ACOBFHKF_01656
group_26601		[gene=ribE] [locus_tag=BW25113_0415] [protein=riboflavin synthase beta chain] [protein_id=AIN30914.1][location=430103..430573] [gbkey=CDS]	113	113	1	948	15845				470	470	470	MEANNDOC_00573	KDGLJHKJ_00047	EFKHFGCB_02342	JNMOPAKK_03245	IOOBBEJO_00047	KMENBGJB_02667	GAOIMAPG_02583	MGNNAIAM_02584	EFLHHJEE_01815	EOABKEHD_01118	GIAADNBE_01425	PHHOHLEH_02539	IIJOLOOH_02220	IKFDFECD_01891	BBIFKPLI_02781	AAAAKHIE_03199	LFPPIJIA_01246	HDLDMBOH_00864	IIGOFCOB_02793	DCPNLENC_02119	KCHDAJGP_01458	BMBOMDJL_00202	BHCAFGCF_03505	NHHIFCEB_00573	LMDLBPLF_02700	KKLJLCHD_02706	AFAMADFP_00746	OECNMEFE_03017	NLAPFCPH_02844	NHOFIBKH_04465	OLLNJKAH_03981	AGGLBBCP_00542	CJBKGBEM_00055	EBJBEGIE_00047	NAOGMBOD_02468	ACOBFHKF_02193
group_26602		[gene=mntH] [locus_tag=BW25113_2392] [protein=manganese/divalent cation transporter][protein_id=AIN32796.1] [location=complement(2504947..2506185)][gbkey=CDS]	113	113	1	948	18867				1238	1238	1238	MEANNDOC_01347	KDGLJHKJ_01205	EFKHFGCB_03323	JNMOPAKK_00174	IOOBBEJO_01121	KMENBGJB_01539	GAOIMAPG_00191	MGNNAIAM_00191	EFLHHJEE_04788	EOABKEHD_00887	GIAADNBE_01195	PHHOHLEH_01194	IIJOLOOH_00879	IKFDFECD_00190	BBIFKPLI_00911	AAAAKHIE_00191	LFPPIJIA_00230	HDLDMBOH_04325	IIGOFCOB_00846	DCPNLENC_01026	KCHDAJGP_01259	BMBOMDJL_01103	BHCAFGCF_00953	NHHIFCEB_00794	LMDLBPLF_03986	KKLJLCHD_02963	AFAMADFP_03400	OECNMEFE_04106	NLAPFCPH_04050	NHOFIBKH_00557	OLLNJKAH_00754	AGGLBBCP_00762	CJBKGBEM_00962	EBJBEGIE_00902	NAOGMBOD_00725	ACOBFHKF_03005
group_26603		hypothetical protein	113	113	1	948	14401				704	704	704	MEANNDOC_02215	KDGLJHKJ_02440	EFKHFGCB_00340	JNMOPAKK_02569	IOOBBEJO_02303	KMENBGJB_02739	GAOIMAPG_01679	MGNNAIAM_01190	EFLHHJEE_02190	EOABKEHD_00084	GIAADNBE_00084	PHHOHLEH_01993	IIJOLOOH_01680	IKFDFECD_03892	BBIFKPLI_02088	AAAAKHIE_02694	LFPPIJIA_04041	HDLDMBOH_02055	IIGOFCOB_03689	DCPNLENC_01140	KCHDAJGP_01734	BMBOMDJL_03858	BHCAFGCF_00306	NHHIFCEB_02187	LMDLBPLF_02280	KKLJLCHD_02517	AFAMADFP_02474	OECNMEFE_02650	NLAPFCPH_02459	NHOFIBKH_01256	OLLNJKAH_01023	AGGLBBCP_01840	CJBKGBEM_02554	EBJBEGIE_02327	NAOGMBOD_00316	ACOBFHKF_02283
group_26604		[gene=proX] [locus_tag=BW25113_2679] [protein=glycine betaine transporter subunit] [protein_id=AIN33061.1][location=2800491..2801483] [gbkey=CDS]	113	113	1	948	15449				992	992	992	MEANNDOC_02492	KDGLJHKJ_03820	EFKHFGCB_00626	JNMOPAKK_03533	IOOBBEJO_03969	KMENBGJB_01353	GAOIMAPG_03250	MGNNAIAM_03252	EFLHHJEE_02332	EOABKEHD_01687	GIAADNBE_01963	PHHOHLEH_03160	IIJOLOOH_03049	IKFDFECD_03784	BBIFKPLI_03079	AAAAKHIE_01619	LFPPIJIA_03085	HDLDMBOH_01734	IIGOFCOB_02846	DCPNLENC_01800	KCHDAJGP_02263	BMBOMDJL_00837	BHCAFGCF_00023	NHHIFCEB_02464	LMDLBPLF_04428	KKLJLCHD_04641	AFAMADFP_03893	OECNMEFE_04194	NLAPFCPH_04571	NHOFIBKH_02284	OLLNJKAH_01648	AGGLBBCP_01565	CJBKGBEM_03757	EBJBEGIE_02605	NAOGMBOD_00022	ACOBFHKF_03284
group_26605		[gene=dksA] [locus_tag=BW25113_0145] [protein=transcriptional regulator of rRNA transcription,DnaK suppressor protein] [protein_id=AIN30675.1] [location=complement(156636..157091)][gbkey=CDS]	113	113	1	948	417				455	455	455	MEANNDOC_04200	KDGLJHKJ_03017	EFKHFGCB_01407	JNMOPAKK_04029	IOOBBEJO_02883	KMENBGJB_02055	GAOIMAPG_02787	MGNNAIAM_02789	EFLHHJEE_01109	EOABKEHD_03217	GIAADNBE_03365	PHHOHLEH_01763	IIJOLOOH_01450	IKFDFECD_00949	BBIFKPLI_02400	AAAAKHIE_00519	LFPPIJIA_01485	HDLDMBOH_02520	IIGOFCOB_00622	DCPNLENC_03809	KCHDAJGP_00473	BMBOMDJL_02795	BHCAFGCF_04056	NHHIFCEB_04166	LMDLBPLF_03083	KKLJLCHD_03401	AFAMADFP_03180	OECNMEFE_03421	NLAPFCPH_03249	NHOFIBKH_00747	OLLNJKAH_01216	AGGLBBCP_03320	CJBKGBEM_01961	EBJBEGIE_04161	NAOGMBOD_02932	ACOBFHKF_01625
group_26606		[gene=mglA] [locus_tag=BW25113_2149] [protein=fused methyl-galactoside transporter subunits of ABC superfamily: ATP-binding components] [protein_id=AIN32562.1][location=complement(2231248..2232768)] [gbkey=CDS]	113	113	1	948	19426				1520	1520	1520	MEANNDOC_01573	KDGLJHKJ_00978	EFKHFGCB_00881	JNMOPAKK_00401	IOOBBEJO_00893	KMENBGJB_02979	GAOIMAPG_00418	MGNNAIAM_00418	EFLHHJEE_03040	EOABKEHD_02613	GIAADNBE_00694	PHHOHLEH_00187	IIJOLOOH_00578	IKFDFECD_00420	BBIFKPLI_01147	AAAAKHIE_00421	LFPPIJIA_03531	HDLDMBOH_00931	IIGOFCOB_01857	DCPNLENC_00199	KCHDAJGP_02139	BMBOMDJL_00351	BHCAFGCF_01431	NHHIFCEB_01020	LMDLBPLF_01746	KKLJLCHD_00855	AFAMADFP_00930	OECNMEFE_01842	NLAPFCPH_01980	NHOFIBKH_03337	OLLNJKAH_00185	AGGLBBCP_00988	CJBKGBEM_00739	EBJBEGIE_01129	NAOGMBOD_01374	ACOBFHKF_00148
group_26607		[gene=lepA] [locus_tag=BW25113_2569] [protein=back-translocating elongation factor EF4,GTPase] [protein_id=AIN32972.1] [location=complement(2698684..2700483)][gbkey=CDS]	113	113	1	948	18510				1799	1799	1799	MEANNDOC_01194	KDGLJHKJ_04084	EFKHFGCB_04366	JNMOPAKK_00020	IOOBBEJO_04191	KMENBGJB_01761	GAOIMAPG_00020	MGNNAIAM_00020	EFLHHJEE_04139	EOABKEHD_01057	GIAADNBE_01365	PHHOHLEH_01022	IIJOLOOH_00707	IKFDFECD_00019	BBIFKPLI_00740	AAAAKHIE_00020	LFPPIJIA_00402	HDLDMBOH_03379	IIGOFCOB_00317	DCPNLENC_00852	KCHDAJGP_00020	BMBOMDJL_01503	BHCAFGCF_00780	NHHIFCEB_00640	LMDLBPLF_02711	KKLJLCHD_03081	AFAMADFP_02785	OECNMEFE_02873	NLAPFCPH_03011	NHOFIBKH_01218	OLLNJKAH_00581	AGGLBBCP_00609	CJBKGBEM_01121	EBJBEGIE_00748	NAOGMBOD_00908	ACOBFHKF_03954
group_26608		[gene=atpI] [locus_tag=BW25113_3739] [protein=ATP synthase, membrane-bound accessory factor] [protein_id=AIN34064.1] [location=complement(3915420..3915800)][gbkey=CDS]	113	113	1	948	11626				380	380	380	MEANNDOC_03198	KDGLJHKJ_02688	EFKHFGCB_02900	JNMOPAKK_02311	IOOBBEJO_02553	KMENBGJB_02260	GAOIMAPG_02990	MGNNAIAM_02992	EFLHHJEE_00629	EOABKEHD_01442	GIAADNBE_01749	PHHOHLEH_02024	IIJOLOOH_01711	IKFDFECD_03150	BBIFKPLI_02541	AAAAKHIE_03428	LFPPIJIA_02183	HDLDMBOH_01333	IIGOFCOB_01163	DCPNLENC_02528	KCHDAJGP_03538	BMBOMDJL_03787	BHCAFGCF_02621	NHHIFCEB_02856	LMDLBPLF_03470	KKLJLCHD_03305	AFAMADFP_02150	OECNMEFE_03528	NLAPFCPH_03528	NHOFIBKH_02927	OLLNJKAH_00809	AGGLBBCP_03642	CJBKGBEM_02624	EBJBEGIE_02998	NAOGMBOD_01756	ACOBFHKF_03582
group_26609		[gene=fkpB] [locus_tag=BW25113_0028] [protein=FKBP-type peptidyl-prolyl cis-trans isomerase(rotamase)] [protein_id=AIN30565.1] [location=25826..26275][gbkey=CDS]	113	113	1	948	633				449	449	449	MEANNDOC_03511	KDGLJHKJ_03137	EFKHFGCB_01290	JNMOPAKK_02822	IOOBBEJO_03003	KMENBGJB_01943	GAOIMAPG_02674	MGNNAIAM_02676	EFLHHJEE_01221	EOABKEHD_03978	GIAADNBE_04088	PHHOHLEH_01650	IIJOLOOH_01337	IKFDFECD_00835	BBIFKPLI_02513	AAAAKHIE_00633	LFPPIJIA_01373	HDLDMBOH_00764	IIGOFCOB_00510	DCPNLENC_03376	KCHDAJGP_00587	BMBOMDJL_02659	BHCAFGCF_04379	NHHIFCEB_01239	LMDLBPLF_01447	KKLJLCHD_00458	AFAMADFP_00473	OECNMEFE_00868	NLAPFCPH_01522	NHOFIBKH_00633	OLLNJKAH_02857	AGGLBBCP_03188	CJBKGBEM_01842	EBJBEGIE_01356	NAOGMBOD_03157	ACOBFHKF_02412
group_26610		[gene=pth] [locus_tag=BW25113_1204] [protein=peptidyl-tRNA hydrolase] [protein_id=AIN31662.1][location=complement(1253385..1253969)] [gbkey=CDS]	113	113	1	948	5448				584	584	584	MEANNDOC_01891	KDGLJHKJ_02906	EFKHFGCB_01944	JNMOPAKK_01762	IOOBBEJO_02771	KMENBGJB_00874	GAOIMAPG_01029	MGNNAIAM_01526	EFLHHJEE_02691	EOABKEHD_02327	GIAADNBE_02502	PHHOHLEH_00778	IIJOLOOH_02068	IKFDFECD_00455	BBIFKPLI_00230	AAAAKHIE_01704	LFPPIJIA_04565	HDLDMBOH_00487	IIGOFCOB_04191	DCPNLENC_01340	KCHDAJGP_00767	BMBOMDJL_02618	BHCAFGCF_00582	NHHIFCEB_03290	LMDLBPLF_03529	KKLJLCHD_03553	AFAMADFP_03877	OECNMEFE_04143	NLAPFCPH_03486	NHOFIBKH_03247	OLLNJKAH_03045	AGGLBBCP_02641	CJBKGBEM_02901	EBJBEGIE_03309	NAOGMBOD_01944	ACOBFHKF_03234
group_26611		hypothetical protein	113	113	1	948	11735				347	347	347	MEANNDOC_03254	KDGLJHKJ_02631	EFKHFGCB_02840	JNMOPAKK_02367	IOOBBEJO_02496	KMENBGJB_02197	GAOIMAPG_02928	MGNNAIAM_02930	EFLHHJEE_00691	EOABKEHD_01503	GIAADNBE_01810	PHHOHLEH_02086	IIJOLOOH_01773	IKFDFECD_03088	BBIFKPLI_02604	AAAAKHIE_03366	LFPPIJIA_02120	HDLDMBOH_01271	IIGOFCOB_01104	DCPNLENC_02161	KCHDAJGP_02978	BMBOMDJL_03214	BHCAFGCF_02556	NHHIFCEB_02912	LMDLBPLF_03172	KKLJLCHD_04373	AFAMADFP_02212	OECNMEFE_03333	NLAPFCPH_03338	NHOFIBKH_03775	OLLNJKAH_00867	AGGLBBCP_03586	CJBKGBEM_02681	EBJBEGIE_03054	NAOGMBOD_01692	ACOBFHKF_03524
group_26612		[gene=fdnG] [locus_tag=BW25113_1474] [protein=formate dehydrogenase-N, alpha subunit,nitrate-inducible] [transl_except=(pos:586..588,aa:Sec)] [protein_id=AIN31920.1][location=1541658..1544705] [gbkey=CDS]	113	113	1	948	6600				587	587	587	MEANNDOC_02174	KDGLJHKJ_04516	EFKHFGCB_04405	JNMOPAKK_01982	IOOBBEJO_04391	KMENBGJB_03942	GAOIMAPG_04160	MGNNAIAM_04170	EFLHHJEE_04461	EOABKEHD_03806	GIAADNBE_03945	PHHOHLEH_03934	IIJOLOOH_03996	IKFDFECD_04051	BBIFKPLI_04255	AAAAKHIE_04147	LFPPIJIA_04184	HDLDMBOH_02712	IIGOFCOB_02921	DCPNLENC_03573	KCHDAJGP_03107	BMBOMDJL_03946	BHCAFGCF_04230	NHHIFCEB_04103	LMDLBPLF_03900	KKLJLCHD_01933	AFAMADFP_02097	OECNMEFE_02257	NLAPFCPH_04000	NHOFIBKH_04075	OLLNJKAH_03927	AGGLBBCP_03913	CJBKGBEM_04353	EBJBEGIE_04098	NAOGMBOD_04414	ACOBFHKF_04288
group_26613		[gene=priB] [locus_tag=BW25113_4201] [protein=primosomal protein N] [protein_id=AIN34488.1][location=4415337..4415651] [gbkey=CDS]	113	113	1	948	3954				314	314	314	MEANNDOC_02960	KDGLJHKJ_03462	EFKHFGCB_01590	JNMOPAKK_02071	IOOBBEJO_03135	KMENBGJB_01206	GAOIMAPG_02208	MGNNAIAM_02209	EFLHHJEE_00413	EOABKEHD_00465	GIAADNBE_00772	PHHOHLEH_02880	IIJOLOOH_02694	IKFDFECD_02197	BBIFKPLI_01815	AAAAKHIE_01955	LFPPIJIA_01909	HDLDMBOH_00582	IIGOFCOB_00098	DCPNLENC_00719	KCHDAJGP_04161	BMBOMDJL_02336	BHCAFGCF_01850	NHHIFCEB_01443	LMDLBPLF_01131	KKLJLCHD_01368	AFAMADFP_01546	OECNMEFE_01045	NLAPFCPH_00932	NHOFIBKH_03118	OLLNJKAH_02517	AGGLBBCP_03001	CJBKGBEM_03469	EBJBEGIE_01560	NAOGMBOD_03570	ACOBFHKF_02922
group_26614		[gene=ispU] [locus_tag=BW25113_0174] [protein=undecaprenyl pyrophosphate synthase] [protein_id=AIN30703.1][location=191390..192151] [gbkey=CDS]	113	113	1	948	381				758	758	758	MEANNDOC_04227	KDGLJHKJ_02990	EFKHFGCB_01434	JNMOPAKK_04001	IOOBBEJO_02856	KMENBGJB_02083	GAOIMAPG_02815	MGNNAIAM_02817	EFLHHJEE_01081	EOABKEHD_03189	GIAADNBE_03337	PHHOHLEH_01791	IIJOLOOH_01478	IKFDFECD_00977	BBIFKPLI_02372	AAAAKHIE_00491	LFPPIJIA_01513	HDLDMBOH_02492	IIGOFCOB_00650	DCPNLENC_03656	KCHDAJGP_00445	BMBOMDJL_02823	BHCAFGCF_04029	NHHIFCEB_04193	LMDLBPLF_03110	KKLJLCHD_03428	AFAMADFP_03207	OECNMEFE_03394	NLAPFCPH_03276	NHOFIBKH_00774	OLLNJKAH_01189	AGGLBBCP_03347	CJBKGBEM_01988	EBJBEGIE_04188	NAOGMBOD_02959	ACOBFHKF_01598
group_26615		[gene=cysK] [locus_tag=BW25113_2414] [protein=cysteine synthase A, O-acetylserine sulfhydrolase A subunit] [protein_id=AIN32813.1] [location=2525768..2526739][gbkey=CDS]	113	113	1	948	18842				971	971	971	MEANNDOC_01325	KDGLJHKJ_01227	EFKHFGCB_03345	JNMOPAKK_00152	IOOBBEJO_01143	KMENBGJB_01919	GAOIMAPG_00169	MGNNAIAM_00169	EFLHHJEE_03774	EOABKEHD_00906	GIAADNBE_01214	PHHOHLEH_01172	IIJOLOOH_00857	IKFDFECD_00168	BBIFKPLI_00889	AAAAKHIE_00169	LFPPIJIA_00251	HDLDMBOH_02841	IIGOFCOB_00473	DCPNLENC_01004	KCHDAJGP_01281	BMBOMDJL_03891	BHCAFGCF_00931	NHHIFCEB_00772	LMDLBPLF_04516	KKLJLCHD_02723	AFAMADFP_02760	OECNMEFE_04630	NLAPFCPH_04626	NHOFIBKH_00580	OLLNJKAH_00732	AGGLBBCP_00740	CJBKGBEM_00983	EBJBEGIE_00880	NAOGMBOD_00744	ACOBFHKF_03027
group_26616		[gene=can] [locus_tag=BW25113_0126] [protein=carbonic anhydrase] [protein_id=AIN30656.1][location=complement(138495..139157)] [gbkey=CDS]	113	113	1	948	514				662	662	662	MEANNDOC_04180	KDGLJHKJ_03037	EFKHFGCB_01388	JNMOPAKK_04049	IOOBBEJO_02903	KMENBGJB_02036	GAOIMAPG_02768	MGNNAIAM_02770	EFLHHJEE_01128	EOABKEHD_02761	GIAADNBE_02833	PHHOHLEH_01744	IIJOLOOH_01431	IKFDFECD_00930	BBIFKPLI_02419	AAAAKHIE_00538	LFPPIJIA_01466	HDLDMBOH_00669	IIGOFCOB_00603	DCPNLENC_01631	KCHDAJGP_00493	BMBOMDJL_01247	BHCAFGCF_04075	NHHIFCEB_04146	LMDLBPLF_01350	KKLJLCHD_00361	AFAMADFP_00376	OECNMEFE_00965	NLAPFCPH_01619	NHOFIBKH_00727	OLLNJKAH_01236	AGGLBBCP_03300	CJBKGBEM_01941	EBJBEGIE_04141	NAOGMBOD_02913	ACOBFHKF_01644
group_26617		[gene=mukB] [locus_tag=BW25113_0924] [protein=chromosome condensin MukBEF, ATPase and DNA-binding subunit] [protein_id=AIN31392.1] [location=971782..976242][gbkey=CDS]	113	113	1	948	5945				4460	4460	4460	MEANNDOC_00120	KDGLJHKJ_00517	EFKHFGCB_03930	JNMOPAKK_03414	IOOBBEJO_00516	KMENBGJB_00638	GAOIMAPG_01281	MGNNAIAM_01778	EFLHHJEE_01923	EOABKEHD_02051	GIAADNBE_02358	PHHOHLEH_01538	IIJOLOOH_01225	IKFDFECD_00727	BBIFKPLI_00483	AAAAKHIE_00825	LFPPIJIA_00614	HDLDMBOH_00207	IIGOFCOB_02731	DCPNLENC_00685	KCHDAJGP_01018	BMBOMDJL_00659	BHCAFGCF_01251	NHHIFCEB_00121	LMDLBPLF_01946	KKLJLCHD_03375	AFAMADFP_03001	OECNMEFE_01145	NLAPFCPH_00618	NHOFIBKH_02979	OLLNJKAH_00556	AGGLBBCP_00096	CJBKGBEM_00512	EBJBEGIE_00500	NAOGMBOD_01507	ACOBFHKF_00495
group_26618		[gene=lexA] [locus_tag=BW25113_4043] [protein=transcriptional repressor of SOS regulon][protein_id=AIN34329.1] [location=4247043..4247651] [gbkey=CDS]	113	113	1	948	3398				608	608	608	MEANNDOC_03142	KDGLJHKJ_03910	EFKHFGCB_01750	JNMOPAKK_02254	IOOBBEJO_04066	KMENBGJB_01042	GAOIMAPG_02372	MGNNAIAM_02373	EFLHHJEE_00577	EOABKEHD_00635	GIAADNBE_00942	PHHOHLEH_02423	IIJOLOOH_03115	IKFDFECD_02307	BBIFKPLI_01651	AAAAKHIE_02242	LFPPIJIA_02349	HDLDMBOH_01573	IIGOFCOB_00263	DCPNLENC_01690	KCHDAJGP_03064	BMBOMDJL_03096	BHCAFGCF_02007	NHHIFCEB_01627	LMDLBPLF_01299	KKLJLCHD_03469	AFAMADFP_03645	OECNMEFE_02116	NLAPFCPH_02009	NHOFIBKH_03563	OLLNJKAH_03845	AGGLBBCP_03520	CJBKGBEM_04237	EBJBEGIE_01744	NAOGMBOD_03612	ACOBFHKF_01952
group_26619		[gene=flgC] [locus_tag=BW25113_1074] [protein=flagellar component of cell-proximal portion of basal-body rod] [protein_id=AIN31537.1] [location=1126894..1127298][gbkey=CDS]	113	113	1	948	5708				404	404	404	MEANNDOC_01719	KDGLJHKJ_00644	EFKHFGCB_01832	JNMOPAKK_04125	IOOBBEJO_00643	KMENBGJB_00746	GAOIMAPG_01136	MGNNAIAM_01633	EFLHHJEE_02806	EOABKEHD_02710	GIAADNBE_02782	PHHOHLEH_03094	IIJOLOOH_02928	IKFDFECD_00580	BBIFKPLI_00337	AAAAKHIE_01829	LFPPIJIA_02675	HDLDMBOH_01219	IIGOFCOB_02083	DCPNLENC_01419	KCHDAJGP_01903	BMBOMDJL_01405	BHCAFGCF_00475	NHHIFCEB_03821	LMDLBPLF_02372	KKLJLCHD_01535	AFAMADFP_01838	OECNMEFE_01996	NLAPFCPH_00482	NHOFIBKH_02101	OLLNJKAH_02291	AGGLBBCP_02396	CJBKGBEM_03658	EBJBEGIE_00629	NAOGMBOD_01835	ACOBFHKF_00366
group_26620		[gene=yihA] [locus_tag=BW25113_3865] [protein=cell division GTP-binding protein] [protein_id=AIN34167.1][location=complement(4043493..4044125)][gbkey=CDS]	113	113	1	948	17870				632	632	632	MEANNDOC_03835	KDGLJHKJ_03540	EFKHFGCB_04171	JNMOPAKK_03593	IOOBBEJO_03556	KMENBGJB_02833	GAOIMAPG_03482	MGNNAIAM_03483	EFLHHJEE_02417	EOABKEHD_02533	GIAADNBE_02599	PHHOHLEH_02591	IIJOLOOH_02425	IKFDFECD_02541	BBIFKPLI_03298	AAAAKHIE_04671	LFPPIJIA_03738	HDLDMBOH_04005	IIGOFCOB_03816	DCPNLENC_03909	KCHDAJGP_04051	BMBOMDJL_02434	BHCAFGCF_03854	NHHIFCEB_03660	LMDLBPLF_04385	KKLJLCHD_03580	AFAMADFP_04211	OECNMEFE_04556	NLAPFCPH_04559	NHOFIBKH_02470	OLLNJKAH_02079	AGGLBBCP_04182	CJBKGBEM_04190	EBJBEGIE_03803	NAOGMBOD_03948	ACOBFHKF_04476
group_26621		[gene=thyA] [locus_tag=BW25113_2827] [protein=thymidylate synthetase] [protein_id=AIN33199.1][location=complement(2957720..2958514)] [gbkey=CDS]	113	113	1	948	14631				794	794	794	MEANNDOC_02321	KDGLJHKJ_02334	EFKHFGCB_00476	JNMOPAKK_02675	IOOBBEJO_02197	KMENBGJB_01503	GAOIMAPG_01548	MGNNAIAM_01058	EFLHHJEE_03489	EOABKEHD_03028	GIAADNBE_03267	PHHOHLEH_01862	IIJOLOOH_01549	IKFDFECD_01732	BBIFKPLI_01957	AAAAKHIE_01471	LFPPIJIA_02963	HDLDMBOH_01470	IIGOFCOB_02527	DCPNLENC_01500	KCHDAJGP_02561	BMBOMDJL_01841	BHCAFGCF_00167	NHHIFCEB_02293	LMDLBPLF_03293	KKLJLCHD_03187	AFAMADFP_02898	OECNMEFE_03481	NLAPFCPH_03408	NHOFIBKH_01393	OLLNJKAH_01160	AGGLBBCP_01734	CJBKGBEM_02429	EBJBEGIE_02433	NAOGMBOD_00177	ACOBFHKF_02389
group_26622		[gene=guaC] [locus_tag=BW25113_0104] [protein=GMP reductase] [protein_id=AIN30635.1] [location=109931..110974][gbkey=CDS]	113	113	1	948	543				1043	1043	1043	MEANNDOC_04155	KDGLJHKJ_03062	EFKHFGCB_01367	JNMOPAKK_04074	IOOBBEJO_02928	KMENBGJB_02015	GAOIMAPG_02747	MGNNAIAM_02749	EFLHHJEE_01148	EOABKEHD_02782	GIAADNBE_02854	PHHOHLEH_01723	IIJOLOOH_01410	IKFDFECD_00909	BBIFKPLI_02440	AAAAKHIE_00559	LFPPIJIA_01445	HDLDMBOH_00690	IIGOFCOB_00582	DCPNLENC_01610	KCHDAJGP_00514	BMBOMDJL_01268	BHCAFGCF_03716	NHHIFCEB_04121	LMDLBPLF_01371	KKLJLCHD_00382	AFAMADFP_00397	OECNMEFE_00944	NLAPFCPH_01598	NHOFIBKH_00706	OLLNJKAH_01257	AGGLBBCP_03275	CJBKGBEM_01916	EBJBEGIE_04116	NAOGMBOD_02892	ACOBFHKF_01669
group_26623		[gene=mrdB] [locus_tag=BW25113_0634] [protein=cell wall shape-determining protein] [protein_id=AIN31123.1][location=complement(660657..661769)] [gbkey=CDS]	113	113	1	948	6860				1112	1112	1112	MEANNDOC_00394	KDGLJHKJ_00231	EFKHFGCB_03221	JNMOPAKK_01621	IOOBBEJO_00231	KMENBGJB_03361	GAOIMAPG_03640	MGNNAIAM_03641	EFLHHJEE_02584	EOABKEHD_02951	GIAADNBE_03023	PHHOHLEH_02758	IIJOLOOH_02592	IKFDFECD_02700	BBIFKPLI_03466	AAAAKHIE_02769	LFPPIJIA_02863	HDLDMBOH_01075	IIGOFCOB_03499	DCPNLENC_03074	KCHDAJGP_04089	BMBOMDJL_00016	BHCAFGCF_02862	NHHIFCEB_00393	LMDLBPLF_00472	KKLJLCHD_00748	AFAMADFP_01076	OECNMEFE_00383	NLAPFCPH_00712	NHOFIBKH_01734	OLLNJKAH_03067	AGGLBBCP_00363	CJBKGBEM_00238	EBJBEGIE_00227	NAOGMBOD_02613	ACOBFHKF_01217
group_26624		[gene=argS] [locus_tag=BW25113_1876] [protein=arginyl-tRNA synthetase] [protein_id=AIN32317.1][location=1954319..1956052] [gbkey=CDS]	113	113	1	948	16860				1733	1733	1733	MEANNDOC_01022	KDGLJHKJ_01679	EFKHFGCB_04079	JNMOPAKK_00661	IOOBBEJO_01595	KMENBGJB_00112	GAOIMAPG_00685	MGNNAIAM_00685	EFLHHJEE_01314	EOABKEHD_02170	GIAADNBE_01074	PHHOHLEH_00422	IIJOLOOH_00080	IKFDFECD_02035	BBIFKPLI_03603	AAAAKHIE_02117	LFPPIJIA_01993	HDLDMBOH_02428	IIGOFCOB_01259	DCPNLENC_00324	KCHDAJGP_00988	BMBOMDJL_02964	BHCAFGCF_02203	NHHIFCEB_01818	LMDLBPLF_00262	KKLJLCHD_00090	AFAMADFP_00262	OECNMEFE_00044	NLAPFCPH_00135	NHOFIBKH_00030	OLLNJKAH_02705	AGGLBBCP_01389	CJBKGBEM_01331	EBJBEGIE_01935	NAOGMBOD_02317	ACOBFHKF_01039
group_26625		[gene=cysB] [locus_tag=BW25113_1275] [protein=N-acetylserine-responsive cysteine regulon transcriptional activator; autorepressor] [protein_id=AIN31732.1][location=1328112..1329086] [gbkey=CDS]	113	113	1	948	5161				974	974	974	MEANNDOC_01968	KDGLJHKJ_02832	EFKHFGCB_02016	JNMOPAKK_01839	IOOBBEJO_02697	KMENBGJB_00946	GAOIMAPG_03113	MGNNAIAM_03115	EFLHHJEE_04430	EOABKEHD_02401	GIAADNBE_02576	PHHOHLEH_00852	IIJOLOOH_02142	IKFDFECD_02790	BBIFKPLI_00156	AAAAKHIE_02924	LFPPIJIA_01603	HDLDMBOH_00413	IIGOFCOB_03235	DCPNLENC_02748	KCHDAJGP_00695	BMBOMDJL_02475	BHCAFGCF_00651	NHHIFCEB_03214	LMDLBPLF_02435	KKLJLCHD_02605	AFAMADFP_03073	OECNMEFE_01491	NLAPFCPH_02638	NHOFIBKH_01941	OLLNJKAH_03171	AGGLBBCP_02563	CJBKGBEM_02972	EBJBEGIE_03385	NAOGMBOD_02207	ACOBFHKF_02723
group_26626		[gene=typA] [locus_tag=BW25113_3871] [protein=GTP-binding protein] [protein_id=AIN34174.1][location=4051767..4053590] [gbkey=CDS]	113	113	1	948	17878				1823	1823	1823	MEANNDOC_03842	KDGLJHKJ_03547	EFKHFGCB_04164	JNMOPAKK_03600	IOOBBEJO_03563	KMENBGJB_02840	GAOIMAPG_03489	MGNNAIAM_03490	EFLHHJEE_02424	EOABKEHD_02526	GIAADNBE_02606	PHHOHLEH_02598	IIJOLOOH_02432	IKFDFECD_02548	BBIFKPLI_03305	AAAAKHIE_03044	LFPPIJIA_03745	HDLDMBOH_04012	IIGOFCOB_03823	DCPNLENC_03902	KCHDAJGP_04058	BMBOMDJL_02427	BHCAFGCF_03846	NHHIFCEB_03667	LMDLBPLF_04392	KKLJLCHD_03573	AFAMADFP_04218	OECNMEFE_04549	NLAPFCPH_04566	NHOFIBKH_02463	OLLNJKAH_02072	AGGLBBCP_04175	CJBKGBEM_04183	EBJBEGIE_03810	NAOGMBOD_03941	ACOBFHKF_04482
group_26627		[gene=yfbS] [locus_tag=BW25113_2292] [protein=putative transporter] [protein_id=AIN32702.1][location=complement(2402999..2404831)] [gbkey=CDS]	113	113	1	948	19202				1832	1832	1832	MEANNDOC_01433	KDGLJHKJ_01120	EFKHFGCB_00739	JNMOPAKK_00261	IOOBBEJO_01035	KMENBGJB_01638	GAOIMAPG_00274	MGNNAIAM_00274	EFLHHJEE_01667	EOABKEHD_00745	GIAADNBE_00550	PHHOHLEH_00047	IIJOLOOH_00438	IKFDFECD_00273	BBIFKPLI_01002	AAAAKHIE_00274	LFPPIJIA_00086	HDLDMBOH_02177	IIGOFCOB_00763	DCPNLENC_00054	KCHDAJGP_01176	BMBOMDJL_03498	BHCAFGCF_01039	NHHIFCEB_00880	LMDLBPLF_02577	KKLJLCHD_02245	AFAMADFP_02629	OECNMEFE_02791	NLAPFCPH_02721	NHOFIBKH_00471	OLLNJKAH_00041	AGGLBBCP_00848	CJBKGBEM_00880	EBJBEGIE_00989	NAOGMBOD_01244	ACOBFHKF_00008
group_26628		[gene=murC] [locus_tag=BW25113_0091] [protein=UDP-N-acetylmuramate:L-alanine ligase] [protein_id=AIN30623.1][location=97252..98727] [gbkey=CDS]	113	113	1	948	555				1475	1475	1475	MEANNDOC_03446	KDGLJHKJ_03074	EFKHFGCB_01355	JNMOPAKK_02756	IOOBBEJO_02940	KMENBGJB_02003	GAOIMAPG_02735	MGNNAIAM_02737	EFLHHJEE_01160	EOABKEHD_02794	GIAADNBE_02866	PHHOHLEH_01711	IIJOLOOH_01398	IKFDFECD_00897	BBIFKPLI_02452	AAAAKHIE_00571	LFPPIJIA_01433	HDLDMBOH_00702	IIGOFCOB_00570	DCPNLENC_01598	KCHDAJGP_00526	BMBOMDJL_01280	BHCAFGCF_03728	NHHIFCEB_01174	LMDLBPLF_01383	KKLJLCHD_00394	AFAMADFP_00409	OECNMEFE_00932	NLAPFCPH_01586	NHOFIBKH_00694	OLLNJKAH_01269	AGGLBBCP_03253	CJBKGBEM_01904	EBJBEGIE_01291	NAOGMBOD_03096	ACOBFHKF_01681
group_26629		[gene=plsB] [locus_tag=BW25113_4041] [protein=glycerol-3-phosphate O-acyltransferase][protein_id=AIN34327.1] [location=complement(4243971..4246394)][gbkey=CDS]	113	113	1	948	3396				2423	2423	2423	MEANNDOC_03144	KDGLJHKJ_03908	EFKHFGCB_01752	JNMOPAKK_02256	IOOBBEJO_04068	KMENBGJB_01040	GAOIMAPG_02374	MGNNAIAM_02375	EFLHHJEE_00579	EOABKEHD_00637	GIAADNBE_00944	PHHOHLEH_02425	IIJOLOOH_03117	IKFDFECD_02305	BBIFKPLI_01649	AAAAKHIE_02240	LFPPIJIA_02347	HDLDMBOH_01571	IIGOFCOB_00265	DCPNLENC_01692	KCHDAJGP_03066	BMBOMDJL_03094	BHCAFGCF_02009	NHHIFCEB_01629	LMDLBPLF_01301	KKLJLCHD_03467	AFAMADFP_03647	OECNMEFE_02114	NLAPFCPH_02007	NHOFIBKH_03565	OLLNJKAH_03847	AGGLBBCP_03522	CJBKGBEM_04235	EBJBEGIE_01746	NAOGMBOD_03610	ACOBFHKF_01950
group_26630		[gene=rpoE] [locus_tag=BW25113_2573] [protein=RNA polymerase sigma E factor] [protein_id=AIN32976.1][location=complement(2702796..2703371)] [gbkey=CDS]	113	113	1	948	18506				575	575	575	MEANNDOC_01190	KDGLJHKJ_04080	EFKHFGCB_04370	JNMOPAKK_00016	IOOBBEJO_04187	KMENBGJB_01757	GAOIMAPG_00016	MGNNAIAM_00016	EFLHHJEE_04135	EOABKEHD_01061	GIAADNBE_01369	PHHOHLEH_01018	IIJOLOOH_00703	IKFDFECD_00015	BBIFKPLI_00736	AAAAKHIE_00016	LFPPIJIA_00406	HDLDMBOH_03375	IIGOFCOB_00313	DCPNLENC_00848	KCHDAJGP_00016	BMBOMDJL_01507	BHCAFGCF_00776	NHHIFCEB_00636	LMDLBPLF_02707	KKLJLCHD_03077	AFAMADFP_02781	OECNMEFE_02869	NLAPFCPH_03015	NHOFIBKH_01222	OLLNJKAH_00577	AGGLBBCP_00605	CJBKGBEM_01125	EBJBEGIE_00744	NAOGMBOD_00912	ACOBFHKF_03958
group_26631		[gene=lpxC] [locus_tag=BW25113_0096] [protein=UDP-3-O-acyl N-acetylglucosamine deacetylase][protein_id=AIN30628.1] [location=103044..103961] [gbkey=CDS]	113	113	1	948	550				917	917	917	MEANNDOC_03441	KDGLJHKJ_03069	EFKHFGCB_01360	JNMOPAKK_02751	IOOBBEJO_02935	KMENBGJB_02008	GAOIMAPG_02740	MGNNAIAM_02742	EFLHHJEE_01155	EOABKEHD_02789	GIAADNBE_02861	PHHOHLEH_01716	IIJOLOOH_01403	IKFDFECD_00902	BBIFKPLI_02447	AAAAKHIE_00566	LFPPIJIA_01438	HDLDMBOH_00697	IIGOFCOB_00575	DCPNLENC_01603	KCHDAJGP_00521	BMBOMDJL_01275	BHCAFGCF_03723	NHHIFCEB_01169	LMDLBPLF_01378	KKLJLCHD_00389	AFAMADFP_00404	OECNMEFE_00937	NLAPFCPH_01591	NHOFIBKH_00699	OLLNJKAH_01264	AGGLBBCP_03258	CJBKGBEM_01909	EBJBEGIE_01286	NAOGMBOD_03091	ACOBFHKF_01676
group_26632		[gene=ddlA] [locus_tag=BW25113_0381] [protein=D-alanine-D-alanine ligase A] [protein_id=AIN30882.1][location=complement(395285..396379)] [gbkey=CDS]	113	113	1	948	15808				1094	1094	1094	MEANNDOC_00606	KDGLJHKJ_00014	EFKHFGCB_04195	JNMOPAKK_03278	IOOBBEJO_00014	KMENBGJB_02700	GAOIMAPG_02550	MGNNAIAM_02551	EFLHHJEE_01783	EOABKEHD_01084	GIAADNBE_01392	PHHOHLEH_02572	IIJOLOOH_02187	IKFDFECD_01858	BBIFKPLI_02814	AAAAKHIE_03232	LFPPIJIA_01214	HDLDMBOH_00896	IIGOFCOB_04129	DCPNLENC_02152	KCHDAJGP_01426	BMBOMDJL_00235	BHCAFGCF_04565	NHHIFCEB_00606	LMDLBPLF_03575	KKLJLCHD_02921	AFAMADFP_00707	OECNMEFE_03549	NLAPFCPH_01053	NHOFIBKH_04386	OLLNJKAH_04372	AGGLBBCP_00575	CJBKGBEM_00022	EBJBEGIE_00014	NAOGMBOD_02436	ACOBFHKF_02226
group_26633		[gene=tnaA] [locus_tag=BW25113_3708] [protein=tryptophanase/L-cysteine desulfhydrase,PLP-dependent] [protein_id=AIN34033.1] [location=3882090..3883505][gbkey=CDS]	113	113	1	948	11695				1415	1415	1415	MEANNDOC_03228	KDGLJHKJ_02657	EFKHFGCB_02870	JNMOPAKK_02341	IOOBBEJO_02522	KMENBGJB_02229	GAOIMAPG_02959	MGNNAIAM_02961	EFLHHJEE_00660	EOABKEHD_01472	GIAADNBE_01779	PHHOHLEH_02055	IIJOLOOH_01742	IKFDFECD_03119	BBIFKPLI_02572	AAAAKHIE_03397	LFPPIJIA_02151	HDLDMBOH_01302	IIGOFCOB_01132	DCPNLENC_02497	KCHDAJGP_03804	BMBOMDJL_03184	BHCAFGCF_02586	NHHIFCEB_02886	LMDLBPLF_03501	KKLJLCHD_03274	AFAMADFP_02181	OECNMEFE_03497	NLAPFCPH_03559	NHOFIBKH_02899	OLLNJKAH_00837	AGGLBBCP_03612	CJBKGBEM_02654	EBJBEGIE_03028	NAOGMBOD_01722	ACOBFHKF_03551
group_26634		[gene=yggT] [locus_tag=BW25113_2952] [protein=putative inner membrane protein; compensates for loss in K+ uptake] [protein_id=AIN33312.1] [location=3089179..3089745][gbkey=CDS]	113	113	1	948	14400				566	566	566	MEANNDOC_02214	KDGLJHKJ_02441	EFKHFGCB_00339	JNMOPAKK_02568	IOOBBEJO_02304	KMENBGJB_02738	GAOIMAPG_01680	MGNNAIAM_01191	EFLHHJEE_02189	EOABKEHD_00085	GIAADNBE_00085	PHHOHLEH_01994	IIJOLOOH_01681	IKFDFECD_03893	BBIFKPLI_02089	AAAAKHIE_02695	LFPPIJIA_04040	HDLDMBOH_02056	IIGOFCOB_03690	DCPNLENC_01141	KCHDAJGP_01735	BMBOMDJL_03859	BHCAFGCF_00307	NHHIFCEB_02186	LMDLBPLF_02281	KKLJLCHD_02518	AFAMADFP_02473	OECNMEFE_02649	NLAPFCPH_02458	NHOFIBKH_01255	OLLNJKAH_01022	AGGLBBCP_01841	CJBKGBEM_02555	EBJBEGIE_02326	NAOGMBOD_00317	ACOBFHKF_02282
group_26635		[gene=glyQ] [locus_tag=BW25113_3560] [protein=glycine tRNA synthetase, alpha subunit][protein_id=AIN33886.1] [location=complement(3717767..3718678)][gbkey=CDS]	113	113	1	948	12666				911	911	911	MEANNDOC_03393	KDGLJHKJ_02499	EFKHFGCB_03013	JNMOPAKK_02506	IOOBBEJO_02364	KMENBGJB_03186	GAOIMAPG_03747	MGNNAIAM_03748	EFLHHJEE_03212	EOABKEHD_03758	GIAADNBE_03897	PHHOHLEH_04289	IIJOLOOH_04290	IKFDFECD_03192	BBIFKPLI_03668	AAAAKHIE_03480	LFPPIJIA_03954	HDLDMBOH_03585	IIGOFCOB_03969	DCPNLENC_04107	KCHDAJGP_03294	BMBOMDJL_04568	BHCAFGCF_04092	NHHIFCEB_03071	LMDLBPLF_02891	KKLJLCHD_01633	AFAMADFP_01643	OECNMEFE_02398	NLAPFCPH_02916	NHOFIBKH_00900	OLLNJKAH_03269	AGGLBBCP_03704	CJBKGBEM_02803	EBJBEGIE_03213	NAOGMBOD_02851	ACOBFHKF_02658
group_26636		[gene=dacC] [locus_tag=BW25113_0839] [protein=D-alanyl-D-alanine carboxypeptidase (penicillin-binding protein 6a)] [protein_id=AIN31308.1] [location=876183..877385][gbkey=CDS]	113	113	1	948	6212				1202	1202	1202	MEANNDOC_00203	KDGLJHKJ_00421	EFKHFGCB_02584	JNMOPAKK_01431	IOOBBEJO_00420	KMENBGJB_00553	GAOIMAPG_01367	MGNNAIAM_01864	EFLHHJEE_02913	EOABKEHD_01966	GIAADNBE_02273	PHHOHLEH_02296	IIJOLOOH_01902	IKFDFECD_02917	BBIFKPLI_00582	AAAAKHIE_00910	LFPPIJIA_00529	HDLDMBOH_00121	IIGOFCOB_01706	DCPNLENC_02405	KCHDAJGP_00357	BMBOMDJL_00574	BHCAFGCF_01336	NHHIFCEB_00204	LMDLBPLF_00818	KKLJLCHD_02383	AFAMADFP_02325	OECNMEFE_01353	NLAPFCPH_02413	NHOFIBKH_02857	OLLNJKAH_00472	AGGLBBCP_00178	CJBKGBEM_00430	EBJBEGIE_00417	NAOGMBOD_01591	ACOBFHKF_00584
group_26637		[gene=secD] [locus_tag=BW25113_0408] [protein=SecYEG protein translocase auxillary subunit][protein_id=AIN30907.1] [location=423103..424950] [gbkey=CDS]	113	113	1	948	15837				1814	1814	1814	MEANNDOC_00580	KDGLJHKJ_00040	EFKHFGCB_02335	JNMOPAKK_03252	IOOBBEJO_00040	KMENBGJB_02674	GAOIMAPG_02576	MGNNAIAM_02577	EFLHHJEE_01808	EOABKEHD_01111	GIAADNBE_01418	PHHOHLEH_02546	IIJOLOOH_02213	IKFDFECD_01884	BBIFKPLI_02788	AAAAKHIE_03206	LFPPIJIA_01239	HDLDMBOH_00871	IIGOFCOB_02786	DCPNLENC_02126	KCHDAJGP_01451	BMBOMDJL_00209	BHCAFGCF_03498	NHHIFCEB_00580	LMDLBPLF_03602	KKLJLCHD_02948	AFAMADFP_00734	OECNMEFE_03576	NLAPFCPH_01026	NHOFIBKH_04772	OLLNJKAH_04199	AGGLBBCP_00549	CJBKGBEM_00048	EBJBEGIE_00040	NAOGMBOD_02461	ACOBFHKF_02200
group_26638		[gene=plaP] [locus_tag=BW25113_2014] [protein=putrescine importer, low affinity] [protein_id=AIN32431.1][location=complement(2079185..2080543)][gbkey=CDS]	113	113	1	948	20356				1358	1358	1358	MEANNDOC_04263	KDGLJHKJ_00848	EFKHFGCB_01020	JNMOPAKK_00532	IOOBBEJO_00763	KMENBGJB_04080	GAOIMAPG_00548	MGNNAIAM_00548	EFLHHJEE_01483	EOABKEHD_03726	GIAADNBE_03865	PHHOHLEH_00317	IIJOLOOH_03688	IKFDFECD_04298	BBIFKPLI_01304	AAAAKHIE_03142	LFPPIJIA_01704	HDLDMBOH_02613	IIGOFCOB_00021	DCPNLENC_02380	KCHDAJGP_00865	BMBOMDJL_03581	BHCAFGCF_01563	NHHIFCEB_01156	LMDLBPLF_01325	KKLJLCHD_04447	AFAMADFP_03280	OECNMEFE_03801	NLAPFCPH_01744	NHOFIBKH_04242	OLLNJKAH_02984	AGGLBBCP_01125	CJBKGBEM_04498	EBJBEGIE_01266	NAOGMBOD_01962	ACOBFHKF_00285
group_26639		[gene=arcB] [locus_tag=BW25113_3210] [protein=aerobic respiration control sensor histidine protein kinase, cognate to two-component response regulators ArcA and RssB] [protein_id=AIN33553.1] [location=complement(3344048..3346384)][gbkey=CDS]	113	113	1	948	13987				2336	2336	2336	MEANNDOC_02605	KDGLJHKJ_01920	EFKHFGCB_00057	JNMOPAKK_01086	IOOBBEJO_02003	KMENBGJB_02436	GAOIMAPG_01939	MGNNAIAM_01450	EFLHHJEE_00063	EOABKEHD_00354	GIAADNBE_00354	PHHOHLEH_01390	IIJOLOOH_01075	IKFDFECD_02471	BBIFKPLI_01552	AAAAKHIE_02542	LFPPIJIA_01119	HDLDMBOH_01388	IIGOFCOB_01420	DCPNLENC_02549	KCHDAJGP_02716	BMBOMDJL_01223	BHCAFGCF_03639	NHHIFCEB_02577	LMDLBPLF_01028	KKLJLCHD_01146	AFAMADFP_01440	OECNMEFE_00698	NLAPFCPH_01362	NHOFIBKH_02506	OLLNJKAH_02815	AGGLBBCP_02125	CJBKGBEM_02081	EBJBEGIE_02718	NAOGMBOD_01125	ACOBFHKF_00682
group_26640		[gene=oxyR] [locus_tag=BW25113_3961] [protein=oxidative and nitrosative stress transcriptional regulator] [protein_id=AIN34259.1] [location=4148418..4149335][gbkey=CDS]	113	113	1	948	17758				917	917	917	MEANNDOC_03938	KDGLJHKJ_03641	EFKHFGCB_04313	JNMOPAKK_03696	IOOBBEJO_03657	KMENBGJB_02930	GAOIMAPG_03580	MGNNAIAM_03581	EFLHHJEE_02514	EOABKEHD_03691	GIAADNBE_03830	PHHOHLEH_02691	IIJOLOOH_02525	IKFDFECD_02640	BBIFKPLI_03398	AAAAKHIE_02953	LFPPIJIA_03433	HDLDMBOH_01706	IIGOFCOB_02410	DCPNLENC_02071	KCHDAJGP_02158	BMBOMDJL_03764	BHCAFGCF_04252	NHHIFCEB_03764	LMDLBPLF_02085	KKLJLCHD_02194	AFAMADFP_02461	OECNMEFE_02636	NLAPFCPH_02335	NHOFIBKH_03637	OLLNJKAH_03566	AGGLBBCP_03992	CJBKGBEM_04376	EBJBEGIE_03907	NAOGMBOD_04181	ACOBFHKF_03812
group_26641		[gene=rpoB] [locus_tag=BW25113_3987] [protein=RNA polymerase, beta subunit] [protein_id=AIN34276.1][location=4171173..4175201] [gbkey=CDS]	113	113	1	948	12327				4028	4028	4028	MEANNDOC_04470	KDGLJHKJ_04550	EFKHFGCB_04429	JNMOPAKK_04461	IOOBBEJO_04425	KMENBGJB_04118	GAOIMAPG_04241	MGNNAIAM_04251	EFLHHJEE_04695	EOABKEHD_03946	GIAADNBE_04055	PHHOHLEH_04076	IIJOLOOH_04068	IKFDFECD_01448	BBIFKPLI_04297	AAAAKHIE_04405	LFPPIJIA_04219	HDLDMBOH_03710	IIGOFCOB_00999	DCPNLENC_03721	KCHDAJGP_03771	BMBOMDJL_04071	BHCAFGCF_04445	NHHIFCEB_04510	LMDLBPLF_04018	KKLJLCHD_03941	AFAMADFP_03792	OECNMEFE_03877	NLAPFCPH_04129	NHOFIBKH_04203	OLLNJKAH_03901	AGGLBBCP_02894	CJBKGBEM_04627	EBJBEGIE_04443	NAOGMBOD_04232	ACOBFHKF_04339
group_26642		[gene=rhlB] [locus_tag=BW25113_3780] [protein=ATP-dependent RNA helicase] [protein_id=AIN34095.1][location=complement(3957725..3958990)] [gbkey=CDS]	113	113	1	948	4176				1265	1265	1265	MEANNDOC_04135	KDGLJHKJ_03666	EFKHFGCB_03833	JNMOPAKK_03888	IOOBBEJO_03817	KMENBGJB_03239	GAOIMAPG_03930	MGNNAIAM_03931	EFLHHJEE_03422	EOABKEHD_02904	GIAADNBE_02976	PHHOHLEH_03306	IIJOLOOH_03219	IKFDFECD_03254	BBIFKPLI_03870	AAAAKHIE_03690	LFPPIJIA_03798	HDLDMBOH_01920	IIGOFCOB_03205	DCPNLENC_01981	KCHDAJGP_02407	BMBOMDJL_01719	BHCAFGCF_03871	NHHIFCEB_04013	LMDLBPLF_03055	KKLJLCHD_04178	AFAMADFP_03113	OECNMEFE_04039	NLAPFCPH_03221	NHOFIBKH_03854	OLLNJKAH_02157	AGGLBBCP_04291	CJBKGBEM_03994	EBJBEGIE_04008	NAOGMBOD_04314	ACOBFHKF_03405
group_26643		[gene=ypjD] [locus_tag=BW25113_2611] [protein=cytochrome c assembly protein family inner membrane protein] [protein_id=AIN33009.1] [location=2741321..2742112][gbkey=CDS]	113	113	1	948	15540				866	866	866	MEANNDOC_02524	KDGLJHKJ_03852	EFKHFGCB_00661	JNMOPAKK_03565	IOOBBEJO_04001	KMENBGJB_01291	GAOIMAPG_03191	MGNNAIAM_03193	EFLHHJEE_02293	EOABKEHD_01737	GIAADNBE_01913	PHHOHLEH_04098	IIJOLOOH_04093	IKFDFECD_04385	BBIFKPLI_03019	AAAAKHIE_04505	LFPPIJIA_04429	HDLDMBOH_03856	IIGOFCOB_02884	DCPNLENC_02906	KCHDAJGP_03495	BMBOMDJL_02869	BHCAFGCF_04540	NHHIFCEB_02496	LMDLBPLF_03822	KKLJLCHD_04264	AFAMADFP_03934	OECNMEFE_03715	NLAPFCPH_03870	NHOFIBKH_04362	OLLNJKAH_04307	AGGLBBCP_01533	CJBKGBEM_03725	EBJBEGIE_02637	NAOGMBOD_03657	ACOBFHKF_04419
group_26644		[gene=sucC] [locus_tag=BW25113_0728] [protein=succinyl-CoA synthetase, beta subunit] [protein_id=AIN31203.1][location=758470..759636] [gbkey=CDS]	113	113	1	948	6376				1166	1166	1166	MEANNDOC_00315	KDGLJHKJ_00310	EFKHFGCB_02713	JNMOPAKK_01542	IOOBBEJO_00310	KMENBGJB_00441	GAOIMAPG_01479	MGNNAIAM_01976	EFLHHJEE_03327	EOABKEHD_03324	GIAADNBE_03472	PHHOHLEH_02183	IIJOLOOH_02015	IKFDFECD_03419	BBIFKPLI_00694	AAAAKHIE_03593	LFPPIJIA_04338	HDLDMBOH_00009	IIGOFCOB_03895	DCPNLENC_02782	KCHDAJGP_00245	BMBOMDJL_02219	BHCAFGCF_03389	NHHIFCEB_00314	LMDLBPLF_00552	KKLJLCHD_00668	AFAMADFP_00997	OECNMEFE_00464	NLAPFCPH_00792	NHOFIBKH_03213	OLLNJKAH_00340	AGGLBBCP_00288	CJBKGBEM_00318	EBJBEGIE_00306	NAOGMBOD_03415	ACOBFHKF_01297
group_26645		[gene=spoT] [locus_tag=BW25113_3650] [protein=bifunctional (p)ppGpp synthetase II/ guanosine-3',5'-bis pyrophosphate 3'-pyrophosphohydrolase] [protein_id=AIN33976.1][location=3815760..3817868] [gbkey=CDS]	113	113	1	948	12860				2108	2108	2108	MEANNDOC_03307	KDGLJHKJ_02583	EFKHFGCB_02794	JNMOPAKK_02421	IOOBBEJO_02448	KMENBGJB_02170	GAOIMAPG_02901	MGNNAIAM_02903	EFLHHJEE_00773	EOABKEHD_01531	GIAADNBE_01838	PHHOHLEH_02113	IIJOLOOH_01800	IKFDFECD_03554	BBIFKPLI_02644	AAAAKHIE_03852	LFPPIJIA_02235	HDLDMBOH_04038	IIGOFCOB_01077	DCPNLENC_02189	KCHDAJGP_02951	BMBOMDJL_02734	BHCAFGCF_02528	NHHIFCEB_02965	LMDLBPLF_03673	KKLJLCHD_01725	AFAMADFP_01734	OECNMEFE_04168	NLAPFCPH_03713	NHOFIBKH_00992	OLLNJKAH_00914	AGGLBBCP_04097	CJBKGBEM_02718	EBJBEGIE_03107	NAOGMBOD_01664	ACOBFHKF_02572
group_26646		[gene=hns] [locus_tag=BW25113_1237] [protein=global DNA-binding transcriptional dual regulator H-NS] [protein_id=AIN31695.1] [location=complement(1287965..1288378)][gbkey=CDS]	113	113	1	948	5397				410	413	412	MEANNDOC_01931	KDGLJHKJ_02872	EFKHFGCB_01977	JNMOPAKK_01802	IOOBBEJO_02737	KMENBGJB_00907	GAOIMAPG_03153	MGNNAIAM_03155	EFLHHJEE_02659	EOABKEHD_02362	GIAADNBE_02537	PHHOHLEH_00813	IIJOLOOH_02103	IKFDFECD_04207	BBIFKPLI_00195	AAAAKHIE_01671	LFPPIJIA_01564	HDLDMBOH_00452	IIGOFCOB_03274	DCPNLENC_01305	KCHDAJGP_00732	BMBOMDJL_02653	BHCAFGCF_00616	NHHIFCEB_03251	LMDLBPLF_03560	KKLJLCHD_03521	AFAMADFP_04140	OECNMEFE_04512	NLAPFCPH_03519	NHOFIBKH_04885	OLLNJKAH_03616	AGGLBBCP_02601	CJBKGBEM_02935	EBJBEGIE_03348	NAOGMBOD_02243	ACOBFHKF_03200
group_26647		[gene=clpB] [locus_tag=BW25113_2592] [protein=protein disaggregation chaperone] [protein_id=AIN32991.1][location=complement(2724959..2727532)] [gbkey=CDS]	113	113	1	948	15503				2573	2573	2573	MEANNDOC_02541	KDGLJHKJ_03869	EFKHFGCB_00678	JNMOPAKK_03582	IOOBBEJO_04018	KMENBGJB_01274	GAOIMAPG_03174	MGNNAIAM_03176	EFLHHJEE_02276	EOABKEHD_01754	GIAADNBE_01896	PHHOHLEH_04115	IIJOLOOH_04076	IKFDFECD_04810	BBIFKPLI_03002	AAAAKHIE_04804	LFPPIJIA_04446	HDLDMBOH_03873	IIGOFCOB_02901	DCPNLENC_02889	KCHDAJGP_03478	BMBOMDJL_02852	BHCAFGCF_04523	NHHIFCEB_02513	LMDLBPLF_04829	KKLJLCHD_04857	AFAMADFP_04620	OECNMEFE_04876	NLAPFCPH_04873	NHOFIBKH_04345	OLLNJKAH_04290	AGGLBBCP_01516	CJBKGBEM_04789	EBJBEGIE_02654	NAOGMBOD_03640	ACOBFHKF_04436
group_26648		[gene=dnaE] [locus_tag=BW25113_0184] [protein=DNA polymerase III alpha subunit] [protein_id=AIN30713.1][location=201613..205095] [gbkey=CDS]	113	113	1	948	370				3482	3482	3482	MEANNDOC_04238	KDGLJHKJ_02979	EFKHFGCB_01445	JNMOPAKK_03990	IOOBBEJO_02845	KMENBGJB_02094	GAOIMAPG_02826	MGNNAIAM_02828	EFLHHJEE_01070	EOABKEHD_03178	GIAADNBE_03326	PHHOHLEH_01802	IIJOLOOH_01489	IKFDFECD_00988	BBIFKPLI_02361	AAAAKHIE_00480	LFPPIJIA_01524	HDLDMBOH_02481	IIGOFCOB_00661	DCPNLENC_03667	KCHDAJGP_00434	BMBOMDJL_02834	BHCAFGCF_04018	NHHIFCEB_04204	LMDLBPLF_03121	KKLJLCHD_03439	AFAMADFP_03218	OECNMEFE_03383	NLAPFCPH_03287	NHOFIBKH_00785	OLLNJKAH_01178	AGGLBBCP_03358	CJBKGBEM_01999	EBJBEGIE_04199	NAOGMBOD_02970	ACOBFHKF_01587
group_26649		[gene=hyaB] [locus_tag=BW25113_0973] [protein=hydrogenase 1, large subunit] [protein_id=AIN31440.1][location=1028710..1030503] [gbkey=CDS]	113	113	1	948	5892				1793	1793	1793	MEANNDOC_00078	KDGLJHKJ_00559	EFKHFGCB_03642	JNMOPAKK_03372	IOOBBEJO_00558	KMENBGJB_00687	GAOIMAPG_01232	MGNNAIAM_01729	EFLHHJEE_01973	EOABKEHD_02100	GIAADNBE_02407	PHHOHLEH_01587	IIJOLOOH_01274	IKFDFECD_00678	BBIFKPLI_00433	AAAAKHIE_00776	LFPPIJIA_00663	HDLDMBOH_00256	IIGOFCOB_02284	DCPNLENC_01861	KCHDAJGP_01067	BMBOMDJL_01647	BHCAFGCF_01144	NHHIFCEB_00079	LMDLBPLF_01897	KKLJLCHD_03326	AFAMADFP_02952	OECNMEFE_01194	NLAPFCPH_00569	NHOFIBKH_02713	OLLNJKAH_02896	AGGLBBCP_00054	CJBKGBEM_00554	EBJBEGIE_00542	NAOGMBOD_01458	ACOBFHKF_00453
group_26650		[gene=trkA] [locus_tag=BW25113_3290] [protein=NAD-binding component of TrK potassium transporter] [protein_id=AIN33621.1] [location=3429877..3431253][gbkey=CDS]	113	113	1	948	12255				1376	1376	1376	MEANNDOC_04347	KDGLJHKJ_04320	EFKHFGCB_04235	JNMOPAKK_04187	IOOBBEJO_04227	KMENBGJB_03744	GAOIMAPG_04062	MGNNAIAM_04101	EFLHHJEE_04297	EOABKEHD_03899	GIAADNBE_04008	PHHOHLEH_03796	IIJOLOOH_03858	IKFDFECD_03922	BBIFKPLI_04187	AAAAKHIE_04079	LFPPIJIA_04113	HDLDMBOH_03500	IIGOFCOB_03585	DCPNLENC_03455	KCHDAJGP_03427	BMBOMDJL_04150	BHCAFGCF_04489	NHHIFCEB_04344	LMDLBPLF_04205	KKLJLCHD_04317	AFAMADFP_03968	OECNMEFE_04426	NLAPFCPH_04386	NHOFIBKH_04309	OLLNJKAH_04021	AGGLBBCP_04224	CJBKGBEM_04562	EBJBEGIE_04372	NAOGMBOD_03382	ACOBFHKF_04171
group_26651		[gene=atpD] [locus_tag=BW25113_3732] [protein=F1 sector of membrane-bound ATP synthase,beta subunit] [protein_id=AIN34057.1] [location=complement(3909353..3910735)][gbkey=CDS]	113	113	1	948	11633				1382	1382	1382	MEANNDOC_03205	KDGLJHKJ_02681	EFKHFGCB_02893	JNMOPAKK_02318	IOOBBEJO_02546	KMENBGJB_02253	GAOIMAPG_02983	MGNNAIAM_02985	EFLHHJEE_00636	EOABKEHD_01449	GIAADNBE_01756	PHHOHLEH_02031	IIJOLOOH_01718	IKFDFECD_03143	BBIFKPLI_02548	AAAAKHIE_03421	LFPPIJIA_02176	HDLDMBOH_01326	IIGOFCOB_01156	DCPNLENC_02521	KCHDAJGP_03531	BMBOMDJL_03794	BHCAFGCF_02614	NHHIFCEB_02863	LMDLBPLF_03477	KKLJLCHD_03298	AFAMADFP_02157	OECNMEFE_03521	NLAPFCPH_03535	NHOFIBKH_02920	OLLNJKAH_00816	AGGLBBCP_03635	CJBKGBEM_02631	EBJBEGIE_03005	NAOGMBOD_01749	ACOBFHKF_03575
group_26652		[gene=rpsC] [locus_tag=BW25113_3314] [protein=30S ribosomal subunit protein S3] [protein_id=AIN33646.1][location=complement(3442541..3443242)] [gbkey=CDS]	113	113	1	948	12281				701	701	701	MEANNDOC_04372	KDGLJHKJ_04345	EFKHFGCB_04260	JNMOPAKK_04213	IOOBBEJO_04252	KMENBGJB_03769	GAOIMAPG_04087	MGNNAIAM_04126	EFLHHJEE_04322	EOABKEHD_03874	GIAADNBE_03983	PHHOHLEH_03821	IIJOLOOH_03883	IKFDFECD_03947	BBIFKPLI_04212	AAAAKHIE_04104	LFPPIJIA_04088	HDLDMBOH_03525	IIGOFCOB_03560	DCPNLENC_03480	KCHDAJGP_03452	BMBOMDJL_04175	BHCAFGCF_04464	NHHIFCEB_04369	LMDLBPLF_04230	KKLJLCHD_04342	AFAMADFP_03993	OECNMEFE_04451	NLAPFCPH_04411	NHOFIBKH_04284	OLLNJKAH_03996	AGGLBBCP_04249	CJBKGBEM_04537	EBJBEGIE_04397	NAOGMBOD_03357	ACOBFHKF_04146
group_26653		[gene=glyS] [locus_tag=BW25113_3559] [protein=glycine tRNA synthetase, beta subunit][protein_id=AIN33885.1] [location=complement(3715688..3717757)][gbkey=CDS]	113	113	1	948	12665				2069	2069	2069	MEANNDOC_03394	KDGLJHKJ_02498	EFKHFGCB_03012	JNMOPAKK_02507	IOOBBEJO_02363	KMENBGJB_03185	GAOIMAPG_03746	MGNNAIAM_03747	EFLHHJEE_03211	EOABKEHD_03757	GIAADNBE_03896	PHHOHLEH_04290	IIJOLOOH_04291	IKFDFECD_03193	BBIFKPLI_03669	AAAAKHIE_03479	LFPPIJIA_03953	HDLDMBOH_03586	IIGOFCOB_03970	DCPNLENC_04108	KCHDAJGP_03295	BMBOMDJL_04569	BHCAFGCF_04091	NHHIFCEB_03072	LMDLBPLF_02890	KKLJLCHD_01632	AFAMADFP_01642	OECNMEFE_02399	NLAPFCPH_02917	NHOFIBKH_00899	OLLNJKAH_03268	AGGLBBCP_03703	CJBKGBEM_02804	EBJBEGIE_03214	NAOGMBOD_02850	ACOBFHKF_02659
group_26654		[gene=mglB] [locus_tag=BW25113_2150] [protein=methyl-galactoside transporter subunit][protein_id=AIN32563.1] [location=complement(2232829..2233827)][gbkey=CDS]	113	113	1	948	19425				998	998	998	MEANNDOC_01572	KDGLJHKJ_00979	EFKHFGCB_00880	JNMOPAKK_00400	IOOBBEJO_00894	KMENBGJB_02978	GAOIMAPG_00417	MGNNAIAM_00417	EFLHHJEE_03039	EOABKEHD_02612	GIAADNBE_00693	PHHOHLEH_00186	IIJOLOOH_00577	IKFDFECD_00419	BBIFKPLI_01146	AAAAKHIE_00420	LFPPIJIA_03532	HDLDMBOH_00932	IIGOFCOB_01858	DCPNLENC_00198	KCHDAJGP_02140	BMBOMDJL_00352	BHCAFGCF_01430	NHHIFCEB_01019	LMDLBPLF_01747	KKLJLCHD_00856	AFAMADFP_00929	OECNMEFE_01843	NLAPFCPH_01979	NHOFIBKH_03336	OLLNJKAH_00184	AGGLBBCP_00987	CJBKGBEM_00740	EBJBEGIE_01128	NAOGMBOD_01373	ACOBFHKF_00147
group_26655		[gene=raiA] [locus_tag=BW25113_2597] [protein=cold shock protein associated with 30S ribosomal subunit] [protein_id=AIN32995.1] [location=2730513..2730854][gbkey=CDS]	113	113	1	948	15507				341	341	341	MEANNDOC_02537	KDGLJHKJ_03865	EFKHFGCB_00674	JNMOPAKK_03578	IOOBBEJO_04014	KMENBGJB_01278	GAOIMAPG_03178	MGNNAIAM_03180	EFLHHJEE_02280	EOABKEHD_01750	GIAADNBE_01900	PHHOHLEH_04111	IIJOLOOH_04080	IKFDFECD_04398	BBIFKPLI_03006	AAAAKHIE_04492	LFPPIJIA_04442	HDLDMBOH_03869	IIGOFCOB_02897	DCPNLENC_02893	KCHDAJGP_03482	BMBOMDJL_02856	BHCAFGCF_04527	NHHIFCEB_02509	LMDLBPLF_03835	KKLJLCHD_04277	AFAMADFP_03921	OECNMEFE_03728	NLAPFCPH_03857	NHOFIBKH_04349	OLLNJKAH_04294	AGGLBBCP_01520	CJBKGBEM_03712	EBJBEGIE_02650	NAOGMBOD_03644	ACOBFHKF_04432
group_26656		[gene=nuoM] [locus_tag=BW25113_2277] [protein=NADH:ubiquinone oxidoreductase, membrane subunit M] [protein_id=AIN32687.1] [location=complement(2384991..2386520)][gbkey=CDS]	113	113	1	948	19220				1529	1529	1529	MEANNDOC_01449	KDGLJHKJ_01104	EFKHFGCB_00755	JNMOPAKK_00277	IOOBBEJO_01019	KMENBGJB_01654	GAOIMAPG_00290	MGNNAIAM_00290	EFLHHJEE_01683	EOABKEHD_00729	GIAADNBE_00566	PHHOHLEH_00063	IIJOLOOH_00454	IKFDFECD_00289	BBIFKPLI_01018	AAAAKHIE_00290	LFPPIJIA_00070	HDLDMBOH_02161	IIGOFCOB_00747	DCPNLENC_00070	KCHDAJGP_01160	BMBOMDJL_03482	BHCAFGCF_01055	NHHIFCEB_00896	LMDLBPLF_02593	KKLJLCHD_02229	AFAMADFP_02645	OECNMEFE_02775	NLAPFCPH_02737	NHOFIBKH_00455	OLLNJKAH_00057	AGGLBBCP_00864	CJBKGBEM_00864	EBJBEGIE_01005	NAOGMBOD_01260	ACOBFHKF_00024
group_26657		[gene=yciO] [locus_tag=BW25113_1267] [protein=putative RNA binding protein] [protein_id=AIN31724.1][location=1318355..1318975] [gbkey=CDS]	113	113	1	948	5171				620	620	620	MEANNDOC_01960	KDGLJHKJ_02842	EFKHFGCB_02006	JNMOPAKK_01831	IOOBBEJO_02707	KMENBGJB_00938	GAOIMAPG_03122	MGNNAIAM_03124	EFLHHJEE_04438	EOABKEHD_02393	GIAADNBE_02568	PHHOHLEH_00844	IIJOLOOH_02134	IKFDFECD_02782	BBIFKPLI_00164	AAAAKHIE_02932	LFPPIJIA_01595	HDLDMBOH_00421	IIGOFCOB_03243	DCPNLENC_01276	KCHDAJGP_00703	BMBOMDJL_02483	BHCAFGCF_00644	NHHIFCEB_03222	LMDLBPLF_02425	KKLJLCHD_02615	AFAMADFP_03083	OECNMEFE_01481	NLAPFCPH_02648	NHOFIBKH_04574	OLLNJKAH_04244	AGGLBBCP_02571	CJBKGBEM_02964	EBJBEGIE_03377	NAOGMBOD_02214	ACOBFHKF_02715
group_26658		[gene=atpF] [locus_tag=BW25113_3736] [protein=F0 sector of membrane-bound ATP synthase,subunit b] [protein_id=AIN34061.1] [location=complement(3913778..3914248)][gbkey=CDS]	113	113	1	948	11629				470	470	470	MEANNDOC_03201	KDGLJHKJ_02685	EFKHFGCB_02897	JNMOPAKK_02314	IOOBBEJO_02550	KMENBGJB_02257	GAOIMAPG_02987	MGNNAIAM_02989	EFLHHJEE_00632	EOABKEHD_01445	GIAADNBE_01752	PHHOHLEH_02027	IIJOLOOH_01714	IKFDFECD_03147	BBIFKPLI_02544	AAAAKHIE_03425	LFPPIJIA_02180	HDLDMBOH_01330	IIGOFCOB_01160	DCPNLENC_02525	KCHDAJGP_03535	BMBOMDJL_03790	BHCAFGCF_02618	NHHIFCEB_02859	LMDLBPLF_03473	KKLJLCHD_03302	AFAMADFP_02153	OECNMEFE_03525	NLAPFCPH_03531	NHOFIBKH_02924	OLLNJKAH_00812	AGGLBBCP_03639	CJBKGBEM_02627	EBJBEGIE_03001	NAOGMBOD_01753	ACOBFHKF_03579
group_26659		[gene=mlaF] [locus_tag=BW25113_3195] [protein=ABC transporter maintaining OM lipid asymmetry,ATP-binding protein] [protein_id=AIN33538.1] [location=complement(3332615..3333424)][gbkey=CDS]	113	113	1	948	14004				809	809	809	MEANNDOC_02620	KDGLJHKJ_01935	EFKHFGCB_00072	JNMOPAKK_01101	IOOBBEJO_01988	KMENBGJB_02421	GAOIMAPG_01924	MGNNAIAM_01435	EFLHHJEE_00078	EOABKEHD_00339	GIAADNBE_00339	PHHOHLEH_01375	IIJOLOOH_01060	IKFDFECD_02456	BBIFKPLI_01537	AAAAKHIE_02557	LFPPIJIA_01104	HDLDMBOH_01373	IIGOFCOB_01435	DCPNLENC_02564	KCHDAJGP_02701	BMBOMDJL_01208	BHCAFGCF_03624	NHHIFCEB_02592	LMDLBPLF_01013	KKLJLCHD_01161	AFAMADFP_01425	OECNMEFE_00713	NLAPFCPH_01377	NHOFIBKH_02491	OLLNJKAH_01803	AGGLBBCP_02110	CJBKGBEM_02096	EBJBEGIE_02733	NAOGMBOD_01110	ACOBFHKF_00697
group_26660		[gene=frr] [locus_tag=BW25113_0172] [protein=ribosome recycling factor] [protein_id=AIN30701.1][location=189359..189916] [gbkey=CDS]	113	113	1	948	383				557	557	557	MEANNDOC_04225	KDGLJHKJ_02992	EFKHFGCB_01432	JNMOPAKK_04003	IOOBBEJO_02858	KMENBGJB_02081	GAOIMAPG_02813	MGNNAIAM_02815	EFLHHJEE_01083	EOABKEHD_03191	GIAADNBE_03339	PHHOHLEH_01789	IIJOLOOH_01476	IKFDFECD_00975	BBIFKPLI_02374	AAAAKHIE_00493	LFPPIJIA_01511	HDLDMBOH_02494	IIGOFCOB_00648	DCPNLENC_03654	KCHDAJGP_00447	BMBOMDJL_02821	BHCAFGCF_04031	NHHIFCEB_04191	LMDLBPLF_03108	KKLJLCHD_03426	AFAMADFP_03205	OECNMEFE_03396	NLAPFCPH_03274	NHOFIBKH_00772	OLLNJKAH_01191	AGGLBBCP_03345	CJBKGBEM_01986	EBJBEGIE_04186	NAOGMBOD_02957	ACOBFHKF_01600
group_26661		[gene=fabA] [locus_tag=BW25113_0954] [protein=beta-hydroxydecanoyl thioester dehydrase][protein_id=AIN31422.1] [location=complement(1011408..1011926)][gbkey=CDS]	113	113	1	948	5910				626	626	626	MEANNDOC_00097	KDGLJHKJ_00540	EFKHFGCB_03623	JNMOPAKK_03391	IOOBBEJO_00539	KMENBGJB_00668	GAOIMAPG_01251	MGNNAIAM_01748	EFLHHJEE_01954	EOABKEHD_02081	GIAADNBE_02388	PHHOHLEH_01568	IIJOLOOH_01255	IKFDFECD_00697	BBIFKPLI_00452	AAAAKHIE_00795	LFPPIJIA_00644	HDLDMBOH_00237	IIGOFCOB_02265	DCPNLENC_01842	KCHDAJGP_01048	BMBOMDJL_01628	BHCAFGCF_01221	NHHIFCEB_00098	LMDLBPLF_01916	KKLJLCHD_03345	AFAMADFP_02971	OECNMEFE_01175	NLAPFCPH_00588	NHOFIBKH_02694	OLLNJKAH_02915	AGGLBBCP_00073	CJBKGBEM_00535	EBJBEGIE_00523	NAOGMBOD_01477	ACOBFHKF_00472
group_26662		[gene=ppx] [locus_tag=BW25113_2502] [protein=exopolyphosphatase] [protein_id=AIN32903.1][location=2618474..2620015] [gbkey=CDS]	113	113	1	948	18727				1541	1541	1541	MEANNDOC_01259	KDGLJHKJ_01293	EFKHFGCB_03704	JNMOPAKK_00085	IOOBBEJO_01210	KMENBGJB_01829	GAOIMAPG_00088	MGNNAIAM_00088	EFLHHJEE_03923	EOABKEHD_00988	GIAADNBE_01296	PHHOHLEH_01090	IIJOLOOH_00775	IKFDFECD_00087	BBIFKPLI_00808	AAAAKHIE_00088	LFPPIJIA_00334	HDLDMBOH_02774	IIGOFCOB_00385	DCPNLENC_00920	KCHDAJGP_00137	BMBOMDJL_03004	BHCAFGCF_00848	NHHIFCEB_00705	LMDLBPLF_02857	KKLJLCHD_02805	AFAMADFP_02678	OECNMEFE_03122	NLAPFCPH_03025	NHOFIBKH_01094	OLLNJKAH_00652	AGGLBBCP_00674	CJBKGBEM_01050	EBJBEGIE_00813	NAOGMBOD_00829	ACOBFHKF_03093
group_26663		[gene=nagC] [locus_tag=BW25113_0676] [protein=N-acetylglucosamine-inducible nag divergent operon transcriptional repressor] [protein_id=AIN31154.1][location=complement(695830..697050)] [gbkey=CDS]	113	113	1	948	6824				1220	1220	1220	MEANNDOC_00363	KDGLJHKJ_00262	EFKHFGCB_03191	JNMOPAKK_01590	IOOBBEJO_00262	KMENBGJB_03819	GAOIMAPG_03677	MGNNAIAM_03678	EFLHHJEE_02547	EOABKEHD_02982	GIAADNBE_03054	PHHOHLEH_02721	IIJOLOOH_02555	IKFDFECD_02737	BBIFKPLI_03429	AAAAKHIE_02806	LFPPIJIA_02826	HDLDMBOH_01112	IIGOFCOB_03531	DCPNLENC_03341	KCHDAJGP_03612	BMBOMDJL_03532	BHCAFGCF_02823	NHHIFCEB_00362	LMDLBPLF_00502	KKLJLCHD_00718	AFAMADFP_01047	OECNMEFE_00414	NLAPFCPH_00742	NHOFIBKH_01704	OLLNJKAH_03097	AGGLBBCP_00331	CJBKGBEM_00269	EBJBEGIE_00258	NAOGMBOD_02574	ACOBFHKF_01248
group_26664		[gene=secY] [locus_tag=BW25113_3300] [protein=preprotein translocase membrane subunit][protein_id=AIN33632.1] [location=complement(3436125..3437456)][gbkey=CDS]	113	113	1	948	12267				1331	1331	1331	MEANNDOC_04358	KDGLJHKJ_04331	EFKHFGCB_04246	JNMOPAKK_04199	IOOBBEJO_04238	KMENBGJB_03755	GAOIMAPG_04073	MGNNAIAM_04112	EFLHHJEE_04308	EOABKEHD_03888	GIAADNBE_03997	PHHOHLEH_03807	IIJOLOOH_03869	IKFDFECD_03933	BBIFKPLI_04198	AAAAKHIE_04090	LFPPIJIA_04102	HDLDMBOH_03511	IIGOFCOB_03574	DCPNLENC_03466	KCHDAJGP_03438	BMBOMDJL_04161	BHCAFGCF_04478	NHHIFCEB_04355	LMDLBPLF_04216	KKLJLCHD_04328	AFAMADFP_03979	OECNMEFE_04437	NLAPFCPH_04397	NHOFIBKH_04298	OLLNJKAH_04010	AGGLBBCP_04235	CJBKGBEM_04551	EBJBEGIE_04383	NAOGMBOD_03371	ACOBFHKF_04160
group_26665		[gene=lpd] [locus_tag=BW25113_0116] [protein=lipoamide dehydrogenase, E3 component is part of three enzyme complexes] [protein_id=AIN30646.1] [location=124399..125823][gbkey=CDS]	113	113	1	948	529				1424	1424	1424	MEANNDOC_04170	KDGLJHKJ_03047	EFKHFGCB_01378	JNMOPAKK_04059	IOOBBEJO_02913	KMENBGJB_02026	GAOIMAPG_02758	MGNNAIAM_02760	EFLHHJEE_01138	EOABKEHD_02771	GIAADNBE_02843	PHHOHLEH_01734	IIJOLOOH_01421	IKFDFECD_00920	BBIFKPLI_02429	AAAAKHIE_00548	LFPPIJIA_01456	HDLDMBOH_00679	IIGOFCOB_00593	DCPNLENC_01621	KCHDAJGP_00503	BMBOMDJL_01257	BHCAFGCF_03705	NHHIFCEB_04136	LMDLBPLF_01360	KKLJLCHD_00371	AFAMADFP_00386	OECNMEFE_00955	NLAPFCPH_01609	NHOFIBKH_00717	OLLNJKAH_01246	AGGLBBCP_03290	CJBKGBEM_01931	EBJBEGIE_04131	NAOGMBOD_02903	ACOBFHKF_01654
group_26666		[gene=dtd] [locus_tag=BW25113_3887] [protein=D-tyr-tRNA(Tyr) deacylase] [protein_id=AIN34190.1][location=4070375..4070812] [gbkey=CDS]	113	113	1	948	17904				437	437	437	MEANNDOC_03856	KDGLJHKJ_03561	EFKHFGCB_04147	JNMOPAKK_03614	IOOBBEJO_03577	KMENBGJB_02856	GAOIMAPG_03505	MGNNAIAM_03506	EFLHHJEE_02441	EOABKEHD_02508	GIAADNBE_02624	PHHOHLEH_02615	IIJOLOOH_02449	IKFDFECD_02564	BBIFKPLI_03321	AAAAKHIE_03028	LFPPIJIA_03762	HDLDMBOH_01630	IIGOFCOB_03838	DCPNLENC_04089	KCHDAJGP_02233	BMBOMDJL_02411	BHCAFGCF_03832	NHHIFCEB_03681	LMDLBPLF_02167	KKLJLCHD_02111	AFAMADFP_02378	OECNMEFE_02553	NLAPFCPH_02252	NHOFIBKH_02446	OLLNJKAH_02055	AGGLBBCP_04161	CJBKGBEM_04169	EBJBEGIE_03824	NAOGMBOD_03927	ACOBFHKF_03754
group_26667		[gene=bamA] [locus_tag=BW25113_0177] [protein=BamABCDE complex OM biogenesis outer membrane pore-forming assembly factor] [protein_id=AIN30706.1][location=194415..196847] [gbkey=CDS]	113	113	1	948	377				2432	2432	2432	MEANNDOC_04231	KDGLJHKJ_02986	EFKHFGCB_01438	JNMOPAKK_03997	IOOBBEJO_02852	KMENBGJB_02087	GAOIMAPG_02819	MGNNAIAM_02821	EFLHHJEE_01077	EOABKEHD_03185	GIAADNBE_03333	PHHOHLEH_01795	IIJOLOOH_01482	IKFDFECD_00981	BBIFKPLI_02368	AAAAKHIE_00487	LFPPIJIA_01517	HDLDMBOH_02488	IIGOFCOB_00654	DCPNLENC_03660	KCHDAJGP_00441	BMBOMDJL_02827	BHCAFGCF_04025	NHHIFCEB_04197	LMDLBPLF_03114	KKLJLCHD_03432	AFAMADFP_03211	OECNMEFE_03390	NLAPFCPH_03280	NHOFIBKH_00778	OLLNJKAH_01185	AGGLBBCP_03351	CJBKGBEM_01992	EBJBEGIE_04192	NAOGMBOD_02963	ACOBFHKF_01594
group_26668		[gene=bamE] [locus_tag=BW25113_2617] [protein=lipoprotein component of BamABCDE OM biogenesis complex] [protein_id=AIN33014.1] [location=2746964..2747305][gbkey=CDS]	113	113	1	948	15545				341	344	341	MEANNDOC_02519	KDGLJHKJ_03847	EFKHFGCB_00656	JNMOPAKK_03560	IOOBBEJO_03996	KMENBGJB_01296	GAOIMAPG_03196	MGNNAIAM_03198	EFLHHJEE_02298	EOABKEHD_01732	GIAADNBE_01918	PHHOHLEH_04093	IIJOLOOH_04098	IKFDFECD_04380	BBIFKPLI_03024	AAAAKHIE_04510	LFPPIJIA_04424	HDLDMBOH_03851	IIGOFCOB_02879	DCPNLENC_02911	KCHDAJGP_03500	BMBOMDJL_02874	BHCAFGCF_04545	NHHIFCEB_02491	LMDLBPLF_03817	KKLJLCHD_04259	AFAMADFP_03939	OECNMEFE_03710	NLAPFCPH_03875	NHOFIBKH_04367	OLLNJKAH_01678	AGGLBBCP_01538	CJBKGBEM_03730	EBJBEGIE_02632	NAOGMBOD_03662	ACOBFHKF_04414
group_26669		[gene=gsiC] [locus_tag=BW25113_0831] [protein=glutathione transporter, permease component,ABC superfamily] [protein_id=AIN31300.1] [location=866423..867343][gbkey=CDS]	113	113	1	948	6224				920	920	920	MEANNDOC_00211	KDGLJHKJ_00412	EFKHFGCB_02592	JNMOPAKK_01439	IOOBBEJO_00412	KMENBGJB_00545	GAOIMAPG_01375	MGNNAIAM_01872	EFLHHJEE_02905	EOABKEHD_01958	GIAADNBE_02265	PHHOHLEH_02287	IIJOLOOH_01911	IKFDFECD_02925	BBIFKPLI_00590	AAAAKHIE_00918	LFPPIJIA_00521	HDLDMBOH_00113	IIGOFCOB_01716	DCPNLENC_02413	KCHDAJGP_00349	BMBOMDJL_00566	BHCAFGCF_01344	NHHIFCEB_00212	LMDLBPLF_00828	KKLJLCHD_02373	AFAMADFP_02315	OECNMEFE_01363	NLAPFCPH_02403	NHOFIBKH_02867	OLLNJKAH_00462	AGGLBBCP_00186	CJBKGBEM_00422	EBJBEGIE_00409	NAOGMBOD_01599	ACOBFHKF_00592
group_26670		[gene=nikR] [locus_tag=BW25113_3481] [protein=transcriptional repressor, Ni-binding][protein_id=AIN33809.1] [location=3611948..3612349] [gbkey=CDS]	113	113	1	948	12535				401	401	401	MEANNDOC_03678	KDGLJHKJ_03344	EFKHFGCB_04532	JNMOPAKK_02988	IOOBBEJO_03413	KMENBGJB_03999	GAOIMAPG_03472	MGNNAIAM_03474	EFLHHJEE_02163	EOABKEHD_01896	GIAADNBE_02062	PHHOHLEH_03947	IIJOLOOH_04009	IKFDFECD_01595	BBIFKPLI_03001	AAAAKHIE_02478	LFPPIJIA_04234	HDLDMBOH_03070	IIGOFCOB_00849	DCPNLENC_00575	KCHDAJGP_01859	BMBOMDJL_00537	BHCAFGCF_02324	NHHIFCEB_03385	LMDLBPLF_00605	KKLJLCHD_01112	AFAMADFP_01161	OECNMEFE_00664	NLAPFCPH_01201	NHOFIBKH_01681	OLLNJKAH_03958	AGGLBBCP_02740	CJBKGBEM_03101	EBJBEGIE_03527	NAOGMBOD_03203	ACOBFHKF_01524
group_26671		[gene=ndh] [locus_tag=BW25113_1109] [protein=respiratory NADH dehydrogenase 2/cupric reductase] [protein_id=AIN31572.1] [location=1161541..1162845][gbkey=CDS]	113	113	1	948	5661				1304	1307	1304	MEANNDOC_01753	KDGLJHKJ_00679	EFKHFGCB_01866	JNMOPAKK_04159	IOOBBEJO_00678	KMENBGJB_00780	GAOIMAPG_01102	MGNNAIAM_01599	EFLHHJEE_02840	EOABKEHD_02676	GIAADNBE_02748	PHHOHLEH_03060	IIJOLOOH_02894	IKFDFECD_00545	BBIFKPLI_00303	AAAAKHIE_01794	LFPPIJIA_02709	HDLDMBOH_01185	IIGOFCOB_02117	DCPNLENC_01453	KCHDAJGP_01937	BMBOMDJL_01371	BHCAFGCF_00509	NHHIFCEB_03855	LMDLBPLF_02339	KKLJLCHD_01498	AFAMADFP_01801	OECNMEFE_02033	NLAPFCPH_00449	NHOFIBKH_02138	OLLNJKAH_03661	AGGLBBCP_02362	CJBKGBEM_03624	EBJBEGIE_00663	NAOGMBOD_01869	ACOBFHKF_00332
group_26672		[gene=exbB] [locus_tag=BW25113_3006] [protein=membrane spanning protein in TonB-ExbB-ExbD complex] [protein_id=AIN33359.1] [location=complement(3144609..3145343)][gbkey=CDS]	113	113	1	948	14235				734	734	734	MEANNDOC_02812	KDGLJHKJ_02136	EFKHFGCB_00255	JNMOPAKK_01293	IOOBBEJO_01788	KMENBGJB_03632	GAOIMAPG_01743	MGNNAIAM_01254	EFLHHJEE_00259	EOABKEHD_00154	GIAADNBE_00154	PHHOHLEH_03439	IIJOLOOH_03352	IKFDFECD_01295	BBIFKPLI_01355	AAAAKHIE_01306	LFPPIJIA_03586	HDLDMBOH_03202	IIGOFCOB_03075	DCPNLENC_03247	KCHDAJGP_01306	BMBOMDJL_02070	BHCAFGCF_03223	NHHIFCEB_02784	LMDLBPLF_01669	KKLJLCHD_01813	AFAMADFP_01977	OECNMEFE_01765	NLAPFCPH_01816	NHOFIBKH_01461	OLLNJKAH_01989	AGGLBBCP_01918	CJBKGBEM_02287	EBJBEGIE_02925	NAOGMBOD_00928	ACOBFHKF_03675
group_26673		[gene=mdtB] [locus_tag=BW25113_2075] [protein=multidrug efflux system, subunit B] [protein_id=AIN32495.1][location=2148744..2151866] [gbkey=CDS]	113	113	1	948	19907				3122	3122	3122	MEANNDOC_01646	KDGLJHKJ_00905	EFKHFGCB_00966	JNMOPAKK_00474	IOOBBEJO_00820	KMENBGJB_03428	GAOIMAPG_00489	MGNNAIAM_00489	EFLHHJEE_01545	EOABKEHD_03673	GIAADNBE_03812	PHHOHLEH_00257	IIJOLOOH_00648	IKFDFECD_03368	BBIFKPLI_01247	AAAAKHIE_03079	LFPPIJIA_01767	HDLDMBOH_04048	IIGOFCOB_03309	DCPNLENC_03782	KCHDAJGP_02070	BMBOMDJL_00282	BHCAFGCF_01501	NHHIFCEB_01091	LMDLBPLF_03195	KKLJLCHD_03024	AFAMADFP_03667	OECNMEFE_03228	NLAPFCPH_01680	NHOFIBKH_02342	OLLNJKAH_00256	AGGLBBCP_01060	CJBKGBEM_00667	EBJBEGIE_01200	NAOGMBOD_02022	ACOBFHKF_00221
group_26674		hypothetical protein	113	113	1	948	16811				740	740	740	MEANNDOC_01010	KDGLJHKJ_01667	EFKHFGCB_04067	JNMOPAKK_00673	IOOBBEJO_01583	KMENBGJB_00124	GAOIMAPG_00699	MGNNAIAM_00699	EFLHHJEE_01302	EOABKEHD_02182	GIAADNBE_01086	PHHOHLEH_00434	IIJOLOOH_00092	IKFDFECD_02047	BBIFKPLI_03590	AAAAKHIE_02129	LFPPIJIA_02005	HDLDMBOH_02416	IIGOFCOB_01271	DCPNLENC_00312	KCHDAJGP_01128	BMBOMDJL_02952	BHCAFGCF_02215	NHHIFCEB_01830	LMDLBPLF_00250	KKLJLCHD_00102	AFAMADFP_00250	OECNMEFE_00056	NLAPFCPH_00147	NHOFIBKH_00043	OLLNJKAH_02258	AGGLBBCP_01377	CJBKGBEM_01357	EBJBEGIE_01947	NAOGMBOD_02329	ACOBFHKF_01027
group_26675		[gene=gpmA] [locus_tag=BW25113_0755] [protein=phosphoglyceromutase 1] [protein_id=AIN31224.1][location=complement(782299..783051)] [gbkey=CDS]	113	113	1	948	6349				752	752	752	MEANNDOC_00288	KDGLJHKJ_00337	EFKHFGCB_02672	JNMOPAKK_01515	IOOBBEJO_00337	KMENBGJB_00469	GAOIMAPG_01451	MGNNAIAM_01948	EFLHHJEE_03299	EOABKEHD_03352	GIAADNBE_03500	PHHOHLEH_02211	IIJOLOOH_01987	IKFDFECD_03447	BBIFKPLI_00666	AAAAKHIE_03565	LFPPIJIA_00445	HDLDMBOH_00037	IIGOFCOB_01792	DCPNLENC_02810	KCHDAJGP_00273	BMBOMDJL_02247	BHCAFGCF_03417	NHHIFCEB_00288	LMDLBPLF_04398	KKLJLCHD_00628	AFAMADFP_04279	OECNMEFE_00509	NLAPFCPH_00837	NHOFIBKH_02568	OLLNJKAH_00381	AGGLBBCP_00262	CJBKGBEM_00345	EBJBEGIE_00334	NAOGMBOD_03441	ACOBFHKF_01324
group_26676		[gene=pyrG] [locus_tag=BW25113_2780] [protein=CTP synthetase] [protein_id=AIN33155.1][location=complement(2901388..2903025)] [gbkey=CDS]	113	113	1	948	14779				1637	1637	1637	MEANNDOC_02390	KDGLJHKJ_02257	EFKHFGCB_00521	JNMOPAKK_02744	IOOBBEJO_02120	KMENBGJB_01456	GAOIMAPG_04300	MGNNAIAM_04310	EFLHHJEE_04622	EOABKEHD_03075	GIAADNBE_04322	PHHOHLEH_04135	IIJOLOOH_04127	IKFDFECD_01686	BBIFKPLI_01910	AAAAKHIE_01518	LFPPIJIA_02917	HDLDMBOH_01517	IIGOFCOB_02573	DCPNLENC_01547	KCHDAJGP_02514	BMBOMDJL_01794	BHCAFGCF_00120	NHHIFCEB_02362	LMDLBPLF_03247	KKLJLCHD_03232	AFAMADFP_02852	OECNMEFE_03433	NLAPFCPH_03361	NHOFIBKH_03882	OLLNJKAH_04106	AGGLBBCP_01665	CJBKGBEM_02352	EBJBEGIE_02503	NAOGMBOD_00131	ACOBFHKF_03387
group_26677		[gene=sdaC] [locus_tag=BW25113_2796] [protein=putative serine transporter] [protein_id=AIN33171.1][location=2921588..2922877] [gbkey=CDS]	113	113	1	948	14758				1289	1289	1289	MEANNDOC_02376	KDGLJHKJ_02273	EFKHFGCB_00507	JNMOPAKK_02730	IOOBBEJO_02136	KMENBGJB_01472	GAOIMAPG_01517	MGNNAIAM_01027	EFLHHJEE_03520	EOABKEHD_03059	GIAADNBE_03298	PHHOHLEH_01830	IIJOLOOH_01517	IKFDFECD_01702	BBIFKPLI_01926	AAAAKHIE_01502	LFPPIJIA_02933	HDLDMBOH_01501	IIGOFCOB_02557	DCPNLENC_01531	KCHDAJGP_02530	BMBOMDJL_01810	BHCAFGCF_00136	NHHIFCEB_02348	LMDLBPLF_03263	KKLJLCHD_03216	AFAMADFP_02868	OECNMEFE_03449	NLAPFCPH_03377	NHOFIBKH_04400	OLLNJKAH_03362	AGGLBBCP_01679	CJBKGBEM_02366	EBJBEGIE_02488	NAOGMBOD_00147	ACOBFHKF_03835
group_26678		[gene=narI] [locus_tag=BW25113_1227] [protein=nitrate reductase 1, gamma (cytochrome b(NR)) subunit] [protein_id=AIN31688.1] [location=1281305..1281982][gbkey=CDS]	113	113	1	948	5413				677	677	677	MEANNDOC_01916	KDGLJHKJ_02881	EFKHFGCB_01969	JNMOPAKK_01787	IOOBBEJO_02746	KMENBGJB_00899	GAOIMAPG_03161	MGNNAIAM_03163	EFLHHJEE_02667	EOABKEHD_02354	GIAADNBE_02529	PHHOHLEH_00805	IIJOLOOH_02095	IKFDFECD_00430	BBIFKPLI_00203	AAAAKHIE_01679	LFPPIJIA_01556	HDLDMBOH_00460	IIGOFCOB_04138	DCPNLENC_01313	KCHDAJGP_00740	BMBOMDJL_02644	BHCAFGCF_00608	NHHIFCEB_03265	LMDLBPLF_03553	KKLJLCHD_03528	AFAMADFP_04132	OECNMEFE_04505	NLAPFCPH_03511	NHOFIBKH_04630	OLLNJKAH_03609	AGGLBBCP_02616	CJBKGBEM_02926	EBJBEGIE_03334	NAOGMBOD_02250	ACOBFHKF_03209
group_26679		[gene=sapF] [locus_tag=BW25113_1290] [protein=antimicrobial peptide transport ABC system ATP-binding protein] [protein_id=AIN31751.1] [location=complement(1346085..1346891)][gbkey=CDS]	113	113	1	948	5133				806	806	806	MEANNDOC_01990	KDGLJHKJ_02810	EFKHFGCB_02039	JNMOPAKK_01861	IOOBBEJO_02675	KMENBGJB_00964	GAOIMAPG_03094	MGNNAIAM_03096	EFLHHJEE_03711	EOABKEHD_03083	GIAADNBE_03168	PHHOHLEH_00870	IIJOLOOH_02160	IKFDFECD_02808	BBIFKPLI_00138	AAAAKHIE_02906	LFPPIJIA_01621	HDLDMBOH_00395	IIGOFCOB_02166	DCPNLENC_02730	KCHDAJGP_00677	BMBOMDJL_02456	BHCAFGCF_00670	NHHIFCEB_03192	LMDLBPLF_02457	KKLJLCHD_02583	AFAMADFP_03051	OECNMEFE_01513	NLAPFCPH_02616	NHOFIBKH_01919	OLLNJKAH_03148	AGGLBBCP_02541	CJBKGBEM_02994	EBJBEGIE_03407	NAOGMBOD_02188	ACOBFHKF_02745
group_26680		[gene=tdcC] [locus_tag=BW25113_3116] [protein=L-threonine/L-serine transporter] [protein_id=AIN33464.1][location=complement(3257045..3258376)] [gbkey=CDS]	113	113	1	948	14092				1331	1331	1331	MEANNDOC_02691	KDGLJHKJ_02009	EFKHFGCB_00146	JNMOPAKK_01172	IOOBBEJO_01915	KMENBGJB_02345	GAOIMAPG_01846	MGNNAIAM_01357	EFLHHJEE_00156	EOABKEHD_00261	GIAADNBE_00261	PHHOHLEH_01297	IIJOLOOH_00982	IKFDFECD_01398	BBIFKPLI_01459	AAAAKHIE_01409	LFPPIJIA_01026	HDLDMBOH_02381	IIGOFCOB_01514	DCPNLENC_02252	KCHDAJGP_01410	BMBOMDJL_01130	BHCAFGCF_03111	NHHIFCEB_02663	LMDLBPLF_00938	KKLJLCHD_01236	AFAMADFP_01350	OECNMEFE_00788	NLAPFCPH_01452	NHOFIBKH_03100	OLLNJKAH_01877	AGGLBBCP_02039	CJBKGBEM_02166	EBJBEGIE_02804	NAOGMBOD_01032	ACOBFHKF_00767
group_26681		[gene=tgt] [locus_tag=BW25113_0406] [protein=tRNA-guanine transglycosylase] [protein_id=AIN30905.1][location=421593..422720] [gbkey=CDS]	113	113	1	948	15835				1127	1127	1127	MEANNDOC_00582	KDGLJHKJ_00038	EFKHFGCB_02333	JNMOPAKK_03254	IOOBBEJO_00038	KMENBGJB_02676	GAOIMAPG_02574	MGNNAIAM_02575	EFLHHJEE_01806	EOABKEHD_01109	GIAADNBE_01416	PHHOHLEH_02548	IIJOLOOH_02211	IKFDFECD_01882	BBIFKPLI_02790	AAAAKHIE_03208	LFPPIJIA_01237	HDLDMBOH_00873	IIGOFCOB_02784	DCPNLENC_02128	KCHDAJGP_01449	BMBOMDJL_00211	BHCAFGCF_03496	NHHIFCEB_00582	LMDLBPLF_03600	KKLJLCHD_02946	AFAMADFP_00732	OECNMEFE_03574	NLAPFCPH_01028	NHOFIBKH_04774	OLLNJKAH_04197	AGGLBBCP_00551	CJBKGBEM_00046	EBJBEGIE_00038	NAOGMBOD_02459	ACOBFHKF_02202
group_26682		[gene=clpS] [locus_tag=BW25113_0881] [protein=regulatory protein for ClpA substrate specificity][protein_id=AIN31350.1] [location=918369..918689][gbkey=CDS]	113	113	1	948	6045				320	320	320	MEANNDOC_00161	KDGLJHKJ_00477	EFKHFGCB_02541	JNMOPAKK_01389	IOOBBEJO_00476	KMENBGJB_00595	GAOIMAPG_01325	MGNNAIAM_01822	EFLHHJEE_02955	EOABKEHD_02008	GIAADNBE_02315	PHHOHLEH_01495	IIJOLOOH_01182	IKFDFECD_00770	BBIFKPLI_00526	AAAAKHIE_00868	LFPPIJIA_00571	HDLDMBOH_00163	IIGOFCOB_04232	DCPNLENC_00642	KCHDAJGP_00399	BMBOMDJL_00616	BHCAFGCF_01294	NHHIFCEB_00162	LMDLBPLF_00773	KKLJLCHD_00838	AFAMADFP_00947	OECNMEFE_01953	NLAPFCPH_03850	NHOFIBKH_02814	OLLNJKAH_00515	AGGLBBCP_00136	CJBKGBEM_00472	EBJBEGIE_00459	NAOGMBOD_01549	ACOBFHKF_00542
group_26683		[gene=acnB] [locus_tag=BW25113_0118] [protein=bifunctional aconitate hydratase 2/2-methylisocitrate dehydratase] [protein_id=AIN30648.1] [location=128102..130699][gbkey=CDS]	113	113	1	948	526				2597	2597	2597	MEANNDOC_04172	KDGLJHKJ_03045	EFKHFGCB_01380	JNMOPAKK_04057	IOOBBEJO_02911	KMENBGJB_02028	GAOIMAPG_02760	MGNNAIAM_02762	EFLHHJEE_01136	EOABKEHD_02769	GIAADNBE_02841	PHHOHLEH_01736	IIJOLOOH_01423	IKFDFECD_00922	BBIFKPLI_02427	AAAAKHIE_00546	LFPPIJIA_01458	HDLDMBOH_00677	IIGOFCOB_00595	DCPNLENC_01623	KCHDAJGP_00501	BMBOMDJL_01255	BHCAFGCF_03703	NHHIFCEB_04138	LMDLBPLF_01358	KKLJLCHD_00369	AFAMADFP_00384	OECNMEFE_00957	NLAPFCPH_01611	NHOFIBKH_00719	OLLNJKAH_01244	AGGLBBCP_03292	CJBKGBEM_01933	EBJBEGIE_04133	NAOGMBOD_02905	ACOBFHKF_01652
group_26684		[gene=htpG] [locus_tag=BW25113_0473] [protein=protein refolding molecular co-chaperone Hsp90, Hsp70-dependent; heat-shock protein; ATPase] [protein_id=AIN30971.1][location=490576..492450] [gbkey=CDS]	113	113	1	948	15926				1874	1874	1874	MEANNDOC_00516	KDGLJHKJ_00104	EFKHFGCB_02403	JNMOPAKK_03188	IOOBBEJO_00104	KMENBGJB_02610	GAOIMAPG_02640	MGNNAIAM_02641	EFLHHJEE_01872	EOABKEHD_01175	GIAADNBE_01482	PHHOHLEH_02482	IIJOLOOH_02277	IKFDFECD_03846	BBIFKPLI_02724	AAAAKHIE_04045	LFPPIJIA_01303	HDLDMBOH_00807	IIGOFCOB_02024	DCPNLENC_03304	KCHDAJGP_01515	BMBOMDJL_00145	BHCAFGCF_03566	NHHIFCEB_00515	LMDLBPLF_02640	KKLJLCHD_02646	AFAMADFP_00806	OECNMEFE_02957	NLAPFCPH_02784	NHOFIBKH_03491	OLLNJKAH_04205	AGGLBBCP_00485	CJBKGBEM_00112	EBJBEGIE_00105	NAOGMBOD_02528	ACOBFHKF_02136
group_26685		[gene=hflD] [locus_tag=BW25113_1132] [protein=putative lysogenization regulator] [protein_id=AIN31595.1][location=complement(1187446..1188087)][gbkey=CDS]	113	113	1	948	5590				641	641	641	MEANNDOC_01776	KDGLJHKJ_00703	EFKHFGCB_01889	JNMOPAKK_04283	IOOBBEJO_00702	KMENBGJB_00803	GAOIMAPG_01079	MGNNAIAM_01576	EFLHHJEE_02741	EOABKEHD_02653	GIAADNBE_02725	PHHOHLEH_03037	IIJOLOOH_02871	IKFDFECD_00505	BBIFKPLI_00280	AAAAKHIE_01754	LFPPIJIA_02732	HDLDMBOH_01162	IIGOFCOB_02138	DCPNLENC_01476	KCHDAJGP_01960	BMBOMDJL_01348	BHCAFGCF_00532	NHHIFCEB_03878	LMDLBPLF_02295	KKLJLCHD_01455	AFAMADFP_01760	OECNMEFE_02077	NLAPFCPH_00405	NHOFIBKH_02179	OLLNJKAH_03638	AGGLBBCP_02339	CJBKGBEM_03601	EBJBEGIE_00686	NAOGMBOD_01892	ACOBFHKF_00309
group_26686		[gene=ptsI] [locus_tag=BW25113_2416] [protein=PEP-protein phosphotransferase of PTS system(enzyme I)] [protein_id=AIN32815.1] [location=2527425..2529152][gbkey=CDS]	113	113	1	948	18840				1727	1727	1727	MEANNDOC_01323	KDGLJHKJ_01229	EFKHFGCB_03347	JNMOPAKK_00150	IOOBBEJO_01145	KMENBGJB_01917	GAOIMAPG_00167	MGNNAIAM_00167	EFLHHJEE_03772	EOABKEHD_00908	GIAADNBE_01216	PHHOHLEH_01170	IIJOLOOH_00855	IKFDFECD_00166	BBIFKPLI_00887	AAAAKHIE_00167	LFPPIJIA_00253	HDLDMBOH_02839	IIGOFCOB_00471	DCPNLENC_01002	KCHDAJGP_01283	BMBOMDJL_03893	BHCAFGCF_00929	NHHIFCEB_00770	LMDLBPLF_04514	KKLJLCHD_02725	AFAMADFP_02758	OECNMEFE_04628	NLAPFCPH_04628	NHOFIBKH_00582	OLLNJKAH_00730	AGGLBBCP_00738	CJBKGBEM_00985	EBJBEGIE_00878	NAOGMBOD_00746	ACOBFHKF_03029
group_26687		[gene=ruvB] [locus_tag=BW25113_1860] [protein=ATP-dependent DNA helicase, component of RuvABC resolvasome] [protein_id=AIN32300.1] [location=complement(1938603..1939613)][gbkey=CDS]	113	113	1	948	16807				1010	1010	1010	MEANNDOC_01006	KDGLJHKJ_01663	EFKHFGCB_04063	JNMOPAKK_00677	IOOBBEJO_01579	KMENBGJB_00128	GAOIMAPG_00703	MGNNAIAM_00703	EFLHHJEE_01298	EOABKEHD_02186	GIAADNBE_01090	PHHOHLEH_00438	IIJOLOOH_00096	IKFDFECD_02051	BBIFKPLI_03586	AAAAKHIE_02133	LFPPIJIA_02009	HDLDMBOH_02412	IIGOFCOB_01275	DCPNLENC_00308	KCHDAJGP_01132	BMBOMDJL_02948	BHCAFGCF_02219	NHHIFCEB_01834	LMDLBPLF_00246	KKLJLCHD_00106	AFAMADFP_00246	OECNMEFE_00060	NLAPFCPH_00151	NHOFIBKH_00047	OLLNJKAH_02254	AGGLBBCP_01373	CJBKGBEM_01361	EBJBEGIE_01951	NAOGMBOD_02333	ACOBFHKF_01023
group_26688		[gene=miaB] [locus_tag=BW25113_0661] [protein=tRNA-i(6)A37 methylthiotransferase] [protein_id=AIN31150.1][location=complement(688987..690411)] [gbkey=CDS]	113	113	1	948	6828				1424	1424	1424	MEANNDOC_00374	KDGLJHKJ_00251	EFKHFGCB_03202	JNMOPAKK_01601	IOOBBEJO_00251	KMENBGJB_03830	GAOIMAPG_03666	MGNNAIAM_03667	EFLHHJEE_02558	EOABKEHD_02971	GIAADNBE_03043	PHHOHLEH_02732	IIJOLOOH_02566	IKFDFECD_02726	BBIFKPLI_03440	AAAAKHIE_02795	LFPPIJIA_02837	HDLDMBOH_01101	IIGOFCOB_03520	DCPNLENC_03330	KCHDAJGP_03601	BMBOMDJL_03521	BHCAFGCF_02834	NHHIFCEB_00373	LMDLBPLF_00491	KKLJLCHD_00729	AFAMADFP_01057	OECNMEFE_00402	NLAPFCPH_00731	NHOFIBKH_01715	OLLNJKAH_03086	AGGLBBCP_00342	CJBKGBEM_00258	EBJBEGIE_00247	NAOGMBOD_02585	ACOBFHKF_01237
group_26689		[gene=rnc] [locus_tag=BW25113_2567] [protein=RNase III] [protein_id=AIN32970.1] [location=complement(2696742..2697422)][gbkey=CDS]	113	113	1	948	18512				680	680	680	MEANNDOC_01196	KDGLJHKJ_04086	EFKHFGCB_04364	JNMOPAKK_00022	IOOBBEJO_04193	KMENBGJB_01763	GAOIMAPG_00022	MGNNAIAM_00022	EFLHHJEE_04141	EOABKEHD_01055	GIAADNBE_01363	PHHOHLEH_01024	IIJOLOOH_00709	IKFDFECD_00021	BBIFKPLI_00742	AAAAKHIE_00022	LFPPIJIA_00400	HDLDMBOH_03381	IIGOFCOB_00319	DCPNLENC_00854	KCHDAJGP_00022	BMBOMDJL_01501	BHCAFGCF_00782	NHHIFCEB_00642	LMDLBPLF_02713	KKLJLCHD_03083	AFAMADFP_02787	OECNMEFE_02875	NLAPFCPH_03009	NHOFIBKH_01216	OLLNJKAH_00583	AGGLBBCP_00611	CJBKGBEM_01119	EBJBEGIE_00750	NAOGMBOD_00906	ACOBFHKF_03952
group_26690		[gene=trxC] [locus_tag=BW25113_2582] [protein=thioredoxin 2] [protein_id=AIN32985.1][location=2712094..2712513] [gbkey=CDS]	113	113	1	948	18494				419	419	419	MEANNDOC_01181	KDGLJHKJ_04071	EFKHFGCB_04379	JNMOPAKK_00007	IOOBBEJO_04178	KMENBGJB_01748	GAOIMAPG_00007	MGNNAIAM_00007	EFLHHJEE_04126	EOABKEHD_01070	GIAADNBE_01378	PHHOHLEH_01009	IIJOLOOH_00694	IKFDFECD_00006	BBIFKPLI_00727	AAAAKHIE_00007	LFPPIJIA_00415	HDLDMBOH_03366	IIGOFCOB_00304	DCPNLENC_00839	KCHDAJGP_00007	BMBOMDJL_01516	BHCAFGCF_04638	NHHIFCEB_00627	LMDLBPLF_04667	KKLJLCHD_04705	AFAMADFP_04436	OECNMEFE_02857	NLAPFCPH_04759	NHOFIBKH_01231	OLLNJKAH_00568	AGGLBBCP_00596	CJBKGBEM_01134	EBJBEGIE_00735	NAOGMBOD_00921	ACOBFHKF_03967
group_26691		[gene=cmk] [locus_tag=BW25113_0910] [protein=cytidylate kinase] [protein_id=AIN31378.1][location=956657..957340] [gbkey=CDS]	113	113	1	948	5962				683	683	683	MEANNDOC_00134	KDGLJHKJ_00503	EFKHFGCB_03916	JNMOPAKK_03428	IOOBBEJO_00502	KMENBGJB_00624	GAOIMAPG_01296	MGNNAIAM_01793	EFLHHJEE_01909	EOABKEHD_02037	GIAADNBE_02344	PHHOHLEH_01524	IIJOLOOH_01211	IKFDFECD_00741	BBIFKPLI_00497	AAAAKHIE_00839	LFPPIJIA_00600	HDLDMBOH_00192	IIGOFCOB_02745	DCPNLENC_00671	KCHDAJGP_01004	BMBOMDJL_00645	BHCAFGCF_01265	NHHIFCEB_00136	LMDLBPLF_01960	KKLJLCHD_03389	AFAMADFP_03015	OECNMEFE_01131	NLAPFCPH_00632	NHOFIBKH_02965	OLLNJKAH_00542	AGGLBBCP_00110	CJBKGBEM_00498	EBJBEGIE_00485	NAOGMBOD_01521	ACOBFHKF_00509
group_26692		[gene=pssA] [locus_tag=BW25113_2585] [protein=phosphatidylserine synthase (CDP-diacylglycerol-serine O-phosphatidyltransferase)] [protein_id=AIN32988.1][location=2716086..2717441] [gbkey=CDS]	113	113	1	948	18491				1355	1355	1355	MEANNDOC_01178	KDGLJHKJ_04068	EFKHFGCB_04382	JNMOPAKK_00004	IOOBBEJO_04175	KMENBGJB_01745	GAOIMAPG_00004	MGNNAIAM_00004	EFLHHJEE_04123	EOABKEHD_01073	GIAADNBE_01381	PHHOHLEH_01006	IIJOLOOH_00691	IKFDFECD_00003	BBIFKPLI_00724	AAAAKHIE_00004	LFPPIJIA_00418	HDLDMBOH_03363	IIGOFCOB_00301	DCPNLENC_00836	KCHDAJGP_00004	BMBOMDJL_01519	BHCAFGCF_04641	NHHIFCEB_00624	LMDLBPLF_04670	KKLJLCHD_04708	AFAMADFP_04433	OECNMEFE_02854	NLAPFCPH_04762	NHOFIBKH_01234	OLLNJKAH_00565	AGGLBBCP_00593	CJBKGBEM_01137	EBJBEGIE_00732	NAOGMBOD_00924	ACOBFHKF_03970
group_26693		[gene=nrdB] [locus_tag=BW25113_2235] [protein=ribonucleoside-diphosphate reductase 1,beta subunit, ferritin-like protein] [protein_id=AIN32644.1][location=2340863..2341993] [gbkey=CDS]	113	113	1	948	19295				1130	1130	1130	MEANNDOC_01487	KDGLJHKJ_01065	EFKHFGCB_00796	JNMOPAKK_00315	IOOBBEJO_00980	KMENBGJB_01698	GAOIMAPG_00334	MGNNAIAM_00334	EFLHHJEE_01728	EOABKEHD_00686	GIAADNBE_00609	PHHOHLEH_00102	IIJOLOOH_00493	IKFDFECD_00333	BBIFKPLI_01062	AAAAKHIE_00334	LFPPIJIA_00026	HDLDMBOH_01017	IIGOFCOB_00704	DCPNLENC_00114	KCHDAJGP_01575	BMBOMDJL_03265	BHCAFGCF_01090	NHHIFCEB_00934	LMDLBPLF_01836	KKLJLCHD_00956	AFAMADFP_00840	OECNMEFE_01932	NLAPFCPH_01890	NHOFIBKH_00414	OLLNJKAH_00099	AGGLBBCP_00902	CJBKGBEM_00825	EBJBEGIE_01043	NAOGMBOD_01295	ACOBFHKF_00063
group_26694		[gene=fur] [locus_tag=BW25113_0683] [protein=ferric iron uptake regulon transcriptional repressor; autorepressor] [protein_id=AIN31161.1] [location=complement(705656..706102)][gbkey=CDS]	113	113	1	948	6815				446	446	446	MEANNDOC_00347	KDGLJHKJ_00278	EFKHFGCB_03184	JNMOPAKK_01574	IOOBBEJO_00278	KMENBGJB_03811	GAOIMAPG_03685	MGNNAIAM_03686	EFLHHJEE_02539	EOABKEHD_02990	GIAADNBE_03062	PHHOHLEH_02714	IIJOLOOH_02548	IKFDFECD_02746	BBIFKPLI_03421	AAAAKHIE_02815	LFPPIJIA_04481	HDLDMBOH_01120	IIGOFCOB_04078	DCPNLENC_03348	KCHDAJGP_03619	BMBOMDJL_03539	BHCAFGCF_02816	NHHIFCEB_00346	LMDLBPLF_00509	KKLJLCHD_00711	AFAMADFP_01040	OECNMEFE_00421	NLAPFCPH_00749	NHOFIBKH_01697	OLLNJKAH_03104	AGGLBBCP_00320	CJBKGBEM_00285	EBJBEGIE_00274	NAOGMBOD_02566	ACOBFHKF_01265
group_26695		[gene=ffh] [locus_tag=BW25113_2610] [protein=Signal Recognition Particle (SRP) component with 4.5S RNA (ffs)] [protein_id=AIN33008.1] [location=complement(2739793..2741154)][gbkey=CDS]	113	113	1	948	15539				1361	1361	1361	MEANNDOC_02525	KDGLJHKJ_03853	EFKHFGCB_00662	JNMOPAKK_03566	IOOBBEJO_04002	KMENBGJB_01290	GAOIMAPG_03190	MGNNAIAM_03192	EFLHHJEE_02292	EOABKEHD_01738	GIAADNBE_01912	PHHOHLEH_04099	IIJOLOOH_04092	IKFDFECD_04386	BBIFKPLI_03018	AAAAKHIE_04504	LFPPIJIA_04430	HDLDMBOH_03857	IIGOFCOB_02885	DCPNLENC_02905	KCHDAJGP_03494	BMBOMDJL_02868	BHCAFGCF_04539	NHHIFCEB_02497	LMDLBPLF_03823	KKLJLCHD_04265	AFAMADFP_03933	OECNMEFE_03716	NLAPFCPH_03869	NHOFIBKH_04361	OLLNJKAH_04306	AGGLBBCP_01532	CJBKGBEM_03724	EBJBEGIE_02638	NAOGMBOD_03656	ACOBFHKF_04420
group_26696		[gene=tig] [locus_tag=BW25113_0436] [protein=peptidyl-prolyl cis/trans isomerase (trigger factor)] [protein_id=AIN30935.1] [location=450589..451887][gbkey=CDS]	113	113	1	948	15871				1289	1298	1297	MEANNDOC_00552	KDGLJHKJ_00068	EFKHFGCB_02367	JNMOPAKK_03224	IOOBBEJO_00068	KMENBGJB_02646	GAOIMAPG_02604	MGNNAIAM_02605	EFLHHJEE_01836	EOABKEHD_01139	GIAADNBE_01446	PHHOHLEH_02518	IIJOLOOH_02241	IKFDFECD_01912	BBIFKPLI_02760	AAAAKHIE_03178	LFPPIJIA_01267	HDLDMBOH_00843	IIGOFCOB_02814	DCPNLENC_02098	KCHDAJGP_01479	BMBOMDJL_00181	BHCAFGCF_03529	NHHIFCEB_00552	LMDLBPLF_02676	KKLJLCHD_02682	AFAMADFP_00770	OECNMEFE_02993	NLAPFCPH_02820	NHOFIBKH_03527	OLLNJKAH_03959	AGGLBBCP_00521	CJBKGBEM_00076	EBJBEGIE_00068	NAOGMBOD_02492	ACOBFHKF_02172
group_26697		[gene=codB] [locus_tag=BW25113_0336] [protein=cytosine transporter] [protein_id=AIN30844.1][location=350633..351892] [gbkey=CDS]	113	113	1	948	15755				1259	1259	1259	MEANNDOC_04038	KDGLJHKJ_04229	EFKHFGCB_03592	JNMOPAKK_03715	IOOBBEJO_04170	KMENBGJB_03664	GAOIMAPG_02512	MGNNAIAM_02513	EFLHHJEE_04411	EOABKEHD_03848	GIAADNBE_03682	PHHOHLEH_03582	IIJOLOOH_03553	IKFDFECD_01820	BBIFKPLI_02852	AAAAKHIE_03787	LFPPIJIA_02518	HDLDMBOH_03337	IIGOFCOB_03325	DCPNLENC_03196	KCHDAJGP_02618	BMBOMDJL_03393	BHCAFGCF_03338	NHHIFCEB_03645	LMDLBPLF_01984	KKLJLCHD_02002	AFAMADFP_00669	OECNMEFE_01610	NLAPFCPH_01091	NHOFIBKH_01968	OLLNJKAH_01329	AGGLBBCP_02196	CJBKGBEM_03254	EBJBEGIE_03679	NAOGMBOD_02702	ACOBFHKF_03923
group_26698		[gene=yehT] [locus_tag=BW25113_2125] [protein=putative response regulator in two-component system withYehU] [protein_id=AIN32538.1] [location=complement(2205722..2206441)][gbkey=CDS]	113	113	1	948	19456				719	719	719	MEANNDOC_01597	KDGLJHKJ_00954	EFKHFGCB_00911	JNMOPAKK_00426	IOOBBEJO_00869	KMENBGJB_03003	GAOIMAPG_00442	MGNNAIAM_00442	EFLHHJEE_01593	EOABKEHD_02637	GIAADNBE_00718	PHHOHLEH_00211	IIJOLOOH_00602	IKFDFECD_03986	BBIFKPLI_01171	AAAAKHIE_00445	LFPPIJIA_03507	HDLDMBOH_00907	IIGOFCOB_01833	DCPNLENC_00223	KCHDAJGP_02114	BMBOMDJL_00327	BHCAFGCF_01455	NHHIFCEB_01044	LMDLBPLF_03242	KKLJLCHD_03071	AFAMADFP_04178	OECNMEFE_03024	NLAPFCPH_01633	NHOFIBKH_03362	OLLNJKAH_00209	AGGLBBCP_01013	CJBKGBEM_00715	EBJBEGIE_01153	NAOGMBOD_01398	ACOBFHKF_00172
group_26699		[gene=napG] [locus_tag=BW25113_2205] [protein=ferredoxin-type protein essential for electron transfer from ubiquinol to periplasmic nitrate reductase(NapAB)] [protein_id=AIN32616.1] [location=complement(2293044..2293739)][gbkey=CDS]	113	113	1	948	19339				695	695	695	MEANNDOC_01517	KDGLJHKJ_01035	EFKHFGCB_00826	JNMOPAKK_00345	IOOBBEJO_00950	KMENBGJB_01729	GAOIMAPG_00364	MGNNAIAM_00364	EFLHHJEE_02983	EOABKEHD_02558	GIAADNBE_00639	PHHOHLEH_00132	IIJOLOOH_00523	IKFDFECD_00363	BBIFKPLI_01092	AAAAKHIE_00364	LFPPIJIA_04015	HDLDMBOH_00987	IIGOFCOB_01912	DCPNLENC_00144	KCHDAJGP_01605	BMBOMDJL_04546	BHCAFGCF_01376	NHHIFCEB_00964	LMDLBPLF_01802	KKLJLCHD_00921	AFAMADFP_00874	OECNMEFE_01898	NLAPFCPH_01924	NHOFIBKH_00384	OLLNJKAH_00129	AGGLBBCP_00932	CJBKGBEM_00795	EBJBEGIE_01073	NAOGMBOD_01319	ACOBFHKF_00093
group_26700		[gene=hypB] [locus_tag=BW25113_2727] [protein=GTP hydrolase involved in nickel liganding into hydrogenases] [protein_id=AIN33102.1] [location=2844360..2845232][gbkey=CDS]	113	113	1	948	15319				872	872	872	MEANNDOC_02441	KDGLJHKJ_03770	EFKHFGCB_00576	JNMOPAKK_03480	IOOBBEJO_03921	KMENBGJB_01402	GAOIMAPG_03298	MGNNAIAM_03300	EFLHHJEE_02379	EOABKEHD_01639	GIAADNBE_02011	PHHOHLEH_03208	IIJOLOOH_03001	IKFDFECD_01632	BBIFKPLI_03127	AAAAKHIE_01572	LFPPIJIA_03038	HDLDMBOH_01782	IIGOFCOB_02451	DCPNLENC_01752	KCHDAJGP_02311	BMBOMDJL_00888	BHCAFGCF_00069	NHHIFCEB_02413	LMDLBPLF_03378	KKLJLCHD_03746	AFAMADFP_03536	OECNMEFE_04232	NLAPFCPH_04233	NHOFIBKH_02236	OLLNJKAH_01598	AGGLBBCP_01614	CJBKGBEM_03808	EBJBEGIE_02554	NAOGMBOD_00072	ACOBFHKF_03336
group_26701		[gene=ppsA] [locus_tag=BW25113_1702] [protein=phosphoenolpyruvate synthase] [protein_id=AIN32140.1][location=complement(1778991..1781369)] [gbkey=CDS]	113	113	1	948	16566				2378	2378	2378	MEANNDOC_00806	KDGLJHKJ_01510	EFKHFGCB_02309	JNMOPAKK_00831	IOOBBEJO_01427	KMENBGJB_00287	GAOIMAPG_00862	MGNNAIAM_00862	EFLHHJEE_00927	EOABKEHD_01386	GIAADNBE_01693	PHHOHLEH_00599	IIJOLOOH_00256	IKFDFECD_01133	BBIFKPLI_02212	AAAAKHIE_01139	LFPPIJIA_00732	HDLDMBOH_02931	IIGOFCOB_02714	DCPNLENC_03898	KCHDAJGP_04246	BMBOMDJL_00789	BHCAFGCF_01740	NHHIFCEB_01986	LMDLBPLF_00090	KKLJLCHD_00262	AFAMADFP_00090	OECNMEFE_00216	NLAPFCPH_00307	NHOFIBKH_00207	OLLNJKAH_02366	AGGLBBCP_01220	CJBKGBEM_01512	EBJBEGIE_02103	NAOGMBOD_00584	ACOBFHKF_01745
group_26702		[gene=gntR] [locus_tag=BW25113_3438] [protein=d-gluconate inducible gluconate regulon transcriptional repressor] [protein_id=AIN33767.1] [location=complement(3571091..3572086)][gbkey=CDS]	113	113	1	948	12476				995	995	995	MEANNDOC_03720	KDGLJHKJ_03302	EFKHFGCB_03069	JNMOPAKK_03030	IOOBBEJO_03372	KMENBGJB_03136	GAOIMAPG_03430	MGNNAIAM_03432	EFLHHJEE_02122	EOABKEHD_01854	GIAADNBE_02104	PHHOHLEH_03026	IIJOLOOH_02860	IKFDFECD_01553	BBIFKPLI_02959	AAAAKHIE_02436	LFPPIJIA_02512	HDLDMBOH_03028	IIGOFCOB_00892	DCPNLENC_00533	KCHDAJGP_01817	BMBOMDJL_00495	BHCAFGCF_02368	NHHIFCEB_03427	LMDLBPLF_00647	KKLJLCHD_01070	AFAMADFP_01203	OECNMEFE_00621	NLAPFCPH_01243	NHOFIBKH_01640	OLLNJKAH_01695	AGGLBBCP_02782	CJBKGBEM_03148	EBJBEGIE_03569	NAOGMBOD_03246	ACOBFHKF_01477
group_26703		[gene=leuA] [locus_tag=BW25113_0074] [protein=2-isopropylmalate synthase] [protein_id=AIN30607.1][location=complement(78445..80016)] [gbkey=CDS]	113	113	1	948	571				1571	1571	1571	MEANNDOC_03461	KDGLJHKJ_03089	EFKHFGCB_01340	JNMOPAKK_02771	IOOBBEJO_02955	KMENBGJB_01988	GAOIMAPG_02720	MGNNAIAM_02722	EFLHHJEE_01175	EOABKEHD_02809	GIAADNBE_02881	PHHOHLEH_01696	IIJOLOOH_01383	IKFDFECD_00882	BBIFKPLI_02467	AAAAKHIE_00586	LFPPIJIA_01418	HDLDMBOH_00717	IIGOFCOB_00555	DCPNLENC_01583	KCHDAJGP_00541	BMBOMDJL_01295	BHCAFGCF_03743	NHHIFCEB_01189	LMDLBPLF_01398	KKLJLCHD_00409	AFAMADFP_00424	OECNMEFE_00917	NLAPFCPH_01571	NHOFIBKH_00679	OLLNJKAH_01285	AGGLBBCP_03238	CJBKGBEM_01889	EBJBEGIE_01306	NAOGMBOD_03111	ACOBFHKF_01696
group_26704		[gene=metI] [locus_tag=BW25113_0198] [protein=DL-methionine transporter subunit] [protein_id=AIN30728.1][location=complement(217455..218108)] [gbkey=CDS]	113	113	1	948	355				653	653	653	MEANNDOC_04578	KDGLJHKJ_02964	EFKHFGCB_01460	JNMOPAKK_04638	IOOBBEJO_02830	KMENBGJB_02109	GAOIMAPG_02841	MGNNAIAM_02843	EFLHHJEE_01055	EOABKEHD_03163	GIAADNBE_03311	PHHOHLEH_01817	IIJOLOOH_01504	IKFDFECD_01003	BBIFKPLI_02346	AAAAKHIE_00465	LFPPIJIA_01539	HDLDMBOH_02466	IIGOFCOB_00677	DCPNLENC_03682	KCHDAJGP_00419	BMBOMDJL_02849	BHCAFGCF_04669	NHHIFCEB_04645	LMDLBPLF_04806	KKLJLCHD_04841	AFAMADFP_04607	OECNMEFE_04845	NLAPFCPH_04855	NHOFIBKH_00800	OLLNJKAH_01163	AGGLBBCP_03264	CJBKGBEM_02014	EBJBEGIE_04552	NAOGMBOD_02987	ACOBFHKF_01572
group_26705		[gene=yjjK] [locus_tag=BW25113_4391] [protein=putative transporter subunit of ABC superfamily:ATP-binding component] [protein_id=AIN34657.1] [location=complement(4618672..4620339)][gbkey=CDS]	113	113	1	948	692				1667	1667	1667	MEANNDOC_03548	KDGLJHKJ_03172	EFKHFGCB_01253	JNMOPAKK_02858	IOOBBEJO_03038	KMENBGJB_02468	GAOIMAPG_02026	MGNNAIAM_02027	EFLHHJEE_04181	EOABKEHD_03271	GIAADNBE_03419	PHHOHLEH_03381	IIJOLOOH_03294	IKFDFECD_00798	BBIFKPLI_03264	AAAAKHIE_00670	LFPPIJIA_03172	HDLDMBOH_02551	IIGOFCOB_03134	DCPNLENC_02981	KCHDAJGP_03015	BMBOMDJL_02694	BHCAFGCF_02653	NHHIFCEB_01275	LMDLBPLF_01488	KKLJLCHD_00498	AFAMADFP_00513	OECNMEFE_02432	NLAPFCPH_02131	NHOFIBKH_00595	OLLNJKAH_03867	AGGLBBCP_03152	CJBKGBEM_01807	EBJBEGIE_01392	NAOGMBOD_03085	ACOBFHKF_02447
group_26706		[gene=dsbE] [locus_tag=BW25113_2195] [protein=periplasmic thioredoxin of cytochrome c-type biogenesis] [protein_id=AIN32606.1] [location=complement(2285886..2286443)][gbkey=CDS]	113	113	1	948	19349				557	557	557	MEANNDOC_01527	KDGLJHKJ_01025	EFKHFGCB_00836	JNMOPAKK_00355	IOOBBEJO_00940	KMENBGJB_01739	GAOIMAPG_00374	MGNNAIAM_00374	EFLHHJEE_02993	EOABKEHD_02568	GIAADNBE_00649	PHHOHLEH_00142	IIJOLOOH_00533	IKFDFECD_00373	BBIFKPLI_01102	AAAAKHIE_00374	LFPPIJIA_04005	HDLDMBOH_00977	IIGOFCOB_01902	DCPNLENC_00154	KCHDAJGP_01615	BMBOMDJL_04536	BHCAFGCF_01386	NHHIFCEB_00974	LMDLBPLF_01792	KKLJLCHD_00911	AFAMADFP_00884	OECNMEFE_01888	NLAPFCPH_01934	NHOFIBKH_00374	OLLNJKAH_00139	AGGLBBCP_00942	CJBKGBEM_00785	EBJBEGIE_01083	NAOGMBOD_01329	ACOBFHKF_00103
group_26707		[gene=mltA] [locus_tag=BW25113_2813] [protein=membrane-bound lytic murein transglycosylase A] [protein_id=AIN33188.1] [location=complement(2939440..2940537)][gbkey=CDS]	113	113	1	948	14741				1097	1097	1097	MEANNDOC_02359	KDGLJHKJ_02290	EFKHFGCB_00490	JNMOPAKK_02713	IOOBBEJO_02153	KMENBGJB_01489	GAOIMAPG_01534	MGNNAIAM_01044	EFLHHJEE_03503	EOABKEHD_03042	GIAADNBE_03281	PHHOHLEH_01848	IIJOLOOH_01535	IKFDFECD_01719	BBIFKPLI_01943	AAAAKHIE_01485	LFPPIJIA_02950	HDLDMBOH_01484	IIGOFCOB_02540	DCPNLENC_01514	KCHDAJGP_02547	BMBOMDJL_01827	BHCAFGCF_00153	NHHIFCEB_02331	LMDLBPLF_03280	KKLJLCHD_03199	AFAMADFP_02885	OECNMEFE_03466	NLAPFCPH_03394	NHOFIBKH_04421	OLLNJKAH_03341	AGGLBBCP_01696	CJBKGBEM_02383	EBJBEGIE_02471	NAOGMBOD_00164	ACOBFHKF_03852
group_26708		[gene=proW] [locus_tag=BW25113_2678] [protein=glycine betaine transporter subunit] [protein_id=AIN33060.1][location=2799369..2800433] [gbkey=CDS]	113	113	1	948	15450				1064	1064	1064	MEANNDOC_02493	KDGLJHKJ_03821	EFKHFGCB_00627	JNMOPAKK_03534	IOOBBEJO_03970	KMENBGJB_01352	GAOIMAPG_03249	MGNNAIAM_03251	EFLHHJEE_02331	EOABKEHD_01688	GIAADNBE_01962	PHHOHLEH_03159	IIJOLOOH_03050	IKFDFECD_03783	BBIFKPLI_03078	AAAAKHIE_01620	LFPPIJIA_03086	HDLDMBOH_01733	IIGOFCOB_02847	DCPNLENC_01801	KCHDAJGP_02262	BMBOMDJL_00836	BHCAFGCF_00022	NHHIFCEB_02465	LMDLBPLF_04427	KKLJLCHD_04642	AFAMADFP_03894	OECNMEFE_04195	NLAPFCPH_04572	NHOFIBKH_02285	OLLNJKAH_01649	AGGLBBCP_01564	CJBKGBEM_03756	EBJBEGIE_02606	NAOGMBOD_00021	ACOBFHKF_03283
group_26709		[gene=hisQ] [locus_tag=BW25113_2308] [protein=histidine/lysine/arginine/ornithine transporter permease subunit] [protein_id=AIN32718.1] [location=complement(2418709..2419395)][gbkey=CDS]	113	113	1	948	19181				686	686	686	MEANNDOC_01418	KDGLJHKJ_01136	EFKHFGCB_00723	JNMOPAKK_00246	IOOBBEJO_01052	KMENBGJB_01622	GAOIMAPG_00258	MGNNAIAM_00258	EFLHHJEE_01651	EOABKEHD_00761	GIAADNBE_00534	PHHOHLEH_00031	IIJOLOOH_00422	IKFDFECD_00257	BBIFKPLI_00986	AAAAKHIE_00258	LFPPIJIA_00102	HDLDMBOH_02193	IIGOFCOB_00779	DCPNLENC_00037	KCHDAJGP_01192	BMBOMDJL_00974	BHCAFGCF_01023	NHHIFCEB_00865	LMDLBPLF_02559	KKLJLCHD_02263	AFAMADFP_02611	OECNMEFE_02809	NLAPFCPH_02703	NHOFIBKH_00487	OLLNJKAH_00025	AGGLBBCP_00833	CJBKGBEM_00896	EBJBEGIE_00973	NAOGMBOD_01228	ACOBFHKF_04081
group_26710		[gene=fabR] [locus_tag=BW25113_3963] [protein=transcriptional repressor of fabA and fabB][protein_id=AIN34261.1] [location=4151052..4151699] [gbkey=CDS]	113	113	1	948	17756				704	704	704	MEANNDOC_03942	KDGLJHKJ_03645	EFKHFGCB_04315	JNMOPAKK_03700	IOOBBEJO_03661	KMENBGJB_02932	GAOIMAPG_03582	MGNNAIAM_03583	EFLHHJEE_02516	EOABKEHD_03689	GIAADNBE_03828	PHHOHLEH_02693	IIJOLOOH_02527	IKFDFECD_02642	BBIFKPLI_03400	AAAAKHIE_02951	LFPPIJIA_03431	HDLDMBOH_01708	IIGOFCOB_02412	DCPNLENC_02073	KCHDAJGP_02156	BMBOMDJL_03766	BHCAFGCF_04250	NHHIFCEB_03768	LMDLBPLF_02083	KKLJLCHD_02196	AFAMADFP_02463	OECNMEFE_02638	NLAPFCPH_02337	NHOFIBKH_03639	OLLNJKAH_03564	AGGLBBCP_03996	CJBKGBEM_04372	EBJBEGIE_03911	NAOGMBOD_04183	ACOBFHKF_03816
group_26711		[gene=ptsG] [locus_tag=BW25113_1101] [protein=fused glucose-specific PTS enzymes: IIB component/IIC component] [protein_id=AIN31564.1] [location=1153325..1154758][gbkey=CDS]	113	113	1	948	5672				1433	1433	1433	MEANNDOC_01745	KDGLJHKJ_00670	EFKHFGCB_01858	JNMOPAKK_04151	IOOBBEJO_00669	KMENBGJB_00772	GAOIMAPG_01110	MGNNAIAM_01607	EFLHHJEE_02832	EOABKEHD_02684	GIAADNBE_02756	PHHOHLEH_03068	IIJOLOOH_02902	IKFDFECD_00554	BBIFKPLI_00311	AAAAKHIE_01803	LFPPIJIA_02701	HDLDMBOH_01193	IIGOFCOB_02109	DCPNLENC_01445	KCHDAJGP_01929	BMBOMDJL_01379	BHCAFGCF_00501	NHHIFCEB_03847	LMDLBPLF_02348	KKLJLCHD_01507	AFAMADFP_01810	OECNMEFE_02024	NLAPFCPH_00458	NHOFIBKH_02129	OLLNJKAH_03670	AGGLBBCP_02370	CJBKGBEM_03632	EBJBEGIE_00655	NAOGMBOD_01861	ACOBFHKF_00340
group_26712		[gene=narP] [locus_tag=BW25113_2193] [protein=response regulator in two-component regulatory system with NarQ or NarX] [protein_id=AIN32604.1] [location=2283979..2284626][gbkey=CDS]	113	113	1	948	19351				647	647	647	MEANNDOC_01529	KDGLJHKJ_01023	EFKHFGCB_00838	JNMOPAKK_00357	IOOBBEJO_00938	KMENBGJB_01741	GAOIMAPG_00376	MGNNAIAM_00376	EFLHHJEE_02995	EOABKEHD_02570	GIAADNBE_00651	PHHOHLEH_00144	IIJOLOOH_00535	IKFDFECD_00375	BBIFKPLI_01104	AAAAKHIE_00376	LFPPIJIA_04003	HDLDMBOH_00975	IIGOFCOB_01900	DCPNLENC_00156	KCHDAJGP_01617	BMBOMDJL_04534	BHCAFGCF_01388	NHHIFCEB_00976	LMDLBPLF_01790	KKLJLCHD_00909	AFAMADFP_00886	OECNMEFE_01886	NLAPFCPH_01936	NHOFIBKH_00372	OLLNJKAH_00141	AGGLBBCP_00944	CJBKGBEM_00783	EBJBEGIE_01085	NAOGMBOD_01331	ACOBFHKF_00105
group_26713		hypothetical protein	113	113	1	948	16690				1283	1283	1283	MEANNDOC_00936	KDGLJHKJ_01592	EFKHFGCB_03453	JNMOPAKK_00749	IOOBBEJO_01509	KMENBGJB_00205	GAOIMAPG_00780	MGNNAIAM_00780	EFLHHJEE_00844	EOABKEHD_02265	GIAADNBE_01168	PHHOHLEH_00516	IIJOLOOH_00173	IKFDFECD_01215	BBIFKPLI_02129	AAAAKHIE_01221	LFPPIJIA_02087	HDLDMBOH_03913	IIGOFCOB_01353	DCPNLENC_02888	KCHDAJGP_02801	BMBOMDJL_01579	BHCAFGCF_01816	NHHIFCEB_01904	LMDLBPLF_00170	KKLJLCHD_00182	AFAMADFP_00170	OECNMEFE_00136	NLAPFCPH_00227	NHOFIBKH_00126	OLLNJKAH_02176	AGGLBBCP_01303	CJBKGBEM_01432	EBJBEGIE_02021	NAOGMBOD_04291	ACOBFHKF_00953
group_26714		[gene=hcp] [locus_tag=BW25113_0873] [protein=hybrid-cluster [4Fe-2S-2O] protein in anaerobic terminal reductases] [protein_id=AIN31342.1] [location=complement(907618..909270)][gbkey=CDS]	113	113	1	948	6054				1652	1652	1652	MEANNDOC_00169	KDGLJHKJ_00455	EFKHFGCB_02549	JNMOPAKK_01397	IOOBBEJO_00454	KMENBGJB_00587	GAOIMAPG_01333	MGNNAIAM_01830	EFLHHJEE_02947	EOABKEHD_02000	GIAADNBE_02307	PHHOHLEH_01487	IIJOLOOH_01174	IKFDFECD_02883	BBIFKPLI_00534	AAAAKHIE_00876	LFPPIJIA_00563	HDLDMBOH_00155	IIGOFCOB_01672	DCPNLENC_00634	KCHDAJGP_00391	BMBOMDJL_00608	BHCAFGCF_01302	NHHIFCEB_00170	LMDLBPLF_00782	KKLJLCHD_02420	AFAMADFP_02361	OECNMEFE_01317	NLAPFCPH_02448	NHOFIBKH_02822	OLLNJKAH_00507	AGGLBBCP_00144	CJBKGBEM_00464	EBJBEGIE_00451	NAOGMBOD_01557	ACOBFHKF_00550
group_26715		[gene=artM] [locus_tag=BW25113_0861] [protein=arginine transporter subunit] [protein_id=AIN31330.1][location=complement(896322..896990)] [gbkey=CDS]	113	113	1	948	6069				668	668	668	MEANNDOC_00181	KDGLJHKJ_00443	EFKHFGCB_02562	JNMOPAKK_01409	IOOBBEJO_00442	KMENBGJB_00575	GAOIMAPG_01345	MGNNAIAM_01842	EFLHHJEE_02935	EOABKEHD_01988	GIAADNBE_02295	PHHOHLEH_01475	IIJOLOOH_01162	IKFDFECD_02895	BBIFKPLI_00546	AAAAKHIE_00888	LFPPIJIA_00551	HDLDMBOH_00143	IIGOFCOB_01684	DCPNLENC_00622	KCHDAJGP_00379	BMBOMDJL_00596	BHCAFGCF_01314	NHHIFCEB_00182	LMDLBPLF_00796	KKLJLCHD_02406	AFAMADFP_02347	OECNMEFE_01331	NLAPFCPH_02435	NHOFIBKH_02835	OLLNJKAH_00494	AGGLBBCP_00156	CJBKGBEM_00452	EBJBEGIE_00439	NAOGMBOD_01569	ACOBFHKF_00562
group_26716		[gene=ubiE] [locus_tag=BW25113_3833] [protein=bifunctional 2-octaprenyl-6-methoxy-1,4-benzoquinone methylase/ S-adenosylmethionine:2-DMK methyltransferase][protein_id=AIN34143.1] [location=4012215..4012970][gbkey=CDS]	113	113	1	948	4085				755	755	755	MEANNDOC_04058	KDGLJHKJ_03742	EFKHFGCB_03778	JNMOPAKK_03965	IOOBBEJO_03893	KMENBGJB_03292	GAOIMAPG_03877	MGNNAIAM_03878	EFLHHJEE_03369	EOABKEHD_02851	GIAADNBE_02923	PHHOHLEH_03253	IIJOLOOH_03166	IKFDFECD_03308	BBIFKPLI_03817	AAAAKHIE_03636	LFPPIJIA_04318	HDLDMBOH_01973	IIGOFCOB_03371	DCPNLENC_01928	KCHDAJGP_02354	BMBOMDJL_01774	BHCAFGCF_03929	NHHIFCEB_03936	LMDLBPLF_04150	KKLJLCHD_03609	AFAMADFP_04082	OECNMEFE_04376	NLAPFCPH_04331	NHOFIBKH_03739	OLLNJKAH_02104	AGGLBBCP_04016	CJBKGBEM_04070	EBJBEGIE_03931	NAOGMBOD_04045	ACOBFHKF_03484
group_26717		[gene=yqjA] [locus_tag=BW25113_3095] [protein=general envelope maintenance protein; DedA family inner membrane protein] [protein_id=AIN33445.1] [location=3241132..3241794][gbkey=CDS]	113	113	1	948	14116				662	662	662	MEANNDOC_02709	KDGLJHKJ_02027	EFKHFGCB_00165	JNMOPAKK_01190	IOOBBEJO_01897	KMENBGJB_02326	GAOIMAPG_01827	MGNNAIAM_01338	EFLHHJEE_00175	EOABKEHD_00242	GIAADNBE_00242	PHHOHLEH_01278	IIJOLOOH_00963	IKFDFECD_01379	BBIFKPLI_01440	AAAAKHIE_01390	LFPPIJIA_01007	HDLDMBOH_02905	IIGOFCOB_01533	DCPNLENC_02271	KCHDAJGP_01391	BMBOMDJL_01111	BHCAFGCF_03130	NHHIFCEB_02681	LMDLBPLF_00919	KKLJLCHD_01255	AFAMADFP_01331	OECNMEFE_00807	NLAPFCPH_01471	NHOFIBKH_03081	OLLNJKAH_01896	AGGLBBCP_02021	CJBKGBEM_02184	EBJBEGIE_02822	NAOGMBOD_01013	ACOBFHKF_00785
group_26718		[gene=hemE] [locus_tag=BW25113_3997] [protein=uroporphyrinogen decarboxylase] [protein_id=AIN34287.1][location=4187644..4188708] [gbkey=CDS]	113	113	1	948	12309				1064	1064	1064	MEANNDOC_04460	KDGLJHKJ_04540	EFKHFGCB_04419	JNMOPAKK_04451	IOOBBEJO_04415	KMENBGJB_04107	GAOIMAPG_04230	MGNNAIAM_04240	EFLHHJEE_04684	EOABKEHD_03956	GIAADNBE_04065	PHHOHLEH_04065	IIJOLOOH_04057	IKFDFECD_01437	BBIFKPLI_04286	AAAAKHIE_04394	LFPPIJIA_04208	HDLDMBOH_03699	IIGOFCOB_01009	DCPNLENC_03710	KCHDAJGP_03760	BMBOMDJL_04060	BHCAFGCF_04434	NHHIFCEB_04500	LMDLBPLF_04003	KKLJLCHD_03926	AFAMADFP_03807	OECNMEFE_03862	NLAPFCPH_04114	NHOFIBKH_04214	OLLNJKAH_03890	AGGLBBCP_02904	CJBKGBEM_04637	EBJBEGIE_04433	NAOGMBOD_04243	ACOBFHKF_04349
group_26719		[gene=mntR] [locus_tag=BW25113_0817] [protein=Mn(2+)-responsive manganese regulon transcriptional regulator] [protein_id=AIN31286.1] [location=848639..849106][gbkey=CDS]	113	113	1	948	6245				467	467	467	MEANNDOC_00224	KDGLJHKJ_00399	EFKHFGCB_02609	JNMOPAKK_01452	IOOBBEJO_00399	KMENBGJB_00531	GAOIMAPG_01389	MGNNAIAM_01886	EFLHHJEE_02890	EOABKEHD_01944	GIAADNBE_02251	PHHOHLEH_02273	IIJOLOOH_01925	IKFDFECD_02939	BBIFKPLI_00604	AAAAKHIE_00932	LFPPIJIA_00507	HDLDMBOH_00099	IIGOFCOB_01730	DCPNLENC_02427	KCHDAJGP_00335	BMBOMDJL_00552	BHCAFGCF_03482	NHHIFCEB_00225	LMDLBPLF_00842	KKLJLCHD_02359	AFAMADFP_02301	OECNMEFE_01377	NLAPFCPH_02389	NHOFIBKH_02632	OLLNJKAH_00445	AGGLBBCP_00199	CJBKGBEM_00409	EBJBEGIE_00396	NAOGMBOD_04480	ACOBFHKF_00605
group_26720		[gene=uvrD] [locus_tag=BW25113_3813] [protein=DNA-dependent ATPase I and helicase II][protein_id=AIN34124.1] [location=3991343..3993505] [gbkey=CDS]	113	113	1	948	4216				2162	2162	2162	MEANNDOC_04100	KDGLJHKJ_03701	EFKHFGCB_03800	JNMOPAKK_03923	IOOBBEJO_03852	KMENBGJB_03273	GAOIMAPG_03896	MGNNAIAM_03897	EFLHHJEE_03388	EOABKEHD_02870	GIAADNBE_02942	PHHOHLEH_03272	IIJOLOOH_03185	IKFDFECD_03289	BBIFKPLI_03836	AAAAKHIE_03655	LFPPIJIA_03832	HDLDMBOH_01954	IIGOFCOB_03390	DCPNLENC_01947	KCHDAJGP_02373	BMBOMDJL_01753	BHCAFGCF_03909	NHHIFCEB_03978	LMDLBPLF_03018	KKLJLCHD_04015	AFAMADFP_03150	OECNMEFE_03999	NLAPFCPH_03184	NHOFIBKH_03995	OLLNJKAH_02126	AGGLBBCP_04058	CJBKGBEM_04028	EBJBEGIE_03973	NAOGMBOD_04027	ACOBFHKF_03441
group_26721		[gene=rimM] [locus_tag=BW25113_2608] [protein=16S rRNA processing protein] [protein_id=AIN33006.1][location=complement(2738729..2739277)] [gbkey=CDS]	113	113	1	948	15537				548	548	548	MEANNDOC_02527	KDGLJHKJ_03855	EFKHFGCB_00664	JNMOPAKK_03568	IOOBBEJO_04004	KMENBGJB_01288	GAOIMAPG_03188	MGNNAIAM_03190	EFLHHJEE_02290	EOABKEHD_01740	GIAADNBE_01910	PHHOHLEH_04101	IIJOLOOH_04090	IKFDFECD_04388	BBIFKPLI_03016	AAAAKHIE_04502	LFPPIJIA_04432	HDLDMBOH_03859	IIGOFCOB_02887	DCPNLENC_02903	KCHDAJGP_03492	BMBOMDJL_02866	BHCAFGCF_04537	NHHIFCEB_02499	LMDLBPLF_03825	KKLJLCHD_04267	AFAMADFP_03931	OECNMEFE_03718	NLAPFCPH_03867	NHOFIBKH_04359	OLLNJKAH_04304	AGGLBBCP_01530	CJBKGBEM_03722	EBJBEGIE_02640	NAOGMBOD_03654	ACOBFHKF_04422
group_26722		[gene=mlaE] [locus_tag=BW25113_3194] [protein=ABC transporter maintaining OM lipid asymmetry,inner membrane permease protein] [protein_id=AIN33537.1][location=complement(3331825..3332607)] [gbkey=CDS]	113	113	1	948	14005				782	782	782	MEANNDOC_02621	KDGLJHKJ_01936	EFKHFGCB_00073	JNMOPAKK_01102	IOOBBEJO_01987	KMENBGJB_02420	GAOIMAPG_01923	MGNNAIAM_01434	EFLHHJEE_00079	EOABKEHD_00338	GIAADNBE_00338	PHHOHLEH_01374	IIJOLOOH_01059	IKFDFECD_02455	BBIFKPLI_01536	AAAAKHIE_02558	LFPPIJIA_01103	HDLDMBOH_01372	IIGOFCOB_01436	DCPNLENC_02565	KCHDAJGP_02700	BMBOMDJL_01207	BHCAFGCF_03623	NHHIFCEB_02593	LMDLBPLF_01012	KKLJLCHD_01162	AFAMADFP_01424	OECNMEFE_00714	NLAPFCPH_01378	NHOFIBKH_02490	OLLNJKAH_01804	AGGLBBCP_02109	CJBKGBEM_02097	EBJBEGIE_02734	NAOGMBOD_01109	ACOBFHKF_00698
group_26723		[gene=nuoI] [locus_tag=BW25113_2281] [protein=NADH:ubiquinone oxidoreductase, chain I][protein_id=AIN32691.1] [location=complement(2389387..2389929)][gbkey=CDS]	113	113	1	948	19216				542	542	542	MEANNDOC_01445	KDGLJHKJ_01108	EFKHFGCB_00751	JNMOPAKK_00273	IOOBBEJO_01023	KMENBGJB_01650	GAOIMAPG_00286	MGNNAIAM_00286	EFLHHJEE_01679	EOABKEHD_00733	GIAADNBE_00562	PHHOHLEH_00059	IIJOLOOH_00450	IKFDFECD_00285	BBIFKPLI_01014	AAAAKHIE_00286	LFPPIJIA_00074	HDLDMBOH_02165	IIGOFCOB_00751	DCPNLENC_00066	KCHDAJGP_01164	BMBOMDJL_03486	BHCAFGCF_01051	NHHIFCEB_00892	LMDLBPLF_02589	KKLJLCHD_02233	AFAMADFP_02641	OECNMEFE_02779	NLAPFCPH_02733	NHOFIBKH_00459	OLLNJKAH_00053	AGGLBBCP_00860	CJBKGBEM_00868	EBJBEGIE_01001	NAOGMBOD_01256	ACOBFHKF_00020
group_26724		[gene=rplC] [locus_tag=BW25113_3320] [protein=50S ribosomal subunit protein L3] [protein_id=AIN33652.1][location=complement(3445656..3446285)] [gbkey=CDS]	113	113	1	948	12287				629	629	629	MEANNDOC_04378	KDGLJHKJ_04351	EFKHFGCB_04266	JNMOPAKK_04219	IOOBBEJO_04258	KMENBGJB_03775	GAOIMAPG_04093	MGNNAIAM_04132	EFLHHJEE_04328	EOABKEHD_03868	GIAADNBE_03977	PHHOHLEH_03827	IIJOLOOH_03889	IKFDFECD_03953	BBIFKPLI_04218	AAAAKHIE_04110	LFPPIJIA_04082	HDLDMBOH_03531	IIGOFCOB_03554	DCPNLENC_03486	KCHDAJGP_03458	BMBOMDJL_04181	BHCAFGCF_04458	NHHIFCEB_04375	LMDLBPLF_04236	KKLJLCHD_04348	AFAMADFP_03999	OECNMEFE_04457	NLAPFCPH_04417	NHOFIBKH_04278	OLLNJKAH_03990	AGGLBBCP_04255	CJBKGBEM_04531	EBJBEGIE_04403	NAOGMBOD_03351	ACOBFHKF_04140
group_26725		[gene=fdnG] [locus_tag=BW25113_1474] [protein=formate dehydrogenase-N, alpha subunit,nitrate-inducible] [transl_except=(pos:586..588,aa:Sec)] [protein_id=AIN31920.1][location=1541658..1544705] [gbkey=CDS]	113	113	1	948	6599				2411	2411	2411	MEANNDOC_02175	KDGLJHKJ_04517	EFKHFGCB_04406	JNMOPAKK_01983	IOOBBEJO_04392	KMENBGJB_03943	GAOIMAPG_04161	MGNNAIAM_04171	EFLHHJEE_04462	EOABKEHD_03807	GIAADNBE_03946	PHHOHLEH_03933	IIJOLOOH_03995	IKFDFECD_04050	BBIFKPLI_04256	AAAAKHIE_04148	LFPPIJIA_04183	HDLDMBOH_02713	IIGOFCOB_02920	DCPNLENC_03572	KCHDAJGP_03108	BMBOMDJL_03945	BHCAFGCF_04229	NHHIFCEB_04104	LMDLBPLF_03899	KKLJLCHD_01934	AFAMADFP_02098	OECNMEFE_02256	NLAPFCPH_04001	NHOFIBKH_04076	OLLNJKAH_03928	AGGLBBCP_03914	CJBKGBEM_04354	EBJBEGIE_04099	NAOGMBOD_04413	ACOBFHKF_04287
group_26726		[gene=hflX] [locus_tag=BW25113_4173] [protein=GTPase, stimulated by 50S subunit binding][protein_id=AIN34460.1] [location=4390489..4391769] [gbkey=CDS]	113	113	1	948	3993				1280	1280	1280	MEANNDOC_02988	KDGLJHKJ_03490	EFKHFGCB_01618	JNMOPAKK_02099	IOOBBEJO_03163	KMENBGJB_01178	GAOIMAPG_02236	MGNNAIAM_02237	EFLHHJEE_00441	EOABKEHD_00498	GIAADNBE_00805	PHHOHLEH_02852	IIJOLOOH_02722	IKFDFECD_02225	BBIFKPLI_01787	AAAAKHIE_01927	LFPPIJIA_01937	HDLDMBOH_00610	IIGOFCOB_00127	DCPNLENC_00747	KCHDAJGP_02058	BMBOMDJL_03615	BHCAFGCF_01878	NHHIFCEB_01471	LMDLBPLF_01159	KKLJLCHD_01396	AFAMADFP_01574	OECNMEFE_01017	NLAPFCPH_00960	NHOFIBKH_03146	OLLNJKAH_02545	AGGLBBCP_03029	CJBKGBEM_03497	EBJBEGIE_01588	NAOGMBOD_03541	ACOBFHKF_02890
group_26727		[gene=caiA] [locus_tag=BW25113_0039] [protein=crotonobetaine reductase subunit II, FAD-binding][protein_id=AIN30576.1] [location=complement(39244..40386)][gbkey=CDS]	113	113	1	948	621				1142	1142	1142	MEANNDOC_03498	KDGLJHKJ_03126	EFKHFGCB_01302	JNMOPAKK_02809	IOOBBEJO_02992	KMENBGJB_01954	GAOIMAPG_02685	MGNNAIAM_02687	EFLHHJEE_01210	EOABKEHD_03967	GIAADNBE_04077	PHHOHLEH_01661	IIJOLOOH_01348	IKFDFECD_00847	BBIFKPLI_02502	AAAAKHIE_00621	LFPPIJIA_01384	HDLDMBOH_00752	IIGOFCOB_00521	DCPNLENC_03387	KCHDAJGP_00576	BMBOMDJL_01331	BHCAFGCF_03777	NHHIFCEB_01226	LMDLBPLF_01436	KKLJLCHD_00447	AFAMADFP_00462	OECNMEFE_00879	NLAPFCPH_01533	NHOFIBKH_00644	OLLNJKAH_02844	AGGLBBCP_03201	CJBKGBEM_01854	EBJBEGIE_01343	NAOGMBOD_03145	ACOBFHKF_01733
group_26728		[gene=napC] [locus_tag=BW25113_2202] [protein=quinol dehydrogenase, electron source for NapAB] [protein_id=AIN32613.1] [location=complement(2291136..2291738)][gbkey=CDS]	113	113	1	948	19342				602	602	602	MEANNDOC_01520	KDGLJHKJ_01032	EFKHFGCB_00829	JNMOPAKK_00348	IOOBBEJO_00947	KMENBGJB_01732	GAOIMAPG_00367	MGNNAIAM_00367	EFLHHJEE_02986	EOABKEHD_02561	GIAADNBE_00642	PHHOHLEH_00135	IIJOLOOH_00526	IKFDFECD_00366	BBIFKPLI_01095	AAAAKHIE_00367	LFPPIJIA_04012	HDLDMBOH_00984	IIGOFCOB_01909	DCPNLENC_00147	KCHDAJGP_01608	BMBOMDJL_04543	BHCAFGCF_01379	NHHIFCEB_00967	LMDLBPLF_01799	KKLJLCHD_00918	AFAMADFP_00877	OECNMEFE_01895	NLAPFCPH_01927	NHOFIBKH_00381	OLLNJKAH_00132	AGGLBBCP_00935	CJBKGBEM_00792	EBJBEGIE_01076	NAOGMBOD_01322	ACOBFHKF_00096
group_26729		[gene=rsfS] [locus_tag=BW25113_0637] [protein=ribosomal silencing factor] [protein_id=AIN31126.1][location=complement(664175..664492)] [gbkey=CDS]	113	113	1	948	6857				317	317	317	MEANNDOC_00391	KDGLJHKJ_00234	EFKHFGCB_03218	JNMOPAKK_01618	IOOBBEJO_00234	KMENBGJB_03364	GAOIMAPG_03643	MGNNAIAM_03644	EFLHHJEE_02581	EOABKEHD_02954	GIAADNBE_03026	PHHOHLEH_02755	IIJOLOOH_02589	IKFDFECD_02703	BBIFKPLI_03463	AAAAKHIE_02772	LFPPIJIA_02860	HDLDMBOH_01078	IIGOFCOB_03502	DCPNLENC_03071	KCHDAJGP_04086	BMBOMDJL_00013	BHCAFGCF_02859	NHHIFCEB_00390	LMDLBPLF_00475	KKLJLCHD_00745	AFAMADFP_01073	OECNMEFE_00386	NLAPFCPH_00715	NHOFIBKH_01731	OLLNJKAH_03070	AGGLBBCP_00360	CJBKGBEM_00241	EBJBEGIE_00230	NAOGMBOD_02610	ACOBFHKF_01220
group_26730		[gene=ybjL] [locus_tag=BW25113_0847] [protein=putative transporter] [protein_id=AIN31316.1][location=complement(883590..885275)] [gbkey=CDS]	113	113	1	948	6202				1685	1685	1685	MEANNDOC_00195	KDGLJHKJ_00429	EFKHFGCB_02576	JNMOPAKK_01423	IOOBBEJO_00428	KMENBGJB_00561	GAOIMAPG_01359	MGNNAIAM_01856	EFLHHJEE_02921	EOABKEHD_01974	GIAADNBE_02281	PHHOHLEH_01461	IIJOLOOH_01148	IKFDFECD_02909	BBIFKPLI_00560	AAAAKHIE_00902	LFPPIJIA_00537	HDLDMBOH_00129	IIGOFCOB_01698	DCPNLENC_00608	KCHDAJGP_00365	BMBOMDJL_00582	BHCAFGCF_01328	NHHIFCEB_00196	LMDLBPLF_00810	KKLJLCHD_02392	AFAMADFP_02333	OECNMEFE_01345	NLAPFCPH_02421	NHOFIBKH_02849	OLLNJKAH_00480	AGGLBBCP_00170	CJBKGBEM_00438	EBJBEGIE_00425	NAOGMBOD_01583	ACOBFHKF_00576
group_26731		[gene=hscA] [locus_tag=BW25113_2526] [protein=DnaK-like molecular chaperone specific for IscU] [protein_id=AIN32927.1] [location=complement(2650444..2652294)][gbkey=CDS]	113	113	1	948	18573				1850	1850	1850	MEANNDOC_01231	KDGLJHKJ_01321	EFKHFGCB_03732	JNMOPAKK_00057	IOOBBEJO_01238	KMENBGJB_01804	GAOIMAPG_00063	MGNNAIAM_00063	EFLHHJEE_03898	EOABKEHD_01013	GIAADNBE_01321	PHHOHLEH_01065	IIJOLOOH_00750	IKFDFECD_00062	BBIFKPLI_00783	AAAAKHIE_00063	LFPPIJIA_00359	HDLDMBOH_03878	IIGOFCOB_00360	DCPNLENC_00895	KCHDAJGP_00063	BMBOMDJL_01460	BHCAFGCF_00823	NHHIFCEB_00677	LMDLBPLF_02755	KKLJLCHD_03124	AFAMADFP_02828	OECNMEFE_02916	NLAPFCPH_02968	NHOFIBKH_01175	OLLNJKAH_00624	AGGLBBCP_00646	CJBKGBEM_01083	EBJBEGIE_00785	NAOGMBOD_00865	ACOBFHKF_04013
group_26739		[gene=dctA] [locus_tag=BW25113_3528] [protein=C4-dicarboxylic acid, orotate and citrate transporter] [protein_id=AIN33854.1] [location=complement(3675521..3676807)][gbkey=CDS]	113	113	1	948	12617				1286	1286	1286	MEANNDOC_03427	KDGLJHKJ_02467	EFKHFGCB_02979	JNMOPAKK_02540	IOOBBEJO_02332	KMENBGJB_03152	GAOIMAPG_03712	MGNNAIAM_03713	EFLHHJEE_03178	EOABKEHD_03617	GIAADNBE_03756	PHHOHLEH_03663	IIJOLOOH_03634	IKFDFECD_03226	BBIFKPLI_03702	AAAAKHIE_03446	LFPPIJIA_04407	HDLDMBOH_03082	IIGOFCOB_03926	DCPNLENC_03024	KCHDAJGP_03719	BMBOMDJL_03450	BHCAFGCF_04199	NHHIFCEB_03106	LMDLBPLF_02948	KKLJLCHD_01967	AFAMADFP_02131	OECNMEFE_02223	NLAPFCPH_04196	NHOFIBKH_00866	OLLNJKAH_03234	AGGLBBCP_03669	CJBKGBEM_02835	EBJBEGIE_03248	NAOGMBOD_02814	ACOBFHKF_02692
group_26740		[gene=ttdB] [locus_tag=BW25113_3062] [protein=L-tartrate dehydratase, beta subunit] [protein_id=AIN33413.1][location=3200730..3201335] [gbkey=CDS]	113	113	1	948	14167				605	605	605	MEANNDOC_02741	KDGLJHKJ_02064	EFKHFGCB_00196	JNMOPAKK_01222	IOOBBEJO_01860	KMENBGJB_02293	GAOIMAPG_01794	MGNNAIAM_01305	EFLHHJEE_00208	EOABKEHD_00205	GIAADNBE_00205	PHHOHLEH_01245	IIJOLOOH_00930	IKFDFECD_01345	BBIFKPLI_01407	AAAAKHIE_01356	LFPPIJIA_00974	HDLDMBOH_02872	IIGOFCOB_02973	DCPNLENC_02304	KCHDAJGP_01358	BMBOMDJL_03839	BHCAFGCF_03166	NHHIFCEB_02713	LMDLBPLF_01615	KKLJLCHD_01867	AFAMADFP_02031	OECNMEFE_01711	NLAPFCPH_01870	NHOFIBKH_01399	OLLNJKAH_01928	AGGLBBCP_01989	CJBKGBEM_02216	EBJBEGIE_02854	NAOGMBOD_00977	ACOBFHKF_00816
group_26741		[gene=ppc] [locus_tag=BW25113_3956] [protein=phosphoenolpyruvate carboxylase] [protein_id=AIN34254.1][location=complement(4140375..4143026)] [gbkey=CDS]	113	113	1	948	17763				2651	2651	2651	MEANNDOC_03931	KDGLJHKJ_03634	EFKHFGCB_04308	JNMOPAKK_03689	IOOBBEJO_03650	KMENBGJB_02925	GAOIMAPG_03575	MGNNAIAM_03576	EFLHHJEE_02509	EOABKEHD_03696	GIAADNBE_03835	PHHOHLEH_02686	IIJOLOOH_02520	IKFDFECD_02635	BBIFKPLI_03393	AAAAKHIE_02958	LFPPIJIA_03438	HDLDMBOH_01701	IIGOFCOB_02405	DCPNLENC_02066	KCHDAJGP_02163	BMBOMDJL_03759	BHCAFGCF_04259	NHHIFCEB_03757	LMDLBPLF_02090	KKLJLCHD_02189	AFAMADFP_02456	OECNMEFE_02631	NLAPFCPH_02330	NHOFIBKH_03632	OLLNJKAH_03571	AGGLBBCP_03985	CJBKGBEM_04383	EBJBEGIE_03900	NAOGMBOD_04176	ACOBFHKF_03805
group_26742		[gene=purA] [locus_tag=BW25113_4177] [protein=adenylosuccinate synthetase] [protein_id=AIN34464.1][location=4394504..4395802] [gbkey=CDS]	113	113	1	948	3989				1298	1298	1298	MEANNDOC_02984	KDGLJHKJ_03486	EFKHFGCB_01614	JNMOPAKK_02095	IOOBBEJO_03159	KMENBGJB_01182	GAOIMAPG_02232	MGNNAIAM_02233	EFLHHJEE_00437	EOABKEHD_00494	GIAADNBE_00801	PHHOHLEH_02856	IIJOLOOH_02718	IKFDFECD_02221	BBIFKPLI_01791	AAAAKHIE_01931	LFPPIJIA_01933	HDLDMBOH_00606	IIGOFCOB_00123	DCPNLENC_00743	KCHDAJGP_02062	BMBOMDJL_03611	BHCAFGCF_01874	NHHIFCEB_01467	LMDLBPLF_01155	KKLJLCHD_01392	AFAMADFP_01570	OECNMEFE_01021	NLAPFCPH_00956	NHOFIBKH_03142	OLLNJKAH_02541	AGGLBBCP_03025	CJBKGBEM_03493	EBJBEGIE_01584	NAOGMBOD_03545	ACOBFHKF_02894
group_26743		[gene=ispG] [locus_tag=BW25113_2515] [protein=1-hydroxy-2-methyl-2-(E)-butenyl 4-diphosphate synthase] [protein_id=AIN32916.1] [location=complement(2634045..2635163)][gbkey=CDS]	113	113	1	948	18584				1118	1118	1118	MEANNDOC_01242	KDGLJHKJ_01310	EFKHFGCB_03721	JNMOPAKK_00068	IOOBBEJO_01227	KMENBGJB_01815	GAOIMAPG_00074	MGNNAIAM_00074	EFLHHJEE_03909	EOABKEHD_01002	GIAADNBE_01310	PHHOHLEH_01076	IIJOLOOH_00761	IKFDFECD_00073	BBIFKPLI_00794	AAAAKHIE_00074	LFPPIJIA_00348	HDLDMBOH_02788	IIGOFCOB_00371	DCPNLENC_00906	KCHDAJGP_00074	BMBOMDJL_01449	BHCAFGCF_00834	NHHIFCEB_00688	LMDLBPLF_02766	KKLJLCHD_03135	AFAMADFP_02839	OECNMEFE_02927	NLAPFCPH_02957	NHOFIBKH_01164	OLLNJKAH_00635	AGGLBBCP_00657	CJBKGBEM_01072	EBJBEGIE_00796	NAOGMBOD_00854	ACOBFHKF_04002
group_26744		[gene=rpsH] [locus_tag=BW25113_3306] [protein=30S ribosomal subunit protein S8] [protein_id=AIN33638.1][location=complement(3439512..3439904)] [gbkey=CDS]	113	113	1	948	12273				392	392	392	MEANNDOC_04364	KDGLJHKJ_04337	EFKHFGCB_04252	JNMOPAKK_04205	IOOBBEJO_04244	KMENBGJB_03761	GAOIMAPG_04079	MGNNAIAM_04118	EFLHHJEE_04314	EOABKEHD_03882	GIAADNBE_03991	PHHOHLEH_03813	IIJOLOOH_03875	IKFDFECD_03939	BBIFKPLI_04204	AAAAKHIE_04096	LFPPIJIA_04096	HDLDMBOH_03517	IIGOFCOB_03568	DCPNLENC_03472	KCHDAJGP_03444	BMBOMDJL_04167	BHCAFGCF_04472	NHHIFCEB_04361	LMDLBPLF_04222	KKLJLCHD_04334	AFAMADFP_03985	OECNMEFE_04443	NLAPFCPH_04403	NHOFIBKH_04292	OLLNJKAH_04004	AGGLBBCP_04241	CJBKGBEM_04545	EBJBEGIE_04389	NAOGMBOD_03365	ACOBFHKF_04154
group_26745		[gene=uvrC] [locus_tag=BW25113_1913] [protein=excinuclease UvrABC, endonuclease subunit][protein_id=AIN32349.1] [location=complement(1986355..1988187)][gbkey=CDS]	113	113	1	948	17055				1832	1832	1832	MEANNDOC_01055	KDGLJHKJ_01713	EFKHFGCB_01130	JNMOPAKK_00627	IOOBBEJO_01629	KMENBGJB_00078	GAOIMAPG_00651	MGNNAIAM_00651	EFLHHJEE_01348	EOABKEHD_04181	GIAADNBE_01040	PHHOHLEH_00388	IIJOLOOH_00046	IKFDFECD_02001	BBIFKPLI_03938	AAAAKHIE_02083	LFPPIJIA_03624	HDLDMBOH_02462	IIGOFCOB_01225	DCPNLENC_00358	KCHDAJGP_00954	BMBOMDJL_02998	BHCAFGCF_02169	NHHIFCEB_01785	LMDLBPLF_00342	KKLJLCHD_00057	AFAMADFP_00295	OECNMEFE_00011	NLAPFCPH_00055	NHOFIBKH_04038	OLLNJKAH_02739	AGGLBBCP_01422	CJBKGBEM_01298	EBJBEGIE_01902	NAOGMBOD_02283	ACOBFHKF_01072
group_26746		[gene=galE] [locus_tag=BW25113_0759] [protein=UDP-galactose-4-epimerase] [protein_id=AIN31228.1][location=complement(786495..787511)] [gbkey=CDS]	113	113	1	948	6345				1016	1016	1016	MEANNDOC_00284	KDGLJHKJ_00341	EFKHFGCB_02668	JNMOPAKK_01511	IOOBBEJO_00341	KMENBGJB_00473	GAOIMAPG_01447	MGNNAIAM_01944	EFLHHJEE_03295	EOABKEHD_03356	GIAADNBE_03504	PHHOHLEH_02215	IIJOLOOH_01983	IKFDFECD_03451	BBIFKPLI_00662	AAAAKHIE_03561	LFPPIJIA_00449	HDLDMBOH_00041	IIGOFCOB_01788	DCPNLENC_02814	KCHDAJGP_00277	BMBOMDJL_02251	BHCAFGCF_03421	NHHIFCEB_00284	LMDLBPLF_04402	KKLJLCHD_00624	AFAMADFP_04275	OECNMEFE_00513	NLAPFCPH_00841	NHOFIBKH_02572	OLLNJKAH_00385	AGGLBBCP_00258	CJBKGBEM_00349	EBJBEGIE_00338	NAOGMBOD_03445	ACOBFHKF_01328
group_26747		[gene=emtA] [locus_tag=BW25113_1193] [protein=lytic murein endotransglycosylase E] [protein_id=AIN31651.1][location=1238636..1239247] [gbkey=CDS]	113	113	1	948	5494				611	611	611	MEANNDOC_01876	KDGLJHKJ_02921	EFKHFGCB_01927	JNMOPAKK_01747	IOOBBEJO_02786	KMENBGJB_00862	GAOIMAPG_01041	MGNNAIAM_01538	EFLHHJEE_02703	EOABKEHD_02314	GIAADNBE_02489	PHHOHLEH_00766	IIJOLOOH_02056	IKFDFECD_00467	BBIFKPLI_00243	AAAAKHIE_01716	LFPPIJIA_04154	HDLDMBOH_00499	IIGOFCOB_03715	DCPNLENC_01352	KCHDAJGP_00779	BMBOMDJL_02606	BHCAFGCF_00571	NHHIFCEB_03305	LMDLBPLF_03514	KKLJLCHD_03568	AFAMADFP_03862	OECNMEFE_04158	NLAPFCPH_03471	NHOFIBKH_03263	OLLNJKAH_03029	AGGLBBCP_02656	CJBKGBEM_02885	EBJBEGIE_03294	NAOGMBOD_01931	ACOBFHKF_03250
group_26748		[gene=rlmH] [locus_tag=BW25113_0636] [protein=23S rRNA m(3)Psi1915 pseudouridine methyltransferase,SAM-dependent] [protein_id=AIN31125.1] [location=complement(663704..664171)][gbkey=CDS]	113	113	1	948	6858				467	467	467	MEANNDOC_00392	KDGLJHKJ_00233	EFKHFGCB_03219	JNMOPAKK_01619	IOOBBEJO_00233	KMENBGJB_03363	GAOIMAPG_03642	MGNNAIAM_03643	EFLHHJEE_02582	EOABKEHD_02953	GIAADNBE_03025	PHHOHLEH_02756	IIJOLOOH_02590	IKFDFECD_02702	BBIFKPLI_03464	AAAAKHIE_02771	LFPPIJIA_02861	HDLDMBOH_01077	IIGOFCOB_03501	DCPNLENC_03072	KCHDAJGP_04087	BMBOMDJL_00014	BHCAFGCF_02860	NHHIFCEB_00391	LMDLBPLF_00474	KKLJLCHD_00746	AFAMADFP_01074	OECNMEFE_00385	NLAPFCPH_00714	NHOFIBKH_01732	OLLNJKAH_03069	AGGLBBCP_00361	CJBKGBEM_00240	EBJBEGIE_00229	NAOGMBOD_02611	ACOBFHKF_01219
group_26749		[gene=metK] [locus_tag=BW25113_2942] [protein=S-adenosylmethionine synthetase] [protein_id=AIN33302.1][location=3080065..3081219] [gbkey=CDS]	113	113	1	948	14410				1154	1154	1154	MEANNDOC_02224	KDGLJHKJ_02431	EFKHFGCB_00349	JNMOPAKK_02578	IOOBBEJO_02294	KMENBGJB_02748	GAOIMAPG_01670	MGNNAIAM_01181	EFLHHJEE_02199	EOABKEHD_00075	GIAADNBE_00075	PHHOHLEH_01984	IIJOLOOH_01671	IKFDFECD_03883	BBIFKPLI_02079	AAAAKHIE_02685	LFPPIJIA_04050	HDLDMBOH_02046	IIGOFCOB_03680	DCPNLENC_01131	KCHDAJGP_01725	BMBOMDJL_03848	BHCAFGCF_00297	NHHIFCEB_02196	LMDLBPLF_02271	KKLJLCHD_02508	AFAMADFP_02483	OECNMEFE_02659	NLAPFCPH_02468	NHOFIBKH_01265	OLLNJKAH_01032	AGGLBBCP_01831	CJBKGBEM_02545	EBJBEGIE_02336	NAOGMBOD_00307	ACOBFHKF_02292
group_26750		[gene=purR] [locus_tag=BW25113_1658] [protein=transcriptional repressor, hypoxanthine-binding][protein_id=AIN32098.1] [location=1732101..1733126][gbkey=CDS]	113	113	1	948	16501				1025	1025	1025	MEANNDOC_00761	KDGLJHKJ_01465	EFKHFGCB_02264	JNMOPAKK_00876	IOOBBEJO_01382	KMENBGJB_00332	GAOIMAPG_00906	MGNNAIAM_00907	EFLHHJEE_00972	EOABKEHD_01341	GIAADNBE_01648	PHHOHLEH_00644	IIJOLOOH_00301	IKFDFECD_01089	BBIFKPLI_02257	AAAAKHIE_01094	LFPPIJIA_00777	HDLDMBOH_03479	IIGOFCOB_01573	DCPNLENC_01196	KCHDAJGP_02463	BMBOMDJL_00745	BHCAFGCF_01696	NHHIFCEB_02031	LMDLBPLF_00041	KKLJLCHD_00310	AFAMADFP_00041	OECNMEFE_00265	NLAPFCPH_00356	NHOFIBKH_00252	OLLNJKAH_01514	AGGLBBCP_01175	CJBKGBEM_01558	EBJBEGIE_02148	NAOGMBOD_00540	ACOBFHKF_01790
group_26751		[gene=malG] [locus_tag=BW25113_4032] [protein=maltose transporter subunit] [protein_id=AIN34319.1][location=complement(4232554..4233444)] [gbkey=CDS]	113	113	1	948	3381				890	890	890	MEANNDOC_03152	KDGLJHKJ_03900	EFKHFGCB_01761	JNMOPAKK_02264	IOOBBEJO_04076	KMENBGJB_01028	GAOIMAPG_02386	MGNNAIAM_02387	EFLHHJEE_00589	EOABKEHD_00648	GIAADNBE_00955	PHHOHLEH_02435	IIJOLOOH_03127	IKFDFECD_02293	BBIFKPLI_01637	AAAAKHIE_02228	LFPPIJIA_02335	HDLDMBOH_01559	IIGOFCOB_00277	DCPNLENC_01702	KCHDAJGP_03076	BMBOMDJL_03083	BHCAFGCF_02021	NHHIFCEB_01637	LMDLBPLF_01310	KKLJLCHD_03458	AFAMADFP_03656	OECNMEFE_02105	NLAPFCPH_01998	NHOFIBKH_04326	OLLNJKAH_04235	AGGLBBCP_03530	CJBKGBEM_04227	EBJBEGIE_01754	NAOGMBOD_03598	ACOBFHKF_01942
group_26752		[gene=nrdD] [locus_tag=BW25113_4238] [protein=anaerobic ribonucleoside-triphosphate reductase][protein_id=AIN34521.1] [location=complement(4450339..4452477)][gbkey=CDS]	113	113	1	948	3888				2138	2138	2138	MEANNDOC_02919	KDGLJHKJ_03422	EFKHFGCB_01553	JNMOPAKK_02030	IOOBBEJO_03095	KMENBGJB_01241	GAOIMAPG_02169	MGNNAIAM_02170	EFLHHJEE_00374	EOABKEHD_00431	GIAADNBE_00738	PHHOHLEH_02917	IIJOLOOH_02657	IKFDFECD_02158	BBIFKPLI_01854	AAAAKHIE_01994	LFPPIJIA_01870	HDLDMBOH_00541	IIGOFCOB_00057	DCPNLENC_03587	KCHDAJGP_03656	BMBOMDJL_02294	BHCAFGCF_02784	NHHIFCEB_01402	LMDLBPLF_01088	KKLJLCHD_01325	AFAMADFP_01502	OECNMEFE_01088	NLAPFCPH_00889	NHOFIBKH_03453	OLLNJKAH_03470	AGGLBBCP_02960	CJBKGBEM_03424	EBJBEGIE_01519	NAOGMBOD_03814	ACOBFHKF_02957
group_26753		[gene=ybeZ] [locus_tag=BW25113_0660] [protein=PhoH-like heat shock protein] [protein_id=AIN31149.1][location=complement(687794..688834)] [gbkey=CDS]	113	113	1	948	6829				1079	1079	1079	MEANNDOC_00375	KDGLJHKJ_00250	EFKHFGCB_03203	JNMOPAKK_01602	IOOBBEJO_00250	KMENBGJB_03831	GAOIMAPG_03665	MGNNAIAM_03666	EFLHHJEE_02559	EOABKEHD_02970	GIAADNBE_03042	PHHOHLEH_02733	IIJOLOOH_02567	IKFDFECD_02725	BBIFKPLI_03441	AAAAKHIE_02794	LFPPIJIA_02838	HDLDMBOH_01100	IIGOFCOB_03519	DCPNLENC_03329	KCHDAJGP_03600	BMBOMDJL_03520	BHCAFGCF_02835	NHHIFCEB_00374	LMDLBPLF_00490	KKLJLCHD_00730	AFAMADFP_01058	OECNMEFE_00401	NLAPFCPH_00730	NHOFIBKH_01716	OLLNJKAH_03085	AGGLBBCP_00343	CJBKGBEM_00257	EBJBEGIE_00246	NAOGMBOD_02586	ACOBFHKF_01236
group_26754		[gene=serS] [locus_tag=BW25113_0893] [protein=seryl-tRNA synthetase, also charges selenocysteinyl-tRNA with serine] [protein_id=AIN31361.1] [location=934884..936176][gbkey=CDS]	113	113	1	948	5993				1292	1292	1292	MEANNDOC_00148	KDGLJHKJ_00489	EFKHFGCB_03861	JNMOPAKK_01377	IOOBBEJO_00488	KMENBGJB_00607	GAOIMAPG_01313	MGNNAIAM_01810	EFLHHJEE_02967	EOABKEHD_02020	GIAADNBE_02327	PHHOHLEH_01507	IIJOLOOH_01194	IKFDFECD_00758	BBIFKPLI_00514	AAAAKHIE_00856	LFPPIJIA_00583	HDLDMBOH_00175	IIGOFCOB_02762	DCPNLENC_00654	KCHDAJGP_00411	BMBOMDJL_00628	BHCAFGCF_01282	NHHIFCEB_00150	LMDLBPLF_00761	KKLJLCHD_04419	AFAMADFP_00959	OECNMEFE_01249	NLAPFCPH_03838	NHOFIBKH_02950	OLLNJKAH_00527	AGGLBBCP_00124	CJBKGBEM_00484	EBJBEGIE_00471	NAOGMBOD_01537	ACOBFHKF_00523
group_26755		[gene=ypfJ] [locus_tag=BW25113_2475] [protein=putative neutral zinc metallopeptidase][protein_id=AIN32876.1] [location=complement(2589233..2590096)][gbkey=CDS]	113	113	1	948	18743				863	863	863	MEANNDOC_01275	KDGLJHKJ_01277	EFKHFGCB_03397	JNMOPAKK_00101	IOOBBEJO_01194	KMENBGJB_01857	GAOIMAPG_00116	MGNNAIAM_00116	EFLHHJEE_03720	EOABKEHD_00959	GIAADNBE_01267	PHHOHLEH_01119	IIJOLOOH_00804	IKFDFECD_00115	BBIFKPLI_00836	AAAAKHIE_00116	LFPPIJIA_00305	HDLDMBOH_02739	IIGOFCOB_00415	DCPNLENC_00950	KCHDAJGP_00170	BMBOMDJL_03032	BHCAFGCF_00879	NHHIFCEB_00721	LMDLBPLF_02828	KKLJLCHD_02776	AFAMADFP_02707	OECNMEFE_03151	NLAPFCPH_03054	NHOFIBKH_01066	OLLNJKAH_00680	AGGLBBCP_00690	CJBKGBEM_01034	EBJBEGIE_00829	NAOGMBOD_00796	ACOBFHKF_03077
group_26756		[gene=nuoF] [locus_tag=BW25113_2284] [protein=NADH:ubiquinone oxidoreductase, chain F][protein_id=AIN32694.1] [location=complement(2393697..2395034)][gbkey=CDS]	113	113	1	948	19213				1337	1337	1337	MEANNDOC_01442	KDGLJHKJ_01111	EFKHFGCB_00748	JNMOPAKK_00270	IOOBBEJO_01026	KMENBGJB_01647	GAOIMAPG_00283	MGNNAIAM_00283	EFLHHJEE_01676	EOABKEHD_00736	GIAADNBE_00559	PHHOHLEH_00056	IIJOLOOH_00447	IKFDFECD_00282	BBIFKPLI_01011	AAAAKHIE_00283	LFPPIJIA_00077	HDLDMBOH_02168	IIGOFCOB_00754	DCPNLENC_00063	KCHDAJGP_01167	BMBOMDJL_03489	BHCAFGCF_01048	NHHIFCEB_00889	LMDLBPLF_02586	KKLJLCHD_02236	AFAMADFP_02638	OECNMEFE_02782	NLAPFCPH_02730	NHOFIBKH_00462	OLLNJKAH_00050	AGGLBBCP_00857	CJBKGBEM_00871	EBJBEGIE_00998	NAOGMBOD_01253	ACOBFHKF_00017
group_26757		[gene=serA] [locus_tag=BW25113_2913] [protein=D-3-phosphoglycerate dehydrogenase] [protein_id=AIN33276.1][location=complement(3050537..3051769)][gbkey=CDS]	113	113	1	948	14467				1232	1232	1232	MEANNDOC_02254	KDGLJHKJ_02401	EFKHFGCB_00375	JNMOPAKK_02608	IOOBBEJO_02264	KMENBGJB_02774	GAOIMAPG_01644	MGNNAIAM_01155	EFLHHJEE_02225	EOABKEHD_00049	GIAADNBE_00049	PHHOHLEH_01958	IIJOLOOH_01645	IKFDFECD_03530	BBIFKPLI_02053	AAAAKHIE_02659	LFPPIJIA_03377	HDLDMBOH_02019	IIGOFCOB_02634	DCPNLENC_01105	KCHDAJGP_01699	BMBOMDJL_01881	BHCAFGCF_00264	NHHIFCEB_02226	LMDLBPLF_02239	KKLJLCHD_02476	AFAMADFP_02515	OECNMEFE_02691	NLAPFCPH_02500	NHOFIBKH_01292	OLLNJKAH_01059	AGGLBBCP_01801	CJBKGBEM_02515	EBJBEGIE_02366	NAOGMBOD_00275	ACOBFHKF_02322
group_26758		[gene=phoB] [locus_tag=BW25113_0399] [protein=response regulator in two-component regulatory system with PhoR (or CreC)] [protein_id=AIN30898.1] [location=412598..413287][gbkey=CDS]	113	113	1	948	15825				689	689	689	MEANNDOC_00589	KDGLJHKJ_00031	EFKHFGCB_04178	JNMOPAKK_03261	IOOBBEJO_00031	KMENBGJB_02683	GAOIMAPG_02567	MGNNAIAM_02568	EFLHHJEE_01799	EOABKEHD_01102	GIAADNBE_01409	PHHOHLEH_02555	IIJOLOOH_02204	IKFDFECD_01874	BBIFKPLI_02797	AAAAKHIE_03216	LFPPIJIA_01230	HDLDMBOH_00880	IIGOFCOB_02777	DCPNLENC_02135	KCHDAJGP_01442	BMBOMDJL_00218	BHCAFGCF_03489	NHHIFCEB_00589	LMDLBPLF_03592	KKLJLCHD_02938	AFAMADFP_00724	OECNMEFE_03566	NLAPFCPH_01036	NHOFIBKH_04813	OLLNJKAH_04188	AGGLBBCP_00558	CJBKGBEM_00039	EBJBEGIE_00031	NAOGMBOD_02452	ACOBFHKF_02209
group_26759		[gene=fdnI] [locus_tag=BW25113_1476] [protein=formate dehydrogenase-N, cytochrome B556(gamma) subunit, nitrate-inducible] [protein_id=AIN31922.1][location=1545595..1546248] [gbkey=CDS]	113	113	1	948	6597				653	653	653	MEANNDOC_02177	KDGLJHKJ_04519	EFKHFGCB_04408	JNMOPAKK_01985	IOOBBEJO_04394	KMENBGJB_03945	GAOIMAPG_04163	MGNNAIAM_04173	EFLHHJEE_04464	EOABKEHD_03809	GIAADNBE_03948	PHHOHLEH_03931	IIJOLOOH_03993	IKFDFECD_04048	BBIFKPLI_04258	AAAAKHIE_04150	LFPPIJIA_04181	HDLDMBOH_02715	IIGOFCOB_02918	DCPNLENC_03570	KCHDAJGP_03110	BMBOMDJL_03943	BHCAFGCF_04227	NHHIFCEB_04106	LMDLBPLF_03897	KKLJLCHD_01936	AFAMADFP_02100	OECNMEFE_02254	NLAPFCPH_04003	NHOFIBKH_04078	OLLNJKAH_03930	AGGLBBCP_03916	CJBKGBEM_04356	EBJBEGIE_04101	NAOGMBOD_04411	ACOBFHKF_04285
group_26760		[gene=nrdA] [locus_tag=BW25113_2234] [protein=ribonucleoside-diphosphate reductase 1,alpha subunit] [protein_id=AIN32643.1] [location=2338344..2340629][gbkey=CDS]	113	113	1	948	19296				2285	2285	2285	MEANNDOC_01488	KDGLJHKJ_01064	EFKHFGCB_00797	JNMOPAKK_00316	IOOBBEJO_00979	KMENBGJB_01699	GAOIMAPG_00335	MGNNAIAM_00335	EFLHHJEE_01729	EOABKEHD_00685	GIAADNBE_00610	PHHOHLEH_00103	IIJOLOOH_00494	IKFDFECD_00334	BBIFKPLI_01063	AAAAKHIE_00335	LFPPIJIA_00025	HDLDMBOH_01016	IIGOFCOB_00703	DCPNLENC_00115	KCHDAJGP_01576	BMBOMDJL_03264	BHCAFGCF_01091	NHHIFCEB_00935	LMDLBPLF_01835	KKLJLCHD_00955	AFAMADFP_00841	OECNMEFE_01931	NLAPFCPH_01891	NHOFIBKH_00413	OLLNJKAH_00100	AGGLBBCP_00903	CJBKGBEM_00824	EBJBEGIE_01044	NAOGMBOD_01296	ACOBFHKF_00064
group_26761		[gene=metR] [locus_tag=BW25113_3828] [protein=methionine biosynthesis regulon transcriptional regulator] [protein_id=AIN34138.1] [location=complement(4005223..4006176)][gbkey=CDS]	113	113	1	948	4116				953	953	953	MEANNDOC_04085	KDGLJHKJ_03716	EFKHFGCB_03785	JNMOPAKK_03938	IOOBBEJO_03867	KMENBGJB_03287	GAOIMAPG_03882	MGNNAIAM_03883	EFLHHJEE_03374	EOABKEHD_02856	GIAADNBE_02928	PHHOHLEH_03258	IIJOLOOH_03171	IKFDFECD_03303	BBIFKPLI_03822	AAAAKHIE_03641	LFPPIJIA_04313	HDLDMBOH_01968	IIGOFCOB_03376	DCPNLENC_01933	KCHDAJGP_02359	BMBOMDJL_01769	BHCAFGCF_03924	NHHIFCEB_03963	LMDLBPLF_03001	KKLJLCHD_04032	AFAMADFP_03167	OECNMEFE_04016	NLAPFCPH_03167	NHOFIBKH_03732	OLLNJKAH_02111	AGGLBBCP_04043	CJBKGBEM_04043	EBJBEGIE_03958	NAOGMBOD_04040	ACOBFHKF_03456
group_26762		[gene=avtA] [locus_tag=BW25113_3572] [protein=valine-pyruvate aminotransferase 1] [protein_id=AIN33899.1][location=3733065..3734318] [gbkey=CDS]	113	113	1	948	12682				1253	1253	1253	MEANNDOC_03380	KDGLJHKJ_02512	EFKHFGCB_03026	JNMOPAKK_02493	IOOBBEJO_02377	KMENBGJB_03199	GAOIMAPG_03760	MGNNAIAM_03761	EFLHHJEE_03225	EOABKEHD_03771	GIAADNBE_03910	PHHOHLEH_03904	IIJOLOOH_03966	IKFDFECD_03179	BBIFKPLI_03655	AAAAKHIE_03493	LFPPIJIA_03967	HDLDMBOH_03572	IIGOFCOB_03784	DCPNLENC_04007	KCHDAJGP_03281	BMBOMDJL_04014	BHCAFGCF_04105	NHHIFCEB_03058	LMDLBPLF_02903	KKLJLCHD_01645	AFAMADFP_01655	OECNMEFE_02386	NLAPFCPH_02904	NHOFIBKH_00914	OLLNJKAH_00991	AGGLBBCP_03717	CJBKGBEM_02790	EBJBEGIE_03200	NAOGMBOD_02864	ACOBFHKF_02645
group_26763		[gene=rlmN] [locus_tag=BW25113_2517] [protein=dual specificity 23S rRNA m(2)A2503, tRNA m(2)A37 methyltransferase, SAM-dependent] [protein_id=AIN32918.1][location=complement(2636488..2637642)] [gbkey=CDS]	113	113	1	948	18582				1154	1154	1154	MEANNDOC_01240	KDGLJHKJ_01312	EFKHFGCB_03723	JNMOPAKK_00066	IOOBBEJO_01229	KMENBGJB_01813	GAOIMAPG_00072	MGNNAIAM_00072	EFLHHJEE_03907	EOABKEHD_01004	GIAADNBE_01312	PHHOHLEH_01074	IIJOLOOH_00759	IKFDFECD_00071	BBIFKPLI_00792	AAAAKHIE_00072	LFPPIJIA_00350	HDLDMBOH_02790	IIGOFCOB_00369	DCPNLENC_00904	KCHDAJGP_00072	BMBOMDJL_01451	BHCAFGCF_00832	NHHIFCEB_00686	LMDLBPLF_02764	KKLJLCHD_03133	AFAMADFP_02837	OECNMEFE_02925	NLAPFCPH_02959	NHOFIBKH_01166	OLLNJKAH_00633	AGGLBBCP_00655	CJBKGBEM_01074	EBJBEGIE_00794	NAOGMBOD_00856	ACOBFHKF_04004
group_26764		[gene=lpxD] [locus_tag=BW25113_0179] [protein=UDP-3-O-(3-hydroxymyristoyl)-glucosamine N-acyltransferase] [protein_id=AIN30708.1] [location=197458..198483][gbkey=CDS]	113	113	1	948	375				1025	1025	1025	MEANNDOC_04233	KDGLJHKJ_02984	EFKHFGCB_01440	JNMOPAKK_03995	IOOBBEJO_02850	KMENBGJB_02089	GAOIMAPG_02821	MGNNAIAM_02823	EFLHHJEE_01075	EOABKEHD_03183	GIAADNBE_03331	PHHOHLEH_01797	IIJOLOOH_01484	IKFDFECD_00983	BBIFKPLI_02366	AAAAKHIE_00485	LFPPIJIA_01519	HDLDMBOH_02486	IIGOFCOB_00656	DCPNLENC_03662	KCHDAJGP_00439	BMBOMDJL_02829	BHCAFGCF_04023	NHHIFCEB_04199	LMDLBPLF_03116	KKLJLCHD_03434	AFAMADFP_03213	OECNMEFE_03388	NLAPFCPH_03282	NHOFIBKH_00780	OLLNJKAH_01183	AGGLBBCP_03353	CJBKGBEM_01994	EBJBEGIE_04194	NAOGMBOD_02965	ACOBFHKF_01592
group_26765		[gene=potA] [locus_tag=BW25113_1126] [protein=polyamine transporter subunit] [protein_id=AIN31589.1][location=complement(1179914..1181050)] [gbkey=CDS]	113	113	1	948	5613				1136	1136	1136	MEANNDOC_01770	KDGLJHKJ_00697	EFKHFGCB_01883	JNMOPAKK_04277	IOOBBEJO_00696	KMENBGJB_00797	GAOIMAPG_01085	MGNNAIAM_01582	EFLHHJEE_02747	EOABKEHD_02659	GIAADNBE_02731	PHHOHLEH_03043	IIJOLOOH_02877	IKFDFECD_00528	BBIFKPLI_00286	AAAAKHIE_01777	LFPPIJIA_02726	HDLDMBOH_01168	IIGOFCOB_02132	DCPNLENC_01470	KCHDAJGP_01954	BMBOMDJL_01354	BHCAFGCF_00526	NHHIFCEB_03872	LMDLBPLF_02322	KKLJLCHD_01481	AFAMADFP_01784	OECNMEFE_02050	NLAPFCPH_00432	NHOFIBKH_02155	OLLNJKAH_03644	AGGLBBCP_02345	CJBKGBEM_03607	EBJBEGIE_00680	NAOGMBOD_01886	ACOBFHKF_00315
group_26766		[gene=asnC] [locus_tag=BW25113_3743] [protein=transcriptional activator of asnA; autorepressor][protein_id=AIN34068.1] [location=complement(3919905..3920363)][gbkey=CDS]	113	113	1	948	11622				458	458	458	MEANNDOC_03194	KDGLJHKJ_02692	EFKHFGCB_02904	JNMOPAKK_02307	IOOBBEJO_02557	KMENBGJB_02264	GAOIMAPG_02994	MGNNAIAM_02996	EFLHHJEE_00625	EOABKEHD_01438	GIAADNBE_01745	PHHOHLEH_02020	IIJOLOOH_01707	IKFDFECD_03154	BBIFKPLI_02537	AAAAKHIE_03432	LFPPIJIA_02187	HDLDMBOH_01337	IIGOFCOB_01167	DCPNLENC_02532	KCHDAJGP_03542	BMBOMDJL_03783	BHCAFGCF_02625	NHHIFCEB_02852	LMDLBPLF_03466	KKLJLCHD_03309	AFAMADFP_02146	OECNMEFE_03532	NLAPFCPH_03524	NHOFIBKH_02931	OLLNJKAH_00805	AGGLBBCP_03646	CJBKGBEM_02620	EBJBEGIE_02994	NAOGMBOD_01760	ACOBFHKF_03586
group_26767		[gene=manY] [locus_tag=BW25113_1818] [protein=mannose-specific enzyme IIC component of PTS] [protein_id=AIN32257.1] [location=1897339..1898139] [gbkey=CDS]	113	113	1	948	16734				800	800	800	MEANNDOC_00964	KDGLJHKJ_01620	EFKHFGCB_03419	JNMOPAKK_00721	IOOBBEJO_01537	KMENBGJB_00171	GAOIMAPG_00746	MGNNAIAM_00746	EFLHHJEE_01255	EOABKEHD_02230	GIAADNBE_01133	PHHOHLEH_00482	IIJOLOOH_00139	IKFDFECD_02094	BBIFKPLI_03542	AAAAKHIE_02176	LFPPIJIA_02053	HDLDMBOH_03424	IIGOFCOB_01318	DCPNLENC_00264	KCHDAJGP_02834	BMBOMDJL_01613	BHCAFGCF_02263	NHHIFCEB_01876	LMDLBPLF_00203	KKLJLCHD_00149	AFAMADFP_00203	OECNMEFE_00103	NLAPFCPH_00194	NHOFIBKH_00091	OLLNJKAH_02211	AGGLBBCP_01331	CJBKGBEM_01404	EBJBEGIE_01993	NAOGMBOD_02394	ACOBFHKF_00981
group_26768		[gene=mukF] [locus_tag=BW25113_0922] [protein=chromosome condensin MukBEF, kleisin-like subunit, binds calcium] [protein_id=AIN31390.1] [location=969775..971097][gbkey=CDS]	113	113	1	948	5947				1322	1322	1322	MEANNDOC_00122	KDGLJHKJ_00515	EFKHFGCB_03928	JNMOPAKK_03416	IOOBBEJO_00514	KMENBGJB_00636	GAOIMAPG_01283	MGNNAIAM_01780	EFLHHJEE_01921	EOABKEHD_02049	GIAADNBE_02356	PHHOHLEH_01536	IIJOLOOH_01223	IKFDFECD_00729	BBIFKPLI_00485	AAAAKHIE_00827	LFPPIJIA_00612	HDLDMBOH_00205	IIGOFCOB_02733	DCPNLENC_00683	KCHDAJGP_01016	BMBOMDJL_00657	BHCAFGCF_01253	NHHIFCEB_00123	LMDLBPLF_01948	KKLJLCHD_03377	AFAMADFP_03003	OECNMEFE_01143	NLAPFCPH_00620	NHOFIBKH_02977	OLLNJKAH_00554	AGGLBBCP_00098	CJBKGBEM_00510	EBJBEGIE_00498	NAOGMBOD_01509	ACOBFHKF_00497
group_26769		[gene=narH] [locus_tag=BW25113_1225] [protein=nitrate reductase 1, beta (Fe-S) subunit][protein_id=AIN31686.1] [location=1279060..1280598] [gbkey=CDS]	113	113	1	948	5415				1538	1538	1538	MEANNDOC_01914	KDGLJHKJ_02883	EFKHFGCB_01967	JNMOPAKK_01785	IOOBBEJO_02748	KMENBGJB_00897	GAOIMAPG_03163	MGNNAIAM_03165	EFLHHJEE_02669	EOABKEHD_02352	GIAADNBE_02527	PHHOHLEH_00803	IIJOLOOH_02093	IKFDFECD_00432	BBIFKPLI_00205	AAAAKHIE_01681	LFPPIJIA_01554	HDLDMBOH_00462	IIGOFCOB_04140	DCPNLENC_01315	KCHDAJGP_00742	BMBOMDJL_02642	BHCAFGCF_00606	NHHIFCEB_03267	LMDLBPLF_03551	KKLJLCHD_03530	AFAMADFP_04130	OECNMEFE_04503	NLAPFCPH_03509	NHOFIBKH_04632	OLLNJKAH_03607	AGGLBBCP_02618	CJBKGBEM_02924	EBJBEGIE_03332	NAOGMBOD_02252	ACOBFHKF_03211
group_26770		[gene=nfuA] [locus_tag=BW25113_3414] [protein=Fe/S biogenesis protein; putative scaffold/chaperone for damaged Fe/S proteins] [protein_id=AIN33746.1][location=3538983..3539558] [gbkey=CDS]	113	113	1	948	12425				575	575	575	MEANNDOC_03753	KDGLJHKJ_03268	EFKHFGCB_03099	JNMOPAKK_03063	IOOBBEJO_03338	KMENBGJB_03114	GAOIMAPG_03408	MGNNAIAM_03410	EFLHHJEE_02100	EOABKEHD_01829	GIAADNBE_02129	PHHOHLEH_03004	IIJOLOOH_02838	IKFDFECD_01531	BBIFKPLI_02937	AAAAKHIE_02414	LFPPIJIA_02490	HDLDMBOH_01889	IIGOFCOB_00917	DCPNLENC_00510	KCHDAJGP_01795	BMBOMDJL_00470	BHCAFGCF_02393	NHHIFCEB_03460	LMDLBPLF_00673	KKLJLCHD_01043	AFAMADFP_01229	OECNMEFE_00595	NLAPFCPH_01269	NHOFIBKH_01615	OLLNJKAH_01720	AGGLBBCP_02815	CJBKGBEM_03180	EBJBEGIE_03602	NAOGMBOD_03271	ACOBFHKF_01445
group_26771		[gene=lipA] [locus_tag=BW25113_0628] [protein=lipoate synthase] [protein_id=AIN31117.1][location=complement(654707..655672)] [gbkey=CDS]	113	113	1	948	6870				965	965	965	MEANNDOC_00400	KDGLJHKJ_00225	EFKHFGCB_03227	JNMOPAKK_01627	IOOBBEJO_00225	KMENBGJB_03355	GAOIMAPG_03634	MGNNAIAM_03635	EFLHHJEE_02590	EOABKEHD_02945	GIAADNBE_03017	PHHOHLEH_02764	IIJOLOOH_02598	IKFDFECD_02694	BBIFKPLI_03472	AAAAKHIE_02763	LFPPIJIA_02869	HDLDMBOH_01069	IIGOFCOB_03010	DCPNLENC_03080	KCHDAJGP_04095	BMBOMDJL_00022	BHCAFGCF_02868	NHHIFCEB_00399	LMDLBPLF_00466	KKLJLCHD_00754	AFAMADFP_01082	OECNMEFE_00377	NLAPFCPH_00706	NHOFIBKH_01740	OLLNJKAH_03061	AGGLBBCP_00369	CJBKGBEM_00232	EBJBEGIE_00221	NAOGMBOD_02619	ACOBFHKF_01212
group_26772		[gene=emrA] [locus_tag=BW25113_2685] [protein=multidrug efflux system] [protein_id=AIN33065.1][location=2804786..2805958] [gbkey=CDS]	113	113	1	948	15444				1172	1172	1172	MEANNDOC_02487	KDGLJHKJ_03815	EFKHFGCB_00621	JNMOPAKK_03528	IOOBBEJO_03964	KMENBGJB_01359	GAOIMAPG_03255	MGNNAIAM_03257	EFLHHJEE_02337	EOABKEHD_01682	GIAADNBE_01968	PHHOHLEH_03165	IIJOLOOH_03044	IKFDFECD_03789	BBIFKPLI_03084	AAAAKHIE_01614	LFPPIJIA_03080	HDLDMBOH_01739	IIGOFCOB_02841	DCPNLENC_01795	KCHDAJGP_02268	BMBOMDJL_00842	BHCAFGCF_00028	NHHIFCEB_02459	LMDLBPLF_03420	KKLJLCHD_03234	AFAMADFP_04013	OECNMEFE_04289	NLAPFCPH_04244	NHOFIBKH_02279	OLLNJKAH_01643	AGGLBBCP_01570	CJBKGBEM_03762	EBJBEGIE_02600	NAOGMBOD_00027	ACOBFHKF_03289
group_26773		[gene=thrS] [locus_tag=BW25113_1719] [protein=threonyl-tRNA synthetase] [protein_id=AIN32157.1][location=complement(1794899..1796827)] [gbkey=CDS]	113	113	1	948	16589				1928	1928	1928	MEANNDOC_00870	KDGLJHKJ_01526	EFKHFGCB_02325	JNMOPAKK_00815	IOOBBEJO_01443	KMENBGJB_00271	GAOIMAPG_00846	MGNNAIAM_00846	EFLHHJEE_00911	EOABKEHD_01406	GIAADNBE_01713	PHHOHLEH_00583	IIJOLOOH_00240	IKFDFECD_01149	BBIFKPLI_02196	AAAAKHIE_01155	LFPPIJIA_00716	HDLDMBOH_02915	IIGOFCOB_02698	DCPNLENC_03882	KCHDAJGP_02866	BMBOMDJL_00805	BHCAFGCF_01756	NHHIFCEB_01970	LMDLBPLF_00106	KKLJLCHD_00246	AFAMADFP_00106	OECNMEFE_00200	NLAPFCPH_00291	NHOFIBKH_00191	OLLNJKAH_02382	AGGLBBCP_01236	CJBKGBEM_01496	EBJBEGIE_02087	NAOGMBOD_00600	ACOBFHKF_00890
group_26774		hypothetical protein	113	113	1	948	12750				362	362	362	MEANNDOC_03355	KDGLJHKJ_02536	EFKHFGCB_02747	JNMOPAKK_02468	IOOBBEJO_02401	KMENBGJB_02122	GAOIMAPG_02854	MGNNAIAM_02856	EFLHHJEE_00821	EOABKEHD_01579	GIAADNBE_01886	PHHOHLEH_02163	IIJOLOOH_01850	IKFDFECD_03601	BBIFKPLI_02691	AAAAKHIE_03805	LFPPIJIA_02286	HDLDMBOH_03124	IIGOFCOB_01029	DCPNLENC_02235	KCHDAJGP_03927	BMBOMDJL_02781	BHCAFGCF_02481	NHHIFCEB_03033	LMDLBPLF_02934	KKLJLCHD_01677	AFAMADFP_01686	OECNMEFE_02354	NLAPFCPH_02872	NHOFIBKH_00944	OLLNJKAH_00961	AGGLBBCP_03742	CJBKGBEM_02765	EBJBEGIE_03175	NAOGMBOD_01617	ACOBFHKF_02620
group_26776		[gene=dnaG] [locus_tag=BW25113_3066] [protein=DNA primase] [protein_id=AIN33417.1] [location=3204466..3206211][gbkey=CDS]	113	113	1	948	14162				1745	1745	1745	MEANNDOC_02737	KDGLJHKJ_02060	EFKHFGCB_00192	JNMOPAKK_01218	IOOBBEJO_01864	KMENBGJB_02297	GAOIMAPG_01798	MGNNAIAM_01309	EFLHHJEE_00204	EOABKEHD_00209	GIAADNBE_00209	PHHOHLEH_01249	IIJOLOOH_00934	IKFDFECD_01349	BBIFKPLI_01411	AAAAKHIE_01360	LFPPIJIA_00978	HDLDMBOH_02876	IIGOFCOB_02977	DCPNLENC_02300	KCHDAJGP_01362	BMBOMDJL_03835	BHCAFGCF_03162	NHHIFCEB_02709	LMDLBPLF_01611	KKLJLCHD_01871	AFAMADFP_02035	OECNMEFE_01707	NLAPFCPH_01874	NHOFIBKH_01395	OLLNJKAH_01923	AGGLBBCP_01993	CJBKGBEM_02212	EBJBEGIE_02850	NAOGMBOD_00981	ACOBFHKF_00812
group_26777		[gene=serB] [locus_tag=BW25113_4388] [protein=3-phosphoserine phosphatase] [protein_id=AIN34654.1][location=4614712..4615680] [gbkey=CDS]	113	113	1	948	701				968	968	968	MEANNDOC_03553	KDGLJHKJ_03177	EFKHFGCB_01245	JNMOPAKK_02863	IOOBBEJO_03043	KMENBGJB_02472	GAOIMAPG_02030	MGNNAIAM_02031	EFLHHJEE_04178	EOABKEHD_03268	GIAADNBE_03416	PHHOHLEH_03378	IIJOLOOH_03291	IKFDFECD_00795	BBIFKPLI_03261	AAAAKHIE_00673	LFPPIJIA_03168	HDLDMBOH_02554	IIGOFCOB_03130	DCPNLENC_02984	KCHDAJGP_03012	BMBOMDJL_02698	BHCAFGCF_02656	NHHIFCEB_01280	LMDLBPLF_01492	KKLJLCHD_00502	AFAMADFP_00517	OECNMEFE_02436	NLAPFCPH_02135	NHOFIBKH_00591	OLLNJKAH_03870	AGGLBBCP_03147	CJBKGBEM_01802	EBJBEGIE_01397	NAOGMBOD_03082	ACOBFHKF_02452
group_26778		[gene=nuoC] [locus_tag=BW25113_2286] [protein=NADH:ubiquinone oxidoreductase, fused CD subunit] [protein_id=AIN32696.1] [location=complement(2395534..2397324)][gbkey=CDS]	113	113	1	948	19211				1802	1802	1802	MEANNDOC_01440	KDGLJHKJ_01113	EFKHFGCB_00746	JNMOPAKK_00268	IOOBBEJO_01028	KMENBGJB_01645	GAOIMAPG_00281	MGNNAIAM_00281	EFLHHJEE_01674	EOABKEHD_00738	GIAADNBE_00557	PHHOHLEH_00054	IIJOLOOH_00445	IKFDFECD_00280	BBIFKPLI_01009	AAAAKHIE_00281	LFPPIJIA_00079	HDLDMBOH_02170	IIGOFCOB_00756	DCPNLENC_00061	KCHDAJGP_01169	BMBOMDJL_03491	BHCAFGCF_01046	NHHIFCEB_00887	LMDLBPLF_02584	KKLJLCHD_02238	AFAMADFP_02636	OECNMEFE_02784	NLAPFCPH_02728	NHOFIBKH_00464	OLLNJKAH_00048	AGGLBBCP_00855	CJBKGBEM_00873	EBJBEGIE_00996	NAOGMBOD_01251	ACOBFHKF_00015
group_26779		[gene=metQ] [locus_tag=BW25113_0197] [protein=DL-methionine transporter subunit] [protein_id=AIN30727.1][location=complement(216600..217415)] [gbkey=CDS]	113	113	1	948	356				815	815	815	MEANNDOC_04577	KDGLJHKJ_02965	EFKHFGCB_01459	JNMOPAKK_04637	IOOBBEJO_02831	KMENBGJB_02108	GAOIMAPG_02840	MGNNAIAM_02842	EFLHHJEE_01056	EOABKEHD_03164	GIAADNBE_03312	PHHOHLEH_01816	IIJOLOOH_01503	IKFDFECD_01002	BBIFKPLI_02347	AAAAKHIE_00466	LFPPIJIA_01538	HDLDMBOH_02467	IIGOFCOB_00676	DCPNLENC_03681	KCHDAJGP_00420	BMBOMDJL_02848	BHCAFGCF_04670	NHHIFCEB_04644	LMDLBPLF_04807	KKLJLCHD_04842	AFAMADFP_04608	OECNMEFE_04846	NLAPFCPH_04856	NHOFIBKH_00799	OLLNJKAH_01164	AGGLBBCP_03265	CJBKGBEM_02013	EBJBEGIE_04551	NAOGMBOD_02986	ACOBFHKF_01573
group_26780		[gene=xylF] [locus_tag=BW25113_3566] [protein=D-xylose transporter subunit] [protein_id=AIN33893.1][location=3724491..3725483] [gbkey=CDS]	113	113	1	948	12675				992	992	992	MEANNDOC_03386	KDGLJHKJ_02506	EFKHFGCB_03020	JNMOPAKK_02499	IOOBBEJO_02371	KMENBGJB_03193	GAOIMAPG_03754	MGNNAIAM_03755	EFLHHJEE_03219	EOABKEHD_03765	GIAADNBE_03904	PHHOHLEH_03910	IIJOLOOH_03972	IKFDFECD_03185	BBIFKPLI_03661	AAAAKHIE_03487	LFPPIJIA_03961	HDLDMBOH_03578	IIGOFCOB_03778	DCPNLENC_04100	KCHDAJGP_03287	BMBOMDJL_04561	BHCAFGCF_04099	NHHIFCEB_03064	LMDLBPLF_02897	KKLJLCHD_01639	AFAMADFP_01649	OECNMEFE_02392	NLAPFCPH_02910	NHOFIBKH_00907	OLLNJKAH_00997	AGGLBBCP_03711	CJBKGBEM_02796	EBJBEGIE_03206	NAOGMBOD_02858	ACOBFHKF_02651
group_26781		[gene=trxA] [locus_tag=BW25113_3781] [protein=thioredoxin 1] [protein_id=AIN34096.1][location=3959121..3959450] [gbkey=CDS]	113	113	1	948	4177				329	329	329	MEANNDOC_04134	KDGLJHKJ_03667	EFKHFGCB_03832	JNMOPAKK_03889	IOOBBEJO_03818	KMENBGJB_03240	GAOIMAPG_03929	MGNNAIAM_03930	EFLHHJEE_03421	EOABKEHD_02903	GIAADNBE_02975	PHHOHLEH_03305	IIJOLOOH_03218	IKFDFECD_03255	BBIFKPLI_03869	AAAAKHIE_03689	LFPPIJIA_03799	HDLDMBOH_01921	IIGOFCOB_03206	DCPNLENC_01980	KCHDAJGP_02406	BMBOMDJL_01720	BHCAFGCF_03872	NHHIFCEB_04012	LMDLBPLF_03054	KKLJLCHD_04179	AFAMADFP_03114	OECNMEFE_04038	NLAPFCPH_03220	NHOFIBKH_03853	OLLNJKAH_02156	AGGLBBCP_04292	CJBKGBEM_03995	EBJBEGIE_04007	NAOGMBOD_04315	ACOBFHKF_03406
group_26784		[gene=gapA] [locus_tag=BW25113_1779] [protein=glyceraldehyde-3-phosphate dehydrogenase A] [protein_id=AIN32216.1] [location=1857028..1858023] [gbkey=CDS]	113	113	1	948	16683				995	995	995	MEANNDOC_00931	KDGLJHKJ_01587	EFKHFGCB_03458	JNMOPAKK_00754	IOOBBEJO_01504	KMENBGJB_00210	GAOIMAPG_00785	MGNNAIAM_00785	EFLHHJEE_00849	EOABKEHD_02270	GIAADNBE_01173	PHHOHLEH_00521	IIJOLOOH_00178	IKFDFECD_01210	BBIFKPLI_02134	AAAAKHIE_01216	LFPPIJIA_02092	HDLDMBOH_03918	IIGOFCOB_01358	DCPNLENC_02883	KCHDAJGP_02796	BMBOMDJL_01574	BHCAFGCF_01811	NHHIFCEB_01909	LMDLBPLF_00165	KKLJLCHD_00187	AFAMADFP_00165	OECNMEFE_00141	NLAPFCPH_00232	NHOFIBKH_00131	OLLNJKAH_02441	AGGLBBCP_01298	CJBKGBEM_01437	EBJBEGIE_02026	NAOGMBOD_04297	ACOBFHKF_00948
group_26785		[gene=aceF] [locus_tag=BW25113_0115] [protein=pyruvate dehydrogenase, dihydrolipoyltransacetylase component E2] [protein_id=AIN30645.1] [location=122182..124074][gbkey=CDS]	113	113	1	948	530				1880	1898	1891	MEANNDOC_04169	KDGLJHKJ_03048	EFKHFGCB_01377	JNMOPAKK_04060	IOOBBEJO_02914	KMENBGJB_02025	GAOIMAPG_02757	MGNNAIAM_02759	EFLHHJEE_01139	EOABKEHD_02772	GIAADNBE_02844	PHHOHLEH_01733	IIJOLOOH_01420	IKFDFECD_00919	BBIFKPLI_02430	AAAAKHIE_00549	LFPPIJIA_01455	HDLDMBOH_00680	IIGOFCOB_00592	DCPNLENC_01620	KCHDAJGP_00504	BMBOMDJL_01258	BHCAFGCF_03706	NHHIFCEB_04135	LMDLBPLF_01361	KKLJLCHD_00372	AFAMADFP_00387	OECNMEFE_00954	NLAPFCPH_01608	NHOFIBKH_00716	OLLNJKAH_01247	AGGLBBCP_03289	CJBKGBEM_01930	EBJBEGIE_04130	NAOGMBOD_02902	ACOBFHKF_01655
group_26786		[gene=aspS] [locus_tag=BW25113_1866] [protein=aspartyl-tRNA synthetase] [protein_id=AIN32307.1][location=complement(1943007..1944779)] [gbkey=CDS]	113	113	1	948	16814				1772	1772	1772	MEANNDOC_01012	KDGLJHKJ_01669	EFKHFGCB_04069	JNMOPAKK_00671	IOOBBEJO_01585	KMENBGJB_00122	GAOIMAPG_00697	MGNNAIAM_00697	EFLHHJEE_01304	EOABKEHD_02180	GIAADNBE_01084	PHHOHLEH_00432	IIJOLOOH_00090	IKFDFECD_02045	BBIFKPLI_03592	AAAAKHIE_02127	LFPPIJIA_02003	HDLDMBOH_02418	IIGOFCOB_01269	DCPNLENC_00314	KCHDAJGP_01126	BMBOMDJL_02954	BHCAFGCF_02213	NHHIFCEB_01828	LMDLBPLF_00252	KKLJLCHD_00100	AFAMADFP_00252	OECNMEFE_00054	NLAPFCPH_00145	NHOFIBKH_00041	OLLNJKAH_02260	AGGLBBCP_01379	CJBKGBEM_01355	EBJBEGIE_01945	NAOGMBOD_02327	ACOBFHKF_01029
group_26787		[gene=purF] [locus_tag=BW25113_2312] [protein=amidophosphoribosyltransferase] [protein_id=AIN32722.1][location=complement(2422200..2423717)] [gbkey=CDS]	113	113	1	948	19176				1517	1517	1517	MEANNDOC_01414	KDGLJHKJ_01140	EFKHFGCB_00719	JNMOPAKK_00241	IOOBBEJO_01056	KMENBGJB_01618	GAOIMAPG_00254	MGNNAIAM_00254	EFLHHJEE_01647	EOABKEHD_00765	GIAADNBE_00530	PHHOHLEH_00027	IIJOLOOH_00418	IKFDFECD_00253	BBIFKPLI_00982	AAAAKHIE_00254	LFPPIJIA_00106	HDLDMBOH_02197	IIGOFCOB_00783	DCPNLENC_00033	KCHDAJGP_01196	BMBOMDJL_00978	BHCAFGCF_01019	NHHIFCEB_00861	LMDLBPLF_02555	KKLJLCHD_02267	AFAMADFP_02607	OECNMEFE_02813	NLAPFCPH_02699	NHOFIBKH_00491	OLLNJKAH_00021	AGGLBBCP_00829	CJBKGBEM_00900	EBJBEGIE_00969	NAOGMBOD_01224	ACOBFHKF_04085
group_26788		[gene=infB] [locus_tag=BW25113_3168] [protein=translation initiation factor IF-2] [protein_id=AIN33513.1][location=complement(3306701..3309373)][gbkey=CDS]	113	113	1	948	14030				2666	2672	2671	MEANNDOC_02647	KDGLJHKJ_01963	EFKHFGCB_00099	JNMOPAKK_01128	IOOBBEJO_01960	KMENBGJB_02394	GAOIMAPG_01897	MGNNAIAM_01408	EFLHHJEE_00105	EOABKEHD_00312	GIAADNBE_00312	PHHOHLEH_01348	IIJOLOOH_01033	IKFDFECD_02429	BBIFKPLI_01510	AAAAKHIE_02584	LFPPIJIA_01077	HDLDMBOH_02330	IIGOFCOB_01462	DCPNLENC_02591	KCHDAJGP_02674	BMBOMDJL_01181	BHCAFGCF_03597	NHHIFCEB_02619	LMDLBPLF_00986	KKLJLCHD_01188	AFAMADFP_01398	OECNMEFE_00740	NLAPFCPH_01404	NHOFIBKH_04429	OLLNJKAH_01830	AGGLBBCP_02083	CJBKGBEM_02123	EBJBEGIE_02760	NAOGMBOD_01083	ACOBFHKF_00724
group_26789		[gene=pepA] [locus_tag=BW25113_4260] [protein=multifunctional aminopeptidase A: a cyteinylglycinase,transcription regulator and site-specific recombination factor] [protein_id=AIN34542.1] [location=complement(4474257..4475768)][gbkey=CDS]	113	113	1	948	3861				1511	1511	1511	MEANNDOC_02899	KDGLJHKJ_03402	EFKHFGCB_01534	JNMOPAKK_02010	IOOBBEJO_03075	KMENBGJB_01260	GAOIMAPG_02150	MGNNAIAM_02151	EFLHHJEE_00354	EOABKEHD_04176	GIAADNBE_04263	PHHOHLEH_03992	IIJOLOOH_03404	IKFDFECD_02139	BBIFKPLI_01874	AAAAKHIE_02013	LFPPIJIA_01851	HDLDMBOH_00521	IIGOFCOB_00037	DCPNLENC_03868	KCHDAJGP_03637	BMBOMDJL_04418	BHCAFGCF_02762	NHHIFCEB_01382	LMDLBPLF_01068	KKLJLCHD_01305	AFAMADFP_01482	OECNMEFE_01108	NLAPFCPH_00869	NHOFIBKH_04155	OLLNJKAH_04034	AGGLBBCP_02940	CJBKGBEM_03408	EBJBEGIE_01499	NAOGMBOD_03794	ACOBFHKF_02976
group_26790		[gene=znuB] [locus_tag=BW25113_1859] [protein=zinc transporter subunit: membrane component of ABC superfamily] [protein_id=AIN32299.1] [location=1937671..1938456][gbkey=CDS]	113	113	1	948	16806				785	785	785	MEANNDOC_01005	KDGLJHKJ_01662	EFKHFGCB_04062	JNMOPAKK_00678	IOOBBEJO_01578	KMENBGJB_00129	GAOIMAPG_00704	MGNNAIAM_00704	EFLHHJEE_01297	EOABKEHD_02187	GIAADNBE_01091	PHHOHLEH_00439	IIJOLOOH_00097	IKFDFECD_02052	BBIFKPLI_03585	AAAAKHIE_02134	LFPPIJIA_02010	HDLDMBOH_02411	IIGOFCOB_01276	DCPNLENC_00307	KCHDAJGP_01133	BMBOMDJL_02947	BHCAFGCF_02220	NHHIFCEB_01835	LMDLBPLF_00245	KKLJLCHD_00107	AFAMADFP_00245	OECNMEFE_00061	NLAPFCPH_00152	NHOFIBKH_00048	OLLNJKAH_02253	AGGLBBCP_01372	CJBKGBEM_01362	EBJBEGIE_01952	NAOGMBOD_02334	ACOBFHKF_01022
group_26791		hypothetical protein	113	113	1	948	17754				359	359	359	MEANNDOC_03943	KDGLJHKJ_03646	EFKHFGCB_04316	JNMOPAKK_03701	IOOBBEJO_03662	KMENBGJB_02933	GAOIMAPG_03583	MGNNAIAM_03584	EFLHHJEE_02517	EOABKEHD_03688	GIAADNBE_03827	PHHOHLEH_02694	IIJOLOOH_02528	IKFDFECD_02643	BBIFKPLI_03401	AAAAKHIE_02950	LFPPIJIA_03430	HDLDMBOH_01709	IIGOFCOB_02413	DCPNLENC_02074	KCHDAJGP_02155	BMBOMDJL_03767	BHCAFGCF_04249	NHHIFCEB_03769	LMDLBPLF_02082	KKLJLCHD_02197	AFAMADFP_02464	OECNMEFE_02639	NLAPFCPH_02338	NHOFIBKH_03640	OLLNJKAH_03563	AGGLBBCP_03997	CJBKGBEM_04371	EBJBEGIE_03912	NAOGMBOD_04184	ACOBFHKF_03817
group_26792		[gene=rapA] [locus_tag=BW25113_0059] [protein=RNA polymerase remodeling/recycling factor ATPase; RNA polymerase-associated, ATP-dependent RNA translocase][protein_id=AIN30594.1] [location=complement(60358..63264)][gbkey=CDS]	113	113	1	948	599				2906	2906	2906	MEANNDOC_03478	KDGLJHKJ_03106	EFKHFGCB_01323	JNMOPAKK_02789	IOOBBEJO_02972	KMENBGJB_01974	GAOIMAPG_02704	MGNNAIAM_02706	EFLHHJEE_01191	EOABKEHD_02825	GIAADNBE_02897	PHHOHLEH_01680	IIJOLOOH_01367	IKFDFECD_00866	BBIFKPLI_02483	AAAAKHIE_00602	LFPPIJIA_01402	HDLDMBOH_00733	IIGOFCOB_00539	DCPNLENC_01567	KCHDAJGP_00557	BMBOMDJL_01311	BHCAFGCF_03759	NHHIFCEB_01206	LMDLBPLF_01416	KKLJLCHD_00427	AFAMADFP_00442	OECNMEFE_00899	NLAPFCPH_01553	NHOFIBKH_00663	OLLNJKAH_02823	AGGLBBCP_03221	CJBKGBEM_01874	EBJBEGIE_01323	NAOGMBOD_03127	ACOBFHKF_01713
group_26793		[gene=mreB] [locus_tag=BW25113_3251] [protein=cell wall structural complex MreBCD, actin-like component MreB] [protein_id=AIN33592.1] [location=complement(3393403..3394446)][gbkey=CDS]	113	113	1	948	13951				1043	1043	1043	MEANNDOC_02573	KDGLJHKJ_01887	EFKHFGCB_00023	JNMOPAKK_01054	IOOBBEJO_02036	KMENBGJB_03573	GAOIMAPG_01978	MGNNAIAM_01489	EFLHHJEE_00024	EOABKEHD_00389	GIAADNBE_00389	PHHOHLEH_01429	IIJOLOOH_01114	IKFDFECD_02510	BBIFKPLI_01591	AAAAKHIE_02503	LFPPIJIA_01158	HDLDMBOH_01427	IIGOFCOB_01385	DCPNLENC_03152	KCHDAJGP_03205	BMBOMDJL_03713	BHCAFGCF_03673	NHHIFCEB_02545	LMDLBPLF_03623	KKLJLCHD_03634	AFAMADFP_03352	OECNMEFE_03604	NLAPFCPH_03656	NHOFIBKH_02540	OLLNJKAH_02781	AGGLBBCP_02157	CJBKGBEM_02048	EBJBEGIE_02686	NAOGMBOD_01159	ACOBFHKF_00650
group_26794		[gene=gntT] [locus_tag=BW25113_3415] [protein=gluconate transporter, high-affinity GNT I system] [protein_id=AIN33747.1] [location=3539918..3541234][gbkey=CDS]	113	113	1	948	12426				1316	1316	1316	MEANNDOC_03752	KDGLJHKJ_03269	EFKHFGCB_03098	JNMOPAKK_03062	IOOBBEJO_03339	KMENBGJB_03115	GAOIMAPG_03409	MGNNAIAM_03411	EFLHHJEE_02101	EOABKEHD_01830	GIAADNBE_02128	PHHOHLEH_03005	IIJOLOOH_02839	IKFDFECD_01532	BBIFKPLI_02938	AAAAKHIE_02415	LFPPIJIA_02491	HDLDMBOH_01890	IIGOFCOB_00916	DCPNLENC_00511	KCHDAJGP_01796	BMBOMDJL_00471	BHCAFGCF_02392	NHHIFCEB_03459	LMDLBPLF_00672	KKLJLCHD_01044	AFAMADFP_01228	OECNMEFE_00596	NLAPFCPH_01268	NHOFIBKH_01616	OLLNJKAH_01719	AGGLBBCP_02814	CJBKGBEM_03179	EBJBEGIE_03601	NAOGMBOD_03270	ACOBFHKF_01446
group_26795		[gene=livF] [locus_tag=BW25113_3454] [protein=leucine/isoleucine/valine transporter subunit][protein_id=AIN33782.1] [location=complement(3586084..3586797)][gbkey=CDS]	113	113	1	948	12494				713	713	713	MEANNDOC_03705	KDGLJHKJ_03316	EFKHFGCB_03054	JNMOPAKK_03015	IOOBBEJO_03386	KMENBGJB_03972	GAOIMAPG_03445	MGNNAIAM_03447	EFLHHJEE_02136	EOABKEHD_01869	GIAADNBE_02089	PHHOHLEH_03974	IIJOLOOH_04036	IKFDFECD_01568	BBIFKPLI_02974	AAAAKHIE_02451	LFPPIJIA_04261	HDLDMBOH_03043	IIGOFCOB_00877	DCPNLENC_00548	KCHDAJGP_01832	BMBOMDJL_00510	BHCAFGCF_02353	NHHIFCEB_03412	LMDLBPLF_00632	KKLJLCHD_01085	AFAMADFP_01188	OECNMEFE_00636	NLAPFCPH_01228	NHOFIBKH_01654	OLLNJKAH_03931	AGGLBBCP_02767	CJBKGBEM_03134	EBJBEGIE_03554	NAOGMBOD_03230	ACOBFHKF_01491
group_26796		[gene=sucA] [locus_tag=BW25113_0726] [protein=2-oxoglutarate decarboxylase, thiamine triphosphate-binding][protein_id=AIN31201.1] [location=754162..756963][gbkey=CDS]	113	113	1	948	6378				2801	2801	2801	MEANNDOC_00317	KDGLJHKJ_00308	EFKHFGCB_02715	JNMOPAKK_01544	IOOBBEJO_00308	KMENBGJB_00439	GAOIMAPG_01481	MGNNAIAM_01978	EFLHHJEE_03329	EOABKEHD_03322	GIAADNBE_03470	PHHOHLEH_02181	IIJOLOOH_02017	IKFDFECD_03417	BBIFKPLI_00696	AAAAKHIE_03595	LFPPIJIA_04340	HDLDMBOH_00007	IIGOFCOB_03897	DCPNLENC_02780	KCHDAJGP_00243	BMBOMDJL_02217	BHCAFGCF_03387	NHHIFCEB_00316	LMDLBPLF_00550	KKLJLCHD_00670	AFAMADFP_00999	OECNMEFE_00462	NLAPFCPH_00790	NHOFIBKH_03215	OLLNJKAH_00338	AGGLBBCP_00290	CJBKGBEM_00316	EBJBEGIE_00304	NAOGMBOD_03413	ACOBFHKF_01295
group_26797		[gene=yqiA] [locus_tag=BW25113_3031] [protein=acyl CoA esterase] [protein_id=AIN33382.1][location=complement(3168784..3169365)] [gbkey=CDS]	113	113	1	948	14200				581	581	581	MEANNDOC_02775	KDGLJHKJ_02092	EFKHFGCB_00228	JNMOPAKK_01256	IOOBBEJO_01832	KMENBGJB_03610	GAOIMAPG_01765	MGNNAIAM_01276	EFLHHJEE_00237	EOABKEHD_00176	GIAADNBE_00176	PHHOHLEH_03417	IIJOLOOH_03330	IKFDFECD_01320	BBIFKPLI_01377	AAAAKHIE_01331	LFPPIJIA_03564	HDLDMBOH_03180	IIGOFCOB_03097	DCPNLENC_03269	KCHDAJGP_01328	BMBOMDJL_02045	BHCAFGCF_03195	NHHIFCEB_02747	LMDLBPLF_01644	KKLJLCHD_01838	AFAMADFP_02002	OECNMEFE_01740	NLAPFCPH_01841	NHOFIBKH_01428	OLLNJKAH_01956	AGGLBBCP_01955	CJBKGBEM_02250	EBJBEGIE_02888	NAOGMBOD_00948	ACOBFHKF_00848
group_26798		[gene=glnA] [locus_tag=BW25113_3870] [protein=glutamine synthetase] [protein_id=AIN34173.1][location=complement(4049985..4051394)] [gbkey=CDS]	113	113	1	948	17877				1409	1409	1409	MEANNDOC_03841	KDGLJHKJ_03546	EFKHFGCB_04165	JNMOPAKK_03599	IOOBBEJO_03562	KMENBGJB_02839	GAOIMAPG_03488	MGNNAIAM_03489	EFLHHJEE_02423	EOABKEHD_02527	GIAADNBE_02605	PHHOHLEH_02597	IIJOLOOH_02431	IKFDFECD_02547	BBIFKPLI_03304	AAAAKHIE_03045	LFPPIJIA_03744	HDLDMBOH_04011	IIGOFCOB_03822	DCPNLENC_03903	KCHDAJGP_04057	BMBOMDJL_02428	BHCAFGCF_03847	NHHIFCEB_03666	LMDLBPLF_04391	KKLJLCHD_03574	AFAMADFP_04217	OECNMEFE_04550	NLAPFCPH_04565	NHOFIBKH_02464	OLLNJKAH_02073	AGGLBBCP_04176	CJBKGBEM_04184	EBJBEGIE_03809	NAOGMBOD_03942	ACOBFHKF_04481
group_26799		[gene=rpe] [locus_tag=BW25113_3386] [protein=D-ribulose-5-phosphate 3-epimerase] [protein_id=AIN33718.1][location=complement(3507741..3508418)][gbkey=CDS]	113	113	1	948	12387				677	677	677	MEANNDOC_03783	KDGLJHKJ_03238	EFKHFGCB_03128	JNMOPAKK_03093	IOOBBEJO_03308	KMENBGJB_03086	GAOIMAPG_03380	MGNNAIAM_03382	EFLHHJEE_02072	EOABKEHD_01801	GIAADNBE_02157	PHHOHLEH_02976	IIJOLOOH_02810	IKFDFECD_01503	BBIFKPLI_02909	AAAAKHIE_02386	LFPPIJIA_02462	HDLDMBOH_01861	IIGOFCOB_00945	DCPNLENC_00482	KCHDAJGP_01767	BMBOMDJL_00440	BHCAFGCF_02423	NHHIFCEB_03489	LMDLBPLF_00703	KKLJLCHD_01013	AFAMADFP_01259	OECNMEFE_00565	NLAPFCPH_01299	NHOFIBKH_01584	OLLNJKAH_01751	AGGLBBCP_02845	CJBKGBEM_03208	EBJBEGIE_03633	NAOGMBOD_03299	ACOBFHKF_01416
group_26800		[gene=hldE] [locus_tag=BW25113_3052] [protein=fused heptose 7-phosphate kinase/heptose 1-phosphate adenyltransferase] [protein_id=AIN33403.1] [location=complement(3188679..3190112)][gbkey=CDS]	113	113	1	948	14179				1433	1433	1433	MEANNDOC_02753	KDGLJHKJ_02074	EFKHFGCB_00206	JNMOPAKK_01234	IOOBBEJO_01850	KMENBGJB_02283	GAOIMAPG_01784	MGNNAIAM_01295	EFLHHJEE_00218	EOABKEHD_00195	GIAADNBE_00195	PHHOHLEH_01235	IIJOLOOH_00920	IKFDFECD_01335	BBIFKPLI_01397	AAAAKHIE_01346	LFPPIJIA_00964	HDLDMBOH_02862	IIGOFCOB_02963	DCPNLENC_02314	KCHDAJGP_01348	BMBOMDJL_04428	BHCAFGCF_03176	NHHIFCEB_02725	LMDLBPLF_01625	KKLJLCHD_01857	AFAMADFP_02021	OECNMEFE_01721	NLAPFCPH_01860	NHOFIBKH_01409	OLLNJKAH_01938	AGGLBBCP_01977	CJBKGBEM_02228	EBJBEGIE_02866	NAOGMBOD_00967	ACOBFHKF_00826
group_26801		[gene=eda] [locus_tag=BW25113_1850] [protein=multifunctional 2-keto-3-deoxygluconate 6-phosphate aldolase and 2-keto-4-hydroxyglutarate aldolase and oxaloacetate decarboxylase] [protein_id=AIN32290.1] [location=complement(1926372..1927013)][gbkey=CDS]	113	113	1	948	16796				641	641	641	MEANNDOC_00995	KDGLJHKJ_01652	EFKHFGCB_04052	JNMOPAKK_00688	IOOBBEJO_01568	KMENBGJB_00139	GAOIMAPG_00714	MGNNAIAM_00714	EFLHHJEE_01287	EOABKEHD_02197	GIAADNBE_01101	PHHOHLEH_00449	IIJOLOOH_00107	IKFDFECD_02062	BBIFKPLI_03575	AAAAKHIE_02144	LFPPIJIA_02020	HDLDMBOH_02401	IIGOFCOB_01286	DCPNLENC_00297	KCHDAJGP_01143	BMBOMDJL_04491	BHCAFGCF_02230	NHHIFCEB_01845	LMDLBPLF_00235	KKLJLCHD_00117	AFAMADFP_00235	OECNMEFE_00071	NLAPFCPH_00162	NHOFIBKH_00058	OLLNJKAH_02243	AGGLBBCP_01362	CJBKGBEM_01372	EBJBEGIE_01962	NAOGMBOD_02361	ACOBFHKF_01012
group_26802		[gene=nupC] [locus_tag=BW25113_2393] [protein=nucleoside (except guanosine) transporter][protein_id=AIN32797.1] [location=2506521..2507723] [gbkey=CDS]	113	113	1	948	18866				1202	1202	1202	MEANNDOC_01346	KDGLJHKJ_01206	EFKHFGCB_03324	JNMOPAKK_00173	IOOBBEJO_01122	KMENBGJB_01538	GAOIMAPG_00190	MGNNAIAM_00190	EFLHHJEE_04789	EOABKEHD_00888	GIAADNBE_01196	PHHOHLEH_01193	IIJOLOOH_00878	IKFDFECD_00189	BBIFKPLI_00910	AAAAKHIE_00190	LFPPIJIA_00231	HDLDMBOH_04324	IIGOFCOB_00847	DCPNLENC_01025	KCHDAJGP_01260	BMBOMDJL_01104	BHCAFGCF_00952	NHHIFCEB_00793	LMDLBPLF_03988	KKLJLCHD_02961	AFAMADFP_03402	OECNMEFE_04104	NLAPFCPH_04052	NHOFIBKH_00558	OLLNJKAH_00753	AGGLBBCP_00761	CJBKGBEM_00963	EBJBEGIE_00901	NAOGMBOD_00726	ACOBFHKF_03006
group_26803		[gene=entH] [locus_tag=BW25113_0597] [protein=enterobactin synthesis proofreading thioesterase][protein_id=AIN31088.1] [location=624756..625169][gbkey=CDS]	113	113	1	948	6913				413	413	413	MEANNDOC_00429	KDGLJHKJ_00195	EFKHFGCB_03257	JNMOPAKK_01656	IOOBBEJO_00195	KMENBGJB_03323	GAOIMAPG_03602	MGNNAIAM_03603	EFLHHJEE_02621	EOABKEHD_04051	GIAADNBE_04161	PHHOHLEH_02795	IIJOLOOH_02629	IKFDFECD_02662	BBIFKPLI_03504	AAAAKHIE_02731	LFPPIJIA_02900	HDLDMBOH_01037	IIGOFCOB_03041	DCPNLENC_03112	KCHDAJGP_03261	BMBOMDJL_00054	BHCAFGCF_02899	NHHIFCEB_00428	LMDLBPLF_00436	KKLJLCHD_00784	AFAMADFP_01112	OECNMEFE_00347	NLAPFCPH_00676	NHOFIBKH_01769	OLLNJKAH_03213	AGGLBBCP_00398	CJBKGBEM_00202	EBJBEGIE_00192	NAOGMBOD_02650	ACOBFHKF_01182
group_26804		hypothetical protein	113	113	1	948	6851				482	482	482	MEANNDOC_00385	KDGLJHKJ_00240	EFKHFGCB_03212	JNMOPAKK_01612	IOOBBEJO_00240	KMENBGJB_03370	GAOIMAPG_03649	MGNNAIAM_03650	EFLHHJEE_02575	EOABKEHD_02960	GIAADNBE_03032	PHHOHLEH_02749	IIJOLOOH_02583	IKFDFECD_02709	BBIFKPLI_03457	AAAAKHIE_02778	LFPPIJIA_02854	HDLDMBOH_01084	IIGOFCOB_03508	DCPNLENC_03065	KCHDAJGP_04080	BMBOMDJL_00007	BHCAFGCF_02853	NHHIFCEB_00384	LMDLBPLF_00481	KKLJLCHD_00739	AFAMADFP_01067	OECNMEFE_00392	NLAPFCPH_00721	NHOFIBKH_01725	OLLNJKAH_03076	AGGLBBCP_00354	CJBKGBEM_00247	EBJBEGIE_00236	NAOGMBOD_02604	ACOBFHKF_01226
group_26805		[gene=ileS] [locus_tag=BW25113_0026] [protein=isoleucyl-tRNA synthetase] [protein_id=AIN30563.1][location=22391..25207] [gbkey=CDS]	113	113	1	948	635				2816	2816	2816	MEANNDOC_03513	KDGLJHKJ_03139	EFKHFGCB_01288	JNMOPAKK_02824	IOOBBEJO_03005	KMENBGJB_01941	GAOIMAPG_02672	MGNNAIAM_02674	EFLHHJEE_01223	EOABKEHD_03980	GIAADNBE_04090	PHHOHLEH_01648	IIJOLOOH_01335	IKFDFECD_00833	BBIFKPLI_02515	AAAAKHIE_00635	LFPPIJIA_01371	HDLDMBOH_00766	IIGOFCOB_00508	DCPNLENC_03374	KCHDAJGP_00589	BMBOMDJL_02661	BHCAFGCF_04377	NHHIFCEB_01241	LMDLBPLF_01449	KKLJLCHD_00460	AFAMADFP_00475	OECNMEFE_00866	NLAPFCPH_01520	NHOFIBKH_00631	OLLNJKAH_02859	AGGLBBCP_03186	CJBKGBEM_01840	EBJBEGIE_01358	NAOGMBOD_03159	ACOBFHKF_02414
group_26806		[gene=clsA] [locus_tag=BW25113_1249] [protein=cardiolipin synthase 1] [protein_id=AIN31705.1][location=complement(1301442..1302902)] [gbkey=CDS]	113	113	1	948	5382				1460	1460	1460	MEANNDOC_01944	KDGLJHKJ_02859	EFKHFGCB_01989	JNMOPAKK_01815	IOOBBEJO_02724	KMENBGJB_00921	GAOIMAPG_03139	MGNNAIAM_03141	EFLHHJEE_02645	EOABKEHD_02376	GIAADNBE_02551	PHHOHLEH_00827	IIJOLOOH_02117	IKFDFECD_04222	BBIFKPLI_00181	AAAAKHIE_01656	LFPPIJIA_01578	HDLDMBOH_00438	IIGOFCOB_03260	DCPNLENC_01293	KCHDAJGP_00720	BMBOMDJL_02500	BHCAFGCF_00627	NHHIFCEB_03238	LMDLBPLF_04367	KKLJLCHD_04150	AFAMADFP_04192	OECNMEFE_04540	NLAPFCPH_04540	NHOFIBKH_04119	OLLNJKAH_03628	AGGLBBCP_02587	CJBKGBEM_02948	EBJBEGIE_03361	NAOGMBOD_02231	ACOBFHKF_03187
group_26807		[gene=nikB] [locus_tag=BW25113_3477] [protein=nickel transporter subunit] [protein_id=AIN33805.1][location=3608601..3609545] [gbkey=CDS]	113	113	1	948	12527				944	944	944	MEANNDOC_03682	KDGLJHKJ_03340	EFKHFGCB_04536	JNMOPAKK_02992	IOOBBEJO_03409	KMENBGJB_03995	GAOIMAPG_03468	MGNNAIAM_03470	EFLHHJEE_02159	EOABKEHD_01892	GIAADNBE_02066	PHHOHLEH_03951	IIJOLOOH_04013	IKFDFECD_01591	BBIFKPLI_02997	AAAAKHIE_02474	LFPPIJIA_04238	HDLDMBOH_03066	IIGOFCOB_00853	DCPNLENC_00571	KCHDAJGP_01855	BMBOMDJL_00533	BHCAFGCF_02328	NHHIFCEB_03389	LMDLBPLF_00609	KKLJLCHD_01108	AFAMADFP_01165	OECNMEFE_00660	NLAPFCPH_01205	NHOFIBKH_01677	OLLNJKAH_03954	AGGLBBCP_02744	CJBKGBEM_03105	EBJBEGIE_03531	NAOGMBOD_03207	ACOBFHKF_01520
group_26808		[gene=yeiP] [locus_tag=BW25113_2171] [protein=elongation factor P-like protein] [protein_id=AIN32585.1][location=2258929..2259501] [gbkey=CDS]	113	113	1	948	19396				572	572	572	MEANNDOC_01551	KDGLJHKJ_01001	EFKHFGCB_00858	JNMOPAKK_00379	IOOBBEJO_00916	KMENBGJB_02956	GAOIMAPG_00396	MGNNAIAM_00396	EFLHHJEE_03016	EOABKEHD_02590	GIAADNBE_00671	PHHOHLEH_00164	IIJOLOOH_00555	IKFDFECD_00395	BBIFKPLI_01124	AAAAKHIE_00396	LFPPIJIA_03983	HDLDMBOH_00955	IIGOFCOB_01880	DCPNLENC_00176	KCHDAJGP_01637	BMBOMDJL_00374	BHCAFGCF_01408	NHHIFCEB_00998	LMDLBPLF_01770	KKLJLCHD_00879	AFAMADFP_00906	OECNMEFE_01866	NLAPFCPH_01956	NHOFIBKH_00351	OLLNJKAH_00161	AGGLBBCP_00966	CJBKGBEM_00761	EBJBEGIE_01107	NAOGMBOD_01351	ACOBFHKF_00126
group_26809		[gene=diaA] [locus_tag=BW25113_3149] [protein=DnaA initiator-associating factor for replication initiation] [protein_id=AIN33493.1] [location=3289168..3289758][gbkey=CDS]	113	113	1	948	14049				590	590	590	MEANNDOC_02665	KDGLJHKJ_01982	EFKHFGCB_00118	JNMOPAKK_01146	IOOBBEJO_01941	KMENBGJB_02375	GAOIMAPG_01878	MGNNAIAM_01389	EFLHHJEE_00124	EOABKEHD_00293	GIAADNBE_00293	PHHOHLEH_01329	IIJOLOOH_01014	IKFDFECD_02410	BBIFKPLI_01491	AAAAKHIE_02603	LFPPIJIA_01058	HDLDMBOH_02349	IIGOFCOB_01481	DCPNLENC_02610	KCHDAJGP_02655	BMBOMDJL_01162	BHCAFGCF_04288	NHHIFCEB_02637	LMDLBPLF_00967	KKLJLCHD_01207	AFAMADFP_01379	OECNMEFE_00759	NLAPFCPH_01423	NHOFIBKH_03945	OLLNJKAH_01849	AGGLBBCP_02065	CJBKGBEM_02142	EBJBEGIE_02778	NAOGMBOD_01064	ACOBFHKF_00743
group_26810		[gene=epmA] [locus_tag=BW25113_4155] [protein=Elongation Factor P Lys34 lysyltransferase][protein_id=AIN34444.1] [location=4372460..4373437] [gbkey=CDS]	113	113	1	948	3607				977	977	977	MEANNDOC_03004	KDGLJHKJ_03506	EFKHFGCB_01634	JNMOPAKK_02115	IOOBBEJO_03179	KMENBGJB_01160	GAOIMAPG_02254	MGNNAIAM_02255	EFLHHJEE_00459	EOABKEHD_00516	GIAADNBE_00823	PHHOHLEH_02834	IIJOLOOH_02740	IKFDFECD_02242	BBIFKPLI_01769	AAAAKHIE_01909	LFPPIJIA_01954	HDLDMBOH_00628	IIGOFCOB_00145	DCPNLENC_00765	KCHDAJGP_02040	BMBOMDJL_03631	BHCAFGCF_01894	NHHIFCEB_01487	LMDLBPLF_01174	KKLJLCHD_01410	AFAMADFP_01590	OECNMEFE_01001	NLAPFCPH_00976	NHOFIBKH_03162	OLLNJKAH_02561	AGGLBBCP_03044	CJBKGBEM_03513	EBJBEGIE_01604	NAOGMBOD_03526	ACOBFHKF_02872
group_26811		[gene=ybjN] [locus_tag=BW25113_0853] [protein=negative regulator of motility; multicopy suppressor of coaA(Ts)] [protein_id=AIN31322.1] [location=888413..888889][gbkey=CDS]	113	113	1	948	6080				476	476	476	MEANNDOC_00189	KDGLJHKJ_00435	EFKHFGCB_02570	JNMOPAKK_01417	IOOBBEJO_00434	KMENBGJB_00567	GAOIMAPG_01353	MGNNAIAM_01850	EFLHHJEE_02927	EOABKEHD_01980	GIAADNBE_02287	PHHOHLEH_01467	IIJOLOOH_01154	IKFDFECD_02903	BBIFKPLI_00554	AAAAKHIE_00896	LFPPIJIA_00543	HDLDMBOH_00135	IIGOFCOB_01692	DCPNLENC_00614	KCHDAJGP_00371	BMBOMDJL_00588	BHCAFGCF_01322	NHHIFCEB_00190	LMDLBPLF_00804	KKLJLCHD_02398	AFAMADFP_02339	OECNMEFE_01339	NLAPFCPH_02427	NHOFIBKH_02843	OLLNJKAH_00486	AGGLBBCP_00164	CJBKGBEM_00444	EBJBEGIE_00431	NAOGMBOD_01577	ACOBFHKF_00570
group_26812		[gene=ybdG] [locus_tag=BW25113_0577] [protein=mechanosensitive channel protein, miniconductance][protein_id=AIN31066.1] [location=complement(598872..600119)][gbkey=CDS]	113	113	1	948	6944				1247	1247	1247	MEANNDOC_00450	KDGLJHKJ_00173	EFKHFGCB_03279	JNMOPAKK_01677	IOOBBEJO_00173	KMENBGJB_04142	GAOIMAPG_04046	MGNNAIAM_04048	EFLHHJEE_04743	EOABKEHD_04221	GIAADNBE_04289	PHHOHLEH_04215	IIJOLOOH_04207	IKFDFECD_03616	BBIFKPLI_04134	AAAAKHIE_03916	LFPPIJIA_04460	HDLDMBOH_03991	IIGOFCOB_04001	DCPNLENC_03985	KCHDAJGP_04150	BMBOMDJL_00075	BHCAFGCF_02921	NHHIFCEB_00449	LMDLBPLF_00415	KKLJLCHD_00805	AFAMADFP_04114	OECNMEFE_00326	NLAPFCPH_00655	NHOFIBKH_01790	OLLNJKAH_03191	AGGLBBCP_00419	CJBKGBEM_00180	EBJBEGIE_00171	NAOGMBOD_02671	ACOBFHKF_01160
group_26813		[gene=rho] [locus_tag=BW25113_3783] [protein=transcription termination factor] [protein_id=AIN34097.1][location=3959777..3961036] [gbkey=CDS]	113	113	1	948	4178				1259	1259	1259	MEANNDOC_04133	KDGLJHKJ_03668	EFKHFGCB_03831	JNMOPAKK_03890	IOOBBEJO_03819	KMENBGJB_03241	GAOIMAPG_03928	MGNNAIAM_03929	EFLHHJEE_03420	EOABKEHD_02902	GIAADNBE_02974	PHHOHLEH_03304	IIJOLOOH_03217	IKFDFECD_03256	BBIFKPLI_03868	AAAAKHIE_03688	LFPPIJIA_03800	HDLDMBOH_01922	IIGOFCOB_03207	DCPNLENC_01979	KCHDAJGP_02405	BMBOMDJL_01721	BHCAFGCF_03873	NHHIFCEB_04011	LMDLBPLF_03053	KKLJLCHD_04180	AFAMADFP_03115	OECNMEFE_04037	NLAPFCPH_03219	NHOFIBKH_03852	OLLNJKAH_02155	AGGLBBCP_04293	CJBKGBEM_03996	EBJBEGIE_04006	NAOGMBOD_04316	ACOBFHKF_03407
group_26814		[gene=nlpI] [locus_tag=BW25113_3163] [protein=lipoprotein involved in osmotic sensitivity and filamentation] [protein_id=AIN33508.1] [location=complement(3301399..3302283)][gbkey=CDS]	113	113	1	948	14035				884	884	884	MEANNDOC_02652	KDGLJHKJ_01968	EFKHFGCB_00104	JNMOPAKK_01133	IOOBBEJO_01955	KMENBGJB_02389	GAOIMAPG_01892	MGNNAIAM_01403	EFLHHJEE_00110	EOABKEHD_00307	GIAADNBE_00307	PHHOHLEH_01343	IIJOLOOH_01028	IKFDFECD_02424	BBIFKPLI_01505	AAAAKHIE_02589	LFPPIJIA_01072	HDLDMBOH_02335	IIGOFCOB_01467	DCPNLENC_02596	KCHDAJGP_02669	BMBOMDJL_01176	BHCAFGCF_03592	NHHIFCEB_02624	LMDLBPLF_00981	KKLJLCHD_01193	AFAMADFP_01393	OECNMEFE_00745	NLAPFCPH_01409	NHOFIBKH_04424	OLLNJKAH_01835	AGGLBBCP_02078	CJBKGBEM_02128	EBJBEGIE_02765	NAOGMBOD_01078	ACOBFHKF_00729
group_26815		[gene=eno] [locus_tag=BW25113_2779] [protein=enolase] [protein_id=AIN33154.1] [location=complement(2900002..2901300)][gbkey=CDS]	113	113	1	948	14787				1298	1298	1298	MEANNDOC_02391	KDGLJHKJ_02256	EFKHFGCB_00522	JNMOPAKK_02745	IOOBBEJO_02119	KMENBGJB_01455	GAOIMAPG_04299	MGNNAIAM_04309	EFLHHJEE_04621	EOABKEHD_03076	GIAADNBE_04321	PHHOHLEH_04134	IIJOLOOH_04126	IKFDFECD_01685	BBIFKPLI_01909	AAAAKHIE_01519	LFPPIJIA_02916	HDLDMBOH_01518	IIGOFCOB_02574	DCPNLENC_01548	KCHDAJGP_02513	BMBOMDJL_01793	BHCAFGCF_00119	NHHIFCEB_02363	LMDLBPLF_03246	KKLJLCHD_03233	AFAMADFP_02851	OECNMEFE_03432	NLAPFCPH_03360	NHOFIBKH_03881	OLLNJKAH_04107	AGGLBBCP_01664	CJBKGBEM_02351	EBJBEGIE_02504	NAOGMBOD_00130	ACOBFHKF_03386
group_26816		[gene=hisS] [locus_tag=BW25113_2514] [protein=histidyl tRNA synthetase] [protein_id=AIN32915.1][location=complement(2632660..2633934)] [gbkey=CDS]	113	113	1	948	18585				1274	1274	1274	MEANNDOC_01243	KDGLJHKJ_01309	EFKHFGCB_03720	JNMOPAKK_00069	IOOBBEJO_01226	KMENBGJB_01816	GAOIMAPG_00075	MGNNAIAM_00075	EFLHHJEE_03910	EOABKEHD_01001	GIAADNBE_01309	PHHOHLEH_01077	IIJOLOOH_00762	IKFDFECD_00074	BBIFKPLI_00795	AAAAKHIE_00075	LFPPIJIA_00347	HDLDMBOH_02787	IIGOFCOB_00372	DCPNLENC_00907	KCHDAJGP_00075	BMBOMDJL_01448	BHCAFGCF_00835	NHHIFCEB_00689	LMDLBPLF_02767	KKLJLCHD_03136	AFAMADFP_02840	OECNMEFE_02928	NLAPFCPH_02956	NHOFIBKH_01163	OLLNJKAH_00636	AGGLBBCP_00658	CJBKGBEM_01071	EBJBEGIE_00797	NAOGMBOD_00853	ACOBFHKF_04001
[truncated: 27,009 more rows]
[truncated: 77 more columns]
